# Supplementary material for: Dual membrane-spanning anti-sigma 2 controls OMV biogenesis and colonization fitness in Bacteroides thetaiotaomicron
Source: J Bacteriol. 2026 Mar 5;208(4):e00442-25. doi: 10.1128/jb.00442-25 (PMC13088901; doi:10.1128/jb.00442-25)
Supplement: Data Set S1 — RNA sequencing data for Δdma2 vs. WT. [file jb.00442-25-s0001.xlsx]

## Sheet: Dataset1
Supplemental Dataset 1: RNA Sequencing- Δdma2 vs WT
X	Locus_tag	Old_Locus_Tag	Putative_Function	log2FoldChange	pvalue	padj	-Log10pvalue	baseMean	lfcSE	stat	X.ExpOut.230313_NS500751_0207_AHYGWMBGXH.Out.Rep.Bams.BT.d1558.a	X.ExpOut.230313_NS500751_0207_AHYGWMBGXH.Out.Rep.Bams.BT.d1558.b	X.ExpOut.230313_NS500751_0207_AHYGWMBGXH.Out.Rep.Bams.BT.d1558.c	X.ExpOut.230313_NS500751_0207_AHYGWMBGXH.Out.Rep.Bams.BT.d1558.d	X.ExpOut.230313_NS500751_0207_AHYGWMBGXH.Out.Rep.Bams.BT.wt.a	X.ExpOut.230313_NS500751_0207_AHYGWMBGXH.Out.Rep.Bams.BT.wt.b	X.ExpOut.230313_NS500751_0207_AHYGWMBGXH.Out.Rep.Bams.BT.wt.c	X.ExpOut.230313_NS500751_0207_AHYGWMBGXH.Out.Rep.Bams.BT.wt.d
1	BT_RS07865	BT_1556	DUF4858 domain-containing protein	5.77681	0	0	#NUM!	3431.83	0.130082	44.4089	7479.24	6562.7	6058.72	6861.57	129.479	115.101	118.581	129.217
2	BT_RS07875	BT_1557	DUF4943 family protein	6.00453	0	0	#NUM!	7295.23	0.119902	50.0785	14072.3	15232.7	14164.6	13988.4	199.882	201.658	257.845	244.464
3	BT_RS07885	BT_1559	sigma-70 family RNA polymerase sigma factor	4.54432	4.68e-173	6.82e-170	172.33	5350.69	0.16204	28.0443	11154.4	10953.9	9323.8	9605.01	356.875	376.612	500.522	534.329
4	BT_RS07855	BT_1554	alanine dehydrogenase	2.12715	1.42e-138	1.55e-135	137.848	1646.2	0.0848884	25.0582	2697.01	2721	2659.1	2639.72	612.595	638.122	561.191	640.845
5	BT_RS03670	BT_0734	outer membrane beta-barrel family protein	2.68326	3.5e-115	3.06e-112	114.456	918.158	0.117626	22.8118	1442.73	1534.66	1632.54	1742.81	233.871	253.223	233.025	272.403
6	BT_RS07860	BT_1555	nitronate monooxygenase	2.48211	2.32e-108	1.69e-105	107.635	4275.94	0.112242	22.1139	6588.7	7530.52	7335.45	7555.3	1124.84	1407.92	1271.3	1393.44
7	BT_RS03160	BT_0639	DUF4858 domain-containing protein	5.25056	1e-73	6.26e-71	73	879.751	0.289072	18.1635	2569.04	1370.96	1315.6	1605.94	65.5485	43.2781	34.4712	33.1773
8	BT_RS13295	BT_2629	GH92 family glycosyl hydrolase	-2.18564	6.32e-71	3.45e-68	70.1993	309.262	0.122746	-17.8062	105.181	103.849	126.576	111.37	506.585	511.971	481.218	527.344
9	BT_RS20140	BT_3991	GH92 family glycosyl hydrolase	-2.16269	1.87e-69	9.06e-67	68.7282	417.404	0.12277	-17.6157	163.03	169.476	138.536	136.874	666.005	658.38	729.411	677.515
10	BT_RS19595	BT_3881	DUF5686 and carboxypeptidase regulatory-like domain-containing protein	2.70851	7.75e-59	3.38e-56	58.1107	3156.11	0.167465	16.1736	6771.02	5548.01	4990.3	4593.37	1027.74	781.769	766.64	770.062
11	BT_RS19085	BT_3784	GH92 family glycosyl hydrolase	-1.90573	9.81e-59	3.9e-56	58.0083	674.473	0.117936	-16.159	262.076	253.854	299.996	321.357	1025.31	1092.08	1014.83	1126.28
12	BT_RS12620	BT_2494	ABC transporter ATP-binding protein	1.69266	1.58e-55	5.77e-53	54.8013	2677.88	0.107833	15.697	4003.01	3842.43	3808.25	4709.84	1323.11	1278.09	1194.08	1264.23
13	BT_RS16785	BT_3314	glycoside hydrolase family 3 C-terminal domain-containing protein	3.39447	2.42e-51	8.14e-49	50.6162	187.385	0.225196	15.0734	248.928	367.8	356.806	395.321	32.3696	34.9908	26.1981	36.6696
14	BT_RS07880	BT_1558	outer membrane beta-barrel protein	-2.88621	1.58e-50	4.94e-48	49.8013	390.297	0.193071	-14.949	116.575	88.7047	99.6664	67.162	549.475	709.025	784.565	707.2
15	BT_RS12635	BT_2497	efflux RND transporter periplasmic adaptor subunit	2.42601	2.04e-49	5.95e-47	48.6904	2490.54	0.164167	14.7777	3302.68	4273.69	4231.84	4986.14	634.445	792.819	864.538	838.162
16	BT_RS12640	BT_2498	TolC family protein	2.51449	1.48e-48	4.03e-46	47.8297	4057.92	0.17171	14.6438	5424.7	6810.79	7335.45	8052.64	933.055	1243.1	1327.83	1335.82
17	BT_RS11430	BT_2260	SusC/RagA family TonB-linked outer membrane protein	-2.00897	1.62e-48	4.16e-46	47.7905	3472.11	0.137248	-14.6375	1376.12	1510.14	1461.11	1181.71	5622.61	6319.53	5690.51	4615.13
18	BT_RS20145	BT_3992	FecR domain-containing protein	-2.2819	8.97e-47	2.18e-44	46.0472	486.251	0.158886	-14.3619	178.807	198.323	120.596	163.229	776.871	772.561	813.52	866.101
19	BT_RS07745	BT_1532	FtsX-like permease family protein	-1.94138	2.64e-46	6.07e-44	45.5784	1647.99	0.135884	-14.287	778.338	706.032	671.752	567.901	2657.55	2594.85	2921.78	2285.74
20	BT_RS17260	BT_3410	heavy metal-binding domain-containing protein	2.94532	8.65e-46	1.89e-43	45.063	4688.92	0.207358	14.204	11122	7875.24	6945.75	7262.85	1323.11	1208.1	838.34	935.948
21	BT_RS13430	BT_2659	DUF3868 domain-containing protein	2.51597	8.07e-45	1.68e-42	44.0931	235.722	0.179115	14.0467	494.35	390.156	391.689	329.009	69.5947	71.8233	67.5636	71.593
22	BT_RS20105	BT_3984	SusD/RagB family nutrient-binding outer membrane lipoprotein	-3.31949	1.18e-43	2.34e-41	42.9281	83.0016	0.239578	-13.8556	14.0241	13.7023	21.9266	11.9021	174.796	144.567	143.4	139.694
23	BT_RS11425	BT_2259	SusD/RagB family nutrient-binding outer membrane lipoprotein	-2.02849	1.1e-42	2.09e-40	41.9586	1698.05	0.148126	-13.6943	608.296	766.61	710.622	589.155	2586.33	3133.52	2909.37	2280.5
24	BT_RS13425	BT_2658	Mfa1 family fimbria major subunit	2.88473	8.09e-42	1.47e-39	41.0921	219.657	0.212919	13.5485	304.148	398.81	385.709	455.681	39.6528	48.803	70.3212	54.1313
25	BT_RS05885	BT_1165	O-antigen ligase family protein	1.76663	1.73e-41	3.02e-39	40.762	392.383	0.130933	13.4926	685.429	581.268	594.012	568.751	199.073	177.717	159.946	172.871
26	BT_RS12625	BT_2495	ABC transporter permease	2.18565	3.46e-41	5.81e-39	40.4609	2910.51	0.162605	13.4414	3962.69	4833.32	4817.88	5468.18	816.524	1019.34	1166.51	1199.62
27	BT_RS13415	BT_2656	hypothetical protein	2.97222	1.32e-40	2.14e-38	39.8794	128.811	0.222776	13.3417	191.079	260.345	216.276	243.143	20.231	30.3868	35.85	33.1773
28	BT_RS03470	BT_0694	ABC transporter ATP-binding protein	-1.64218	1.25e-39	1.95e-37	38.9031	928.035	0.124661	-13.1732	503.115	437.033	432.552	427.626	1184.73	1504.61	1490.53	1444.08
29	BT_RS07750	BT_1533	ABC transporter permease	-1.94016	2.28e-39	3.44e-37	38.6421	1761.33	0.14779	-13.1278	891.408	666.367	754.475	601.907	2799.97	2866.49	3025.19	2484.8
30	BT_RS13410	BT_2655	DUF4906 domain-containing protein	2.2879	9.43e-39	1.37e-36	38.0255	292.631	0.175723	13.0199	488.215	540.882	444.512	465.033	104.392	69.9817	107.55	120.486
31	BT_RS20100	BT_3983	SusC/RagA family TonB-linked outer membrane protein	-2.93388	1.94e-38	2.74e-36	37.7122	405.83	0.226299	-12.9646	97.2923	113.946	90.6965	73.9632	1010.74	671.272	643.922	544.806
32	BT_RS03465	BT_0693	ABC transporter permease	-1.71337	3.59e-38	4.9e-36	37.4449	2247.7	0.13264	-12.9175	1193.8	1050.75	1068.42	889.259	3025.75	3820.45	3634.64	3298.52
33	BT_RS11950	BT_2365	RagB/SusD family nutrient uptake outer membrane protein	1.53114	1.05e-37	1.39e-35	36.9788	632.807	0.119297	12.8347	886.149	984.406	988.691	908.812	364.158	341.621	307.483	281.134
34	BT_RS03475	BT_0695	ABC transporter permease	-1.5823	1.31e-36	1.69e-34	35.8827	4376.51	0.125207	-12.6374	2428.8	2268.1	2134.86	1933.24	5824.92	7192.46	7161.74	6067.95
35	BT_RS13420	BT_2657	FimB/Mfa2 family fimbrial subunit	3.14738	4.17e-36	5.2e-34	35.3799	126.991	0.250862	12.5463	170.042	239.431	245.179	254.195	18.6125	24.8619	23.4404	40.1619
36	BT_RS07735	BT_1530	TolC family protein	-1.77788	9.1e-36	1.1e-33	35.041	6106.33	0.14241	-12.4842	3350.89	2637.34	2652.12	2390.63	10335.6	10239.4	8883.92	8360.67
37	BT_RS16780	BT_3313	DUF5125 domain-containing protein	2.7321	1.71e-35	2.02e-33	34.767	92.13	0.219728	12.434	146.377	179.573	152.49	164.929	26.7049	29.466	16.5462	20.9541
38	BT_RS09760	BT_1927	hypothetical protein	-2.03339	9.12e-35	1.05e-32	34.04	508.173	0.165323	-12.2995	225.262	186.063	203.32	182.783	682.999	733.887	1028.62	822.447
39	BT_RS05880	BT_1164	hypothetical protein	1.76905	1.19e-34	1.34e-32	33.9245	788.206	0.144086	12.2777	1419.94	1172.63	1131.21	1154.51	415.95	351.75	296.452	363.204
40	BT_RS16765	BT_3310	TonB-dependent receptor	3.54933	6.97e-33	7.61e-31	32.1568	1108.1	0.297161	11.9441	2517.33	2170.74	1721.24	1763.21	282.425	162.984	161.325	85.5624
41	BT_RS01490	BT_0304	efflux RND transporter periplasmic adaptor subunit	-1.26404	8.29e-32	8.84e-30	31.0814	911.963	0.107703	-11.7364	538.175	509.15	531.222	568.751	1446.92	1285.45	1169.26	1246.77
42	BT_RS07730	BT_1529	sigma-54 dependent transcriptional regulator	-1.22433	2.7e-31	2.81e-29	30.5686	1632.36	0.105219	-11.636	1022.01	944.02	1043.51	905.412	2215.7	2241.26	2561.9	2125.09
43	BT_RS09755	BT_1926	hypothetical protein	-2.11487	2.2e-30	2.23e-28	29.6576	284.172	0.18461	-11.4559	98.1688	112.503	108.636	105.419	341.5	425.415	547.403	534.329
44	BT_RS20135	BT_3990	GH92 family glycosyl hydrolase	-2.26307	3.53e-30	3.5e-28	29.4522	90.8513	0.198258	-11.4148	34.1838	32.4529	25.9133	33.1559	173.987	147.33	155.81	123.978
45	BT_RS14080	BT_2779	class I SAM-dependent methyltransferase	2.72074	8.72e-29	8.47e-27	28.0595	127.745	0.244397	11.1324	290.124	204.093	167.44	225.29	39.6528	27.6243	27.577	40.1619
46	BT_RS14290	BT_2818	TonB-dependent receptor	3.223	5.51e-28	5.24e-26	27.2588	122.146	0.293885	10.9669	265.582	166.592	252.156	200.636	33.9881	15.6538	30.3347	12.2232
47	BT_RS16770	BT_3311	RagB/SusD family nutrient uptake outer membrane protein	3.06987	5.85e-28	5.44e-26	27.2328	65.3509	0.28006	10.9615	108.687	120.436	107.64	133.474	21.8495	11.9705	8.27309	10.477
48	BT_RS13435	BT_2660	DUF3575 domain-containing protein	2.7962	3.94e-27	3.59e-25	26.4045	257.352	0.259207	10.7875	654.751	400.974	375.742	368.966	85.7795	46.9614	59.2905	66.3545
49	BT_RS07755	BT_1534	DUF2807 domain-containing protein	-1.91123	6.18e-27	5.51e-25	26.209	1143.3	0.177854	-10.7461	637.221	446.408	438.532	399.571	1934.09	1755.99	2024.15	1510.44
50	BT_RS12650	BT_2500	DUF3836 domain-containing protein	-1.53047	5.81e-26	5.07e-24	25.2358	1751.68	0.145242	-10.5374	918.58	813.487	1007.63	867.155	3204.59	2547.89	2403.33	2250.82
51	BT_RS12630	BT_2496	ABC transporter permease	2.29722	2.24e-25	1.92e-23	24.6498	2415.97	0.220684	10.4095	3364.91	3882.81	4123.2	4683.49	506.585	789.135	940.374	1037.23
52	BT_RS13995	BT_2762	energy transducer TonB	1.30876	5.29e-25	4.44e-23	24.2765	3449.53	0.126725	10.3276	4883.9	4796.54	5046.11	4924.93	1756.86	1722.84	2123.43	2341.62
53	BT_RS16735	BT_3304	tyrosine-protein phosphatase	0.845611	1.88e-24	1.55e-22	23.7258	3028.44	0.0828611	10.2052	3793.52	4016.95	3681.68	4070.53	2097.55	2223.76	2068.27	2275.26
54	BT_RS07760	BT_1535	ABC transporter ATP-binding protein	-1.66514	6.07e-24	4.92e-22	23.2168	1461.52	0.165017	-10.0907	715.23	766.61	791.352	530.495	1998.82	2606.82	2302.68	1980.16
55	BT_RS15505	BT_3057	sulfatase	1.56192	6.75e-24	5.36e-22	23.1707	535.651	0.154947	10.0804	951.887	787.524	822.248	638.464	275.951	266.115	242.677	300.342
56	BT_RS07765	BT_1536	efflux RND transporter periplasmic adaptor subunit	-1.70095	7.08e-24	5.53e-22	23.15	6561.37	0.168819	-10.0756	3838.23	2814.75	3196.3	2500.3	11886.1	10306.6	9230.01	8718.63
57	BT_RS05890	BT_1166	glycosyltransferase family 2 protein	2.05416	2.68e-23	2.06e-21	22.5719	121.639	0.206576	9.94387	152.512	187.506	233.219	208.287	42.8898	41.4365	49.6385	57.6237
58	BT_RS04560	BT_0907	VWA domain-containing protein	0.975592	9.6e-23	7.23e-21	22.0177	2249.03	0.0993869	9.8161	3396.47	2885.43	2793.65	2850.56	1533.51	1476.06	1511.22	1545.36
59	BT_RS16380	BT_1944	helix-turn-helix domain-containing protein	-1.35938	2.13e-22	1.58e-20	21.6716	272.245	0.139631	-9.73548	144.624	186.063	146.51	132.624	392.482	399.632	397.108	378.919
60	BT_RS16415	BT_3240	SusC/RagA family TonB-linked outer membrane protein	-1.56646	2.55e-22	1.85e-20	21.5935	1086.49	0.161204	-9.71727	439.13	597.134	605.972	553.449	1721.26	1848.99	1640.83	1285.18
61	BT_RS09660			1.40486	3.04e-22	2.18e-20	21.5171	357.352	0.144846	9.69902	557.459	505.545	446.506	567.051	199.073	191.529	227.51	164.14
62	BT_RS01940	BT_0398	polysaccharide export protein	1.2461	3.19e-22	2.25e-20	21.4962	314.639	0.128542	9.69409	403.193	469.486	466.439	428.476	162.657	196.133	191.66	199.064
63	BT_RS07725	BT_1528	ATP-binding protein	-1.10611	4.46e-22	3.09e-20	21.3507	1114.04	0.114503	-9.66006	739.772	671.415	637.865	777.039	1442.88	1492.64	1708.39	1442.34
64	BT_RS03660	BT_0732	response regulator transcription factor	1.21162	8.65e-22	5.91e-20	21.063	447.338	0.126318	9.59181	706.465	581.268	571.089	640.164	254.911	290.976	250.95	282.88
65	BT_RS24630	BT_2444	hypothetical protein	-2.397	1.76e-21	1.18e-19	20.7545	64.8952	0.251831	-9.51831	28.9247	14.4235	22.9233	17.003	109.248	88.3979	128.233	110.009
66	BT_RS07740	BT_1531	ATP-binding protein	-1.0819	1.58e-20	1.04e-18	19.8013	1668.79	0.116487	-9.28772	1237.63	1073.11	1025.57	948.769	2432.58	2324.13	2179.96	2128.58
67	BT_RS01875	BT_0384	hypothetical protein	1.14966	2.05e-20	1.34e-18	19.6882	429.619	0.124157	9.25976	568.853	607.952	595.009	590.855	238.726	238.49	301.968	295.103
68	BT_RS01880	BT_0385	polysaccharide pyruvyl transferase family protein	1.15431	7.73e-20	4.96e-18	19.1118	388.369	0.126611	9.11695	569.73	546.652	546.172	481.186	263.003	209.024	253.708	237.479
69	BT_RS16775	BT_3312	glucosylceramidase	2.71128	1.21e-19	7.67e-18	18.9172	68.9929	0.298994	9.06801	96.4158	140.629	110.63	135.174	27.5142	18.4162	17.925	5.23851
70	BT_RS01590	BT_0325	hypothetical protein	-1.76927	2.96e-19	1.85e-17	18.5287	270.96	0.19724	-8.97017	112.193	102.407	131.56	144.526	309.13	416.207	426.064	525.598
71	BT_RS01850	BT_0379	nucleotide sugar dehydrogenase	0.947459	5.56e-19	3.42e-17	18.2549	941.569	0.106449	8.90059	1207.83	1230.33	1326.56	1194.46	567.278	701.658	661.847	642.591
72	BT_RS20110	BT_3985	glycoside hydrolase family 18	-2.85867	1.44e-18	8.72e-17	17.8416	48.3119	0.325053	-8.79447	15.7771	13.7023	9.96664	7.65137	123.814	75.5065	77.2155	62.8622
73	BT_RS01885	BT_0386	Coenzyme F420 hydrogenase/dehydrogenase, beta subunit C-terminal domain	1.09709	2.01e-18	1.2e-16	17.6968	566.1	0.125282	8.75701	901.926	730.552	717.598	736.231	383.58	345.304	336.439	377.173
74	BT_RS14075	BT_2778	sigma-70 family RNA polymerase sigma factor	2.27793	2.76e-18	1.63e-16	17.5591	375.443	0.261197	8.7211	809.016	569.008	506.306	610.409	197.455	124.31	91.004	96.0394
75	BT_RS24625	BT_2443	hypothetical protein	-2.1272	1.46e-17	8.51e-16	16.8356	69.9578	0.249374	-8.53018	21.9127	31.7318	25.9133	23.8042	116.531	80.1106	146.158	113.501
76	BT_RS17050	BT_3367	glycosyltransferase family 4 protein	0.962365	3.47e-17	1.99e-15	16.4597	1887.09	0.114165	8.4296	2665.46	2497.43	2379.04	2440.79	1493.86	1246.78	1224.42	1148.98
77	BT_RS03235	BT_0654	HAMP domain-containing histidine kinase	0.709693	7.11e-17	4.03e-15	16.1481	1171.66	0.0850414	8.34527	1390.14	1523.12	1446.16	1453.76	845.657	908.841	871.432	934.202
78	BT_RS16315	BT_3223	hypothetical protein	-2.61899	9.52e-17	5.33e-15	16.0214	624.257	0.315138	-8.31062	254.187	221.401	126.576	96.9173	1521.37	1060.77	944.511	768.316
79	BT_RS03415	BT_0683	glycoside hydrolase family 97 protein	-1.60436	1.07e-16	5.91e-15	15.9706	118.208	0.193369	-8.29686	81.5152	51.9247	51.8266	49.3088	182.888	188.766	161.325	178.11
80	BT_RS18000	BT_3565	TonB-dependent receptor	1.22322	1.11e-16	6.04e-15	15.9547	1656.79	0.147504	8.2928	2525.22	2151.27	2056.12	2541.1	837.564	973.298	959.678	1210.1
81	BT_RS02935	BT_0598	polysaccharide biosynthesis protein	-0.825772	1.33e-16	7.19e-15	15.8761	2122.93	0.0998441	-8.27062	1675.88	1516.63	1504.96	1427.4	2649.45	2582.88	3001.75	2624.5
82	BT_RS16400	BT_3239	SusC/RagA family TonB-linked outer membrane protein	-1.80799	1.95e-16	1.04e-14	15.71	1351.93	0.219807	-8.22532	366.38	673.579	611.952	749.834	1706.69	2191.53	2353.69	2161.76
83	BT_RS04575	BT_0910	AAA family ATPase	0.853308	2.31e-16	1.22e-14	15.6364	3302.64	0.104004	8.20453	4308.91	4069.6	4359.41	4262.66	2032	2328.73	2492.96	2566.87
84	BT_RS01855	BT_0380	NAD-dependent epimerase/dehydratase family protein	1.03624	2.91e-16	1.52e-14	15.5361	819.917	0.12673	8.1768	1062.33	1164.7	1116.26	1061.84	435.372	583.794	557.055	577.983
85	BT_RS06050	BT_1197	RNA polymerase sigma factor	0.898076	5.53e-16	2.84e-14	15.2573	5966.2	0.110885	8.09919	8012.15	7901.93	7499.9	7653.92	4828.74	3980.67	4195.83	3656.48
86	BT_RS20115	BT_3986	DUF1735 and LamG domain-containing protein	-2.44113	6.04e-16	3.07e-14	15.219	54.0604	0.301806	-8.08841	15.7771	19.4718	20.93	11.9021	132.716	84.7147	84.1097	62.8622
87	BT_RS03665	BT_0733	HAMP domain-containing histidine kinase	0.987482	6.82e-16	3.4e-14	15.1662	773.007	0.122307	8.07377	934.357	1040.66	973.741	1157.91	458.84	534.991	514.31	569.252
88	BT_RS10790	BT_2131	hypothetical protein	1.70619	6.85e-16	3.4e-14	15.1643	420.171	0.211341	8.07317	596.025	591.365	558.132	830.598	268.668	163.904	190.281	162.394
89	BT_RS07480	BT_1477	fucose isomerase	1.47929	8.32e-16	4.08e-14	15.0799	3077.65	0.183776	8.04945	5949.73	3915.27	4036.49	4219.3	1846.69	1396.87	1395.39	1861.42
90	BT_RS16425	BT_3242	putative zinc-binding metallopeptidase	-1.2688	9.48e-16	4.6e-14	15.0232	304.699	0.157941	-8.0334	136.735	205.535	188.37	184.483	459.649	411.603	468.808	382.412
91	BT_RS06640	BT_1312	trypsin-like peptidase domain-containing protein	1.48434	1.13e-15	5.42e-14	14.9469	4939.89	0.185268	8.01188	6933.17	7000.46	7495.91	7678.57	1713.16	2662.99	2975.55	3059.29
92	BT_RS13290	BT_2628	response regulator	-1.63243	1.14e-15	5.42e-14	14.9431	164.896	0.203782	-8.0107	84.1447	80.7717	84.7165	73.9632	336.644	253.223	194.418	211.287
93	BT_RS05970	BT_1182	hypothetical protein	1.20504	1.5e-15	7.06e-14	14.8239	194.626	0.151069	7.97674	241.039	256.739	300.993	289.052	134.334	105.893	117.202	111.755
94	BT_RS00760	BT_0154	S41 family peptidase	0.943901	1.72e-15	8.01e-14	14.7645	1099.46	0.118584	7.95977	1375.24	1386.1	1499.98	1520.92	632.017	755.065	830.067	796.254
95	BT_RS19060	BT_3779	hypothetical protein	-2.08163	1.85e-15	8.5e-14	14.7328	96.6277	0.261803	-7.95112	44.7019	35.3376	30.8966	37.4067	232.252	128.914	118.581	144.932
96	BT_RS04570	BT_0909	DUF58 domain-containing protein	1.02782	2.11e-15	9.62e-14	14.6757	3300.22	0.129538	7.9345	4499.99	4319.85	4501.93	4385.08	1743.91	2105.9	2381.27	2463.85
97	BT_RS24720			1.52434	2.24e-15	1.01e-13	14.6498	424.388	0.192288	7.92735	789.733	560.354	642.849	526.244	255.72	191.529	173.735	254.941
98	BT_RS19430	BT_3848	peptidylprolyl isomerase	0.549909	2.92e-15	1.3e-13	14.5346	5002.42	0.0696594	7.89425	5888.38	5992.97	5987.96	5906.85	3928.86	4042.36	4311.66	3960.32
99	BT_RS07175	BT_1416	cytochrome c biogenesis protein ResB	-1.15391	3.28e-15	1.45e-13	14.4841	201.834	0.14644	-7.87975	113.946	146.399	113.62	126.673	279.997	312.155	256.466	265.418
100	BT_RS06495	BT_1287	DUF4840 domain-containing protein	-2.23065	4.12e-15	1.78e-13	14.3851	61.5408	0.284113	-7.85128	27.1717	18.7506	27.9066	13.6024	138.38	82.873	84.1097	99.5318
101	BT_RS23605	BT_4684	beta-galactosidase	1.12479	4.11e-15	1.78e-13	14.3862	705.706	0.143261	7.85139	1178.9	833.68	978.724	879.057	453.984	433.702	410.897	476.705
102	BT_RS09490	BT_1870	IS3 family transposase	1.373	5.46e-15	2.34e-13	14.2628	1306.46	0.175667	7.81592	2386.73	1567.12	1952.47	1638.24	868.315	738.491	657.711	642.591
103	BT_RS01925	BT_0394	glycosyltransferase family 4 protein	1.21787	6.81e-15	2.89e-13	14.1669	443.223	0.156378	7.78795	764.314	588.48	552.152	577.253	311.558	248.619	253.708	249.703
104	BT_RS09330	BT_1841	zinc metallopeptidase	1.03928	7.32e-15	3.07e-13	14.1355	1420.63	0.133603	7.77883	1883.61	1839	1794.99	2120.28	807.622	843.463	970.709	1105.33
105	BT_RS01895	BT_0388	acyltransferase	1.11398	7.45e-15	3.1e-13	14.1278	183.573	0.143247	7.7766	280.482	253.133	237.206	233.792	114.103	125.23	100.656	123.978
106	BT_RS24510	BT_0399	Wzz/FepE/Etk N-terminal domain-containing protein	1.22866	1.92e-14	7.91e-13	13.7167	338.828	0.160485	7.65594	407.576	506.266	508.299	472.684	165.085	184.162	241.298	225.256
107	BT_RS11480	BT_2272	hypothetical protein	0.738242	2.05e-14	8.36e-13	13.6882	9318.83	0.0965315	7.64768	11114.1	11129.2	12414.5	11955.7	7134.27	7534.08	6254.45	7014.37
108	BT_RS16385	BT_3236	DUF4302 domain-containing protein	-1.40121	3.5e-14	1.42e-12	13.4559	371.107	0.1849	-7.57817	144.624	231.498	209.3	229.541	542.191	493.555	646.68	471.466
109	BT_RS20120	BT_3987	DUF1735 domain-containing protein	-2.11925	4.18e-14	1.68e-12	13.3788	91.2888	0.2805	-7.55528	42.0723	33.8953	31.8933	29.7553	228.206	127.072	137.885	99.5318
110	BT_RS08860	BT_1748	hypothetical protein	-1.22642	4.29e-14	1.7e-12	13.3675	137.182	0.162396	-7.55201	89.4037	82.9353	71.7598	84.165	171.559	206.262	221.995	169.379
111	BT_RS07960	BT_1574	membrane protein	-0.871577	5.41e-14	2.13e-12	13.2668	1654.87	0.115874	-7.52174	1068.46	1114.94	1321.58	1172.36	2089.46	1905.16	2284.75	2282.25
112	BT_RS01890	BT_0387	NADH dehydrogenase subunit 2	1.17424	6.6e-14	2.57e-12	13.1805	802.681	0.156656	7.49565	1344.56	1029.84	1077.39	998.928	579.416	408.84	500.522	481.943
113	BT_RS17280	BT_3413	DUF5723 family protein	-1.41257	7.45e-14	2.88e-12	13.1278	780.896	0.188854	-7.47972	474.19	450.735	417.602	365.565	1476.06	1204.42	1013.45	845.147
114	BT_RS02695	BT_0550	glycerophosphodiester phosphodiesterase	0.736457	9.16e-14	3.51e-12	13.0381	1911.88	0.0988205	7.45247	2171.11	2443.35	2544.48	2394.88	1305.31	1450.28	1462.96	1522.66
115	BT_RS24515	BT_0400	tyrosine-protein kinase domain-containing protein	0.982226	9.65e-14	3.67e-12	13.0155	573.283	0.13192	7.44564	759.055	818.535	750.488	710.727	319.65	370.166	431.579	426.066
116	BT_RS12990	BT_2569	RNA polymerase sigma factor	1.01217	1.16e-13	4.37e-12	12.9355	2722.65	0.136388	7.42122	3901.33	3714.78	3866.06	3085.2	1920.33	2051.57	1707.01	1534.88
117	BT_RS16310	BT_3222	DUF4848 domain-containing protein	-3.04185	1.3e-13	4.84e-12	12.8861	1663.59	0.410693	-7.40663	623.197	447.129	190.363	180.232	4888.62	2778.09	2334.39	1866.66
118	BT_RS05065	BT_1006	nitroreductase family protein	0.836852	1.33e-13	4.91e-12	12.8761	679.245	0.113034	7.40355	786.227	909.403	942.845	844.201	441.846	522.1	501.901	485.436
119	BT_RS22615	BT_4484	MgtC/SapB family protein	0.937316	1.94e-13	7.11e-12	12.7122	1029.75	0.127473	7.35306	1212.21	1370.23	1498.98	1324.54	624.734	662.063	728.032	817.208
120	BT_RS00755	BT_0153	DUF4595 domain-containing protein	0.93872	2.35e-13	8.57e-12	12.6289	905.416	0.128119	7.32695	1425.2	1092.58	1144.17	1097.55	602.075	604.052	677.014	600.683
121	BT_RS21455	BT_4252	Gfo/Idh/MocA family oxidoreductase	-1.50126	3.63e-13	1.31e-11	12.4401	1901.93	0.206542	-7.26855	1391.02	828.632	859.125	894.36	3416.62	2954.88	2310.95	2559.89
122	BT_RS09695	BT_1911	SDR family oxidoreductase	1.48219	4.66e-13	1.67e-11	12.3316	639.147	0.204871	7.23476	807.263	954.837	993.674	1004.03	224.16	339.779	333.681	455.751
123	BT_RS07180	BT_1417	ammonia-forming cytochrome c nitrite reductase	-1.25718	5.25e-13	1.86e-11	12.2798	144.656	0.174154	-7.21876	65.738	90.8682	94.6831	89.2659	169.131	219.153	220.616	207.794
124	BT_RS18915	BT_3750	SusC/RagA family TonB-linked outer membrane protein	-1.18726	5.96e-13	2.1e-11	12.2248	154.456	0.164863	-7.20149	101.675	84.3776	98.6698	91.8164	172.368	229.282	242.677	214.779
125	BT_RS01595	BT_0326	sigma-70 family RNA polymerase sigma factor	-1.21022	8.56e-13	2.99e-11	12.0675	703.058	0.169216	-7.15194	510.127	364.915	346.839	476.085	1148.31	918.049	870.053	990.079
126	BT_RS18855	BT_3738	response regulator	-1.10472	9.51e-13	3.3e-11	12.0218	1072.61	0.154778	-7.13747	723.995	654.107	643.845	704.776	1827.27	1539.6	1275.43	1211.84
127	BT_RS16320	BT_3224	TIGR00730 family Rossman fold protein	-1.74507	9.95e-13	3.42e-11	12.0022	1234.32	0.244708	-7.13124	844.076	542.325	427.569	455.681	2487.61	1922.65	1609.12	1585.52
128	BT_RS12925	BT_2556	transposase	1.35849	1.11e-12	3.78e-11	11.9547	993.858	0.190893	7.11647	1967.76	1325.52	1200.98	1228.47	644.156	574.586	497.764	511.628
129	BT_RS11740	BT_2320	AraC family transcriptional regulator	-1.06652	1.61e-12	5.46e-11	11.7932	979.953	0.150971	-7.0644	657.38	615.163	555.142	708.176	1587.73	1333.34	1314.04	1068.66
130	BT_RS01935	BT_0397	WbuC family cupin fold metalloprotein	0.950945	1.96e-12	6.58e-11	11.7077	186.336	0.135126	7.03747	270.841	240.152	248.169	225.29	127.86	133.518	129.612	115.247
131	BT_RS19095	BT_3787	IPT/TIG domain-containing protein	-2.84211	1.97e-12	6.59e-11	11.7055	59.9148	0.403923	-7.03627	17.5301	13.7023	9.96664	17.8532	199.882	86.5563	74.4578	59.3698
132	BT_RS07600	BT_1501	OmpA family protein	-1.32394	2.08e-12	6.87e-11	11.6819	213.584	0.188345	-7.02932	152.512	123.321	104.65	107.969	386.817	266.115	282.664	284.626
133	BT_RS09485	BT_1869	transposase	1.3964	2.22e-12	7.28e-11	11.6536	1012.75	0.198915	7.02011	2009.83	1358.7	1297.66	1208.92	660.341	601.29	479.839	485.436
134	BT_RS04175	BT_0833	redoxin domain-containing protein	1.1	2.5e-12	8.14e-11	11.6021	2820.51	0.157066	7.00342	4932.98	3720.55	3342.81	3392.96	1943.8	1906.08	1716.67	1608.22
135	BT_RS19100	BT_3788	TonB-dependent receptor	-2.4207	2.67e-12	8.66e-11	11.5735	82.6312	0.346118	-6.99384	28.0482	29.5682	17.94	28.9052	240.345	133.518	100.656	82.0701
136	BT_RS23425	BT_4649	hypothetical protein	1.19352	2.73e-12	8.78e-11	11.5638	729.214	0.170729	6.99073	823.04	878.393	1030.55	1326.24	421.615	453.96	430.201	469.72
137	BT_RS23775	BT_4719	NigD-like protein	-1.3267	2.83e-12	9.02e-11	11.5482	89.236	0.189907	-6.98606	50.8374	44.7129	48.8366	60.3608	149.71	128.914	104.792	125.724
138	BT_RS01845	BT_0378	polysaccharide biosynthesis protein	0.855285	3.12e-12	9.89e-11	11.5058	1216.47	0.122673	6.97206	1466.4	1660.87	1627.55	1510.72	736.409	924.495	977.603	827.685
139	BT_RS11210	BT_2216	stage II sporulation protein M	-0.698271	3.67e-12	1.15e-10	11.4353	1096.16	0.100481	-6.94928	867.742	901.47	800.322	773.638	1288.31	1468.69	1314.04	1355.03
140	BT_RS16435	BT_3244	BACON domain-containing protein	-1.04032	5.11e-12	1.59e-10	11.2916	264.92	0.150715	-6.90259	155.142	188.227	183.386	169.18	386.817	405.157	343.333	288.118
141	BT_RS11000	BT_2173	DUF4249 domain-containing protein	0.580453	9.21e-12	2.85e-10	11.0357	1113.21	0.0851305	6.81839	1263.05	1360.86	1338.52	1377.25	946.812	877.533	875.569	866.101
142	BT_RS04555	BT_0906	VWA domain-containing protein	0.928652	9.31e-12	2.86e-10	11.0311	2677.87	0.13623	6.8168	3946.04	3419.82	3282.02	3391.26	1510.04	1779.01	2104.12	1990.64
143	BT_RS11450	BT_2264	SusC/RagA family TonB-linked outer membrane protein	-1.30394	9.68e-12	2.96e-10	11.0141	1623.65	0.191439	-6.81124	759.932	1073.11	1008.62	901.161	1692.93	2293.74	2961.77	2297.96
144	BT_RS19070	BT_3781	glycoside hydrolase family 125 protein	-1.177	1.14e-11	3.47e-10	10.9431	215.345	0.173413	-6.78725	133.229	122.6	112.623	157.278	259.766	268.877	296.452	371.935
145	BT_RS08870	BT_1750	proline/glycine betaine ABC transporter permease	-1.01337	1.3e-11	3.93e-10	10.8861	255.147	0.149724	-6.76828	188.449	177.409	168.436	143.676	366.586	350.829	368.152	277.641
146	BT_RS02475	BT_0504	TonB-dependent receptor	0.985599	1.48e-11	4.42e-10	10.8297	1103.59	0.14601	6.75022	1276.19	1466.15	1561.77	1555.78	647.393	669.43	733.547	918.486
147	BT_RS13265	BT_2623	glycoside hydrolase family 88 protein	-0.975739	2.47e-11	7.34e-10	10.6073	164.809	0.146176	-6.67508	120.958	116.109	100.663	107.969	250.865	210.866	213.721	197.317
148	BT_RS19285	BT_3825	IS3 family transposase	1.25229	2.62e-11	7.72e-10	10.5817	719.871	0.187841	6.66676	1348.07	819.256	1013.61	878.207	499.302	429.098	375.047	396.381
149	BT_RS17595	BT_3479	IS3 family transposase	1.30521	4.2e-11	1.23e-09	10.3768	731.024	0.197848	6.59701	1389.26	832.959	1036.53	907.962	517.914	419.89	361.258	382.412
150	BT_RS04545	BT_0904	BatD family protein	0.859862	4.84e-11	1.41e-09	10.3152	3131.08	0.130761	6.57584	4230.02	3778.96	4229.84	3905.6	1780.33	2258.75	2371.62	2493.53
151	BT_RS11455	BT_2267	site-specific integrase	1.07455	6.37e-11	1.84e-09	10.1959	302.891	0.164436	6.53473	331.32	375.012	443.516	492.238	190.172	179.558	219.237	192.079
152	BT_RS02640	BT_0539	SLC13 family permease	0.824279	6.98e-11	2.01e-09	10.1561	3372.26	0.126404	6.521	4151.14	4604.71	4415.22	4065.43	1964.84	2553.41	2672.21	2551.16
153	BT_RS22490	BT_4459	DUF418 domain-containing protein	0.537733	7.48e-11	2.14e-09	10.1261	1142.83	0.0825922	6.5107	1392.77	1355.09	1396.33	1270.98	937.101	932.782	958.299	899.278
154	BT_RS07185	BT_1418	cytochrome c nitrite reductase small subunit	-1.48434	7.72e-11	2.19e-09	10.1124	97.3138	0.22815	-6.50598	48.2079	55.5306	46.8432	54.4097	177.224	136.28	92.3828	167.632
155	BT_RS06090	BT_1206	four helix bundle protein	0.806239	8.53e-11	2.4e-09	10.0691	314.064	0.124208	6.49103	423.353	416.84	404.646	351.113	212.83	221.916	249.571	232.241
156	BT_RS13260	BT_2622	alpha-glucuronidase	-1.12679	8.62e-11	2.41e-09	10.0645	119.644	0.173634	-6.48943	77.1326	87.2623	78.7365	56.9602	174.796	146.409	168.219	167.632
157	BT_RS18685	BT_3706	IS3 family transposase	1.25249	1.31e-10	3.65e-09	9.88273	742.57	0.19492	6.42567	1418.19	847.382	1057.46	863.754	516.296	430.019	397.108	410.35
158	BT_RS04970	BT_0987	TlpA family protein disulfide reductase	1.08182	1.62e-10	4.48e-09	9.79048	2070.67	0.169207	6.39346	2875.82	2606.33	2854.45	2907.52	981.609	1197.98	1571.89	1569.81
159	BT_RS16430	BT_3243	DUF4302 domain-containing protein	-1.20896	1.92e-10	5.27e-09	9.7167	296.415	0.189852	-6.3679	124.464	191.112	209.3	192.134	392.482	468.693	450.883	342.25
160	BT_RS18835	BT_3734	FAD-binding oxidoreductase	0.640059	2.04e-10	5.56e-09	9.69037	786.093	0.100663	6.35846	902.802	1034.89	921.915	965.772	581.844	586.557	638.407	656.561
161	BT_RS07370	BT_1455	RtcB family protein	-1.13082	2.5e-10	6.79e-09	9.60206	85.8442	0.178736	-6.32678	56.973	63.4635	48.8366	45.9082	123.005	116.943	126.854	104.77
162	BT_RS01910	BT_0391	glycosyltransferase	1.02597	4.04e-10	1.09e-08	9.39362	370.853	0.164094	6.2523	635.468	458.668	469.429	428.476	270.286	239.411	246.814	218.271
163	BT_RS02945	BT_0600	NAD-dependent epimerase/dehydratase family protein	-0.629252	5.67e-10	1.52e-08	9.24642	1106.58	0.101504	-6.19928	954.516	894.98	826.235	797.442	1317.44	1267.96	1369.2	1424.88
164	BT_RS23095	BT_4582	amidophosphoribosyltransferase	-0.680073	5.78e-10	1.54e-08	9.23807	3929.27	0.109756	-6.19624	3293.91	2703.69	2817.57	3267.13	5145.96	5019.34	4529.52	4657.04
165	BT_RS16390	BT_3237	putative zinc-binding metallopeptidase	-1.48949	5.89e-10	1.56e-08	9.22988	246.117	0.240504	-6.19322	68.3676	146.399	151.493	150.477	313.985	376.612	405.381	356.219
166	BT_RS08875	BT_1751	glycine betaine/L-proline ABC transporter ATP-binding protein	-1.24835	6.13e-10	1.61e-08	9.21254	287.222	0.20177	-6.18701	216.497	168.034	171.426	126.673	492.828	429.098	373.668	319.549
167	BT_RS12930	BT_2557	IS3 family transposase	1.27422	6.84e-10	1.79e-08	9.16494	1304.77	0.20653	6.16968	2391.11	1486.34	1940.51	1571.08	998.603	749.541	661.847	639.099
168	BT_RS19120	BT_3792	glycoside hydrolase family 76 protein	-1.45165	7.31e-10	1.9e-08	9.13608	45.9916	0.23569	-6.15915	28.0482	28.1259	24.9166	17.003	72.0224	61.6944	59.2905	76.8316
169	BT_RS17045	BT_3366	glycosyltransferase	0.904174	7.55e-10	1.95e-08	9.12205	2253.55	0.146921	6.15415	3442.92	2950.33	2955.11	2405.93	1793.28	1588.4	1537.42	1355.03
170	BT_RS07050	BT_1391	OmpA family protein	1.02962	8.09e-10	2.08e-08	9.09205	8166.59	0.167606	6.14312	8730.89	11492.7	12372.6	11251.8	4275.22	5541.44	5170.68	6497.5
171	BT_RS18785	BT_3726	isoprenyl transferase	0.562854	9.27e-10	2.37e-08	9.03292	3053.32	0.0919467	6.12153	3949.54	3762.38	3577.03	3278.18	2548.3	2442.91	2432.29	2435.91
172	BT_RS11510	BT_2277	site-specific integrase	-0.933494	9.54e-10	2.42e-08	9.02045	292.054	0.152608	-6.11696	248.052	191.833	195.346	168.33	410.285	382.137	340.575	399.873
173	BT_RS01835	BT_0376	UpxY family transcription antiterminator	0.949432	1.3e-09	3.28e-08	8.88606	806.299	0.156472	6.06772	1299.86	1020.46	985.701	947.919	632.017	592.082	472.945	499.405
174	BT_RS19435	BT_3849	hypothetical protein	0.555486	2.06e-09	5.18e-08	8.68613	3063	0.0926917	5.99283	3641.89	3835.94	3506.27	3591.89	2324.95	2326.89	2716.33	2559.89
175	BT_RS04540	BT_0903	tetratricopeptide repeat protein	0.852576	2.74e-09	6.85e-08	8.56225	1436.08	0.143381	5.94621	2269.28	1645	1667.42	1809.12	1005.08	925.416	1014.83	1152.47
176	BT_RS02570	BT_0522	glycosyltransferase family 2 protein	1.15611	4.36e-09	1.08e-07	8.36051	296.11	0.196956	5.86989	471.561	373.569	414.612	378.317	250.865	141.805	179.25	158.902
177	BT_RS18670	BT_3703	glycoside hydrolase family 97 protein	1.36132	4.37e-09	1.08e-07	8.35952	795.704	0.231936	5.8694	1561.94	1050.75	1102.31	871.405	547.856	501.842	427.443	302.088
178	BT_RS07165	BT_1414	alginate export family protein	-1.465	4.83e-09	1.19e-07	8.31605	41.8233	0.250302	-5.85291	22.7892	25.2412	17.94	23.8042	77.6871	64.4568	53.7751	48.8928
179	BT_RS05985	BT_1184	endonuclease/exonuclease/phosphatase family protein	0.888013	4.86e-09	1.19e-07	8.31336	135.884	0.151749	5.85185	187.573	170.198	177.406	170.88	108.438	81.0314	93.7617	97.7856
180	BT_RS03740	BT_0748	ribose-phosphate pyrophosphokinase	-0.934317	5.54e-09	1.34e-07	8.25649	4613.52	0.160256	-5.83015	3570.01	3008.03	3023.88	3080.1	7434.5	6621.56	4842.51	5327.57
181	BT_RS06520	BT_1292	AhpC/TSA family protein	0.557166	5.66e-09	1.36e-07	8.24718	7960.6	0.0956274	5.82643	8745.79	9325.53	10026.4	9816.7	5822.49	6886.75	6568.83	6492.27
182	BT_RS07275	BT_1436	GlsB/YeaQ/YmgE family stress response membrane protein	0.931339	5.66e-09	1.36e-07	8.24718	321.054	0.159844	5.82654	389.169	447.85	447.502	396.171	203.119	175.875	273.012	235.733
183	BT_RS01915	BT_0392	glycosyltransferase family 4 protein	1.12564	6.6e-09	1.58e-07	8.18046	553.487	0.19405	5.80079	968.541	713.243	742.515	615.51	445.082	339.779	285.422	317.803
184	BT_RS11435	BT_2261	hypothetical protein	-1.37869	6.73e-09	1.6e-07	8.17198	355.593	0.237802	-5.79764	172.672	218.516	204.316	193.835	330.17	547.883	739.063	438.289
185	BT_RS22810	BT_4523	restriction endonuclease subunit S	-1.09126	7.33e-09	1.73e-07	8.1349	176.151	0.188698	-5.78312	135.859	98.8011	114.616	103.719	281.616	274.402	215.1	185.094
186	BT_RS10820	BT_2137	IS3 family transposase	1.26331	7.96e-09	1.87e-07	8.09909	751.668	0.218971	5.76929	1453.25	843.776	1087.36	863.754	561.613	446.594	357.122	399.873
187	BT_RS12555	BT_2480	hypothetical protein	-1.81753	8.81e-09	2.06e-07	8.05502	50.323	0.315976	-5.75211	25.4187	30.2894	13.9533	19.5535	116.531	79.1898	56.5328	61.116
188	BT_RS21660	BT_4290	IS3 family transposase	1.26305	8.85e-09	2.06e-07	8.05306	719.44	0.219607	5.75142	1369.1	788.246	1023.57	885.858	551.902	430.94	365.395	340.503
189	BT_RS02940	BT_0599	nucleotide sugar dehydrogenase	-0.612381	9.44e-09	2.18e-07	8.02503	1216.44	0.106676	-5.74057	1024.64	995.944	904.971	919.014	1317.44	1431.86	1613.25	1524.41
190	BT_RS05965	BT_1181	glycosyltransferase family 2 protein	1.14567	9.84e-09	2.26e-07	8.007	80.8559	0.199823	5.73342	94.6628	97.3588	121.593	133.474	52.6007	52.4863	51.0174	43.6543
191	BT_RS00975	BT_0198	fimbrillin family protein	-0.599218	1.04e-08	2.38e-07	7.98297	1192.36	0.104684	-5.72407	940.492	985.848	1000.65	866.305	1386.23	1432.78	1599.46	1327.09
192	BT_RS10100	BT_1993	RHS repeat-associated core domain-containing protein	0.440558	1.09e-08	2.48e-07	7.96257	1813.35	0.0770745	5.71601	2032.62	2087.08	2183.69	2051.42	1602.3	1491.71	1564.99	1492.98
193	BT_RS05960	BT_1180	glycosyltransferase family 4 protein	1.33374	1.23e-08	2.78e-07	7.91009	104.768	0.234161	5.69583	104.304	136.302	163.453	195.535	49.3637	65.3776	66.1847	57.6237
194	BT_RS01900	BT_0389	acyltransferase	1.0412	1.31e-08	2.95e-07	7.88273	142.356	0.183164	5.68454	234.027	183.179	176.41	176.832	103.583	107.735	85.4886	71.593
195	BT_RS01840	BT_0377	UpxZ family transcription anti-terminator antagonist	0.598615	1.56e-08	3.49e-07	7.80688	815.184	0.105855	5.65504	1004.48	980.079	972.745	971.723	728.317	574.586	652.195	637.353
196	BT_RS04565	BT_0908	BatD family protein	1.05437	1.68e-08	3.73e-07	7.77469	3153.38	0.186859	5.64259	4341.34	4042.19	4111.24	4527.06	1412.93	1876.61	2352.31	2563.38
197	BT_RS01920	BT_0393	serine acetyltransferase	1.03938	1.78e-08	3.96e-07	7.74958	246.778	0.184556	5.63179	418.97	304.336	323.916	283.101	185.316	170.35	124.096	164.14
198	BT_RS19715	BT_3906	SWIM zinc finger family protein	0.765682	2.04e-08	4.51e-07	7.69037	553.515	0.136528	5.60825	724.871	794.736	589.029	680.121	433.753	387.662	449.504	368.442
199	BT_RS01905	BT_0390	O-antigen export protein	1.08288	2.08e-08	4.55e-07	7.68194	490.779	0.193198	5.60504	885.272	600.019	601.985	582.354	397.337	283.61	284.043	291.611
200	BT_RS01930	BT_0396	glycosyltransferase family 4 protein	1.08011	2.08e-08	4.55e-07	7.68194	357.427	0.192693	5.60537	618.814	452.178	464.446	408.923	295.373	203.499	220.616	195.571
201	BT_RS10505	BT_2073	AAA domain-containing protein	0.630426	2.16e-08	4.69e-07	7.66555	751.08	0.1126	5.59882	1054.44	832.959	880.055	883.308	597.22	588.399	568.085	604.175
202	BT_RS05030	BT_0999	GNAT family N-acetyltransferase	0.588319	2.67e-08	5.78e-07	7.57349	545.952	0.105783	5.56158	700.329	672.857	597.002	655.467	469.36	436.465	420.549	415.589
203	BT_RS05975			1.32909	2.75e-08	5.91e-07	7.56067	108.881	0.239183	5.55679	120.081	152.168	171.426	175.131	40.462	55.2487	74.4578	82.0701
204	BT_RS05075	BT_1008	alpha/beta hydrolase	1.15364	3.23e-08	6.91e-07	7.4908	290.937	0.208661	5.52876	289.247	369.242	486.372	458.232	137.571	183.241	195.796	207.794
205	BT_RS05655	BT_1121	carboxymuconolactone decarboxylase family protein	-1.01909	3.28e-08	6.99e-07	7.48413	135.558	0.18443	-5.52565	112.193	82.9353	94.6831	69.7124	196.646	191.529	151.673	185.094
206	BT_RS19290	BT_3826	transposase	1.23321	3.3e-08	6.99e-07	7.48149	496.104	0.223211	5.52485	1008.86	649.78	562.119	566.201	361.731	301.105	260.602	258.433
207	BT_RS08455	BT_1667	hypothetical protein	1.2222	4.15e-08	8.76e-07	7.38195	4742.01	0.222852	5.48433	6189.02	6129.28	7016.52	7213.54	1817.56	2432.78	3267.87	3869.52
208	BT_RS04770	BT_0947	tyrosine-type recombinase/integrase	-1.31661	4.46e-08	9.37e-07	7.35067	156.39	0.240629	-5.47154	114.822	93.7529	80.7298	70.5626	309.939	231.124	166.841	183.348
209	BT_RS05060			1.04684	4.49e-08	9.39e-07	7.34775	201.324	0.191363	5.47043	215.621	273.326	324.913	270.348	99.5366	150.092	147.537	129.217
210	BT_RS11055	BT_2184	RNA polymerase sigma factor	-1.73773	5.16e-08	1.07e-06	7.28735	28.4955	0.319097	-5.44579	9.64158	12.26	14.95	16.1529	43.699	56.1695	26.1981	48.8928
211	BT_RS01955			0.786246	5.4e-08	1.12e-06	7.26761	146.504	0.144593	5.43764	177.054	177.409	195.346	189.584	99.5366	107.735	97.8982	127.471
212	BT_RS03015	BT_0612	DegT/DnrJ/EryC1/StrS family aminotransferase	-0.645848	5.61e-08	1.15e-06	7.25104	1112.58	0.11892	-5.43093	972.047	920.942	793.345	784.69	1357.1	1388.58	1461.58	1222.32
213	BT_RS03745	BT_0749	DUF5113 domain-containing protein	0.374708	5.6e-08	1.15e-06	7.25181	3939.77	0.0689934	5.43108	4362.38	4485.72	4548.78	4397.83	3308.18	3544.2	3520.2	3350.9
214	BT_RS16420	BT_3241	RagB/SusD family nutrient uptake outer membrane protein	-1.25207	5.88e-08	1.2e-06	7.23062	392.579	0.230902	-5.4225	132.353	245.2	296.009	255.896	538.145	608.656	592.905	471.466
215	BT_RS13270	BT_2624	DUF4361 domain-containing protein	-1.05447	6.25e-08	1.27e-06	7.20412	72.9701	0.194854	-5.41159	47.3314	38.2223	54.8165	51.0091	114.912	91.1603	93.7617	92.5471
216	BT_RS06660	BT_1315	YihY/virulence factor BrkB family protein	-0.548052	6.32e-08	1.28e-06	7.19928	1498.11	0.101311	-5.40962	1246.39	1286.58	1190.02	1147.7	1996.4	1753.23	1698.74	1665.85
217	BT_RS13405	BT_2654	site-specific integrase	0.615666	6.6e-08	1.33e-06	7.18046	1366.07	0.113977	5.40169	1496.2	1685.39	1867.75	1560.88	1068.2	1028.55	1027.24	1194.38
218	BT_RS03900	BT_0779	hypothetical protein	1.57057	6.74e-08	1.35e-06	7.17134	2125.64	0.290962	5.39786	4187.08	3285.68	2970.06	2283.51	1658.94	1175.88	728.032	715.93
219	BT_RS01950			1.05713	7.69e-08	1.52e-06	7.11407	398.317	0.196701	5.37428	659.133	563.96	469.429	464.183	326.933	268.877	245.435	188.587
220	BT_RS02585	BT_0525	LruC domain-containing protein	1.02565	7.69e-08	1.52e-06	7.11407	2531.19	0.190846	5.37424	3987.23	3178.22	3122.55	3295.19	2310.38	1474.22	1341.62	1540.12
221	BT_RS21005	BT_4163	fasciclin domain-containing protein	-1.23805	7.69e-08	1.52e-06	7.11407	64.8491	0.230367	-5.37425	35.0603	48.3188	31.8933	39.9571	117.34	93.9228	77.2155	75.0854
222	BT_RS13275	BT_2625	RagB/SusD family nutrient uptake outer membrane protein	-0.937516	8e-08	1.57e-06	7.09691	127.972	0.174679	-5.36709	95.5393	93.7529	92.6898	68.8623	184.507	151.934	146.158	190.333
223	BT_RS21705	BT_4299	hypothetical protein	-1.39664	8.08e-08	1.58e-06	7.09259	68.7929	0.260311	-5.36527	52.5904	36.0588	30.8966	33.1559	139.189	95.7644	84.1097	78.5777
224	BT_RS16325	BT_3225	DUF4271 domain-containing protein	-0.844887	8.21e-08	1.6e-06	7.08566	894.83	0.157557	-5.36242	746.784	615.885	644.842	555.999	1378.14	1217.31	1041.03	958.648
225	BT_RS05320	BT_1058	hybrid sensor histidine kinase/response regulator	0.436647	1.03e-07	2e-06	6.98716	2182.73	0.082053	5.32153	2518.21	2587.58	2531.53	2408.48	1850.73	1925.42	1930.39	1709.5
226	BT_RS01990	BT_0408	YtxH domain-containing protein	0.695451	1.23e-07	2.39e-06	6.91009	2314.55	0.131505	5.28839	3142.28	2445.51	2781.69	3073.3	1636.29	1583.8	1855.93	1997.62
227	BT_RS10595	BT_2092	putative transporter	-0.535266	1.29e-07	2.48e-06	6.88941	1865.73	0.101378	-5.27991	1520.74	1381.05	1684.36	1508.17	2070.85	2195.21	2375.76	2189.7
228	BT_RS13280	BT_2626	TonB-dependent receptor	-1.13883	1.29e-07	2.48e-06	6.88941	151.325	0.215686	-5.28005	113.069	88.7047	99.6664	78.214	278.379	195.212	153.052	204.302
229	BT_RS04550	BT_0905	tetratricopeptide repeat protein	0.934896	1.39e-07	2.63e-06	6.85699	2996.22	0.177502	5.26696	4895.29	3288.56	3373.71	4175.95	1829.69	1847.15	2011.74	2547.66
230	BT_RS16395	BT_3238	RagB/SusD family nutrient uptake outer membrane protein	-1.64021	1.39e-07	2.63e-06	6.85699	483.804	0.311411	-5.26702	107.81	287.028	252.156	292.452	492.018	762.432	995.528	681.007
231	BT_RS07285	BT_1438	MFS transporter	-0.779133	1.47e-07	2.77e-06	6.83268	638.981	0.148215	-5.25679	558.335	461.553	410.626	453.981	934.673	850.83	729.411	712.438
232	BT_RS21415	BT_4244	M60 family metallopeptidase	-0.808975	1.65e-07	3.1e-06	6.78252	182.342	0.154525	-5.23524	123.588	124.763	132.556	150.477	275.951	209.945	210.964	230.495
233	BT_RS19105	BT_3789	RagB/SusD family nutrient uptake outer membrane protein	-1.97293	1.66e-07	3.1e-06	6.77989	70.9777	0.37692	-5.23435	34.1838	34.6165	19.9333	27.2049	202.31	115.101	78.5943	55.8775
234	BT_RS05210	BT_1036	DUF1735 domain-containing protein	1.15234	1.71e-07	3.2e-06	6.767	80.7527	0.220419	5.22793	131.476	79.3294	110.63	125.822	55.8376	50.6446	46.8808	45.4005
235	BT_RS02825	BT_0576	PorT family protein	0.603134	1.84e-07	3.41e-06	6.73518	816.342	0.115648	5.21527	913.321	1021.19	1030.55	970.023	569.706	646.41	740.441	639.099
236	BT_RS21805	BT_4319	DUF5687 family protein	-0.505549	1.88e-07	3.49e-06	6.72584	1750.83	0.0970254	-5.21048	1561.94	1491.39	1375.4	1362.79	2216.51	2088.4	1984.16	1926.03
237	BT_RS17495	BT_3457	RNA polymerase sigma factor	0.508633	1.94e-07	3.58e-06	6.7122	6885.55	0.0977216	5.20492	8148.89	7940.15	8545.4	7716.83	5934.16	5508.29	6207.57	5083.11
238	BT_RS04885	BT_0970	HAD family phosphatase	-0.521345	1.96e-07	3.59e-06	6.70774	1056.29	0.100191	-5.20352	947.504	878.393	815.272	830.598	1357.91	1208.1	1221.66	1190.89
239	BT_RS03750	BT_0750	DUF5932 domain-containing protein	0.498252	2.09e-07	3.81e-06	6.67985	742.092	0.0959758	5.19144	856.348	924.548	856.135	836.549	577.798	616.944	665.984	602.429
240	BT_RS01235	BT_0250	dihydroorotase	0.664444	2.15e-07	3.92e-06	6.66756	1520.73	0.128132	5.18562	1710.07	1919.05	1909.61	1914.54	982.418	1108.66	1322.32	1299.15
241	BT_RS15105	BT_2980	phage integrase SAM-like domain-containing protein	-1.23107	2.22e-07	4.03e-06	6.65365	214.179	0.237667	-5.17981	142.871	121.158	135.546	114.77	436.181	314.918	245.435	202.556
242	BT_RS09375	BT_1851	tetratricopeptide repeat protein	0.694226	2.24e-07	4.04e-06	6.64975	586.03	0.134062	5.1784	713.477	746.417	751.485	680.971	396.528	390.424	532.235	476.705
243	BT_RS22095	BT_4379	MFS transporter	-0.44073	2.28e-07	4.11e-06	6.64207	3074.71	0.0851717	-5.1746	2565.54	2563.06	2660.1	2651.62	3704.7	3767.96	3433.33	3251.37
244	BT_RS03430	BT_0686	uracil-xanthine permease family protein	-0.646981	2.33e-07	4.18e-06	6.63264	341.074	0.125124	-5.17071	269.088	268.999	269.099	258.446	484.735	398.711	370.91	408.604
245	BT_RS02795	BT_0570	excinuclease ABC subunit UvrB	0.759529	2.91e-07	5.19e-06	6.53611	1187.57	0.148082	5.12913	1348.94	1469.04	1506.96	1642.49	681.381	890.425	955.542	1005.79
246	BT_RS16915	BT_3341	Ig-like domain-containing protein	0.422821	3.05e-07	5.42e-06	6.5157	2995.27	0.082577	5.12033	3637.51	3448.66	3347.8	3294.34	2693.96	2534.99	2607.4	2397.49
247	BT_RS20125	BT_3988	DUF4989 domain-containing protein	-1.53564	3.06e-07	5.42e-06	6.51428	112.318	0.299959	-5.11948	74.5031	43.2706	53.8199	60.3608	275.142	142.726	128.233	120.486
248	BT_RS05080	BT_1009	quinone-dependent dihydroorotate dehydrogenase	0.714305	3.26e-07	5.75e-06	6.48678	845.05	0.139849	5.10768	985.194	975.751	1118.26	1119.65	695.138	576.428	539.13	750.854
249	BT_RS10825	BT_2138	transposase	1.28326	3.31e-07	5.81e-06	6.48017	498.675	0.251383	5.10482	1078.1	620.933	555.142	576.403	362.54	318.601	245.435	232.241
250	BT_RS03120	BT_0631a	winged helix-turn-helix domain-containing protein	0.837518	3.38e-07	5.91e-06	6.47108	3987.06	0.164193	5.10083	5616.66	5763.64	4163.07	4902.82	2286.91	2741.26	3055.53	3366.62
251	BT_RS18910	BT_3749	FecR domain-containing protein	-1.08221	3.61e-07	6.28e-06	6.44249	370.357	0.212674	-5.08861	284.865	224.286	218.27	225.29	717.797	475.139	426.064	391.142
252	BT_RS21665	BT_4291	transposase	1.26548	3.99e-07	6.92e-06	6.39903	481.34	0.249637	5.06927	992.206	623.817	561.122	545.797	350.401	337.017	215.1	225.256
253	BT_RS19970	BT_3958	TonB-dependent receptor	-1.01708	4.2e-07	7.25e-06	6.37675	2253.96	0.201015	-5.05971	1611.9	1388.99	1475.06	1490.32	4209.67	3155.62	2440.56	2259.55
254	BT_RS12080	BT_2390	TonB-dependent receptor	-0.652589	4.45e-07	7.65e-06	6.35164	338.553	0.129257	-5.04878	287.494	217.074	267.106	282.25	396.528	429.098	415.033	413.843
255	BT_RS02565	BT_0521	acyltransferase	0.854934	4.8e-07	8.23e-06	6.31876	355.004	0.169833	5.03398	571.483	416.84	435.542	407.223	304.275	235.728	219.237	249.703
256	BT_RS17600	BT_3480	transposase	1.25726	5.41e-07	9.23e-06	6.2668	480.427	0.25089	5.01121	1007.11	649.059	501.322	555.149	357.684	311.234	226.131	235.733
257	BT_RS21795	BT_4317	NlpC/P60 family protein	-0.508776	6.46e-07	1.1e-05	6.18977	636.316	0.102224	-4.97707	540.805	530.065	481.389	544.947	713.75	725.599	728.032	825.939
258	BT_RS06275	BT_1240	leucine-rich repeat domain-containing protein	0.544274	6.51e-07	1.1e-05	6.18642	1600.47	0.10939	4.97555	1992.3	1926.26	1654.46	2019.96	1180.68	1376.61	1333.35	1320.11
259	BT_RS21245	BT_4212	LemA family protein	0.436582	6.59e-07	1.11e-05	6.18111	2628.52	0.0877891	4.97308	2962.59	2876.05	3090.66	3165.96	2400.21	2174.96	2080.68	2277.01
260	BT_RS16305	BT_3221	DUF3244 domain-containing protein	-2.83692	7e-07	1.18e-05	6.1549	334.446	0.571796	-4.96142	140.241	105.292	37.8732	45.058	1066.58	545.12	405.381	330.026
261	BT_RS19090	BT_3786	hybrid sensor histidine kinase/response regulator transcription factor	-1.32912	7.75e-07	1.3e-05	6.1107	318.73	0.26897	-4.94151	218.25	163.707	203.32	142.825	703.23	454.881	366.774	296.849
262	BT_RS20170	BT_3997	MerR family transcriptional regulator	0.472279	7.98e-07	1.33e-05	6.098	1311.63	0.0956852	4.93576	1559.31	1486.34	1668.42	1383.2	1096.52	1063.54	1125.14	1110.57
263	BT_RS03025	BT_0614	tyrosine-protein kinase	-0.556945	9.08e-07	1.51e-05	6.04191	1840.4	0.113416	-4.91065	1613.65	1546.2	1492.01	1304.13	1980.21	2177.72	2414.36	2194.94
264	BT_RS00730	BT_0148	hemolysin family protein	0.629063	9.38e-07	1.55e-05	6.0278	3613.61	0.128268	4.90429	4137.11	4592.45	4392.3	4430.14	2307.15	2831.5	3289.93	2928.33
265	BT_RS21935	BT_4346	ribonuclease Z	-0.474258	9.61e-07	1.58e-05	6.01728	786.112	0.096799	-4.89941	710.847	641.847	647.832	631.663	899.876	891.346	994.149	871.34
266	BT_RS01860	BT_0381	polysaccharide biosynthesis protein	1.04674	1.03e-06	1.69e-05	5.98716	1111.09	0.214243	4.88574	1220.1	1594.52	1538.85	1632.29	444.273	790.056	828.688	839.909
267	BT_RS12550	BT_2479	peptidase M75	-1.24947	1.03e-06	1.69e-05	5.98716	35.9851	0.255773	-4.88508	13.1476	23.7988	24.9166	22.9541	44.5082	53.4071	51.0174	54.1313
268	BT_RS14300	BT_2820	SusC/RagA family TonB-linked outer membrane protein	1.30517	1.04e-06	1.7e-05	5.98297	39.466	0.267257	4.88357	50.8374	54.0882	61.7932	55.2599	21.8495	12.8914	27.577	31.4311
269	BT_RS18775	BT_3724	OmpH family outer membrane protein	0.550049	1.06e-06	1.71e-05	5.97469	2855.02	0.112693	4.88097	3716.39	3399.62	3025.87	3432.06	2616.28	2245.86	2135.84	2268.28
270	BT_RS03500	BT_0700	RelA/SpoT family protein	0.532584	1.08e-06	1.75e-05	5.96658	3136.05	0.10921	4.87669	3360.53	3644.1	3932.84	3891.99	2244.02	2568.14	2757.7	2689.1
271	BT_RS22715	BT_4504	MarC family protein	0.477709	1.1e-06	1.77e-05	5.95861	666.747	0.0980262	4.87328	811.646	717.57	814.275	761.736	561.613	564.457	521.205	581.475
272	BT_RS21810	BT_4320	insulinase family protein	-0.50677	1.11e-06	1.78e-05	5.95468	5600.29	0.104038	-4.87099	4177.43	4742.46	4670.37	4913.03	5800.64	6705.35	6810.13	6982.94
273	BT_RS23020	BT_4566	LytTR family DNA-binding domain-containing protein	-0.826958	1.19e-06	1.9e-05	5.92445	161.738	0.170233	-4.85781	119.205	124.042	124.583	101.168	254.102	212.707	176.493	181.602
274	BT_RS18690	BT_3707	transposase	1.21772	1.42e-06	2.26e-05	5.84771	477.559	0.2525	4.82265	975.553	615.885	523.249	560.25	391.673	296.501	223.373	233.987
275	BT_RS18375	BT_3642	sodium-dependent transporter	0.458584	1.45e-06	2.31e-05	5.83863	715.056	0.0951901	4.81755	852.842	806.996	872.081	777.039	576.989	608.656	583.253	642.591
276	BT_RS15085	BT_2977	FKBP-type peptidyl-prolyl cis-trans isomerase	0.416365	1.53e-06	2.41e-05	5.81531	12166.5	0.0865999	4.80792	14054.8	14091.8	14200.5	13297.2	10064.5	11547.9	10186.9	9888.57
277	BT_RS01070	BT_0217	SagB/ThcOx family dehydrogenase	0.743986	1.67e-06	2.63e-05	5.77728	2221.93	0.15532	4.79	3455.19	2666.19	2644.15	2368.52	1878.25	1768.88	1548.45	1445.83
278	BT_RS15065	BT_2973	AraC family transcriptional regulator	-0.75707	1.75e-06	2.75e-05	5.75696	130.642	0.158378	-4.78015	97.2923	104.571	90.6965	93.5167	148.091	165.746	146.158	199.064
279	BT_RS04660	BT_0926	ABC transporter permease	1.05459	1.93e-06	3.03e-05	5.71444	908.913	0.221535	4.76038	858.977	1276.48	1290.68	1478.41	407.857	573.666	679.772	705.453
280	BT_RS07270	BT_1435	YtxH domain-containing protein	0.897538	1.96e-06	3.05e-05	5.70774	4715.39	0.188646	4.75778	5235.38	5837.2	5913.21	7556.15	2365.41	3274.41	3567.08	3974.29
281	BT_RS10735	BT_2121	MATE family efflux transporter	-0.483774	2.54e-06	3.95e-05	5.59517	446.324	0.102825	-4.70484	391.799	362.03	340.859	394.47	513.868	542.358	517.068	508.136
282	BT_RS10575	BT_2087	hypothetical protein	0.671898	2.56e-06	3.97e-05	5.59176	4568.76	0.142858	4.70324	5073.22	4905.44	5553.41	6920.23	3343.78	3202.58	3706.34	3845.07
283	BT_RS16835	BT_3325	DcaP family trimeric outer membrane transporter	-0.582643	2.77e-06	4.27e-05	5.55752	472.366	0.124298	-4.68745	406.699	356.261	361.789	390.22	632.017	572.745	481.218	577.983
284	BT_RS24755			-0.769752	3.19e-06	4.89e-05	5.49621	106.509	0.165236	-4.65849	92.9098	80.7717	68.7698	73.113	135.952	148.251	121.339	130.963
285	BT_RS20620	BT_4085	RagB/SusD family nutrient uptake outer membrane protein	-1.37915	3.19e-06	4.89e-05	5.49621	38.867	0.296061	-4.65832	25.4187	17.3082	18.9366	25.5046	72.8317	59.8527	31.7135	59.3698
286	BT_RS18930	BT_3754	DUF1735 domain-containing protein	-0.932823	3.2e-06	4.89e-05	5.49485	62.6941	0.200291	-4.65735	49.0844	46.8765	43.8532	33.1559	85.7795	81.9522	91.004	69.8469
287	BT_RS01195	BT_0242	polysaccharide deacetylase	0.60859	3.24e-06	4.93e-05	5.48945	3801.71	0.130739	4.65501	5225.74	4717.21	4490.97	3937.9	3444.94	2999.08	2905.23	2692.6
288	BT_RS04910	BT_0975	threonine/serine exporter family protein	-0.914871	3.25e-06	4.93e-05	5.48812	579.42	0.196566	-4.65428	540.805	353.376	382.719	331.559	924.153	783.611	632.891	686.245
289	BT_RS01580	BT_0323	hypothetical protein	-1.03492	3.35e-06	5.07e-05	5.47496	1099.61	0.222668	-4.64782	557.459	665.646	748.495	911.363	1066.58	1284.53	1603.6	1959.2
290	BT_RS14370	BT_2834	M3 family metallopeptidase	0.587933	3.41e-06	5.14e-05	5.46725	946.654	0.126587	4.64448	1109.66	1157.49	1129.22	1144.3	630.399	712.708	809.384	880.07
291	BT_RS15060	BT_2972	class I SAM-dependent methyltransferase	-0.635721	3.7e-06	5.56e-05	5.4318	212.174	0.137382	-4.62739	146.377	163.707	178.403	175.131	224.16	272.56	271.633	265.418
292	BT_RS11445	BT_2263	SusD/RagB family nutrient-binding outer membrane lipoprotein	-1.2955	3.74e-06	5.6e-05	5.42713	927.624	0.280094	-4.62523	348.85	668.53	540.192	589.155	746.929	1308.47	1839.38	1379.48
293	BT_RS10965	BT_2166	HAMP domain-containing histidine kinase	0.83936	4.07e-06	6.06e-05	5.39041	4731.01	0.182152	4.60803	8490.73	5645.37	5168.7	4974.24	3482.16	3388.59	3277.52	3420.75
294	BT_RS08330	BT_1642	ATP-binding protein	0.455198	4.18e-06	6.21e-05	5.37882	2569.83	0.0989044	4.60241	3082.68	3049.13	3011.92	2750.24	2346.8	2267.04	2098.61	1952.22
295	BT_RS12885	BT_2548	M28 family peptidase	0.398849	4.25e-06	6.29e-05	5.37161	1332.95	0.0867291	4.59878	1573.33	1518.08	1468.09	1499.67	1067.39	1127.99	1221.66	1187.4
296	BT_RS09000	BT_1776	beta-galactosidase	0.799464	4.45e-06	6.57e-05	5.35164	98.2024	0.17421	4.58907	114.822	138.466	113.62	133.474	79.3056	76.4274	57.9116	71.593
297	BT_RS16300	BT_3220	tetratricopeptide repeat protein	-1.04465	4.92e-06	7.24e-05	5.30803	2754.86	0.228691	-4.56798	2349.92	1952.22	1404.3	1490.32	5073.94	3721.92	2906.61	3139.62
298	BT_RS01585	BT_0324	DUF6108 family protein	-1.354	5.34e-06	7.83e-05	5.27246	243.639	0.297523	-4.55091	96.4158	113.225	166.443	170.88	190.981	322.284	392.972	495.913
299	BT_RS18840	BT_3735	hypothetical protein	0.632647	5.56e-06	8.12e-05	5.25493	266.635	0.139273	4.54249	285.741	309.385	327.903	374.917	200.692	232.965	197.175	204.302
300	BT_RS05895	BT_1167	glycosyltransferase	1.22402	6.65e-06	9.65e-05	5.17718	42.3612	0.271726	4.50461	59.6025	61.3	45.8466	68.8623	27.5142	14.733	33.0924	27.9387
301	BT_RS19445	BT_3851	DNA mismatch repair endonuclease MutL	0.550359	6.63e-06	9.65e-05	5.17849	2567.61	0.122164	4.50509	2906.5	3099.62	3245.14	2949.18	1727.73	2038.68	2304.06	2270.02
302	BT_RS00150	BT_0036	site-specific integrase	-0.781968	6.82e-06	9.87e-05	5.16622	464.335	0.173805	-4.4991	421.6	310.106	308.966	328.159	711.323	618.785	546.024	469.72
303	BT_RS03340	BT_0674	carboxynorspermidine decarboxylase	0.587214	7.08e-06	0.000102146	5.14997	1546.67	0.130749	4.49115	1884.49	2007.75	1876.72	1657.8	1051.2	1292.82	1432.62	1169.93
304	BT_RS15280	BT_3011	FecR family protein	-0.755328	7.32e-06	0.000105242	5.13549	81.6981	0.168447	-4.48408	63.985	64.9059	59.7999	54.4097	107.629	102.21	92.3828	108.263
305	BT_RS19535	BT_3870	sugar O-acetyltransferase	0.661685	7.39e-06	0.000105898	5.13136	486.156	0.14763	4.48205	601.284	632.472	609.959	534.745	292.945	398.711	386.077	433.051
306	BT_RS13310	BT_2632	glycoside hydrolase family 125 protein	-0.893748	7.52e-06	0.000107014	5.12378	82.4021	0.199567	-4.47842	41.1958	60.5788	61.7932	68.0121	122.195	108.656	93.7617	103.024
307	BT_RS20385	BT_4039	TonB-dependent receptor	-1.04578	7.51e-06	0.000107014	5.12436	54.3164	0.233507	-4.47858	43.8254	33.1741	26.9099	39.107	90.635	77.3482	60.6693	62.8622
308	BT_RS22690	BT_4499	MATE family efflux transporter	-0.705874	7.91e-06	0.000112204	5.10182	2195.43	0.157998	-4.46761	2164.97	1560.63	1511.94	1439.31	3028.99	2723.76	2654.28	2479.56
309	BT_RS14350	BT_2830	HU family DNA-binding protein	0.486096	8.19e-06	0.000115793	5.08672	6424.62	0.108986	4.46017	8436.38	6696.12	7014.52	7840.1	5589.43	4971.46	5460.24	5388.69
310	BT_RS02960	BT_0603	polysaccharide pyruvyl transferase family protein	-0.602247	9e-06	0.000126829	5.04576	527.267	0.135643	-4.43992	498.733	405.301	420.592	351.963	685.427	613.26	643.922	598.937
311	BT_RS01540	BT_0314	50S ribosomal protein L11 methyltransferase	-0.472087	9.33e-06	0.000131092	5.03012	639.515	0.106515	-4.43211	531.163	501.939	579.062	531.345	776.062	714.55	677.014	804.985
312	BT_RS03485	BT_0697	HAD family hydrolase	0.491507	9.79e-06	0.000137146	5.00922	550.812	0.111158	4.42167	674.034	613.721	620.922	667.369	432.944	476.98	510.174	410.35
313	BT_RS07375	BT_1456	thioredoxin	0.69174	9.85e-06	0.000137471	5.00656	10495.7	0.156486	4.42047	11868.8	15834.9	13608.5	10547	7373.8	8271.65	9162.45	7299
314	BT_RS12605	BT_2491	hypothetical protein	0.983621	9.96e-06	0.000138596	5.00174	250.6	0.222638	4.41802	419.847	348.328	280.063	285.651	233.061	134.438	165.462	137.948
315	BT_RS11440	BT_2262	DUF5012 domain-containing protein	-1.41175	1.01e-05	0.000140366	4.99568	337.457	0.319793	-4.41459	113.069	230.055	201.326	192.134	257.339	486.188	770.776	448.766
316	BT_RS08965	BT_1769	GH92 family glycosyl hydrolase	0.477237	1.05e-05	0.000144978	4.97881	350.43	0.108293	4.4069	407.576	413.955	417.602	391.92	268.668	313.997	303.347	286.372
317	BT_RS02925	BT_0596	UpxY family transcription antiterminator	-1.09758	1.07e-05	0.000146784	4.97062	1443.89	0.249249	-4.40353	1316.51	824.304	828.228	711.577	2740.09	2001.84	1667.03	1461.55
318	BT_RS21430	BT_4247	TonB-dependent receptor	-0.603053	1.11e-05	0.000151843	4.95468	421.329	0.137198	-4.3955	289.247	325.25	331.889	391.92	555.139	481.584	457.778	537.821
319	BT_RS02830	BT_0577	LysM peptidoglycan-binding domain-containing protein	0.458197	1.14e-05	0.000156791	4.9431	2206.31	0.104424	4.38784	2762.75	2384.93	2620.23	2447.59	2027.96	1700.74	1766.3	1940
320	BT_RS01865	BT_0382	NAD-dependent epimerase/dehydratase family protein	0.983178	1.16e-05	0.000158691	4.93554	955.132	0.224237	4.38454	981.688	1354.37	1381.38	1353.44	387.626	695.213	748.714	738.631
321	BT_RS04525	BT_0900	tetratricopeptide repeat protein	0.617528	1.18e-05	0.000160762	4.92812	10040.6	0.140955	4.38104	12924.1	11770.3	12287.9	11653.9	9496.44	8473.31	7303.76	6415.43
322	BT_RS03655	BT_0731	hypothetical protein	0.582089	1.22e-05	0.000164859	4.91364	565.144	0.133073	4.3742	691.564	672.857	725.572	626.562	531.671	460.406	437.095	375.427
323	BT_RS14305	BT_2821	RagB/SusD family nutrient uptake outer membrane protein	1.51204	1.22e-05	0.000164859	4.91364	21.7831	0.345626	4.37479	34.1838	21.6353	39.8666	34.0061	9.71089	14.733	9.65194	10.477
324	BT_RS06065	BT_1200	DUF4251 domain-containing protein	0.428426	1.22e-05	0.000165167	4.91364	2178.26	0.0979682	4.37311	2283.3	2627.25	2388.01	2694.13	1780.33	1779.93	1906.95	1966.19
325	BT_RS20700	BT_4101	bifunctional UDP-N-acetylmuramoyl-tripeptide:D-alanyl-D-alanine ligase/alanine racemase	0.895745	1.3e-05	0.00017486	4.88606	6250.58	0.205447	4.35998	6714.05	7914.91	8331.12	9559.11	2934.31	4146.41	4951.44	5453.29
326	BT_RS02575	BT_0523	sugar transferase	0.984713	1.31e-05	0.000175754	4.88273	1178.89	0.225945	4.35819	1801.22	1520.24	1482.04	1465.66	1201.72	702.579	581.874	675.768
327	BT_RS01240	BT_0251	polyprenol monophosphomannose synthase	0.574478	1.32e-05	0.00017695	4.87943	650.822	0.131881	4.35604	882.643	713.243	850.155	670.77	517.105	566.299	489.491	516.867
328	BT_RS18675	BT_3704	glycoside hydrolase family 13 protein	1.18357	1.34e-05	0.000178861	4.8729	158.73	0.271896	4.35301	297.136	235.103	202.323	150.477	130.288	103.131	93.7617	57.6237
329	BT_RS09370	BT_1850	acyltransferase	0.558875	1.53e-05	0.000203305	4.81531	719.694	0.129244	4.32419	778.338	853.873	925.901	867.155	516.296	528.546	679.772	607.668
330	BT_RS07280	BT_1437	glycerate kinase	0.649084	1.59e-05	0.000210277	4.7986	690.487	0.150388	4.31608	778.338	971.424	866.101	753.234	445.082	518.417	634.27	557.029
331	BT_RS20660	BT_4093	GH92 family glycosyl hydrolase	0.954151	1.74e-05	0.000229693	4.75945	77.3053	0.22211	4.29586	77.1326	109.619	97.6731	124.972	49.3637	65.3776	52.3962	41.9081
332	BT_RS08970	BT_1770	hypothetical protein	-0.602096	1.77e-05	0.000232368	4.75203	1577.56	0.140263	-4.29262	1325.28	1292.35	1202.97	1195.31	2354.89	1896.87	1716.67	1636.16
333	BT_RS02905	BT_0592	DUF4373 domain-containing protein	-0.600882	1.84e-05	0.000241182	4.73518	316.055	0.140272	-4.28368	305.901	240.152	225.246	234.642	403.002	398.711	348.849	371.935
334	BT_RS04655	BT_0925	ABC transporter ATP-binding protein	1.17872	1.88e-05	0.000245312	4.72584	185.399	0.275451	4.27924	199.844	238.709	249.166	337.51	60.6931	112.339	136.506	148.425
335	BT_RS19165	BT_3801	sigma-54 dependent transcriptional regulator	0.387718	1.88e-05	0.000245459	4.72584	3109.86	0.0906214	4.27844	3250.09	3693.14	3617.89	3536.63	2536.97	2640.89	2917.64	2685.61
336	BT_RS11070	BT_2187	Crp/Fnr family transcriptional regulator	-0.741016	1.97e-05	0.000255238	4.70553	181.959	0.173605	-4.2684	103.428	139.908	148.503	151.327	207.166	198.895	261.981	244.464
337	BT_RS13955	BT_2754	SMI1/KNR4 family protein	0.440086	1.97e-05	0.000255238	4.70553	458.827	0.103096	4.26869	558.335	516.362	520.259	515.192	369.014	394.107	369.531	427.812
338	BT_RS15580	BT_3073	tRNA dihydrouridine synthase DusB	-0.407373	1.98e-05	0.000255346	4.70333	1216.39	0.095456	-4.26765	1129.82	1088.98	984.704	977.674	1306.11	1423.57	1421.59	1398.68
339	BT_RS01205	BT_0244	exonuclease SbcCD subunit D C-terminal domain-containing protein	0.471602	1.99e-05	0.000256805	4.70115	517.868	0.110556	4.26572	636.344	625.981	549.162	592.556	389.245	452.118	452.262	445.274
340	BT_RS23845	BT_4734	DUF5906 domain-containing protein	-0.63449	2.01e-05	0.00025773	4.6968	255.497	0.148793	-4.26426	185.82	193.996	228.236	196.385	369.014	309.393	299.21	261.926
341	BT_RS05215	BT_1037	DUF1735 and LamG domain-containing protein	1.11854	2.13e-05	0.000272681	4.67162	48.8502	0.263124	4.25099	83.2682	66.3482	60.7965	58.6605	42.0805	28.5452	17.925	33.1773
342	BT_RS03375	BT_0675	N-acetylglucosamine-6-phosphate deacetylase	-0.704303	2.26e-05	0.00028813	4.64589	282.681	0.1662	-4.23769	283.988	186.785	191.36	198.085	362.54	343.463	326.787	368.442
343	BT_RS12880	BT_2547	SufE family protein	0.445351	2.26e-05	0.00028813	4.64589	806.361	0.105102	4.23732	914.197	949.789	943.841	906.262	650.63	608.656	752.851	724.661
344	BT_RS08205	BT_1618	FecR family protein	0.819729	2.59e-05	0.000327046	4.5867	362.758	0.194849	4.207	603.037	411.792	364.779	475.235	323.696	243.094	248.193	232.241
345	BT_RS14280	BT_2816	tetratricopeptide repeat protein	0.390917	2.59e-05	0.000327046	4.5867	4087.64	0.0929247	4.20681	4641.11	4756.16	4565.72	4581.47	3280.66	3319.53	3615.34	3941.11
346	BT_RS19930	BT_3950	phosphoglucosamine mutase	0.497654	2.59e-05	0.000327046	4.5867	7145.66	0.118295	4.2069	7897.33	8359.88	8439.75	8762.51	4864.35	6116.03	6491.62	6233.83
347	BT_RS17540	BT_3467	glycoside hydrolase family 43 protein	-0.834484	2.74e-05	0.000345273	4.56225	272.44	0.198977	-4.19388	228.768	199.766	201.326	155.578	468.55	333.334	300.589	291.611
348	BT_RS10990	BT_2171	FecR domain-containing protein	0.402997	2.78e-05	0.000348425	4.55596	2073.29	0.0961541	4.19116	2223.7	2350.31	2260.43	2610.82	1801.37	1877.53	1660.13	1802.05
349	BT_RS23625	BT_4690	alpha-amylase	1.11369	2.8e-05	0.00035082	4.55284	585.626	0.265863	4.18896	531.163	797.621	831.218	1041.44	220.923	366.483	477.081	419.081
350	BT_RS13525	BT_2676	outer membrane beta-barrel protein	-0.695278	2.96e-05	0.000369028	4.52871	90.1786	0.166462	-4.17681	63.985	68.5117	61.7932	80.7644	110.866	115.101	103.414	116.993
351	BT_RS07470	BT_1475	ABC transporter permease	-0.438179	2.98e-05	0.000370327	4.52578	834.192	0.104946	-4.17526	794.116	648.337	697.665	696.274	1011.55	946.594	976.224	902.771
352	BT_RS08820	BT_1740	outer membrane beta-barrel protein	0.499571	2.98e-05	0.000370327	4.52578	1169.3	0.119666	4.17471	1424.32	1354.37	1452.14	1248.02	839.183	1103.13	969.33	963.887
353	BT_RS08715	BT_1719	phosphonopyruvate decarboxylase	1.23644	3.01e-05	0.000372614	4.52143	24.7769	0.29632	4.17266	42.9489	31.7318	29.8999	34.0061	14.5663	13.8122	13.7885	17.4617
354	BT_RS02455	BT_0500	transporter	-0.752813	3.1e-05	0.000382	4.50864	738.163	0.180689	-4.16635	710.847	484.63	530.225	476.085	1141.03	926.336	825.93	810.224
355	BT_RS01425	BT_0290	beta-galactosidase	0.921739	3.14e-05	0.000384256	4.50307	47.5791	0.221392	4.16339	60.479	73.56	54.8165	60.3608	36.4158	29.466	35.85	29.6849
356	BT_RS03150	BT_0637	DNA recombination protein RmuC	0.826359	3.13e-05	0.000384256	4.50446	881.029	0.198447	4.16413	993.959	1144.51	1055.47	1307.53	445.892	561.695	763.882	775.3
357	BT_RS16110	BT_3182	rubrerythrin family protein	0.381971	3.14e-05	0.000384256	4.50307	13983	0.091752	4.16308	14842.8	16476	17194.5	14784.1	12748	12269.8	12027.7	11521.2
358	BT_RS08105	BT_1598	HAMP domain-containing histidine kinase	0.920377	3.27e-05	0.000398229	4.48545	181.081	0.221578	4.15373	197.214	212.026	230.229	304.354	94.6812	116.943	118.581	174.617
359	BT_RS16200	BT_3200	N-acetylmuramoyl-L-alanine amidase	1.01543	3.27e-05	0.000398229	4.48545	56.1864	0.244467	4.15364	67.4911	68.5117	68.7698	92.6665	33.9881	26.7035	37.2289	54.1313
360	BT_RS09745	BT_1924	MBL fold metallo-hydrolase	0.448271	3.32e-05	0.000402851	4.47886	605.643	0.108008	4.15037	767.82	677.906	718.595	632.513	529.244	512.892	477.081	529.09
361	BT_RS24770	BT_4343	DUF3320 domain-containing protein	0.390963	3.43e-05	0.000415519	4.46471	956.127	0.0943754	4.14264	1001.85	1082.49	1140.18	1117.1	804.385	868.325	857.643	777.046
362	BT_RS02950	BT_0601	UDP-N-acetylglucosamine 2-epimerase (non-hydrolyzing)	-0.705311	3.73e-05	0.000449815	4.42829	1728.6	0.171035	-4.12378	1228.86	1294.51	1381.38	1349.19	1519.75	2082.88	2435.05	2537.19
363	BT_RS03155	BT_0638	type I methionyl aminopeptidase	0.869503	3.75e-05	0.000451851	4.42597	654.798	0.210937	4.12211	720.489	874.787	802.315	982.775	322.078	391.345	573.601	570.998
364	BT_RS01270	BT_0257	xanthan lyase	0.381397	3.79e-05	0.000454433	4.42136	1357.74	0.0925684	4.12016	1490.06	1472.64	1627.55	1549.83	1115.13	1144.57	1166.51	1295.66
365	BT_RS21140	BT_4190	SAM-dependent methyltransferase	-0.656092	3.84e-05	0.000460153	4.41567	1343.48	0.159375	-4.11665	873.878	1014.69	1069.42	1211.47	1481.72	1425.42	1642.21	2029.05
366	BT_RS19975	BT_3959	RagB/SusD family nutrient uptake outer membrane protein	-0.596815	3.88e-05	0.000463385	4.41117	1833.26	0.145055	-4.1144	1277.95	1505.09	1445.16	1612.74	2659.17	2267.96	2036.56	1861.42
367	BT_RS08730	BT_1722	chain-length determining protein	1.96698	3.93e-05	0.000468284	4.40561	12.6771	0.478428	4.11134	25.4187	18.7506	12.9566	25.5046	7.28317	7.36649	4.13654	0
368	BT_RS11460	BT_2268	TonB-dependent receptor	-0.752723	4.08e-05	0.000484194	4.38934	2294.37	0.183457	-4.103	1313.88	1994.77	1904.63	1622.09	2211.66	3338.86	3143.77	2825.31
369	BT_RS04085	BT_0817	copper resistance protein NlpE	0.630842	4.17e-05	0.000494127	4.37986	1908.96	0.153951	4.09767	2548.88	2192.38	2476.71	2066.72	1828.88	1582.87	1253.37	1321.85
370	BT_RS10960	BT_2165	response regulator transcription factor	0.661671	4.2e-05	0.000496505	4.37675	6481.34	0.161544	4.09593	10364.7	6679.53	7688.27	7036.71	5467.23	4791.9	4620.52	5201.85
371	BT_RS15055	BT_2971	ATP-binding protein	-0.571555	4.32e-05	0.000508249	4.36452	813.032	0.139748	-4.08989	662.639	638.962	701.652	617.21	1136.98	981.585	996.907	768.316
372	BT_RS14310	BT_2822	BACON domain-containing protein	1.37947	4.67e-05	0.00054877	4.33068	20.7064	0.338817	4.07143	28.9247	22.3565	36.8766	31.4556	9.71089	11.0497	16.5462	8.73086
373	BT_RS00775	BT_0157	DUF4251 domain-containing protein	0.499981	4.88e-05	0.000571783	4.31158	6784.11	0.123111	4.06123	8101.56	7221.14	7802.89	8667.3	5791.74	5932.79	4650.85	6104.62
374	BT_RS08760	BT_1728	sigma-70 family RNA polymerase sigma factor	0.554553	5.04e-05	0.000587139	4.29757	771.511	0.136799	4.05379	1105.28	896.422	839.191	833.149	661.959	614.181	670.12	551.79
375	BT_RS20350	BT_4032	HU family DNA-binding protein	-1.71308	5.03e-05	0.000587139	4.29843	11.5044	0.422528	-4.05435	5.25904	5.76941	5.97999	4.25076	13.7571	17.4954	22.0616	17.4617
376	BT_RS02590	BT_0526	asparaginase	-0.643098	5.08e-05	0.000589828	4.29414	590.797	0.158708	-4.05209	343.591	505.545	496.339	499.039	635.254	784.531	758.366	703.707
377	BT_RS03245	BT_0656	RHS repeat protein	1.11258	5.13e-05	0.000592711	4.28988	380.34	0.274729	4.04971	340.085	480.303	550.159	706.476	156.183	225.599	239.92	343.996
378	BT_RS19870	BT_3937	tetratricopeptide repeat protein	-0.273054	5.12e-05	0.000592711	4.29073	2438.66	0.0674202	-4.05003	2236.85	2242.86	2217.58	2137.28	2643.79	2731.13	2621.19	2678.63
379	BT_RS03315	BT_0669	efflux RND transporter periplasmic adaptor subunit	0.810659	5.21e-05	0.00060107	4.28316	153.324	0.20037	4.04582	224.386	151.447	187.373	221.039	142.426	102.21	103.414	94.2933
380	BT_RS05770	BT_1142	hypothetical protein	0.344606	5.27e-05	0.000605996	4.27819	763.025	0.0852292	4.04329	848.459	860.363	867.098	839.1	667.624	660.222	717.001	644.337
381	BT_RS21130	BT_4188	enoyl-ACP reductase	-0.555	5.51e-05	0.000631482	4.25885	2640.16	0.137615	-4.033	1775.8	2262.33	2178.71	2336.22	2734.42	3574.59	2965.9	3293.28
382	BT_RS18920	BT_3752	SusD/RagB family nutrient-binding outer membrane lipoprotein	-0.85908	5.54e-05	0.000633167	4.25649	43.8993	0.213078	-4.03176	27.1717	31.7318	31.8933	34.0061	54.2191	60.7736	53.7751	57.6237
383	BT_RS03190	BT_0645	outer membrane beta-barrel protein	-1.10509	5.67e-05	0.000645748	4.24642	4548.85	0.274469	-4.02629	3861.01	2909.95	2613.25	2166.19	9347.54	6694.3	4609.49	4189.07
384	BT_RS05590	BT_1109	ferritin	0.45604	5.68e-05	0.000645748	4.24565	483.965	0.113276	4.02591	549.57	540.882	546.172	599.357	355.257	420.811	437.095	422.574
385	BT_RS18780	BT_3725	BamA/TamA family outer membrane protein	0.472374	6.05e-05	0.00068611	4.21824	9775.57	0.11777	4.01101	13116.1	10814	11435.7	10085.3	8694.48	8698.91	7587.8	7772.21
386	BT_RS05220	BT_1038	endo-beta-N-acetylglucosaminidase family protein	1.34357	6.06e-05	0.000686131	4.21753	41.4359	0.335022	4.01039	64.8615	44.7129	76.7432	52.7094	26.7049	18.4162	38.6077	8.73086
387	BT_RS24555	BT_1584	EamA/RhaT family transporter	-1.3701	6.1e-05	0.000688191	4.21467	437.064	0.34175	-4.00907	388.293	219.238	196.343	172.581	1087.62	541.437	417.791	473.213
388	BT_RS13590	BT_2688	TolC family protein	0.477416	6.32e-05	0.000711728	4.19928	1148.81	0.119339	4.00051	1527.75	1323.36	1219.92	1273.53	943.575	872.929	955.542	1073.9
389	BT_RS04255	BT_0851	hypothetical protein	-2.01791	6.57e-05	0.00073611	4.18243	13.5466	0.505575	-3.99131	4.38254	5.76941	6.97665	5.10091	30.7512	32.2284	17.925	5.23851
390	BT_RS08755	BT_1727	FecR family protein	0.608389	6.57e-05	0.00073611	4.18243	1248.56	0.152421	3.9915	1761.78	1582.26	1370.41	1320.29	1131.32	927.257	1072.74	822.447
391	BT_RS05535	BT_1098	methylglyoxal synthase	0.752661	6.7e-05	0.00074813	4.17393	675.619	0.188785	3.98686	651.245	801.948	913.941	1021.03	403.002	496.317	485.355	632.114
392	BT_RS10795	BT_2132	hypothetical protein	0.799713	6.74e-05	0.00075077	4.17134	628.227	0.20066	3.98542	1078.1	742.09	741.518	632.513	571.324	430.019	390.214	440.035
393	BT_RS02980	BT_0607	serine O-acetyltransferase	-0.706205	6.78e-05	0.000753859	4.16877	159.503	0.177267	-3.98384	156.895	118.273	115.613	95.217	217.686	197.974	187.523	186.84
394	BT_RS11060	BT_2185	hypothetical protein	-1.03339	6.87e-05	0.000762088	4.16304	37.0555	0.259604	-3.98065	35.0603	20.1929	20.93	22.1039	58.2653	49.7238	48.2597	41.9081
395	BT_RS19645	BT_3892	branched-chain amino acid aminotransferase	-0.422757	6.99e-05	0.000773138	4.15552	3112.02	0.10631	-3.97663	2317.49	2738.31	2852.45	2728.14	3265.29	3800.19	3558.81	3635.53
396	BT_RS15840	BT_3127	YitT family protein	-0.362166	7.11e-05	0.000784039	4.14813	734.928	0.0911637	-3.97269	612.679	659.876	647.832	650.366	766.351	854.513	854.886	832.924
397	BT_RS22555	BT_4472	DUF5020 family protein	-1.06424	7.17e-05	0.000789292	4.14448	269.116	0.268036	-3.9705	230.521	165.871	144.516	157.278	550.284	372.929	239.92	291.611
398	BT_RS20375	BT_4037	hypothetical protein	-0.862626	7.2e-05	0.000789991	4.14267	66.6282	0.217303	-3.96969	52.5904	53.367	41.8599	41.6574	106.011	69.0609	95.1405	73.3392
399	BT_RS05200	BT_1034	MFS transporter	-1.23988	7.56e-05	0.00082756	4.12148	155.17	0.313258	-3.95801	127.97	61.3	88.7031	92.6665	338.263	207.183	122.717	202.556
400	BT_RS06490	BT_1286	response regulator	1.25741	7.59e-05	0.000828522	4.11976	25.9999	0.317759	3.95713	29.8012	39.6647	47.8399	29.7553	17.8033	15.6538	8.27309	19.2079
401	BT_RS21510	BT_4261	DUF4847 domain-containing protein	0.500556	7.78e-05	0.000847265	4.10902	695.456	0.126685	3.95119	900.173	775.264	823.245	755.785	509.013	529.467	624.618	646.083
402	BT_RS08710	BT_1718	2-aminoethylphosphonate--pyruvate transaminase	1.13813	7.92e-05	0.000861069	4.10127	26.4461	0.288374	3.94672	35.0603	36.78	41.8599	32.3058	12.9479	22.0995	16.5462	13.9694
403	BT_RS20435	BT_4049	methylmalonyl Co-A mutase-associated GTPase MeaB	0.53057	8.01e-05	0.000868225	4.09637	1548.63	0.134521	3.94414	1801.22	1820.97	1881.7	1810.82	1042.3	1152.86	1456.06	1423.13
404	BT_RS22130	BT_4386	hypoxanthine phosphoribosyltransferase	-0.657558	8.05e-05	0.000870068	4.0942	730.785	0.166764	-3.94304	640.727	576.941	563.115	490.538	1148.31	879.375	785.943	761.331
405	BT_RS21010	BT_4164	SusC/RagA family TonB-linked outer membrane protein	-1.13867	8.09e-05	0.000873007	4.09205	36.102	0.288882	-3.94164	30.6778	18.7506	21.9266	20.4036	55.0284	61.6944	52.3962	27.9387
406	BT_RS21420	BT_4245	DUF1735 domain-containing protein	-0.524552	8.41e-05	0.00090521	4.0752	204.488	0.133394	-3.93235	166.536	162.986	162.456	175.981	217.686	238.49	228.889	282.88
407	BT_RS05980	BT_1183	ATP-binding protein	0.448721	8.51e-05	0.000912157	4.07007	869.594	0.114188	3.92966	1089.5	948.347	999.654	981.075	847.275	688.767	694.939	707.2
408	BT_RS14970	BT_2952	TonB-dependent receptor	0.693544	8.52e-05	0.000912157	4.06956	136.981	0.176504	3.92933	154.265	197.602	180.396	145.376	103.583	102.21	126.854	85.5624
409	BT_RS15545	BT_3066	hypothetical protein	-0.490634	8.71e-05	0.000930358	4.05998	677.874	0.125034	-3.92399	621.444	576.941	516.272	537.296	753.403	790.056	707.349	920.232
410	BT_RS08010	BT_1583	TlpA family protein disulfide reductase	0.505834	8.83e-05	0.000941089	4.05404	1492.12	0.129018	3.92064	2025.61	1764	1655.46	1563.43	1389.47	1253.22	1192.7	1093.1
411	BT_RS02955	BT_0602	nucleotide sugar dehydrogenase	-0.797576	8.94e-05	0.000949826	4.04866	2667.64	0.203576	-3.91782	1711.82	2084.92	2017.25	1977.45	2109.69	3558.02	3907.66	3974.29
412	BT_RS18870	BT_3741	hypothetical protein	-0.611416	9.06e-05	0.000961187	4.04287	253.862	0.156198	-3.91437	174.425	209.862	206.31	211.688	243.582	347.146	332.302	305.58
413	BT_RS06080	BT_1204	DUF5686 and carboxypeptidase-like regulatory domain-containing protein	0.463553	9.29e-05	0.000982961	4.03198	7237.11	0.118605	3.90838	9866.84	7668.27	8288.26	7739.78	6434.27	6400.56	5694.64	5804.27
414	BT_RS10855	BT_2144	NADPH-dependent oxidoreductase	-0.392926	9.34e-05	0.000983422	4.02965	2389.83	0.100567	-3.90709	2160.59	2067.61	2161.77	1879.69	2923.79	2838.86	2498.47	2587.83
415	BT_RS20815	BT_4124	hybrid sensor histidine kinase/response regulator transcription factor	-0.954648	9.32e-05	0.000983422	4.03058	211.77	0.244301	-3.90768	209.485	111.782	130.563	126.673	373.869	279.006	235.783	227.002
416	BT_RS00665	BT_0134	DUF3037 domain-containing protein	0.584785	9.66e-05	0.001015	4.01502	238.016	0.149989	3.89887	289.247	305.779	285.046	264.397	182.888	205.341	224.752	146.678
417	BT_RS06085	BT_1205	replication-associated recombination protein A	0.516781	9.81e-05	0.00102768	4.00833	1370.64	0.132669	3.89528	1705.68	1588.75	1646.49	1507.32	921.725	1110.5	1154.1	1330.58
418	BT_RS08735	BT_1723	SLBB domain-containing protein	0.545211	9.87e-05	0.00103131	4.00568	311.061	0.140019	3.89384	315.543	380.781	382.719	398.721	233.061	294.66	238.541	244.464
419	BT_RS06990	BT_1381	formyltetrahydrofolate deformylase	-0.446088	9.96e-05	0.00103876	4.00174	1035.32	0.114631	-3.89151	936.986	881.999	863.111	827.198	1194.44	1379.38	1090.67	1108.82
420	BT_RS08165	BT_1610	DNA polymerase III subunit gamma/tau	-0.304065	0.000101095	0.00105163	3.99527	3248.9	0.078207	-3.88795	3047.62	2764.27	2832.52	2989.98	3724.13	3661.15	3451.26	3520.28
421	BT_RS04635	BT_0921	translocation/assembly module TamB	0.367683	0.000103778	0.00107531	3.98389	2877.57	0.0947251	3.88158	3054.63	3324.62	3299.96	3285.84	2242.41	2640.89	2497.09	2675.13
422	BT_RS19115	BT_3791	LamG domain-containing protein	-1.42832	0.000103864	0.00107531	3.98353	42.6156	0.367992	-3.88138	28.9247	28.8471	12.9566	22.1039	99.5366	64.4568	31.7135	52.3851
423	BT_RS20165	BT_3996	M23 family metallopeptidase	0.480632	0.000105592	0.00109062	3.97637	1479.18	0.123958	3.87737	1995.81	1606.78	1682.37	1611.89	1277.79	1371.09	1100.32	1187.4
424	BT_RS00790	BT_0160	hypothetical protein	-0.63089	0.00010827	0.00111301	3.96549	1729.77	0.162967	-3.87127	1719.71	1383.22	1202.97	1123.9	2276.39	2067.22	1810.43	2254.31
425	BT_RS07720	BT_1527	DUF5686 and carboxypeptidase-like regulatory domain-containing protein	-0.413419	0.000108086	0.00111301	3.96623	463.116	0.10678	-3.87168	381.281	375.012	429.562	403.822	545.428	526.704	482.597	560.521
426	BT_RS20765	BT_4114	TonB-dependent receptor	-1.04068	0.000110161	0.0011298	3.95797	44.3585	0.269116	-3.86705	40.3193	19.4718	29.8999	27.2049	70.404	57.0903	44.1231	66.3545
427	BT_RS21495	BT_4258	5-formyltetrahydrofolate cyclo-ligase	0.493669	0.000111036	0.0011361	3.95454	1129.35	0.127724	3.86512	1234.12	1385.38	1358.45	1299.03	769.588	937.386	973.467	1077.39
428	BT_RS02380	BT_0484	RagB/SusD family nutrient uptake outer membrane protein	-0.542341	0.00011639	0.00118811	3.93408	340.793	0.140736	-3.85361	324.308	280.538	264.116	243.143	438.609	436.465	358.5	380.665
429	BT_RS05780	BT_1144	DUF3298 and DUF4163 domain-containing protein	0.325801	0.000121414	0.0012312	3.91573	3003.58	0.0847721	3.84325	3116.86	3479.68	3494.31	3270.53	2532.92	2675.88	2641.87	2816.57
430	BT_RS14295	BT_2819	RagB/SusD family nutrient uptake outer membrane protein	1.79993	0.000121457	0.0012312	3.91558	10.4382	0.468347	3.84317	17.5301	15.1447	11.96	20.4036	4.85545	4.60406	5.51539	3.49234
431	BT_RS17125	BT_3382	DUF5722 domain-containing protein	0.398336	0.000121241	0.0012312	3.91635	4794.81	0.103636	3.8436	6200.41	5449.21	5191.63	4971.69	4329.44	4154.7	4177.91	3883.49
432	BT_RS13250	BT_2620	glycoside hydrolase family 97 protein	-0.587771	0.000121893	0.00123276	3.91402	174.868	0.152974	-3.84229	159.524	148.562	136.543	114.77	230.634	193.37	216.479	199.064
433	BT_RS06700	BT_1323	phosphate ABC transporter permease subunit PstC	0.92061	0.000126567	0.00127707	3.89768	35.3864	0.240177	3.83304	42.0723	46.8765	43.8532	52.7094	24.2772	25.7827	24.8193	22.7002
434	BT_RS14505	BT_2860	response regulator	-0.810736	0.000126897	0.00127745	3.89655	409.148	0.211548	-3.8324	340.961	283.422	306.973	260.146	711.323	568.141	397.108	405.112
435	BT_RS08325	BT_1641	N-acetylmuramoyl-L-alanine amidase	0.434587	0.000128185	0.00128745	3.89216	1116.28	0.113471	3.82992	1373.49	1391.15	1172.08	1191.91	852.94	952.119	1013.45	983.095
436	BT_RS13255	BT_2621	GDSL-type esterase/lipase family protein	-0.926851	0.000131567	0.00131838	3.88085	69.8089	0.242409	-3.82351	47.3314	52.6459	63.7865	28.9052	101.964	76.4274	89.6251	97.7856
437	BT_RS17095	BT_3376	DegT/DnrJ/EryC1/StrS family aminotransferase	-0.391989	0.00013428	0.0013425	3.87199	1277.37	0.102656	-3.81847	1108.78	1137.29	1098.32	1079.69	1613.63	1459.49	1450.55	1271.21
438	BT_RS10425	BT_2057	hypothetical protein	0.396005	0.000136884	0.0013654	3.86365	1515.49	0.103837	3.81373	1792.46	1826.02	1553.8	1711.36	1179.06	1306.63	1373.33	1381.22
439	BT_RS16045	BT_3169	DUF5110 domain-containing protein	-0.448284	0.000142598	0.00141916	3.84589	534.583	0.117857	-3.80362	427.736	447.85	455.476	480.336	715.369	581.953	577.737	590.206
440	BT_RS02710	BT_0553	glutamate synthase large subunit	1.10542	0.00014764	0.00146425	3.8308	32.8631	0.291283	3.79501	34.1838	36.0588	57.8065	50.1589	16.1848	20.2579	22.0616	26.1926
441	BT_RS13115			-1.61148	0.000147799	0.00146425	3.83033	15.6853	0.424663	-3.79474	4.38254	5.76941	8.96998	11.9021	20.231	30.3868	12.4096	31.4311
442	BT_RS19030	BT_3773	GH92 family glycosyl hydrolase	-0.482794	0.000150038	0.00148307	3.8238	908.948	0.127352	-3.79101	636.344	807.717	801.318	786.39	937.101	1155.62	1038.27	1108.82
443	BT_RS05990	BT_1185	carboxypeptidase regulatory-like domain-containing protein	-0.827808	0.000150836	0.00148759	3.82149	2081.18	0.218437	-3.78969	1670.62	1446.68	1555.79	1329.64	3919.96	2605.9	2084.82	2036.04
444	BT_RS08675	BT_1711	alpha-2,8-polysialyltransferase family protein	1.50182	0.000153715	0.00151257	3.81328	14.8001	0.396784	3.78499	24.5422	25.9623	21.9266	16.1529	11.3294	7.36649	4.13654	6.98469
445	BT_RS08705	BT_1717	lipopolysaccharide biosynthesis protein	1.15149	0.000155815	0.00152979	3.80739	28.8319	0.304498	3.78161	50.8374	33.1741	40.8632	32.3058	12.1386	16.5746	22.0616	22.7002
446	BT_RS05405	BT_1075	histidine kinase	-0.57138	0.000157605	0.00154389	3.80243	637.675	0.151208	-3.77877	465.425	436.312	571.089	577.253	697.566	685.084	769.397	899.278
447	BT_RS22170	BT_4395	beta-N-acetylglucosaminidase domain-containing protein	-0.708155	0.000158907	0.00155317	3.79886	282.732	0.187505	-3.77672	212.115	222.843	193.353	232.942	477.452	336.096	293.695	293.357
448	BT_RS21120	BT_4186	DUF4861 domain-containing protein	-0.596101	0.00016195	0.00157937	3.79062	151.498	0.158033	-3.77199	116.575	116.109	114.616	136.874	203.119	172.192	204.07	148.425
449	BT_RS11205	BT_2215	hypothetical protein	-0.543947	0.000163925	0.00159177	3.78535	1240.78	0.144323	-3.76897	1009.74	916.615	1056.46	1060.14	1803.8	1517.5	1303.01	1258.99
450	BT_RS20195	BT_4002	AAA family ATPase	0.339625	0.00016395	0.00159177	3.78529	1406.01	0.0901117	3.76893	1603.13	1561.35	1582.7	1531.97	1170.97	1182.32	1370.57	1245.02
451	BT_RS18005	BT_3566	hypothetical protein	0.766746	0.000167729	0.00162485	3.77539	522.309	0.203746	3.76324	565.347	627.423	696.668	737.932	252.483	392.266	419.17	487.182
452	BT_RS08050	BT_1590	hypothetical protein	0.706447	0.000174067	0.00168252	3.75928	272.359	0.188188	3.75395	444.389	305.058	328.899	270.348	180.461	192.45	230.268	227.002
453	BT_RS10390	BT_2051	GNAT family N-acetyltransferase	0.576775	0.000176206	0.00169943	3.75398	802.851	0.15377	3.75089	823.04	1026.23	980.718	1009.98	521.151	651.935	620.482	789.27
454	BT_RS11020	BT_2177	lysine exporter LysO family protein	-0.871295	0.000177394	0.00170653	3.75106	248.063	0.232395	-3.74921	240.163	160.101	154.483	148.777	436.99	324.126	277.148	242.718
455	BT_RS13445	BT_2662	alpha-galactosidase	-0.648847	0.000177723	0.00170653	3.75026	1212.51	0.173084	-3.74874	1114.92	702.426	983.708	979.375	1749.58	1523.02	1318.18	1328.84
456	BT_RS19440	BT_3850	hypothetical protein	0.61748	0.00017847	0.00170995	3.74843	416.106	0.164763	3.74769	500.486	558.19	421.589	531.345	254.102	335.175	387.456	340.503
457	BT_RS07030	BT_1387	MATE family efflux transporter	-0.615312	0.000182735	0.00174698	3.73818	234.482	0.164445	-3.74176	218.25	211.305	147.506	163.229	288.899	276.243	310.241	260.18
458	BT_RS17530	BT_3464	peptidoglycan DD-metalloendopeptidase family protein	0.501058	0.000184289	0.00175799	3.7345	1567.64	0.133986	3.73963	1606.64	1950.06	1826.89	1960.45	1081.96	1265.2	1473.99	1375.98
459	BT_RS05440	BT_1081	recombination mediator RecR	-0.551871	0.000188237	0.00179173	3.7253	424.966	0.147784	-3.7343	380.404	347.607	362.786	288.201	432.135	581.032	530.856	476.705
460	BT_RS00725	BT_0147	copper resistance protein NlpE	0.694024	0.000192993	0.00183301	3.71446	5784.29	0.186164	3.72802	6023.36	6797.81	8665	7107.27	3408.52	4437.39	4114.48	5720.46
461	BT_RS18795	BT_3728	bifunctional diaminohydroxyphosphoribosylaminopyrimidine deaminase/5-amino-6-(5-phosphoribosylamino)uracil reductase RibD	0.439707	0.000197605	0.00187275	3.7042	958.748	0.118136	3.72206	1228.86	1106.28	978.724	1097.55	830.281	722.837	814.899	890.548
462	BT_RS05730			-0.923219	0.000206427	0.00195212	3.68523	65.971	0.248778	-3.71102	58.726	36.78	43.8532	45.058	116.531	87.4771	79.9732	59.3698
463	BT_RS23360	BT_4635	FecR family protein	-0.675068	0.000208858	0.00197085	3.68015	342.757	0.182054	-3.70805	311.16	244.479	247.173	255.896	556.758	407.919	350.227	368.442
464	BT_RS17940	BT_3553	porin	-0.651257	0.00021016	0.00197885	3.67745	119.121	0.175708	-3.70648	105.181	94.4741	89.6998	84.165	169.131	159.3	139.264	111.755
465	BT_RS07605	BT_1502	hypothetical protein	-0.385724	0.000211439	0.00198662	3.67481	703.94	0.104111	-3.70494	599.531	624.539	603.979	615.51	755.022	901.474	792.838	738.631
466	BT_RS12610	BT_2492	sigma-70 family RNA polymerase sigma factor	0.873388	0.00021236	0.00199099	3.67293	61.039	0.235806	3.70384	90.2802	96.6376	61.7932	67.162	48.5545	43.2781	31.7135	48.8928
467	BT_RS19005	BT_3769	DUF4890 domain-containing protein	-0.890893	0.000213645	0.00199875	3.67031	1589.11	0.240632	-3.70231	1135.08	915.173	999.654	1406.15	3058.12	2010.13	1487.78	1700.77
468	BT_RS17200	BT_3398	DUF2807 domain-containing protein	0.500809	0.000217391	0.00202944	3.66276	1676.96	0.135431	3.6979	1788.95	2000.54	1948.48	2116.03	1190.39	1255.07	1464.34	1651.88
469	BT_RS07170	BT_1415	cytochrome c biogenesis protein CcsA	-0.839367	0.000222842	0.00206741	3.652	42.5448	0.227372	-3.69161	24.5422	31.0106	28.9033	36.5565	51.7914	47.8822	62.0482	57.6237
470	BT_RS11345	BT_2243	tetratricopeptide repeat protein	-0.464528	0.000222314	0.00206741	3.65303	214.96	0.125813	-3.69221	182.314	196.881	183.386	160.679	264.622	244.015	246.814	240.972
471	BT_RS20950	BT_4152	beta-galactosidase	-1.13853	0.000222877	0.00206741	3.65193	22.1175	0.308414	-3.69157	13.1476	14.4235	12.9566	15.3027	37.2251	33.1492	19.3039	31.4311
472	BT_RS21515	BT_4262	M3 family metallopeptidase	0.54073	0.000224408	0.0020772	3.64896	3670.71	0.146546	3.68983	4207.23	4238.35	4398.28	4552.56	2325.76	2826.89	3252.7	3563.94
473	BT_RS19130			0.765471	0.000225038	0.00207863	3.64774	93096.2	0.207495	3.68911	108080	132572	105122	123146	50263.6	92312.3	55149.8	78123.7
474	BT_RS21385	BT_4238	DMT family transporter	-0.689018	0.000226468	0.00208327	3.64499	335.751	0.186852	-3.6875	331.32	251.691	227.239	220.189	491.209	455.802	348.849	359.711
475	BT_RS22010	BT_4361	DUF6340 family protein	0.538581	0.000226494	0.00208327	3.64494	2609.47	0.146057	3.68747	3732.17	2825.57	2948.13	2860.76	2443.91	2148.25	1788.37	2128.58
476	BT_RS21760	BT_4310	bifunctional dihydroorotate dehydrogenase B NAD binding subunit/NADPH-dependent glutamate synthase	-0.393682	0.00022847	0.00209703	3.64117	1586.71	0.106826	-3.68526	1589.98	1293.07	1314.6	1289.68	1775.47	1860.04	1842.14	1728.71
477	BT_RS03125	BT_0632	translation elongation factor 4	-0.376426	0.000246483	0.00225762	3.60821	1753.11	0.102683	-3.66589	1407.67	1625.53	1527.89	1537.07	1787.61	1911.6	2130.32	2097.15
478	BT_RS16190	BT_3198	DUF4373 domain-containing protein	0.876803	0.000248448	0.00227085	3.60476	77.1913	0.239312	3.66385	119.205	81.4929	80.7298	119.021	63.1208	55.2487	35.85	62.8622
479	BT_RS07950	BT_1572	RNA polymerase sigma factor	0.503222	0.000252395	0.00229924	3.59792	11654.5	0.137499	3.65982	12970.6	15924.3	14004.1	11766.1	9732.74	8450.29	11066.6	9321.06
480	BT_RS23355	BT_4634	TonB-dependent receptor	-0.933869	0.000252606	0.00229924	3.59756	100.978	0.255183	-3.6596	81.5152	43.2706	70.7632	84.165	173.987	139.043	110.308	104.77
481	BT_RS11250	BT_2224	RDD family protein	-0.864224	0.000255065	0.0023168	3.59335	471.324	0.236313	-3.65712	434.748	331.02	290.029	283.101	888.546	558.933	526.72	457.497
482	BT_RS02930	BT_0597	transcriptional regulator	-0.544089	0.000256975	0.0023293	3.59011	744.955	0.148853	-3.65521	703.835	570.45	619.925	532.195	1040.68	770.719	923.828	798
483	BT_RS02965	BT_0604	Coenzyme F420 hydrogenase/dehydrogenase, beta subunit C-terminal domain	-0.568739	0.000258055	0.00232942	3.58829	334.021	0.155643	-3.65413	309.407	284.143	240.196	242.293	432.135	346.225	463.293	354.473
484	BT_RS11065	BT_2186	3-phosphoshikimate 1-carboxyvinyltransferase	-0.398434	0.000257586	0.00232942	3.58908	793.346	0.109023	-3.6546	770.45	651.943	662.782	655.467	920.107	978.823	841.097	866.101
485	BT_RS12975	BT_2566	HIT family protein	0.499125	0.000260612	0.00234766	3.58401	761.442	0.136687	3.6516	970.294	772.38	1010.62	813.595	585.081	670.351	577.737	691.484
486	BT_RS06030	BT_1193	MATE family efflux transporter	-0.576011	0.000265759	0.0023891	3.57551	287.06	0.157959	-3.64657	270.841	222.122	237.206	194.685	382.771	381.216	295.073	312.565
487	BT_RS15315	BT_3018	mechanosensitive ion channel family protein	-0.433015	0.000269919	0.00241655	3.56877	742.219	0.118876	-3.64258	639.85	660.597	675.738	550.048	760.686	932.782	865.917	852.132
488	BT_RS18645	BT_3698	alpha-amylase family glycosyl hydrolase	-0.660609	0.000269667	0.00241655	3.56917	153.417	0.181345	-3.64282	131.476	134.139	106.643	105.419	212.021	221.916	158.568	157.155
489	BT_RS09285	BT_1833	ATP-binding protein	0.589797	0.000272143	0.00242965	3.5652	2353.32	0.162011	3.64047	2520.83	2978.46	2707.94	3098.8	1457.44	1724.68	2270.96	2067.47
490	BT_RS21960	BT_4351	DUF3810 domain-containing protein	0.449027	0.000272495	0.00242965	3.56464	1120.62	0.123354	3.64014	1482.17	1280.09	1189.02	1224.22	1069.82	853.592	926.586	939.44
491	BT_RS07025	BT_1386	cyclic nucleotide-binding domain-containing protein	-0.654909	0.000284442	0.00252587	3.54601	162.839	0.180462	-3.62907	135.859	146.399	109.633	115.621	241.963	209.945	159.946	183.348
492	BT_RS10570	BT_2086	linear amide C-N hydrolase	0.970939	0.000284071	0.00252587	3.54657	1336.68	0.26752	3.62941	1149.1	2045.26	1881.7	2001.26	525.197	863.721	1052.06	1175.17
493	BT_RS22965	BT_4556	NfeD family protein	0.415817	0.000292281	0.00259022	3.5342	842.231	0.114802	3.62205	865.113	998.829	964.771	1016.78	669.242	661.143	756.988	804.985
494	BT_RS14965	BT_2951	RagB/SusD family nutrient uptake outer membrane protein	0.893277	0.000293279	0.0025938	3.53272	44.2878	0.246682	3.62117	47.3314	61.3	72.7565	49.3088	28.3234	32.2284	38.6077	24.4464
495	BT_RS02790	BT_0569	SGNH/GDSL hydrolase family protein	-0.912846	0.000294349	0.002598	3.53114	273.681	0.252152	-3.62022	225.262	175.246	185.38	175.981	551.093	354.512	249.571	272.403
496	BT_RS07190	BT_1419	DUF4625 domain-containing protein	0.960073	0.000303465	0.00266817	3.51789	28.7877	0.265777	3.61232	32.4308	41.8282	37.8732	39.9571	18.6125	22.0995	16.5462	20.9541
497	BT_RS09680	BT_1907	RNA polymerase sigma factor RpoS	0.585245	0.000303521	0.00266817	3.51781	1664.96	0.162015	3.61228	2342.03	1760.39	1917.58	1973.2	1614.44	1133.52	1136.17	1442.34
498	BT_RS01190	BT_0241	DUF3244 domain-containing protein	0.489992	0.000313704	0.00275216	3.50348	7027.26	0.135969	3.60371	9452.25	8315.88	7346.41	7727.03	6880.17	5882.14	5436.8	5177.4
499	BT_RS19530	BT_3869	peroxide stress protein YaaA	0.656918	0.000314346	0.00275226	3.50259	862.096	0.182316	3.60318	1293.72	994.502	871.085	1063.54	766.351	636.281	766.64	504.644
500	BT_RS20650	BT_4091	9-O-acetylesterase	0.680867	0.0003184	0.00278218	3.49703	84.0543	0.189138	3.59985	121.835	95.9164	90.6965	106.269	71.2132	56.1695	74.4578	55.8775
501	BT_RS05955	BT_1179	SP_1767 family glycosyltransferase	0.978716	0.000321473	0.00280343	3.49286	181.384	0.272066	3.59735	164.783	234.382	257.139	302.654	74.4502	104.973	150.294	162.394
502	BT_RS21425	BT_4246	RagB/SusD family nutrient uptake outer membrane protein	-0.5637	0.000324216	0.00282171	3.48917	177.359	0.156795	-3.59514	119.205	148.562	150.496	153.027	199.882	189.687	253.708	204.302
503	BT_RS20185	BT_4000	DUF5683 domain-containing protein	0.471984	0.000325514	0.00282738	3.48743	1616.75	0.131322	3.5941	2003.7	1735.87	1740.18	2030.16	1153.17	1303.87	1388.5	1578.54
504	BT_RS04170	BT_0832	phosphoserine phosphatase SerB	-0.336079	0.000327002	0.00282906	3.48545	1685.42	0.0935395	-3.59291	1632.93	1509.42	1386.36	1431.66	1854.78	1988.95	1802.15	1877.13
505	BT_RS19460	BT_3854	TonB-dependent receptor	0.613428	0.000326363	0.00282906	3.4863	296.408	0.170709	3.59342	353.232	338.953	366.773	380.868	290.517	255.065	216.479	169.379
506	BT_RS19495	BT_3861	DUF4972 domain-containing protein	0.829243	0.000328412	0.00283004	3.48358	53.6159	0.230872	3.59179	55.22	61.3	68.7698	88.4158	33.1789	40.5157	41.3654	40.1619
507	BT_RS22820	BT_4526	metallophosphoesterase	-0.626588	0.000328285	0.00283004	3.48375	212.275	0.174445	-3.59189	200.72	150.726	176.41	142.825	292.136	290.976	226.131	218.271
508	BT_RS16185	BT_3197	hypothetical protein	1.01874	0.000330867	0.00284559	3.48035	26.8309	0.283783	3.58985	28.9247	34.6165	34.8833	45.058	16.9941	18.4162	16.5462	19.2079
509	BT_RS13040	BT_2577	serine protease	0.350538	0.000336658	0.0028897	3.47281	2483.87	0.0977703	3.58533	2791.68	2909.23	2823.55	2615.07	2100.79	2362.8	2299.92	1967.94
510	BT_RS12865	BT_2544	CPBP family intramembrane metalloprotease	-0.55073	0.00033801	0.00289562	3.47107	743.969	0.153652	-3.58428	741.525	537.997	545.175	590.005	1003.46	759.669	839.718	934.202
511	BT_RS09575	BT_1886	nitronate monooxygenase	0.622727	0.000343808	0.00293952	3.46368	4152.47	0.173954	3.57984	5838.41	5430.46	5146.78	3727.06	3709.56	3191.53	3507.79	2668.15
512	BT_RS02975	BT_0606	O-antigen ligase family protein	-0.613628	0.000372388	0.00317766	3.429	351.378	0.17242	-3.55892	329.567	288.471	238.203	255.046	504.966	343.463	461.914	389.396
513	BT_RS05530			0.674457	0.000377861	0.00321807	3.42267	211.761	0.189716	3.55508	212.991	261.787	298.003	266.097	115.721	178.637	179.25	181.602
514	BT_RS03010	BT_0611	sugar transferase	-0.688607	0.000380536	0.00323456	3.4196	352.39	0.193798	-3.55323	363.751	271.883	228.236	215.939	509.822	380.295	437.095	412.097
515	BT_RS00605	BT_0123	NADH-quinone oxidoreductase subunit NuoE	0.511913	0.000389381	0.00330331	3.40963	404.356	0.144316	3.54718	550.447	412.513	484.379	450.58	307.512	296.501	355.743	377.173
516	BT_RS04830	BT_0959	hypothetical protein	0.540965	0.000394184	0.00333758	3.4043	275.112	0.152645	3.54395	279.606	295.682	402.652	327.308	212.021	238.49	223.373	221.764
517	BT_RS16960	BT_3350	chondroitinase	-0.596519	0.000399418	0.00336884	3.39857	112.131	0.168486	-3.54047	92.0333	84.3776	101.66	80.7644	160.23	121.547	125.475	130.963
518	BT_RS19730	BT_3909	DUF5682 family protein	0.772563	0.000399077	0.00336884	3.39894	203.733	0.218195	3.54069	184.943	277.653	280.063	283.951	107.629	163.904	190.281	141.44
519	BT_RS22125	BT_4385	peptide MFS transporter	-0.556676	0.000410154	0.00345272	3.38705	560.541	0.157544	-3.53346	566.224	398.81	439.529	413.174	734.791	734.808	599.799	597.191
520	BT_RS17115	BT_3380	DUF6056 family protein	0.35629	0.000412975	0.00346978	3.38408	887.229	0.100885	3.53165	1092.13	959.886	999.654	936.017	801.148	774.402	820.415	714.184
521	BT_RS02635	BT_0537	ATP-binding protein	0.495952	0.000426643	0.00357089	3.36994	934.251	0.140774	3.52303	945.751	1079.6	1158.12	1185.11	632.826	776.244	816.278	880.07
522	BT_RS07800	BT_1543	ATP-binding cassette domain-containing protein	-0.596006	0.000426374	0.00357089	3.37021	360.981	0.169166	-3.5232	332.196	282.701	291.026	246.544	552.712	414.365	373.668	394.635
523	BT_RS02995	BT_0609	glycosyltransferase family 4 protein	-0.584971	0.000435188	0.00362903	3.36132	234.677	0.16629	-3.51777	239.286	186.063	168.436	158.128	318.841	268.877	268.875	268.91
524	BT_RS19075	BT_3782	glycoside hydrolase family 88 protein	-0.763354	0.000435251	0.00362903	3.36126	379.96	0.217002	-3.51773	204.226	274.768	294.016	351.963	335.026	487.109	519.826	572.744
525	BT_RS15530	BT_3062	DsbA family protein	-1.01399	0.000444303	0.00369745	3.35232	122.275	0.2887	-3.51227	120.958	69.9541	78.7365	56.11	231.443	170.35	140.643	110.009
526	BT_RS02110	BT_0432	DNA/RNA non-specific endonuclease	-0.48946	0.000447819	0.00371962	3.3489	217.006	0.139441	-3.51017	211.238	173.803	156.476	181.932	258.957	273.481	242.677	237.479
527	BT_RS15620	BT_3082	glycoside hydrolase family 32 protein	0.52159	0.000460739	0.00381967	3.33655	1087.53	0.148915	3.5026	1158.74	1277.92	1302.64	1383.2	696.756	877.533	941.753	1061.67
528	BT_RS09185	BT_1813	lipid A phosphoethanolamine transferase	0.382476	0.000467562	0.0038689	3.33016	1069.17	0.10932	3.49868	1199.94	1212.3	1286.69	1144.3	891.783	1064.46	849.37	904.517
529	BT_RS16195	BT_3199	HU family DNA-binding protein	0.735002	0.000487913	0.00402966	3.31166	77.2157	0.210765	3.48731	75.3796	90.147	93.6865	125.822	55.8376	57.0903	55.1539	64.6083
530	BT_RS01870	BT_0383	UDP-N-acetyl glucosamine 2-epimerase	0.995954	0.000497465	0.0041008	3.30324	1319.8	0.28602	3.48212	1141.21	1826.02	2005.29	2056.52	462.077	883.058	1003.8	1180.41
531	BT_RS03925	BT_0785	glutamine synthetase family protein	0.28016	0.000507058	0.00416417	3.29494	4397.4	0.0805751	3.477	4772.58	4762.65	4869.7	4888.37	3724.94	4244.02	4117.24	3799.67
532	BT_RS21800	BT_4318	ABC transporter ATP-binding protein	-0.341731	0.000506508	0.00416417	3.29541	740.915	0.0982751	-3.47729	703.835	641.847	655.805	614.66	880.454	790.056	854.886	785.777
533	BT_RS03240	BT_0655	superoxide dismutase	0.377515	0.000508074	0.00416468	3.29407	5887.24	0.108592	3.47646	5721.84	6755.98	6814.19	7317.26	4809.32	4976.99	5348.55	5353.76
534	BT_RS06935	BT_1370	NAD-dependent epimerase/dehydratase family protein	-0.328465	0.00051202	0.00418917	3.29071	1322.84	0.0945389	-3.47439	1251.65	1174.8	1068.42	1193.61	1438.02	1392.27	1562.23	1501.71
535	BT_RS04855	BT_0964	SusC/RagA family TonB-linked outer membrane protein	0.592746	0.000519753	0.00424449	3.2842	288.22	0.170802	3.47036	440.883	354.819	305.976	284.801	250.865	215.47	213.721	239.226
536	BT_RS18790	BT_3727	DUF6242 domain-containing protein	0.47672	0.00052635	0.00429034	3.27873	6506.33	0.137503	3.46698	8965.79	7373.31	6971.67	6979.75	6367.11	5306.64	5287.88	4798.48
537	BT_RS04360	BT_0870	aminotransferase class I/II-fold pyridoxal phosphate-dependent enzyme	-0.304748	0.000536696	0.00436172	3.27027	7823.1	0.0880332	-3.46174	6728.07	6968.73	7016.52	7284.95	7811.6	9211.8	8985.95	8577.19
538	BT_RS13915	BT_2746	TlpA family protein disulfide reductase	-0.62569	0.000537104	0.00436172	3.26994	78.0777	0.180755	-3.46154	65.738	70.6753	54.8165	55.2599	99.5366	103.131	95.1405	80.3239
539	BT_RS02910	BT_0593	SH3 beta-barrel fold-containing protein	-0.763287	0.000540468	0.0043809	3.26723	90.076	0.220612	-3.45985	96.4158	56.2517	54.8165	59.5106	123.005	99.4476	108.929	122.232
540	BT_RS20655	BT_4092	GH92 family glycosyl hydrolase	0.754868	0.000580414	0.00469598	3.23626	94.2014	0.2194	3.44061	108.687	108.176	128.57	129.223	83.3518	54.3279	92.3828	48.8928
541	BT_RS17550	BT_3469	DUF1080 domain-containing protein	0.403054	0.000584218	0.0047151	3.23343	523.504	0.117206	3.43884	538.175	551.7	649.825	643.565	423.233	443.831	478.46	459.243
542	BT_RS21015	BT_4165	RagB/SusD family nutrient uptake outer membrane protein	-1.0374	0.000584935	0.0047151	3.23289	20.9117	0.3017	-3.43851	12.2711	13.7023	15.9466	13.6024	27.5142	34.9908	24.8193	24.4464
543	BT_RS01995	BT_0409	SDR family NAD(P)-dependent oxidoreductase	0.3324	0.000586227	0.0047168	3.23193	3119.08	0.0966868	3.43791	3380.69	3678	3304.94	3540.03	2573.39	2678.64	3088.62	2708.31
544	BT_RS11195	BT_2213	DUF4350 domain-containing protein	-0.436298	0.000594839	0.0047773	3.2256	712.199	0.127054	-3.43396	512.757	659.155	649.825	598.507	726.698	883.979	842.476	824.193
545	BT_RS14855	BT_2929	HU family DNA-binding protein	0.790184	0.000596148	0.00477903	3.22465	60.9928	0.230149	3.43336	65.738	73.56	64.7832	105.419	43.699	49.7238	41.3654	43.6543
546	BT_RS02235	BT_0455	exo-alpha-sialidase	-0.782401	0.000606649	0.00484543	3.21706	543.328	0.228197	-3.42862	526.781	365.636	351.823	355.363	979.181	601.29	523.962	642.591
547	BT_RS19520	BT_3866	carbamoyl-phosphate synthase (glutamine-hydrolyzing) large subunit	-0.332059	0.000606558	0.00484543	3.21713	6727.3	0.096848	-3.42867	6662.33	5803.31	5991.95	5367.86	7175.54	7572.75	7725.69	7519.01
548	BT_RS22210	BT_4403	FecR family protein	-0.517959	0.000608747	0.00485331	3.21556	200.983	0.15111	-3.42769	171.795	149.283	149.5	192.984	268.668	240.332	227.51	207.794
549	BT_RS21525	BT_4264	large-conductance mechanosensitive channel protein MscL	0.537555	0.000610768	0.00486056	3.21412	1909.18	0.156869	3.42679	1775.8	2643.11	2331.2	2289.46	1310.16	1523.02	1713.91	1686.8
550	BT_RS19375	BT_3837	LPS export ABC transporter ATP-binding protein	-0.352939	0.000625219	0.00496651	3.20397	660.957	0.103186	-3.42043	603.913	545.209	543.182	630.813	736.409	787.294	700.455	740.377
551	BT_RS08720	BT_1720	phosphoenolpyruvate mutase	0.970622	0.000637927	0.00505826	3.19523	24.3058	0.284227	3.41495	30.6778	34.6165	34.8833	28.055	16.1848	15.6538	15.1673	19.2079
552	BT_RS05010	BT_0995	helix-turn-helix transcriptional regulator	0.715918	0.000646143	0.00511413	3.18967	189.466	0.209856	3.41147	307.654	235.825	207.306	194.685	180.461	146.409	135.127	108.263
553	BT_RS23365	BT_4636	sigma-70 family RNA polymerase sigma factor	-0.715219	0.000651287	0.00514552	3.18623	182.292	0.209784	-3.4093	155.142	137.023	142.523	119.871	319.65	211.787	182.008	190.333
554	BT_RS07625	BT_1507	hypothetical protein	0.53867	0.000656373	0.00517634	3.18285	258.762	0.158098	3.40718	291	336.789	313.949	280.55	162.657	215.47	242.677	227.002
555	BT_RS04840	BT_0961	DUF1893 domain-containing protein	0.722853	0.000657629	0.0051769	3.18202	133.919	0.212188	3.40666	143.747	157.938	179.4	182.783	72.0224	89.3187	137.885	108.263
556	BT_RS05435	BT_1080	hypothetical protein	-0.463338	0.000677292	0.0053221	3.16922	257.448	0.136332	-3.39861	234.904	198.323	234.216	201.486	310.748	310.313	319.893	249.703
557	BT_RS16105	BT_3181	sulfate permease	-0.386724	0.000695369	0.00545434	3.15778	1124.13	0.114031	-3.3914	1071.97	855.315	1002.64	970.873	1272.94	1407.92	1206.49	1204.86
558	BT_RS14180	BT_2798	S41 family peptidase	0.355922	0.000706137	0.00552887	3.15111	2915.26	0.105079	3.38719	3530.57	3059.95	3334.84	3162.56	2259.4	2525.79	2749.42	2699.58
559	BT_RS20530	BT_4067	NADH-quinone oxidoreductase subunit A	-0.445799	0.000714151	0.00558162	3.14621	1462.18	0.131734	-3.38409	1389.26	1118.54	1365.43	1081.39	1898.48	1596.69	1587.05	1660.61
560	BT_RS12815	BT_2534	DsbA family protein	-0.678678	0.00073126	0.00570514	3.13593	275.776	0.200936	-3.37758	221.756	278.374	143.52	202.336	324.506	325.046	321.272	389.396
561	BT_RS12890	BT_2549	LD-carboxypeptidase	0.676407	0.000736165	0.00573316	3.13302	119.725	0.200373	3.37574	141.994	154.332	177.406	113.07	72.0224	91.1603	104.792	103.024
562	BT_RS21925	BT_4344	DUF4011 domain-containing protein	0.432509	0.000741076	0.00576114	3.13014	1495.91	0.128192	3.37391	1617.16	1618.32	1868.75	1767.47	1107.04	1398.71	1152.72	1437.1
563	BT_RS01550	BT_0316	TonB-dependent receptor	0.627278	0.000762384	0.00591626	3.11783	1726.63	0.186352	3.3661	1589.98	2196.7	2027.22	2567.46	1073.86	1281.77	1595.33	1480.75
564	BT_RS10810	BT_2135	DUF1343 domain-containing protein	0.284137	0.000776914	0.00601833	3.10963	1393.06	0.084542	3.36089	1588.23	1401.25	1565.76	1564.28	1230.86	1265.2	1269.92	1258.99
565	BT_RS06280	BT_1242	ATP-binding cassette domain-containing protein	-0.378825	0.00078352	0.00605876	3.10595	2003.42	0.112794	-3.35855	1647.83	1797.17	1740.18	1777.67	1977.78	2127.07	2541.22	2418.45
566	BT_RS01600	BT_0327	transporter substrate-binding domain-containing protein	0.2943	0.000823177	0.00635417	3.08451	860.917	0.0879851	3.34488	931.727	1011.09	947.828	901.161	777.68	743.095	794.216	780.539
567	BT_RS15165	BT_2991	DUF6043 family protein	-1.02162	0.000826485	0.00636846	3.08277	34.1335	0.30553	-3.34377	20.1597	27.4047	10.9633	31.4556	50.1729	53.4071	35.85	43.6543
568	BT_RS09600	BT_1891	hypothetical protein	-0.656956	0.000883227	0.00679369	3.05393	86.1317	0.197563	-3.3253	60.479	74.2812	68.7698	66.3118	118.149	124.31	103.414	73.3392
569	BT_RS09295	BT_1834	4Fe-4S dicluster domain-containing protein	-0.579281	0.000901415	0.00692141	3.04508	1054.99	0.174502	-3.31962	686.305	852.43	908.958	933.467	1001.03	1124.31	1527.76	1405.67
570	BT_RS09365	BT_1848	DNA helicase RecQ	-0.523276	0.000930638	0.00713326	3.03122	210.102	0.158056	-3.3107	167.413	172.361	168.436	178.532	207.166	220.995	307.483	258.433
571	BT_RS01125	BT_0229	DUF6371 domain-containing protein	1.59232	0.000957075	0.00732305	3.01905	11.5653	0.482106	3.30285	28.0482	17.3082	14.95	9.35167	5.66469	6.44568	5.51539	5.23851
572	BT_RS20150	BT_3993	RNA polymerase sigma-70 factor	-0.714663	0.000960625	0.00733736	3.01745	126.568	0.216446	-3.30181	113.946	93.0317	88.7031	89.2659	220.923	130.755	130.991	144.932
573	BT_RS00780	BT_0158	sodium:proton antiporter	0.341603	0.000969899	0.00738598	3.01327	811.451	0.103544	3.29912	980.812	913.009	934.871	799.143	698.375	710.866	747.336	707.2
574	BT_RS02990			-0.620159	0.000970371	0.00738598	3.01306	142.686	0.187985	-3.29898	144.624	114.667	101.66	89.2659	190.981	152.855	190.281	157.155
575	BT_RS01750	BT_0359	hypothetical protein	-0.638811	0.00100038	0.00758795	2.99983	85.1012	0.194143	-3.29042	68.3676	69.2329	58.8032	72.2629	121.386	118.785	95.1405	76.8316
576	BT_RS02985	BT_0608	glycosyltransferase family 4 protein	-0.626772	0.0010002	0.00758795	2.99991	619.542	0.190481	-3.29047	638.097	455.062	476.406	380.018	883.691	669.43	816.278	637.353
577	BT_RS11945	BT_2364	TonB-dependent receptor	0.313758	0.00100248	0.00759069	2.99893	1893.64	0.0953721	3.28983	1927.44	2118.09	2071.07	2275.86	1565.07	1755.99	1687.71	1747.92
578	BT_RS13925	BT_2748	glutamate--tRNA ligase	-0.305421	0.00100498	0.00759643	2.99784	2994.74	0.0928577	-3.28913	2644.42	2561.62	2973.05	2536.85	3107.49	3430.02	3365.77	3338.68
579	BT_RS13940	BT_2751	DUF4091 domain-containing protein	-0.308143	0.00101727	0.00767612	2.99256	575.162	0.093783	-3.28571	522.398	508.429	516.272	509.241	661.15	633.518	583.253	667.038
580	BT_RS00670	BT_0135	hypothetical protein	0.400729	0.0010568	0.00794692	2.97601	602.231	0.122362	3.27495	749.414	692.329	700.655	599.357	471.787	580.111	514.31	509.882
581	BT_RS11385	BT_2251	efflux RND transporter periplasmic adaptor subunit	0.402887	0.00105499	0.00794692	2.97675	247.196	0.123003	3.27544	312.037	259.623	283.053	270.348	214.449	199.816	216.479	221.764
582	BT_RS06690	BT_1321	phosphate ABC transporter ATP-binding protein PstB	0.796608	0.00105896	0.00794946	2.97512	51.168	0.243285	3.27438	50.8374	75.0023	55.8132	78.214	31.5604	45.1198	41.3654	31.4311
583	BT_RS03030	BT_0615	HU domain-containing protein	-0.579254	0.00107256	0.00803779	2.96958	162.268	0.1771	-3.27077	152.512	122.6	131.56	115.621	245.2	169.429	177.871	183.348
584	BT_RS02970	BT_0605	lipopolysaccharide biosynthesis protein	-0.559892	0.00108359	0.00808813	2.96513	767.505	0.171332	-3.26787	735.39	599.297	569.095	578.103	1040.68	718.233	1083.77	815.462
585	BT_RS06295	BT_1246	IS110 family transposase	-0.965083	0.00108484	0.00808813	2.96464	22.1643	0.295354	-3.26755	15.7771	12.9812	14.95	16.1529	31.5604	25.7827	23.4404	36.6696
586	BT_RS08430	BT_1663	type I pullulanase	0.594862	0.00108187	0.00808813	2.96582	1406.96	0.182009	3.26832	1372.61	1751.74	1883.7	1760.66	798.721	1162.06	1319.56	1206.6
587	BT_RS15775	BT_3113	MFS transporter AraJ	-0.478224	0.0010949	0.00814928	2.96062	1081.5	0.146473	-3.26493	1067.59	805.554	810.288	931.766	1408.08	1050.65	1275.43	1302.64
588	BT_RS03680	BT_0736	aspartate-alanine antiporter	0.675431	0.00109792	0.00815183	2.95943	246.275	0.206924	3.26415	234.027	276.211	350.826	346.862	148.9	176.796	183.387	253.195
589	BT_RS24320	BT_0785a	hypothetical protein	0.394392	0.00109898	0.00815183	2.95901	820.084	0.120835	3.26388	994.836	827.91	877.065	1022.73	689.473	657.459	694.939	796.254
590	BT_RS20405	BT_4043	16S rRNA (adenine(1518)-N(6)/adenine(1519)-N(6))- dimethyltransferase RsmA	-0.350795	0.00110293	0.0081673	2.95745	980.342	0.107511	-3.26286	969.417	810.602	828.228	840.8	1202.53	1068.14	1036.89	1086.12
591	BT_RS08690	BT_1714	N-acetylneuraminate synthase family protein	0.853284	0.00110555	0.00817283	2.95642	29.8132	0.261568	3.26219	40.3193	41.8282	31.8933	39.107	23.468	17.4954	23.4404	20.9541
592	BT_RS14285	BT_2817	TonB-dependent receptor	0.536642	0.00112935	0.00833465	2.94717	3060.85	0.164809	3.25615	3046.74	3774.64	3879.02	3789.13	1906.57	2363.72	2774.24	2952.78
593	BT_RS00795	BT_0161	MFS transporter	-0.519	0.00113805	0.0083847	2.94384	484.428	0.159498	-3.25397	440.007	357.703	448.499	350.262	675.716	604.052	477.081	522.105
594	BT_RS02185	BT_0445	GDSL-type esterase/lipase family protein	0.51656	0.00114397	0.00841415	2.94158	120.13	0.15882	3.25249	144.624	134.86	143.52	145.376	118.958	93.9228	85.4886	94.2933
595	BT_RS16260	BT_3212	undecaprenyl-diphosphate phosphatase	0.317522	0.00114722	0.00842387	2.94035	1464.1	0.0976485	3.25169	1825.76	1544.04	1514.93	1613.59	1281.84	1312.16	1345.76	1274.71
596	BT_RS05225	BT_1039	SusD/RagB family nutrient-binding outer membrane lipoprotein	0.799169	0.00115076	0.00843264	2.93902	62.4496	0.245837	3.25081	103.428	72.8388	71.7598	72.2629	62.3115	44.199	41.3654	31.4311
597	BT_RS21285	BT_4220	flotillin family protein	-0.343501	0.00115227	0.00843264	2.93844	1009.12	0.105678	-3.25044	879.137	921.663	784.375	972.574	1200.1	1072.75	1126.52	1115.8
598	BT_RS06405	BT_1269	efflux RND transporter periplasmic adaptor subunit	-1.0485	0.0011641	0.00850497	2.93401	21.093	0.322862	-3.24753	10.5181	12.9812	14.95	16.1529	23.468	24.8619	41.3654	24.4464
599	BT_RS23560	BT_4676	PepSY-like domain-containing protein	0.544008	0.0011663	0.00850677	2.93319	481.668	0.167542	3.247	450.525	581.268	596.005	656.317	313.985	445.673	395.729	413.843
600	BT_RS12645	BT_2499	peptide-methionine (R)-S-oxide reductase MsrB	-0.476305	0.0011746	0.00855304	2.93011	7910.19	0.146782	-3.24498	5466.78	7738.94	7530.8	5726.62	8637.03	8985.28	9522.32	9673.79
601	BT_RS21870	BT_4332	3'-5' exonuclease domain-containing protein 2	-0.265124	0.00119894	0.00871574	2.9212	2132.9	0.0818504	-3.23913	1998.44	1844.05	1960.44	1944.3	2159.05	2366.49	2370.24	2420.19
602	BT_RS15585	BT_3074	phosphatase PAP2 family protein	-0.271133	0.00120805	0.00876739	2.91792	2359.81	0.0837614	-3.23697	2201.79	2230.6	2105.95	2019.96	2729.57	2636.28	2495.71	2458.61
603	BT_RS02445	BT_0498	hypothetical protein	-0.991749	0.00122512	0.00886184	2.91182	98.5156	0.306761	-3.23297	81.5152	67.7906	73.7532	42.5076	207.975	130.755	96.5194	87.3086
604	BT_RS02460	BT_0501	hypothetical protein	-0.675213	0.00122382	0.00886184	2.91228	2153.69	0.208833	-3.23327	2303.46	1565.67	1375.4	1391.7	3123.67	2902.4	2054.48	2512.74
605	BT_RS20210	BT_4005	NigD-like protein	-0.793028	0.00123698	0.00893287	2.90764	209.654	0.245503	-3.23021	195.461	156.495	115.613	147.926	383.58	265.194	199.933	213.033
606	BT_RS11465	BT_2269	RagB/SusD family nutrient uptake outer membrane protein	-0.660142	0.00124027	0.00894179	2.90649	1036.72	0.204413	-3.22945	608.296	900.749	956.798	748.133	924.962	1518.42	1436.76	1199.62
607	BT_RS12860	BT_2543	bifunctional riboflavin kinase/FAD synthetase	0.436987	0.00125859	0.00905893	2.90012	714.667	0.135489	3.22526	785.35	814.929	813.278	869.705	484.735	628.914	614.966	705.453
608	BT_RS11005	BT_2174	ATP-binding cassette domain-containing protein	0.37918	0.00127199	0.00914037	2.89551	975.054	0.117677	3.22222	1186.79	1105.56	1010.62	1111.15	975.945	820.443	835.582	754.346
609	BT_RS19110	BT_3790	DUF4361 domain-containing protein	-1.51103	0.00128006	0.0091832	2.89277	20.4968	0.469202	-3.22041	11.3946	9.37529	7.97332	14.4526	59.0746	15.6538	30.3347	15.7155
610	BT_RS05735	BT_1135	GNAT family N-acetyltransferase	-0.369687	0.00130667	0.00935873	2.88384	439.748	0.115006	-3.21451	419.847	358.425	397.669	360.464	466.123	545.12	493.628	476.705
611	BT_RS07295	BT_1440	TonB-dependent receptor	-0.477079	0.00131046	0.00937053	2.88258	2974.34	0.148452	-3.21368	2058.04	2562.34	2688	2637.17	2920.55	3661.15	3198.93	4068.58
612	BT_RS14320	BT_2824	DUF4971 domain-containing protein	0.834271	0.0013424	0.00958186	2.87212	31.5428	0.26016	3.20676	42.9489	37.5012	42.8566	39.9571	29.9419	20.2579	17.925	20.9541
613	BT_RS16880	BT_3334	ATP-binding protein	0.388022	0.0013444	0.00958186	2.87147	3201.32	0.121018	3.20633	3965.32	3560.45	3257.1	3732.17	2880.09	2674.96	2406.09	3134.38
614	BT_RS14225	BT_2805	TonB-dependent receptor	-0.91325	0.00135401	0.00963462	2.86838	22.2417	0.28501	-3.20428	16.6536	14.4235	16.9433	14.4526	30.7512	31.3076	28.9558	24.4464
615	BT_RS09580	BT_1887	RNA-binding protein	0.560564	0.00136792	0.0097178	2.86394	7181.62	0.175103	3.20134	10526	8502.67	7885.61	7322.36	6412.42	4327.81	6385.45	6090.65
616	BT_RS10590	BT_2091	methylmalonyl-CoA mutase small subunit	0.371531	0.00138296	0.00980866	2.85919	2705.49	0.116169	3.19818	2667.21	2998.65	3255.11	3284.14	2095.93	2365.56	2579.82	2397.49
617	BT_RS10430	BT_2058	polyprenyl synthetase family protein	0.35491	0.00139695	0.00989185	2.85482	3700.12	0.111073	3.19528	4319.43	3981.61	3845.13	4459.9	2884.13	3189.69	3254.08	3666.96
618	BT_RS17010	BT_3360	phosphoribosylglycinamide formyltransferase	-0.401381	0.00141276	0.00997147	2.84993	672.436	0.125745	-3.19203	617.938	566.845	619.925	517.742	856.986	809.393	718.38	672.276
619	BT_RS20670	BT_4095	family 43 glycosylhydrolase	0.632881	0.00141207	0.00997147	2.85014	76.4962	0.19826	3.19217	75.3796	108.898	91.6931	96.0671	64.7393	52.4863	70.3212	52.3851
620	BT_RS11200	BT_2214	DUF4129 domain-containing protein	-0.555321	0.00141672	0.00998331	2.84872	318.082	0.174015	-3.19122	230.521	240.873	238.203	318.807	369.823	298.343	441.231	406.858
621	BT_RS08960	BT_1768	glycoside hydrolase family 2	0.3695	0.00142841	0.0100495	2.84515	509.161	0.115872	3.18885	518.016	561.075	603.979	609.559	395.719	449.356	453.641	481.943
622	BT_RS18415	BT_3650	LemA family protein	0.579236	0.00143148	0.0100549	2.84421	179.482	0.18168	3.18823	225.262	228.613	235.213	175.131	180.461	147.33	126.854	116.993
623	BT_RS21785	BT_4315	HAD-IA family hydrolase	-0.403744	0.00144096	0.0101052	2.84135	364.367	0.126712	-3.18632	327.814	305.779	294.016	323.908	411.904	372.008	388.835	490.674
624	BT_RS03620	BT_0723	LysO family transporter	-0.868056	0.0014627	0.0102333	2.83484	76.7616	0.272803	-3.18198	61.3555	44.7129	68.7698	45.058	145.663	99.4476	82.7309	66.3545
625	BT_RS09215	BT_1819	winged helix-turn-helix domain-containing protein	0.523173	0.00146391	0.0102333	2.83449	3041.18	0.16443	3.18174	4623.58	3558.28	2845.48	3320.69	2706.1	2607.74	2261.31	2406.22
626	BT_RS03000	BT_0610	glycosyltransferase family 4 protein	-0.555249	0.00149309	0.0104206	2.82591	527.054	0.174825	-3.17602	526.781	457.226	373.749	350.262	747.739	541.437	634.27	584.967
627	BT_RS18665	BT_3702	TonB-dependent receptor	0.733308	0.0015179	0.0105769	2.81876	120.129	0.231237	3.17124	149.006	164.428	145.513	145.376	123.814	93.002	91.004	48.8928
628	BT_RS12085	BT_2391	response regulator	-0.431623	0.00153177	0.0106565	2.81481	795.304	0.136219	-3.1686	755.549	663.482	643.845	649.516	1095.71	880.296	893.494	780.539
629	BT_RS08245	BT_1626	DUF4981 domain-containing protein	0.560668	0.00153982	0.0106955	2.81253	68.0245	0.17703	3.16707	79.7622	77.1659	82.7231	85.0152	52.6007	58.0111	56.5328	52.3851
630	BT_RS02770	BT_0565	Hsp20/alpha crystallin family protein	0.724014	0.00155027	0.0107238	2.80959	646.614	0.228749	3.1651	559.212	669.973	825.238	1166.41	483.117	408.84	517.068	543.059
631	BT_RS08190	BT_1615	aminoacyl-histidine dipeptidase	0.472762	0.00155341	0.0107238	2.80871	1714.53	0.149395	3.16452	1846.8	1875.06	1953.46	2291.16	1163.69	1361.88	1511.22	1712.99
632	BT_RS22650	BT_4491	DUF3244 domain-containing protein	-1.39738	0.00154768	0.0107238	2.81032	10.1184	0.441428	-3.16559	6.13555	3.60588	5.97999	6.80121	11.3294	19.337	13.7885	13.9694
633	BT_RS22700	BT_4501	pseudouridine synthase	-0.386628	0.00155372	0.0107238	2.80863	421.873	0.122178	-3.16446	390.046	370.685	337.869	362.165	487.163	464.089	416.412	546.552
634	BT_RS17055	BT_3368	glycosyltransferase family 4 protein	0.644728	0.00158606	0.0109298	2.79968	2126.81	0.204128	3.15846	3124.75	2658.98	2205.62	2391.48	2323.33	1478.82	1523.63	1307.88
635	BT_RS19280			-0.855285	0.00161987	0.0111452	2.79052	59.8632	0.27132	-3.1523	41.1958	43.2706	44.8499	43.3577	114.912	74.5857	73.0789	43.6543
636	BT_RS17995	BT_3564	hypothetical protein	-0.458032	0.00162523	0.0111645	2.78908	180.362	0.145345	-3.15134	152.512	167.313	127.573	159.829	193.409	233.886	204.07	204.302
637	BT_RS23350	BT_4633	RagB/SusD family nutrient uptake outer membrane protein	-0.588626	0.00164879	0.0113086	2.78284	60.5439	0.187035	-3.14714	43.8254	51.9247	52.8232	45.9082	77.6871	75.5065	70.3212	66.3545
638	BT_RS10835	BT_2140	transporter	-0.505103	0.00166556	0.01137	2.77844	977.324	0.160647	-3.14418	913.321	752.187	787.365	782.99	1448.54	1170.35	1031.38	932.456
639	BT_RS19485	BT_3859	hypothetical protein	0.885047	0.00166168	0.01137	2.77945	33.627	0.281427	3.14486	34.1838	43.2706	43.8532	54.4097	22.6587	26.7035	31.7135	12.2232
640	BT_RS23800	BT_4724	TonB-dependent receptor	-0.919007	0.00166384	0.01137	2.77889	24.4489	0.292261	-3.14448	22.7892	17.3082	13.9533	14.4526	37.2251	34.07	33.0924	22.7002
641	BT_RS05575	BT_1106	class I fructose-bisphosphate aldolase	0.743387	0.0016835	0.0114746	2.77379	1634.34	0.236669	3.14104	1549.66	2189.49	2192.66	2249.5	730.745	1212.71	1360.92	1589.02
642	BT_RS15825	BT_3123	DMT family transporter	-0.370984	0.00169433	0.0115304	2.771	414.178	0.11818	-3.13916	406.699	340.395	339.863	357.914	486.354	462.247	420.549	499.405
643	BT_RS20535	BT_4068	hypothetical protein	-0.761533	0.00169929	0.0115462	2.76973	5312.32	0.242657	-3.1383	5186.29	3274.14	3494.31	3815.48	9468.93	7263.36	4853.55	5142.48
644	BT_RS23475	BT_4659	RagB/SusD family nutrient uptake outer membrane protein	-0.701704	0.00171535	0.0116372	2.76565	41.459	0.22379	-3.13555	37.6898	30.2894	26.9099	31.4556	54.2191	52.4863	42.7443	55.8775
645	BT_RS11770	BT_2327	hypothetical protein	-0.929443	0.00172349	0.0116743	2.76359	251.245	0.296553	-3.13416	247.175	159.38	150.496	136.874	508.203	355.433	228.889	223.51
646	BT_RS18430	BT_3653	hypothetical protein	1.152	0.00176374	0.0119284	2.75357	18.6192	0.368358	3.12738	15.7771	27.4047	23.9199	34.8562	8.09241	12.8914	13.7885	12.2232
647	BT_RS22610	BT_4483	TIGR03915 family putative DNA repair protein	0.403531	0.00180095	0.0121613	2.7445	192.604	0.129286	3.12123	237.533	218.516	221.26	201.486	160.23	179.558	166.841	155.409
648	BT_RS10000	BT_1974	Xaa-Pro peptidase family protein	-0.306748	0.0018129	0.0122231	2.74163	1997.03	0.0983391	-3.11929	1619.79	1778.42	1749.15	1993.61	2199.52	2123.39	2319.22	2193.19
649	BT_RS13585	BT_2687	efflux RND transporter periplasmic adaptor subunit	0.457537	0.00182078	0.0122573	2.73974	757.722	0.14674	3.11801	809.016	892.095	930.885	870.555	491.209	639.043	699.076	729.9
650	BT_RS17355	BT_3430	30S ribosomal protein S20	-0.826985	0.00185119	0.0124429	2.73255	12213.7	0.265645	-3.11312	12174.7	6631.94	6323.84	10093.9	21919.9	11842.6	12768.1	15954.8
651	BT_RS16135	BT_3187	D-alanyl-D-alanine carboxypeptidase/D-alanyl-D-alanine-endopeptidase	0.263075	0.00186537	0.0125189	2.72924	1060.51	0.0845663	3.11087	1106.15	1169.03	1175.07	1174.91	920.107	948.436	1030	960.394
652	BT_RS16730	BT_3303	DEAD/DEAH box helicase	-0.284841	0.00188794	0.012651	2.72401	3643.52	0.0916678	-3.10732	3289.53	3295.78	3147.47	3401.46	3630.25	3935.55	4063.47	4384.64
653	BT_RS15520	BT_3060	DUF5119 domain-containing protein	-0.647834	0.00191376	0.0128043	2.71811	190.374	0.208757	-3.1033	128.847	142.072	143.52	176.832	161.848	259.669	215.1	295.103
654	BT_RS09300	BT_1835	[FeFe] hydrogenase H-cluster radical SAM maturase HydE	-0.456971	0.00192031	0.0128285	2.71663	743.876	0.147301	-3.10229	532.04	680.069	614.942	677.571	720.224	807.552	991.392	927.217
655	BT_RS04835	BT_0960	TonB-dependent receptor	0.66237	0.00195255	0.013024	2.7094	695.86	0.21385	3.09736	601.284	901.47	962.778	943.668	370.632	586.557	625.997	574.49
656	BT_RS21380	BT_4237	tRNA pseudouridine(38-40) synthase TruA	-0.495371	0.00198428	0.0132154	2.7024	938.337	0.160181	-3.09257	969.417	729.83	749.492	669.069	1305.31	1098.53	984.497	1000.56
657	BT_RS01220	BT_0247	membrane protein	-0.369218	0.00200056	0.0132954	2.69885	318.398	0.119482	-3.09015	253.311	287.028	299.996	268.648	325.315	352.671	377.804	382.412
658	BT_RS12145	BT_2403	bifunctional aspartate kinase/homoserine dehydrogenase I	-0.354798	0.00200238	0.0132954	2.69845	1998.17	0.114826	-3.08988	1675.01	1684.67	1774.06	1878.84	1904.14	2326.89	2487.44	2254.31
659	BT_RS13020	BT_2574	HAMP domain-containing histidine kinase	0.392947	0.00202004	0.0133923	2.69464	1310.53	0.12728	3.08727	1525.12	1494.28	1497.99	1439.31	1379.76	1060.77	1093.43	993.572
660	BT_RS19935	BT_3951	helix-turn-helix domain-containing protein	-0.848253	0.00202759	0.0134017	2.69302	432.403	0.274857	-3.08616	403.193	283.422	260.129	290.752	873.98	563.537	412.276	371.935
661	BT_RS22805	BT_4522	restriction endonuclease subunit S	-0.73331	0.00202681	0.0134017	2.69319	35.8006	0.237604	-3.08627	31.5543	23.7988	24.9166	28.055	43.699	52.4863	39.9866	41.9081
662	BT_RS17015	BT_3361	4-phosphoerythronate dehydrogenase PdxB	-0.244899	0.0021006	0.0138633	2.67766	1684.96	0.0796258	-3.07563	1511.1	1546.92	1591.67	1516.67	1746.34	1852.67	1769.06	1945.24
663	BT_RS13010	BT_2572	potassium channel family protein	0.622905	0.0021056	0.0138754	2.67662	120.889	0.202576	3.07492	104.304	160.101	176.41	144.526	80.1148	99.4476	106.171	96.0394
664	BT_RS02730	BT_0557	carbamoyl-phosphate synthase (glutamine-hydrolyzing) large subunit	0.546119	0.00213397	0.0140412	2.67081	2318.04	0.177835	3.07092	2320.99	3034.71	2996.97	2651.62	1370.04	2054.33	2268.21	1847.45
665	BT_RS09570	BT_1885	DEAD/DEAH box helicase	0.647456	0.00215808	0.0141785	2.66593	2024.61	0.211065	3.06757	2580.44	2846.48	2822.55	1637.39	1623.34	1513.81	1940.04	1232.8
666	BT_RS10325	BT_2038	efflux RND transporter periplasmic adaptor subunit	0.245143	0.00218725	0.0143485	2.6601	2357.7	0.0800191	3.06355	2686.49	2528.44	2544.48	2475.64	2246.45	2242.18	2060	2077.94
667	BT_RS22970	BT_4557	tetratricopeptide repeat protein	0.402042	0.00219364	0.0143689	2.65883	4426.04	0.131271	3.06268	5644.71	4963.86	4986.31	4563.61	4572.21	3441.99	3685.66	3549.97
668	BT_RS22720	BT_4505	hypothetical protein	0.372041	0.0022346	0.0146152	2.6508	891.058	0.121696	3.05714	894.914	989.454	1086.36	1045.69	691.092	732.966	814.899	873.086
669	BT_RS05915	BT_1171	VOC family protein	0.474128	0.00228351	0.0148693	2.6414	229.099	0.155419	3.05064	236.657	294.24	241.193	292.452	198.264	165.746	226.131	178.11
670	BT_RS12945	BT_2560	TonB-dependent receptor	-0.540274	0.00227979	0.0148693	2.6421	77.906	0.177073	-3.05113	63.985	72.1176	66.7765	51.0091	92.2535	93.9228	92.3828	90.8009
671	BT_RS17285	BT_3414	magnesium transporter CorA family protein	-0.486696	0.00228366	0.0148693	2.64137	1521.33	0.15954	-3.05062	1433.09	1280.81	1115.27	1241.22	2280.44	1559.85	1606.36	1653.62
672	BT_RS19415	BT_3845	IMP dehydrogenase	-0.602447	0.00229064	0.0148925	2.64004	5792.22	0.197542	-3.04971	5780.57	4738.85	3764.4	4118.98	9109.62	7028.55	6280.65	5516.16
673	BT_RS14880	BT_2934	lipopolysaccharide biosynthesis protein	-0.339085	0.00234044	0.0151719	2.6307	825.75	0.111422	-3.04324	723.995	825.747	651.819	711.577	907.968	862.8	965.194	956.902
674	BT_RS22950	BT_4553	NAD(P)-dependent oxidoreductase	0.588582	0.00234054	0.0151719	2.63068	1014.45	0.193407	3.04323	1018.5	1240.42	1342.51	1268.43	556.758	820.443	838.34	1030.24
675	BT_RS03480	BT_0696	MATE family efflux transporter	-0.421127	0.00235499	0.0152429	2.62801	1580.73	0.138466	-3.04138	1623.29	1238.98	1229.88	1316.88	2031.19	1879.38	1587.05	1739.19
676	BT_RS04280	BT_0854	hypothetical protein	0.680436	0.00237697	0.0153624	2.62398	1578.78	0.223932	3.03858	1600.5	1854.14	1761.11	2557.26	1050.39	909.762	1212.01	1685.06
677	BT_RS17525	BT_3463	DUF4292 domain-containing protein	0.355899	0.0023824	0.0153747	2.62299	764.594	0.117153	3.03789	791.486	883.441	862.115	893.509	606.121	639.964	781.807	658.307
678	BT_RS05660	BT_1122	lactonase family protein	-1.04317	0.00239909	0.0154596	2.61995	16.9438	0.343624	-3.03579	13.1476	7.21176	11.96	12.7523	25.0865	22.0995	27.577	15.7155
679	BT_RS21790	BT_4316	TraB/GumN family protein	-0.42782	0.00241841	0.0155612	2.61647	592.063	0.141038	-3.03337	518.892	444.966	456.472	596.806	595.601	663.905	714.243	745.615
680	BT_RS18035	BT_3572	hypothetical protein	-0.784394	0.00244547	0.0157121	2.61164	32.9621	0.258875	-3.03001	24.5422	25.9623	21.9266	25.5046	47.7452	50.6446	28.9558	38.4158
681	BT_RS04125	BT_0823	glucuronate isomerase	0.346209	0.00245678	0.0157617	2.60963	512.821	0.114313	3.02861	563.594	501.939	613.945	617.21	432.135	457.643	474.324	441.781
682	BT_RS20390	BT_4040	DUF1735 domain-containing protein	-0.75325	0.00246667	0.0158019	2.60789	331.362	0.248811	-3.0274	336.579	244.479	202.323	204.887	606.931	347.146	322.65	385.904
683	BT_RS20015	BT_3967	histidine kinase	-0.439612	0.00251216	0.0160697	2.59995	296.38	0.145477	-3.02187	270.841	215.632	245.179	278	364.158	384.899	310.241	302.088
684	BT_RS01450	BT_0295	ABC transporter ATP-binding protein	0.472499	0.00255185	0.0162997	2.59315	2294.21	0.156606	3.01712	2955.58	2461.37	2887.34	2366.82	1934.09	2361.88	1832.49	1554.09
685	BT_RS20720	BT_4105	MFS transporter	-0.424288	0.00263856	0.016829	2.57863	371.792	0.141101	-3.00698	342.714	317.318	257.139	353.663	462.886	439.227	380.562	420.827
686	BT_RS16665	BT_3290	DMT family transporter	-0.398898	0.00271237	0.0172579	2.56665	826.303	0.133029	-2.99858	851.089	711.08	655.805	633.363	997.794	934.624	838.34	988.333
687	BT_RS20380	BT_4038	RagB/SusD family nutrient uptake outer membrane protein	-0.560294	0.0027137	0.0172579	2.56644	197.915	0.186862	-2.99844	187.573	137.023	175.413	142.825	280.807	261.51	183.387	214.779
688	BT_RS01525	BT_0311	2-oxo acid dehydrogenase subunit E2	0.885503	0.00272398	0.017298	2.5648	813.905	0.295435	2.99728	683.676	1121.43	1197.99	1218.27	284.853	575.507	657.711	771.808
689	BT_RS03450	BT_0690	sigma-54 dependent transcriptional regulator	0.306901	0.00274892	0.0174311	2.56084	1089.65	0.102488	2.9945	1288.47	1129.36	1135.2	1264.18	910.396	988.952	938.996	1061.67
690	BT_RS21045	BT_4171	hypothetical protein	-0.866695	0.00280477	0.0177595	2.5521	26.0829	0.290023	-2.98836	23.6657	15.8659	15.9466	19.5535	44.5082	32.2284	28.9558	27.9387
691	BT_RS00920	BT_0187	pirin family protein	0.607976	0.00285065	0.017999	2.54506	1510.6	0.203786	2.9834	1265.68	2014.25	2133.86	1879.69	941.956	1098.53	1282.33	1468.53
692	BT_RS02780	BT_0567	YdcF family protein	-0.873926	0.00285731	0.017999	2.54404	51.4579	0.293	-2.98269	46.4549	25.9623	32.8899	41.6574	100.346	56.1695	59.2905	48.8928
693	BT_RS06915	BT_1366	DUF3352 domain-containing protein	-0.273071	0.00285226	0.017999	2.54481	1130.47	0.0915355	-2.98323	983.441	1028.4	1076.4	1010.83	1304.5	1294.66	1138.93	1206.6
694	BT_RS09685	BT_1908	hypothetical protein	0.399755	0.00285907	0.017999	2.54378	525.846	0.134034	2.9825	503.992	625.981	592.019	669.069	397.337	480.664	478.46	459.243
695	BT_RS08725	BT_1721	phosphocholine cytidylyltransferase family protein	1.44821	0.0028906	0.0181712	2.53901	8.73604	0.486118	2.97914	13.1476	14.4235	13.9533	11.052	7.28317	5.52487	2.7577	1.74617
696	BT_RS20735	BT_4108	glycoside hydrolase family 88 protein	0.510395	0.0029526	0.0185344	2.52979	86.4374	0.171698	2.97263	104.304	92.3106	115.613	94.3668	72.8317	65.3776	78.5943	68.1007
697	BT_RS13005	BT_2571	glutaminase A	1.10812	0.00297711	0.0186614	2.5262	721.382	0.373092	2.97009	411.082	924.548	1322.57	1282.03	224.16	473.297	497.764	635.606
698	BT_RS13285	BT_2627	IPT/TIG domain-containing protein	-0.661265	0.0029824	0.0186678	2.52543	63.9148	0.222682	-2.96955	66.6146	51.2035	35.8799	44.2079	89.0165	69.9817	75.8366	78.5777
699	BT_RS09655	BT_1902	NAD(P)-binding domain-containing protein	1.03525	0.00300975	0.018812	2.52147	16.891	0.348953	2.96674	15.7771	24.52	25.9133	25.5046	12.1386	12.8914	9.65194	8.73086
700	BT_RS03950	BT_0790	bifunctional hydroxymethylpyrimidine kinase/phosphomethylpyrimidine kinase	-0.43768	0.00303376	0.018935	2.51802	111.662	0.14765	-2.9643	101.675	85.82	99.6664	92.6665	128.669	127.993	124.096	132.709
701	BT_RS24690	BT_2925	hypothetical protein	0.378367	0.00304031	0.0189488	2.51708	171.958	0.12767	2.96363	191.079	203.372	185.38	197.235	157.802	139.963	148.916	151.917
702	BT_RS03855	BT_0770	YhcH/YjgK/YiaL family protein	0.429983	0.00305257	0.0189981	2.51533	967.725	0.145147	2.96239	963.281	1152.44	1166.1	1157.06	678.953	766.115	963.815	894.04
703	BT_RS02125	BT_0434	FAD-dependent oxidoreductase	-0.979585	0.00312474	0.0194152	2.50519	38.8063	0.331479	-2.95519	35.0603	21.6353	24.9166	24.6544	80.9241	51.5654	45.502	26.1926
704	BT_RS23715	BT_4707	TonB-dependent receptor	-0.615659	0.00312847	0.0194152	2.50467	56.7933	0.208357	-2.95482	49.9609	46.8765	46.8432	36.5565	78.4964	60.7736	77.2155	57.6237
705	BT_RS23590	BT_4681	beta-N-acetylhexosaminidase	-0.86135	0.00315649	0.0195613	2.5008	83.7871	0.291778	-2.95207	82.3917	54.8094	55.8132	46.7583	165.894	107.735	73.0789	83.8162
706	BT_RS14245	BT_2809	GRP family sugar transporter	-0.863041	0.00317091	0.0196228	2.49882	33.6033	0.29249	-2.95066	28.9247	25.9623	25.9133	15.3027	59.8838	34.07	38.6077	40.1619
707	BT_RS07555	BT_1492	tryptophanase	-0.423612	0.00320526	0.0198073	2.49414	581.671	0.143727	-2.94733	531.163	448.572	511.289	500.739	813.287	673.113	583.253	591.952
708	BT_RS09100	BT_1796	carbohydrate-binding domain-containing protein	0.369236	0.00323825	0.0199061	2.48969	438.589	0.125413	2.94417	457.537	519.968	486.372	510.091	319.65	404.236	404.002	406.858
709	BT_RS13890	BT_2742	tyrosine recombinase XerC	0.299998	0.00323122	0.0199061	2.49063	25949.2	0.101872	2.94484	30345.6	28647.3	29679.7	25882.9	25259.6	24377.6	21579	21821.9
710	BT_RS15950	BT_3150	helix-turn-helix domain-containing protein	0.474435	0.00323948	0.0199061	2.48953	481.8	0.161151	2.94405	661.763	560.354	533.215	490.538	465.314	451.198	358.5	333.519
711	BT_RS22560	BT_4473	purine permease	-0.31114	0.00322663	0.0199061	2.49125	639.963	0.10564	-2.94528	592.519	596.413	530.225	568.751	761.496	724.679	717.001	628.622
712	BT_RS01545	BT_0315	hypothetical protein	0.491807	0.00326668	0.0200451	2.48589	2452.11	0.167198	2.94146	2318.36	2844.32	2933.18	3364.05	1619.29	1959.49	2177.2	2400.99
713	BT_RS20130	BT_3989	DUF6078 family protein	-0.576658	0.00328525	0.0201308	2.48343	490.774	0.196162	-2.93971	474.19	306.5	375.742	421.675	725.08	611.419	437.095	574.49
714	BT_RS15640	BT_3086	DUF4968 domain-containing protein	-0.603701	0.00331082	0.0202591	2.48006	50.571	0.205529	-2.9373	37.6898	44.7129	32.8899	44.2079	61.5023	58.9319	56.5328	68.1007
715	BT_RS09380	BT_1852	cysteine synthase A	0.590243	0.00334359	0.0204024	2.47579	438.566	0.201157	2.93425	497.856	584.153	553.149	467.583	283.234	267.956	370.91	483.69
716	BT_RS19065	BT_3780	glycoside hydrolase family 130 protein	-1.4576	0.00334304	0.0204024	2.47586	8.58734	0.496748	-2.9343	1.75301	5.76941	4.98332	5.95106	11.3294	18.4162	8.27309	12.2232
717	BT_RS11185	BT_2211	DUF58 domain-containing protein	-0.302412	0.00336598	0.0205104	2.47289	826.462	0.103136	-2.93217	707.341	670.694	776.402	805.094	899.067	869.246	925.207	958.648
718	BT_RS06515	BT_1291	polyamine ABC transporter ATP-binding protein	-0.28413	0.00341398	0.0207739	2.46674	794.271	0.0970463	-2.92777	697.7	742.09	709.625	714.978	832.709	867.404	970.709	818.954
719	BT_RS06025	BT_1192	GDSL-type esterase/lipase family protein	-0.48051	0.00343735	0.020858	2.46378	342.427	0.16424	-2.92565	333.073	282.701	262.123	268.648	484.735	422.652	324.029	361.458
720	BT_RS13305	BT_2631	glycoside hydrolase family 88 protein	-0.593836	0.00343623	0.020858	2.46392	146.193	0.202969	-2.92575	86.7742	126.206	116.61	134.324	133.525	169.429	212.343	190.333
721	BT_RS17935	BT_3552	peptide chain release factor 2	-0.332145	0.00344899	0.0208996	2.46231	2272.88	0.113569	-2.9246	1761.78	2092.85	2027.22	2165.34	2317.67	2470.54	2834.91	2512.74
722	BT_RS18600	BT_3689	DUF2156 domain-containing protein	-0.44213	0.00347628	0.0210358	2.45889	7564.39	0.151303	-2.92215	5400.16	7609.13	6721.51	5924.71	7195.77	9671.28	9130.73	8861.82
723	BT_RS06795	BT_1342	NAD-dependent epimerase	0.431819	0.00353728	0.0213754	2.45133	1269.89	0.148049	2.91672	1678.51	1461.82	1461.11	1236.97	1272.94	1068.14	1076.88	902.771
724	BT_RS01210	BT_0245	AAA family ATPase	0.512659	0.00355022	0.0214239	2.44975	1119.54	0.175834	2.91559	1075.47	1382.49	1232.87	1571.08	706.467	915.287	1068.61	1004.05
725	BT_RS00675	BT_0136	hypothetical protein	0.555826	0.00358879	0.0215884	2.44505	95.6562	0.19086	2.91221	110.44	113.946	125.58	105.419	60.6931	98.5268	70.3212	80.3239
726	BT_RS05495	BT_1092	heavy-metal-associated domain-containing protein	-0.813831	0.0035839	0.0215884	2.44564	26.3109	0.279414	-2.91264	18.4067	18.0294	21.9266	19.5535	42.8898	35.9116	27.577	26.1926
727	BT_RS12850	BT_2541	calcium-translocating P-type ATPase, PMCA-type	0.256058	0.00359231	0.0215884	2.44463	3076.26	0.0879347	2.91191	3511.29	3323.9	3287	3267.98	2534.54	2920.81	2816.99	2947.54
728	BT_RS21435	BT_4248	FecR family protein	-0.582227	0.0036156	0.0216985	2.44182	170.603	0.200086	-2.90989	122.711	133.418	137.54	153.877	274.333	162.063	169.598	211.287
729	BT_RS20675	BT_4096	SGNH/GDSL hydrolase family protein	0.492548	0.00370022	0.0221759	2.43177	224.098	0.169689	2.90265	306.778	239.431	271.093	234.642	218.495	204.42	150.294	167.632
730	BT_RS09110	BT_1798	DUF4925 domain-containing protein	-0.243234	0.00372471	0.0222922	2.42891	1464.67	0.083857	-2.90058	1258.66	1409.9	1332.54	1366.19	1578.83	1645.49	1618.77	1506.95
731	BT_RS13475	BT_2668	MotA/TolQ/ExbB proton channel family protein	-0.413833	0.00383965	0.0229486	2.41571	209.968	0.143143	-2.89104	201.597	168.755	183.386	168.33	270.286	238.49	202.691	246.21
732	BT_RS05170	BT_1028	RagB/SusD family nutrient uptake outer membrane protein	0.712364	0.00386486	0.0230615	2.41287	35.8559	0.246579	2.88899	39.4428	37.5012	53.8199	48.4586	27.5142	29.466	26.1981	24.4464
733	BT_RS12365	BT_2440	metallophosphatase	0.427296	0.00386909	0.0230615	2.41239	289.057	0.147923	2.88864	292.753	308.663	362.786	359.614	202.31	256.906	267.497	261.926
734	BT_RS08425	BT_1662	ATP-binding cassette domain-containing protein	0.533992	0.00387514	0.0230661	2.41171	659.736	0.184891	2.88815	742.402	766.61	762.448	845.051	377.915	490.793	627.376	665.291
735	BT_RS16065	BT_3173	glycoside hydrolase N-terminal domain-containing protein	-0.963423	0.00389455	0.0231501	2.40954	45.3892	0.33376	-2.88658	43.8254	12.9812	29.8999	37.4067	77.6871	53.4071	53.7751	54.1313
736	BT_RS19895	BT_3943	L-threonylcarbamoyladenylate synthase	-0.322262	0.00394993	0.0234473	2.40341	425.948	0.111814	-2.88213	373.392	352.655	415.609	373.217	437.799	511.05	461.914	481.943
737	BT_RS02870	BT_0585	flavin reductase	0.47984	0.00398354	0.0235845	2.39973	216.142	0.166642	2.87946	242.793	246.642	266.109	249.945	132.716	211.787	195.796	183.348
738	BT_RS14800	BT_2920	TonB-dependent receptor	-0.832907	0.00398383	0.0235845	2.3997	26.3701	0.28926	-2.87944	22.7892	18.7506	20.93	13.6024	41.2713	27.6243	27.577	38.4158
739	BT_RS21020	BT_4166	DUF5108 domain-containing protein	-0.862716	0.00404907	0.0239383	2.39265	22.4337	0.300147	-2.87431	14.0241	14.4235	19.9333	16.1529	37.2251	23.9411	27.577	26.1926
740	BT_RS02015	BT_0413	adenylyl-sulfate kinase	0.367673	0.00407308	0.0239506	2.39008	475.294	0.128	2.87245	511.88	537.997	572.085	516.042	356.066	392.266	481.218	434.797
741	BT_RS04515	BT_0898	ATP-dependent Clp protease ATP-binding subunit	0.470913	0.00406612	0.0239506	2.39082	4993.23	0.163911	2.87299	4570.11	6127.11	6093.61	6409.29	3312.22	4081.96	4729.45	4622.12
742	BT_RS11390	BT_2252	efflux RND transporter permease subunit	0.496305	0.00407306	0.0239506	2.39008	541.273	0.172781	2.87245	497.856	574.056	755.472	703.926	403.002	395.949	500.522	499.405
743	BT_RS19690	BT_3901a	porin family protein	0.426766	0.00406081	0.0239506	2.39139	4359.9	0.148523	2.8734	5959.37	4825.39	4919.54	4300.07	4147.36	4119.71	3178.24	3429.48
744	BT_RS01985	BT_0407	phage holin family protein	0.458561	0.0040856	0.0239919	2.38874	24749.7	0.159695	2.87148	33143.4	26690.7	27929.5	26842.7	25923.2	21964.1	17359.7	18144.5
745	BT_RS22975	BT_4558	tRNA 2-thiocytidine biosynthesis TtcA family protein	-0.341009	0.00410245	0.0240586	2.38696	372.95	0.118811	-2.87017	369.886	306.5	343.849	296.703	399.765	435.544	412.276	419.081
746	BT_RS08835	BT_1743	GDSL-type esterase/lipase family protein	-1.0506	0.00415691	0.0243452	2.38123	104.467	0.366573	-2.866	109.563	57.6941	51.8266	54.4097	224.16	167.588	74.4578	96.0394
747	BT_RS07240	BT_1429	pyridoxamine 5'-phosphate oxidase family protein	-0.510338	0.00418653	0.0244859	2.37815	87.2386	0.178206	-2.86375	79.7622	70.6753	56.8099	79.0641	98.7274	100.368	93.7617	118.74
748	BT_RS05025	BT_0998	ATP-binding protein	0.528504	0.00420005	0.0244993	2.37675	3703	0.184615	2.86273	5223.98	4184.26	4265.72	3825.68	4045.4	2992.64	2577.07	2509.25
749	BT_RS18030	BT_3571	DUF3244 domain-containing protein	-0.872428	0.00419923	0.0244993	2.37683	55.0794	0.304747	-2.86279	40.3193	23.0776	59.7999	34.0061	97.1089	58.9319	59.2905	68.1007
750	BT_RS00900	BT_0183	transglycosylase SLT domain-containing protein	0.275831	0.00426121	0.024823	2.37047	1007.85	0.0965069	2.85815	1045.67	1085.37	1114.27	1165.56	839.183	906.999	908.661	997.064
751	BT_RS21915	BT_4341	DUF5686 family protein	0.311792	0.00426874	0.0248337	2.3697	1144.21	0.10911	2.85759	1239.38	1353.65	1352.47	1127.3	1103	1006.45	1035.51	935.948
752	BT_RS07820	BT_1547	DUF418 domain-containing protein	0.554241	0.00428665	0.0249048	2.36788	976.348	0.194044	2.85626	1447.99	844.497	1080.38	1272.68	782.536	788.215	648.059	946.425
753	BT_RS03320	BT_0670	efflux RND transporter permease subunit	0.797399	0.0043091	0.025002	2.36561	36.5412	0.279338	2.8546	38.5663	47.5976	56.8099	41.6574	16.1848	32.2284	33.0924	26.1926
754	BT_RS04805	BT_0954	TolC family protein	0.464723	0.00432147	0.0250405	2.36437	643.975	0.16285	2.85369	633.715	677.185	908.958	764.286	496.065	491.713	519.826	660.053
755	BT_RS17855	BT_3533	O-antigen ligase family protein	-0.571896	0.00435623	0.0251815	2.36089	92.7513	0.200585	-2.85114	96.4158	67.7906	65.7799	70.5626	133.525	115.101	102.035	90.8009
756	BT_RS19845	BT_3932	DNA primase	-0.259401	0.00435733	0.0251815	2.36078	2424.34	0.090984	-2.85106	2247.36	2034.44	2284.35	2258.85	2544.25	2557.09	2578.45	2889.91
757	BT_RS15455	BT_3048	hypothetical protein	-0.697823	0.0043859	0.0253131	2.35794	40.6393	0.244938	-2.84898	35.9368	31.0106	30.8966	28.055	64.7393	54.3279	39.9866	40.1619
758	BT_RS03755	BT_0751	AbgT family transporter	0.410685	0.00440351	0.0253812	2.3562	1648.52	0.144216	2.84771	1724.97	1906.07	2208.61	1686.7	1193.63	1586.56	1538.79	1342.81
759	BT_RS03675	BT_0735	aspartate 4-decarboxylase	0.956024	0.00444318	0.0255761	2.35231	375.322	0.336054	2.84485	310.284	422.609	534.212	711.577	117.34	265.194	279.906	361.458
760	BT_RS00600	BT_0122	ketoacyl-ACP synthase III	0.360945	0.00447252	0.0257111	2.34945	1428.27	0.12697	2.84276	1715.32	1533.94	1649.48	1520.92	1040.68	1212.71	1431.24	1321.85
761	BT_RS06325	BT_1252	hypothetical protein	-0.69283	0.00448926	0.0257734	2.34783	51.1769	0.24382	-2.84157	36.8133	45.4341	24.9166	48.4586	66.3578	64.4568	49.6385	73.3392
762	BT_RS15290	BT_3013	RagB/SusD family nutrient uptake outer membrane protein	-0.802679	0.00449534	0.0257745	2.34724	30.8189	0.282521	-2.84113	18.4067	28.1259	21.9266	22.1039	48.5545	44.199	24.8193	38.4158
763	BT_RS19080	BT_3783	endonuclease/exonuclease/phosphatase family protein	-0.515083	0.00452032	0.0258837	2.34483	877.853	0.181408	-2.83937	756.426	553.142	759.458	820.396	823.807	1064.46	965.194	1279.94
764	BT_RS04425	BT_0883	C4-type zinc ribbon domain-containing protein	0.253915	0.00454195	0.0259735	2.34276	6053.82	0.0894748	2.83784	7180.35	6189.86	6384.63	6588.68	5934.16	5352.68	5367.86	5432.34
765	BT_RS06095	BT_1207	D-2-hydroxyacid dehydrogenase	0.410171	0.00455646	0.0260225	2.34137	770.963	0.144588	2.83682	836.188	907.24	837.198	932.616	526.816	627.993	715.622	784.031
766	BT_RS02715	BT_0554	glutamine--fructose-6-phosphate transaminase (isomerizing)	0.36906	0.00461607	0.0263116	2.33573	991.816	0.130287	2.83267	1238.5	1117.82	1067.43	1048.24	995.366	725.599	856.265	885.309
767	BT_RS10860	BT_2145	adenosylcobalamin-dependent ribonucleoside-diphosphate reductase	-0.28321	0.00461914	0.0263116	2.33544	10647.5	0.0999873	-2.83246	8761.57	9766.89	10732.1	9165.49	11588.3	12440.2	11709.2	11016.6
768	BT_RS07200	BT_1421	hypothetical protein	0.520328	0.00464124	0.0263688	2.33337	831.966	0.183801	2.83093	1252.53	847.382	923.908	902.011	823.807	749.541	594.284	562.267
769	BT_RS19810	BT_3925	nucleoside-diphosphate kinase	0.280977	0.00463952	0.0263688	2.33353	5370.9	0.0992483	2.83105	6515.95	6022.54	5296.27	5731.72	4560.07	5019.34	4781.84	5039.45
770	BT_RS11015	BT_2176	LysO family transporter	-0.878047	0.00468073	0.0265242	2.32969	81.757	0.310459	-2.82822	91.1568	43.2706	43.8532	53.5596	158.611	99.4476	78.5943	85.5624
771	BT_RS23900	BT_4743	hypothetical protein	-0.989835	0.00467554	0.0265242	2.33017	16.1187	0.349941	-2.82858	14.9006	10.8176	6.97665	11.052	26.7049	22.0995	20.6827	15.7155
772	BT_RS12695	BT_2509	WYL domain-containing protein	-0.608164	0.0047257	0.0267443	2.32553	163.082	0.215267	-2.82516	148.13	137.023	119.6	114.77	272.714	201.658	164.083	146.678
773	BT_RS12950	BT_2561	FecR family protein	-0.347949	0.00483849	0.0273472	2.31529	396.842	0.123491	-2.81759	396.181	346.886	333.883	320.507	486.354	404.236	453.641	433.051
774	BT_RS09290			0.782766	0.00485517	0.0273706	2.3138	557.071	0.277923	2.81649	1050.93	598.576	488.366	683.522	568.896	444.752	328.166	293.357
775	BT_RS23620	BT_4689	type I pullulanase	0.925546	0.00485515	0.0273706	2.3138	55.2029	0.328617	2.81649	37.6898	73.56	74.7498	101.168	25.8957	36.8325	35.85	55.8775
776	BT_RS10815	BT_2136	metallophosphoesterase family protein	0.323994	0.00489078	0.0275358	2.31062	1716.07	0.115131	2.81414	1767.04	1980.35	1962.43	1920.49	1332.01	1592.08	1731.83	1442.34
777	BT_RS14100	BT_2782	AMP-binding protein	-0.35888	0.00493359	0.0277411	2.30684	695.336	0.127655	-2.81134	607.42	615.163	640.855	578.103	837.564	842.543	817.657	623.383
778	BT_RS23490	BT_4662	heparinase II/III family protein	-0.936146	0.00494499	0.0277695	2.30583	44.9037	0.333077	-2.8106	39.4428	26.6835	24.9166	34.0061	93.0627	67.2192	37.2289	36.6696
779	BT_RS13015	BT_2573	amino acid permease	0.923034	0.00498139	0.027938	2.30265	2340.88	0.328688	2.80823	1600.5	2702.25	3736.5	4219.3	852.131	1666.67	1849.04	2100.64
780	BT_RS04890	BT_0971	DUF4846 domain-containing protein	-0.340656	0.00503413	0.0281677	2.29808	1161.41	0.121453	-2.80484	888.778	1075.27	1108.29	1025.28	1135.36	1320.44	1422.97	1314.87
781	BT_RS14975	BT_2953	L-rhamnose/proton symporter RhaT	0.581741	0.00503525	0.0281677	2.29798	56.5855	0.207411	2.80477	61.3555	80.0506	58.8032	69.7124	46.936	38.6741	48.2597	48.8928
782	BT_RS07020	BT_1385	AraC family transcriptional regulator	-0.522896	0.00504646	0.0281944	2.29701	148.451	0.186479	-2.80405	151.636	136.302	92.6898	105.419	182.888	154.696	180.629	183.348
783	BT_RS20020	BT_3968	efflux RND transporter periplasmic adaptor subunit	-0.736649	0.00508797	0.02839	2.29346	37.2492	0.262956	-2.80141	26.2952	36.78	24.9166	22.1039	35.6066	45.1198	56.5328	50.639
784	BT_RS20180	BT_3999	lytic transglycosylase domain-containing protein	0.291402	0.00513175	0.0285977	2.28973	1781.12	0.104122	2.79864	2217.56	1836.11	1964.43	1825.28	1613.63	1681.4	1498.81	1611.72
785	BT_RS00660	BT_0133	N-acetylmuramic acid 6-phosphate etherase	0.458458	0.00514229	0.0286199	2.28884	924.28	0.163853	2.79798	954.516	1143.79	1141.18	1037.19	564.85	859.117	865.917	827.685
786	BT_RS16685	BT_3294	glycoside hydrolase family 97 protein	-0.305718	0.00515416	0.0286495	2.28784	1424.07	0.109293	-2.79724	1339.3	1273.6	1251.81	1235.27	1776.28	1649.17	1442.28	1424.88
787	BT_RS14960	BT_2950	LamG domain-containing protein	0.873689	0.00525672	0.0291825	2.27928	26.5771	0.313053	2.79087	36.8133	41.8282	33.8866	27.2049	26.7049	21.1787	11.0308	13.9694
788	BT_RS01345	BT_0273	RagB/SusD family nutrient uptake outer membrane protein	-1.10122	0.00527792	0.029263	2.27754	11.241	0.394765	-2.78956	7.88857	8.65412	5.97999	5.95106	15.3756	16.5746	13.7885	15.7155
789	BT_RS02690	BT_0549	thioredoxin family protein	0.484557	0.0053484	0.0296162	2.27178	266.099	0.173972	2.78527	256.817	328.135	275.079	379.168	182.079	232.965	244.056	230.495
790	BT_RS23420	BT_4648	hypothetical protein	0.704192	0.00535551	0.029618	2.2712	63.7902	0.252867	2.78483	74.5031	59.1365	83.7198	100.318	65.5485	39.5949	38.6077	48.8928
791	BT_RS18370	BT_3641	helix-hairpin-helix domain-containing protein	-0.408179	0.00539428	0.0297947	2.26807	545.892	0.146695	-2.78249	555.706	410.349	442.519	470.134	713.75	616.944	530.856	626.876
792	BT_RS20450			0.338557	0.00545029	0.030066	2.26358	263.928	0.121821	2.77914	320.802	280.538	265.113	312.856	241.154	227.44	233.025	230.495
793	BT_RS08585	BT_1692	type B 50S ribosomal protein L31	-0.488381	0.00548468	0.0302165	2.26085	3533.09	0.17586	-2.7771	3699.74	2521.23	2587.34	2955.98	5032.67	3849.91	3404.38	4213.51
794	BT_RS20465	BT_4054	AraC family transcriptional regulator	0.429217	0.0054914	0.0302165	2.26032	244.96	0.154578	2.7767	296.259	266.835	277.073	289.902	238.726	237.569	194.418	158.902
795	BT_RS06400	BT_1268	efflux RND transporter permease subunit	-0.890984	0.00555826	0.030546	2.25506	39.1031	0.321334	-2.77276	14.0241	25.9623	35.8799	33.1559	32.3696	58.9319	49.6385	62.8622
796	BT_RS01565	BT_0320	fimbrillin family protein	0.691784	0.0055744	0.0305962	2.2538	538.148	0.249578	2.77182	440.007	712.522	652.815	850.152	295.373	337.017	507.416	509.882
797	BT_RS18195	BT_3606	sugar porter family MFS transporter	-0.940744	0.00563814	0.0309072	2.24886	31.5078	0.33985	-2.76812	14.0241	18.0294	31.8933	23.8042	62.3115	37.7533	27.577	36.6696
798	BT_RS04850	BT_0963	4Fe-4S binding protein	0.411654	0.00571612	0.0312954	2.2429	953.625	0.148954	2.76364	964.158	1145.23	1264.77	983.625	819.761	863.721	922.449	665.291
799	BT_RS19275	BT_3823	ferritin	0.873219	0.00579653	0.0316905	2.23683	1551.45	0.31649	2.75907	1050.06	1799.33	2304.29	2872.66	638.491	1120.63	1180.29	1445.83
800	BT_RS21765	BT_4311	glucose/galactose MFS transporter	-0.410152	0.0058028	0.0316905	2.23636	254.356	0.148675	-2.75872	199.844	222.122	249.166	204.887	336.644	261.51	307.483	253.195
801	BT_RS03905	BT_0780	GNAT family N-acetyltransferase	-0.560892	0.00583242	0.0318126	2.23415	492.096	0.203439	-2.75706	468.931	372.127	372.753	380.018	797.102	622.469	479.839	443.528
802	BT_RS05630	BT_1116	DNA-binding protein	0.381524	0.00584132	0.0318213	2.23349	153.69	0.138406	2.75656	167.413	186.785	156.476	183.633	134.334	126.151	142.021	132.709
803	BT_RS01980	BT_0406	hypothetical protein	0.476896	0.00587618	0.0319714	2.2309	1521.7	0.173126	2.75461	1448.87	1861.36	1910.61	1858.43	950.049	1270.72	1326.45	1547.11
804	BT_RS07925	BT_1567	queuosine precursor transporter	-0.619223	0.00591847	0.0321614	2.22779	1046.14	0.224987	-2.75226	1056.19	788.967	716.602	740.482	1849.12	1129.84	1050.68	1037.23
805	BT_RS21985	BT_4356	FecR family protein	-0.765459	0.00594651	0.0322373	2.22574	113.028	0.278276	-2.75072	115.699	80.7717	69.7665	70.5626	212.021	135.359	130.991	89.0548
806	BT_RS22830	BT_4528	metallophosphoesterase	-0.680635	0.00594718	0.0322373	2.22569	149.212	0.247443	-2.75068	140.241	106.013	114.616	100.318	276.76	173.113	151.673	130.963
807	BT_RS10025	BT_1979	diaminopimelate dehydrogenase	0.444203	0.00598741	0.0323916	2.22276	2849.62	0.161618	2.74847	3081.8	3199.14	3283.01	3569.79	1847.5	2283.61	2483.31	3048.82
808	BT_RS14140	BT_2790	phosphoenolpyruvate carboxykinase (ATP)	0.314934	0.00599049	0.0323916	2.22254	45852.3	0.114592	2.7483	50003	47144.7	56075.3	50129.2	40688.6	46417.2	35828	40532.1
809	BT_RS15285	BT_3012	TonB-dependent receptor	-0.516311	0.00600761	0.0324061	2.2213	101.498	0.187929	-2.74737	94.6628	90.147	74.7498	75.6635	148.9	103.131	119.96	104.77
810	BT_RS23160	BT_4595	DUF5606 domain-containing protein	-0.569645	0.006008	0.0324061	2.22127	886.301	0.207344	-2.74734	837.064	636.077	660.789	723.479	1490.62	1024.86	933.48	784.031
811	BT_RS08435	BT_1664	crossover junction endodeoxyribonuclease RuvC	0.430354	0.0060163	0.0324109	2.22067	673.509	0.15667	2.74689	659.133	830.795	834.208	765.987	439.418	625.231	627.376	605.922
812	BT_RS14385	BT_2836	2-oxoacid:acceptor oxidoreductase subunit alpha	-0.497107	0.00603611	0.0324775	2.21924	583.779	0.181042	-2.74581	369.01	506.266	524.246	534.745	526.816	657.459	795.595	756.092
813	BT_RS10330	BT_2039	efflux RND transporter permease subunit	0.297492	0.00606959	0.0326175	2.21684	1411.56	0.108415	2.744	1497.07	1542.6	1647.49	1535.37	1100.57	1337.02	1235.45	1396.94
814	BT_RS01180	BT_0239	DUF4369 domain-containing protein	0.591823	0.00610382	0.0327611	2.2144	2766.56	0.215824	2.74215	4714.73	3028.22	2658.1	2905.82	2845.29	1995.4	2037.94	1946.98
815	BT_RS10435	BT_2059	energy transducer TonB	0.240373	0.00616761	0.0330629	2.20988	8164.5	0.0877678	2.73873	8543.32	9053.65	8797.56	8977.6	6931.96	7871.1	8056.61	7084.22
816	BT_RS09830	BT_1938	DUF4876 domain-containing protein	0.307649	0.00618931	0.033098	2.20836	516.472	0.11238	2.73758	506.621	605.788	598.995	571.302	432.135	448.435	500.522	467.974
817	BT_RS21900	BT_4338	Crp/Fnr family transcriptional regulator	-0.301528	0.00618371	0.033098	2.20875	2671.76	0.110132	-2.73788	2364.82	2304.88	2137.85	2767.24	3012.8	3052.49	2774.24	2959.76
818	BT_RS16965	BT_3351	cysteine--tRNA ligase	-0.310899	0.00623745	0.0333147	2.20499	3234.76	0.113673	-2.73503	2745.22	2684.22	2811.59	3307.94	3375.34	3762.44	3307.86	3883.49
819	BT_RS18845	BT_3736	hypothetical protein	0.534814	0.00624812	0.033331	2.20425	444.578	0.195582	2.73447	435.624	472.37	474.412	719.228	318.032	353.592	343.333	440.035
820	BT_RS12845	BT_2540	ATP-binding protein	0.465711	0.00625683	0.0333367	2.20365	832.159	0.17034	2.73401	1142.09	845.94	883.045	993.827	885.31	683.242	577.737	646.083
821	BT_RS02410	BT_0490	hypothetical protein	-0.617335	0.00627476	0.0333915	2.2024	888.499	0.225876	-2.73307	945.751	590.643	633.879	636.764	1472.82	1046.96	792.838	988.333
822	BT_RS10995	BT_2172	TonB-dependent receptor	0.425886	0.00631808	0.0335811	2.19942	8114.14	0.155957	2.7308	9277.83	8269.73	8997.89	10667.7	8258.3	6023.03	5777.37	7641.25
823	BT_RS05625	BT_1115	aldo/keto reductase	0.460421	0.00635504	0.0337144	2.19688	256.292	0.168722	2.72888	249.805	295.682	326.906	313.706	165.894	244.015	241.298	213.033
824	BT_RS13000	BT_2570	glutamate decarboxylase	1.15409	0.00635858	0.0337144	2.19664	1380.22	0.422947	2.72869	752.043	1704.86	2324.22	2835.26	323.696	796.502	1126.52	1178.67
825	BT_RS07780	BT_1539	cytidine deaminase	0.40281	0.00638388	0.0337257	2.19492	1566.99	0.147691	2.72738	1976.52	1831.79	1388.35	1937.5	1276.98	1212.71	1502.94	1409.16
826	BT_RS11240	BT_2222	IS4 family transposase	0.564277	0.00638216	0.0337257	2.19503	314.664	0.206886	2.72747	258.57	369.963	457.469	413.174	201.501	244.015	275.77	296.849
827	BT_RS22900	BT_4542	restriction endonuclease subunit S	0.570494	0.00637511	0.0337257	2.19551	65.5665	0.209138	2.72784	94.6628	60.5788	74.7498	83.3149	53.4099	51.5654	46.8808	59.3698
828	BT_RS18850	BT_3737	YtxH domain-containing protein	0.52792	0.00648694	0.0342288	2.18796	196.685	0.193939	2.7221	227.015	215.632	210.296	279.7	192.599	187.846	117.202	143.186
829	BT_RS02245	BT_0457	GDSL-type esterase/lipase family protein	-0.395466	0.00650355	0.034275	2.18685	133.412	0.145325	-2.72125	114.822	124.763	116.61	104.569	141.617	158.38	166.841	139.694
830	BT_RS11300	BT_2234	nucleoside deaminase	-0.276714	0.00652667	0.0343555	2.18531	1681.79	0.10173	-2.72008	1460.26	1516.63	1485.03	1618.69	1609.58	1927.26	1905.57	1931.27
831	BT_RS24520			-0.564724	0.00664363	0.034929	2.17759	115.712	0.208063	-2.7142	129.723	91.5894	78.7365	73.9632	158.611	130.755	129.612	132.709
832	BT_RS23495	BT_4663	response regulator	0.175537	0.00670457	0.035207	2.17363	5781.98	0.0647458	2.71117	6103.12	6170.38	6100.58	6163.6	5680.87	5411.61	5360.96	5264.71
833	BT_RS17650	BT_3490	AAA family ATPase	0.41698	0.00671854	0.035238	2.17273	526.492	0.15384	2.71048	681.923	571.172	623.912	535.596	555.139	428.177	437.095	378.919
834	BT_RS09135	BT_1803	hypothetical protein	-0.795337	0.0067316	0.0352642	2.17188	272.559	0.2935	-2.70984	305.025	160.822	171.426	161.529	522.77	338.859	237.162	282.88
835	BT_RS19055	BT_3778	hypothetical protein	-0.831064	0.00674857	0.0353108	2.17079	22.7767	0.306779	-2.709	16.6536	22.3565	11.96	14.4526	29.1327	35.9116	22.0616	29.6849
836	BT_RS10130	BT_2000	MFS transporter	0.235915	0.00681078	0.0355937	2.1668	3257.58	0.0871836	2.70596	3413.12	3788.34	3316.9	3576.59	2949.68	3177.72	2998.99	2839.28
837	BT_RS03425	BT_0685	potassium/proton antiporter	0.320974	0.00691521	0.0360532	2.16019	5361.49	0.11884	2.7009	5267.81	6641.31	6156.4	5751.28	4292.21	4651.02	4769.44	5362.49
838	BT_RS03635	BT_0727	clostripain-related cysteine peptidase	-0.38269	0.00691045	0.0360532	2.16049	2032.5	0.141678	-2.70113	1956.36	1888.76	1768.08	1446.11	2542.63	2371.09	1933.14	2353.84
839	BT_RS18045	BT_3575	hypothetical protein	-0.607607	0.00694073	0.0361431	2.15859	114.647	0.225067	-2.69967	98.1688	66.3482	112.623	88.4158	177.224	115.101	147.537	111.755
840	BT_RS04430	BT_0884	TolC family protein	0.474429	0.00705157	0.0366383	2.15171	281.047	0.17608	2.6944	256.817	295.682	357.803	394.47	207.166	220.995	241.298	274.149
841	BT_RS11840	BT_2342	helix-turn-helix domain-containing protein	0.51516	0.00706099	0.0366383	2.15113	79.3144	0.191228	2.69395	93.7863	108.176	90.6965	80.7644	64.7393	62.6152	81.352	52.3851
842	BT_RS17535	BT_3465	hybrid sensor histidine kinase/response regulator transcription factor	0.358123	0.00705293	0.0366383	2.15163	3867.5	0.132917	2.69433	4182.69	4436.68	3921.87	4833.11	2909.22	3104.06	3742.19	3810.15
843	BT_RS19655	BT_3894	tRNA (guanosine(46)-N7)-methyltransferase TrmB	-0.248755	0.007144	0.0369812	2.14606	512.905	0.092472	-2.69006	465.425	464.438	496.339	450.58	572.943	547.883	562.57	543.059
844	BT_RS23765	BT_4717	DMT family transporter	-0.300585	0.00714326	0.0369812	2.1461	649.251	0.111738	-2.69009	642.48	556.748	584.045	548.348	776.062	741.253	705.97	639.099
845	BT_RS23045	BT_4571	RNA polymerase sigma factor	-0.366763	0.00715332	0.0369856	2.14549	181.476	0.136362	-2.68962	140.241	163.707	165.446	163.229	180.461	212.707	216.479	209.541
846	BT_RS03505	BT_0701	DUF4301 family protein	0.267001	0.00722907	0.0373331	2.14092	2019.95	0.0994007	2.6861	2027.36	2056.07	2353.12	2387.23	1738.25	1824.13	1894.54	1878.88
847	BT_RS11960	BT_2367	acyltransferase	-0.41327	0.00726214	0.0374154	2.13894	221.923	0.153942	-2.68458	205.979	176.688	186.376	196.385	284.044	290.976	228.889	206.048
848	BT_RS12780	BT_2527	nucleoside kinase	0.372085	0.00726033	0.0374154	2.13904	1514.78	0.138597	2.68466	1409.42	1896.69	1827.88	1697.75	1181.49	1247.7	1341.62	1515.68
849	BT_RS05635	BT_1117	cyclic nucleotide-binding domain-containing protein	0.505714	0.00740235	0.0380929	2.13063	66.8263	0.188827	2.67818	73.6266	78.6082	78.7365	80.7644	50.1729	47.8822	68.9424	55.8775
850	BT_RS06810	BT_1345	glycosyl transferase	0.478226	0.00744032	0.038239	2.12841	868.154	0.178678	2.67647	1184.16	1011.09	943.841	908.812	914.442	770.719	667.362	544.806
851	BT_RS12940	BT_2559	SusD/RagB family nutrient-binding outer membrane lipoprotein	-0.46749	0.00744824	0.038239	2.12795	72.3924	0.17469	-2.67611	54.3434	61.3	63.7865	63.7614	77.6871	92.0812	84.1097	82.0701
852	BT_RS01830	BT_0375	tyrosine-type DNA invertase cluster 3b	-0.624174	0.00747566	0.0383347	2.12635	907.003	0.233347	-2.67488	912.444	624.539	638.862	681.822	1629.81	1024.86	854.886	888.801
853	BT_RS12670	BT_2504	DUF4476 domain-containing protein	0.345766	0.00750694	0.0384499	2.12454	215.391	0.129332	2.67348	249.805	264.672	222.256	226.99	185.316	201.658	175.114	197.317
854	BT_RS01535	BT_0313	flavodoxin	0.545482	0.00753383	0.0385334	2.12298	336.655	0.204126	2.67228	301.518	387.272	409.629	496.489	201.501	270.719	297.831	328.28
855	BT_RS20780	BT_4117	DUF5668 domain-containing protein	-0.402947	0.00754088	0.0385334	2.12258	99.8812	0.150805	-2.67196	85.0212	92.3106	82.7231	84.165	118.958	111.418	114.444	110.009
856	BT_RS22085	BT_4377	hypothetical protein	0.241227	0.0075715	0.0386447	2.12082	620.818	0.0903266	2.6706	696.823	672.136	670.755	648.666	565.659	539.596	598.42	574.49
857	BT_RS07380	BT_1457	LytTR family DNA-binding domain-containing protein	0.521102	0.00762015	0.0388477	2.11804	912.318	0.195283	2.66845	858.101	1250.52	1237.86	952.17	575.37	714.55	948.647	761.331
858	BT_RS06365	BT_1261	S9 family peptidase	-0.459276	0.00770779	0.0392105	2.11307	402.935	0.172362	-2.66461	415.464	317.318	333.883	293.302	551.093	501.842	372.289	438.289
859	BT_RS19920	BT_3948	DHH family phosphoesterase	-0.319812	0.00770927	0.0392105	2.11299	1016.84	0.120025	-2.66454	793.239	965.655	955.801	902.011	1030.16	1108.66	1287.84	1091.36
860	BT_RS04625	BT_0919	hypothetical protein	-0.588558	0.00772579	0.0392488	2.11206	87.5583	0.220945	-2.66382	90.2802	74.2812	53.8199	62.9112	119.768	125.23	86.8674	87.3086
861	BT_RS05550	BT_1101	cation:proton antiporter	0.763795	0.00775855	0.0393694	2.11022	1337.88	0.286882	2.6624	1059.7	1802.22	1821.9	2048.87	540.573	954.882	1125.14	1349.79
862	BT_RS16610	BT_3279	TonB-dependent receptor	-0.616413	0.00785948	0.0398353	2.10461	36.5273	0.231905	-2.65805	29.8012	27.4047	24.9166	34.0061	46.1267	48.803	42.7443	38.4158
863	BT_RS07205	BT_1422	DsrE family protein	0.528085	0.0079259	0.0401254	2.10095	185.283	0.198886	2.65521	288.371	206.978	192.356	190.434	172.368	174.954	124.096	132.709
864	BT_RS09085	BT_1793	site-specific integrase	-0.326549	0.00799021	0.0404042	2.09744	1272.59	0.123111	-2.65248	1222.73	1091.86	1166.1	1040.59	1649.23	1435.55	1294.74	1279.94
865	BT_RS07905	BT_1563	HD domain-containing protein	-0.318511	0.00804903	0.0406546	2.09426	942.067	0.120192	-2.65001	887.902	890.653	692.682	883.308	1103	1048.8	1057.58	972.618
866	BT_RS03830	BT_0765	trypsin-like peptidase domain-containing protein	0.563422	0.00813804	0.0410567	2.08948	60.4319	0.21291	2.64629	61.3555	87.9835	60.7965	78.214	46.936	52.4863	53.7751	41.9081
867	BT_RS05540	BT_1099	arginase family protein	0.897909	0.00820929	0.0412821	2.08569	545.014	0.339688	2.64334	406.699	729.83	823.245	874.806	170.75	341.621	503.28	509.882
868	BT_RS08150	BT_1608	CapA family protein	-0.533	0.00821107	0.0412821	2.0856	99.0502	0.201645	-2.64327	75.3796	74.2812	71.7598	104.569	140.808	126.151	103.414	96.0394
869	BT_RS12355	BT_2438	porin family protein	0.613312	0.00820607	0.0412821	2.08586	2822.45	0.23201	2.64347	2214.93	3302.27	4003.6	4130.89	1578.02	2371.09	2279.24	2699.58
870	BT_RS16720	BT_3301	alpha-1,6-mannanase	-0.887667	0.00827136	0.0415374	2.08242	58.2326	0.336137	-2.64079	60.479	28.1259	39.8666	35.7064	114.912	54.3279	46.8808	85.5624
871	BT_RS08610	BT_1697	pyruvate carboxylase subunit B	0.419493	0.00830999	0.0416835	2.0804	783.604	0.158947	2.63921	800.251	830.074	868.095	1084.79	539.764	684.163	681.151	780.539
872	BT_RS12240	BT_2420	ATP-binding protein	0.346657	0.00837224	0.0419476	2.07716	484.527	0.131475	2.63668	457.537	571.172	585.042	555.149	394.1	424.494	485.355	403.366
873	BT_RS10985	BT_2170	hypothetical protein	0.359915	0.00839623	0.0419909	2.07592	1577.51	0.136554	2.63571	1769.67	1639.23	1551.81	2132.18	1398.37	1436.47	1213.39	1479.01
874	BT_RS18895	BT_3746	hypothetical protein	-0.832401	0.00840009	0.0419909	2.07572	601.445	0.315836	-2.63555	635.468	357.703	395.676	343.461	1304.5	706.262	544.645	523.851
875	BT_RS18225	BT_3612	FKBP-type peptidyl-prolyl cis-trans isomerase	0.282379	0.00860494	0.0429657	2.06525	1127.88	0.107476	2.62736	1216.59	1275.04	1248.82	1205.52	919.298	938.307	1140.31	1079.13
876	BT_RS21820	BT_4322	diacylglycerol kinase catalytic subunit	-0.360829	0.00864705	0.0431266	2.06313	2068.28	0.137422	-2.6257	1972.14	1725.77	1820.91	1730.06	2635.7	2629.84	2084.82	1946.98
877	BT_RS21710	BT_4300	Crp/Fnr family transcriptional regulator	0.585531	0.00868574	0.0432703	2.06119	2538.34	0.223129	2.62418	3990.74	2825.57	2639.17	2734.09	2898.7	1898.71	1709.77	1609.97
878	BT_RS06045	BT_1196	pyruvate carboxylase subunit B	0.31275	0.00869917	0.0432878	2.06052	2773.4	0.119204	2.62366	2704.9	2897.69	3400.62	3284.99	2221.37	2462.25	2505.37	2710.06
879	BT_RS06885	BT_1360	23S rRNA (guanosine(2251)-2'-O)-methyltransferase RlmB	0.289339	0.00887159	0.0440193	2.052	876.661	0.110563	2.61696	986.071	943.299	1025.57	902.861	704.849	880.296	810.763	759.585
880	BT_RS09030	BT_1782	patatin family protein	0.282433	0.0088764	0.0440193	2.05176	1045.97	0.107932	2.61678	1003.6	1203.64	1260.78	1123.05	892.593	964.09	966.572	953.41
881	BT_RS14955	BT_2949	alpha-1,6-mannanase	0.546052	0.00886315	0.0440193	2.05241	50.3011	0.208633	2.61729	57.8495	62.7423	65.7799	54.4097	46.936	40.5157	42.7443	31.4311
882	BT_RS00650	BT_0131	IS4 family transposase	0.583182	0.00889269	0.0440501	2.05097	278.355	0.222916	2.61615	234.027	336.068	420.592	343.461	159.42	241.253	270.254	221.764
883	BT_RS00935	BT_0190	TonB-dependent receptor	-0.71572	0.00891411	0.0441062	2.04992	30.1406	0.273663	-2.61533	27.1717	23.0776	20.93	21.2538	49.3637	33.1492	39.9866	26.1926
884	BT_RS18400	BT_3647	diadenylate cyclase CdaA	0.361759	0.00900938	0.0445271	2.04531	738.704	0.138515	2.6117	816.028	856.757	760.455	885.008	546.238	588.399	765.261	691.484
885	BT_RS18010	BT_3567	beta-glucosidase BglX	0.854822	0.0091258	0.0450515	2.03973	602.35	0.327856	2.60731	437.377	771.659	865.105	1026.13	209.593	401.474	529.478	577.983
886	BT_RS13300	BT_2630	endonuclease/exonuclease/phosphatase family protein	-0.542699	0.00917637	0.0452501	2.03733	736.522	0.208297	-2.60541	759.055	521.41	516.272	604.458	1173.4	896.87	717.001	703.707
887	BT_RS02045	BT_0419	Holliday junction resolvase RuvX	-0.365418	0.00919016	0.045267	2.03668	514.161	0.140281	-2.6049	521.522	487.515	370.759	418.275	587.509	606.815	597.041	523.851
888	BT_RS09130	BT_1802	HAMP domain-containing histidine kinase	0.39899	0.00920573	0.0452926	2.03594	114.259	0.153203	2.60432	125.341	131.254	118.603	145.376	98.7274	101.289	106.171	87.3086
889	BT_RS05565	BT_1104	Hsp20/alpha crystallin family protein	0.85576	0.00923862	0.0453169	2.03439	653.164	0.328747	2.6031	455.784	801.227	867.098	1238.67	267.049	381.216	587.389	626.876
890	BT_RS15275	BT_3010	RNA polymerase sigma-70 factor	-0.455205	0.0092361	0.0453169	2.03451	736.139	0.174864	-2.60319	604.79	752.908	562.119	565.351	1081.96	739.412	863.159	719.423
891	BT_RS22110	BT_4382	DUF4831 family protein	0.535797	0.00924179	0.0453169	2.03424	814.457	0.20584	2.60298	784.474	986.569	958.791	1121.35	487.972	549.724	795.595	831.178
892	BT_RS22565	BT_4474	KamA family protein	0.258283	0.00929827	0.0455428	2.0316	1216.38	0.0993055	2.60089	1252.53	1462.55	1297.66	1287.98	1116.75	1105.89	1184.43	1023.26
893	BT_RS00735	BT_0149	M48 family metallopeptidase	-0.387332	0.00944564	0.0460966	2.02477	685.697	0.149233	-2.59549	681.923	605.067	578.065	515.192	849.703	895.029	693.561	667.038
894	BT_RS08885	BT_1753	MGMT family protein	0.506694	0.00945355	0.0460966	2.02441	1004.1	0.195242	2.5952	1078.1	1036.33	1185.03	1410.4	675.716	724.679	773.534	1148.98
895	BT_RS16130	BT_3186	dihydrolipoyl dehydrogenase	0.256141	0.00944307	0.0460966	2.02489	785.333	0.0986834	2.59558	880.013	864.69	798.328	872.256	645.774	735.728	728.032	757.838
896	BT_RS17040	BT_3365	glycosyltransferase family 2 protein	0.222332	0.00944139	0.0460966	2.02496	4738.47	0.0856559	2.59564	5221.35	5139.82	5284.31	4770.2	4572.21	4341.63	4551.58	4026.67
897	BT_RS20665	BT_4094	glycoside hydrolase family 130 protein	0.71467	0.00946845	0.0461178	2.02372	40.0077	0.275439	2.59466	40.3193	59.8576	50.8299	46.7583	21.0403	31.3076	45.502	24.4464
898	BT_RS05410	BT_1076	LytTR family DNA-binding domain-containing protein	-0.461206	0.00975163	0.0474442	2.01092	515.305	0.17845	-2.58451	372.516	408.907	484.379	465.883	446.701	552.487	701.834	689.738
899	BT_RS10290	BT_2032	SusC/RagA family TonB-linked outer membrane protein	-0.444623	0.00981816	0.0477112	2.00797	127.384	0.17219	-2.58217	119.205	87.2623	108.636	115.621	127.86	155.617	133.748	171.125
900	BT_RS23150	BT_4593	YbbR-like domain-containing protein	0.324677	0.00982836	0.0477112	2.00752	2799.71	0.125756	2.58181	3692.73	2911.39	3003.95	2847.16	2715	2442.91	2235.11	2549.41
901	BT_RS14315	BT_2823	BACON domain-containing protein	0.728049	0.0100553	0.0487589	1.9976	48.9613	0.282856	2.57392	67.4911	41.107	72.7565	65.4617	51.7914	36.8325	24.8193	31.4311
902	BT_RS07835	BT_1550	M23 family metallopeptidase	0.286471	0.0103461	0.0500579	1.98522	686.361	0.111726	2.56404	665.269	792.573	769.425	786.39	613.405	559.853	643.922	660.053
903	BT_RS22960	BT_4555	flotillin-like protein FloA	0.482871	0.010342	0.0500579	1.98539	2150.27	0.188314	2.56418	2022.98	2458.49	2722.89	2819.95	1259.99	1866.48	2135.84	1915.55
904	BT_RS15550	BT_3067	hypothetical protein	-0.334242	0.0103931	0.0502296	1.98325	310.471	0.130438	-2.56247	259.446	312.99	245.179	279.7	322.078	360.037	377.804	326.534
905	BT_RS07485	BT_1478	histidinol-phosphatase	0.3618	0.0104084	0.0502477	1.98262	694.758	0.14122	2.56196	692.441	809.881	809.292	811.045	480.689	650.093	674.257	630.368
906	BT_RS21410	BT_4243	Gfo/Idh/MocA family oxidoreductase	-0.356254	0.0104752	0.0505144	1.97984	3307.52	0.139176	-2.55974	2966.1	2810.42	2641.16	3188.92	4565.74	3239.41	3477.45	3570.92
907	BT_RS14360	BT_2832	rhomboid family intramembrane serine protease	0.246634	0.0105194	0.0506716	1.97801	949.589	0.0964066	2.55827	1084.24	984.406	992.678	1055.89	822.998	824.126	882.463	949.917
908	BT_RS06070	BT_1201	trimeric intracellular cation channel family protein	0.356082	0.0108071	0.0520003	1.96629	1958.9	0.139702	2.54887	1836.28	2194.54	2381.03	2382.13	1439.64	1749.54	1749.76	1938.25
909	BT_RS00620	BT_0126	heparinase II/III family protein	0.275709	0.0108491	0.0520876	1.96461	499.456	0.108226	2.54752	580.248	566.123	529.229	509.241	432.944	450.277	424.685	502.897
910	BT_RS21875	BT_4333	DUF5063 domain-containing protein	-0.345596	0.0108393	0.0520876	1.965	1411.76	0.135643	-2.54784	1376.99	1319.75	1137.19	1143.45	1798.13	1709.95	1432.62	1375.98
911	BT_RS09730	BT_1919	YeiH family protein	0.247891	0.0108674	0.0521184	1.96387	840.857	0.0973291	2.54693	891.408	877.672	910.951	967.473	721.034	763.353	744.578	850.386
912	BT_RS05315	BT_1057	PD-(D/E)XK nuclease family protein	0.317162	0.0109676	0.0525412	1.95989	1770.01	0.124684	2.54373	1848.55	1845.49	2018.25	2137.28	1366	1470.54	1668.41	1805.54
913	BT_RS19755	BT_3914	hypothetical protein	-0.861806	0.0110687	0.0529672	1.9559	48.7992	0.339224	-2.54052	53.4669	35.3376	22.9233	28.055	97.9181	63.536	45.502	43.6543
914	BT_RS05585	BT_1108	MarC family protein	0.467561	0.0111161	0.053136	1.95405	503.49	0.18415	2.53903	466.302	535.113	611.952	720.929	362.54	407.919	388.835	534.329
915	BT_RS17865	BT_3535	hypothetical protein	-0.729283	0.0111545	0.0532455	1.95255	67.7357	0.287366	-2.53782	64.8615	45.4341	50.8299	45.058	129.479	82.873	74.4578	48.8928
916	BT_RS21135	BT_4189	GldB family lipoprotein	-0.499356	0.0111634	0.0532455	1.9522	3426.52	0.196787	-2.53754	2075.57	2797.44	3329.86	3152.36	3054.08	3740.34	4598.46	4664.02
917	BT_RS10730	BT_2120	AraC family transcriptional regulator	-0.32764	0.0112173	0.0534443	1.95011	242.199	0.129203	-2.53586	225.262	232.219	198.336	204.036	279.997	262.431	297.831	237.479
918	BT_RS13110	BT_2591	hypothetical protein	-0.549769	0.0112655	0.0536153	1.94825	88.5007	0.216927	-2.53435	80.6387	66.3482	79.7332	62.9112	137.571	106.814	74.4578	99.5318
919	BT_RS15300	BT_3015	M60 family metallopeptidase	-0.6859	0.0112887	0.0536673	1.94736	25.4094	0.270718	-2.53363	20.1597	18.7506	18.9366	19.5535	33.1789	26.7035	27.577	38.4158
920	BT_RS06535	BT_1295	V-type ATP synthase subunit K	0.367313	0.0113125	0.0537222	1.94644	1234.7	0.145017	2.53289	1108.78	1362.3	1575.73	1514.97	964.615	1033.15	1183.05	1135.01
921	BT_RS05145	BT_1022	DUF3826 domain-containing protein	0.694604	0.0115092	0.0544784	1.93896	26.4263	0.27489	2.52685	31.5543	36.0588	26.9099	36.5565	18.6125	23.9411	22.0616	15.7155
922	BT_RS06825	BT_1348	NAD(P)-dependent oxidoreductase	0.362078	0.011503	0.0544784	1.93919	1077.83	0.143282	2.52704	1358.59	1213.74	1189.02	1093.3	1124.84	955.802	915.555	771.808
923	BT_RS23060	BT_4574	fluoride efflux transporter CrcB	-0.382051	0.0114991	0.0544784	1.93933	245.058	0.151179	-2.52715	206.856	226.449	219.266	202.336	332.598	282.689	270.254	220.018
924	BT_RS12655	BT_2501	transglycosylase domain-containing protein	-0.267428	0.0115552	0.0546372	1.93722	604.468	0.105894	-2.52544	508.374	545.209	545.175	595.106	690.282	602.211	696.318	653.068
925	BT_RS09040	BT_1784	hypothetical protein	0.448847	0.0115811	0.0546378	1.93625	287.401	0.177785	2.52466	268.211	362.03	362.786	331.559	180.461	268.877	263.36	261.926
926	BT_RS09975	BT_1969	NADP-dependent malic enzyme	0.377879	0.0115929	0.0546378	1.93581	1270.15	0.149696	2.5243	1354.2	1414.23	1325.56	1642.49	936.292	1009.21	1115.49	1363.76
927	BT_RS20025	BT_3969	CusA/CzcA family heavy metal efflux RND transporter	-0.4393	0.0115807	0.0546378	1.93626	241.986	0.174003	-2.52467	252.434	206.256	206.31	158.978	316.413	295.58	253.708	246.21
928	BT_RS10315			0.478693	0.0117222	0.0551876	1.93099	192.605	0.189927	2.5204	194.585	258.902	208.303	230.391	122.195	143.647	182.008	200.81
929	BT_RS04130	BT_0824	LacI family DNA-binding transcriptional regulator	-0.348315	0.011762	0.0553157	1.92952	154.401	0.138264	-2.51921	146.377	140.629	117.606	137.725	166.704	180.479	164.083	181.602
930	BT_RS02240	BT_0456	family 20 glycosylhydrolase	-0.436603	0.0117995	0.0554322	1.92814	208.658	0.173387	-2.51808	197.214	177.409	162.456	175.131	310.748	234.807	205.448	206.048
931	BT_RS10785	BT_2130	uracil-DNA glycosylase	0.356571	0.0118153	0.0554468	1.92756	1070.93	0.141631	2.51761	1080.73	1173.35	1349.48	1203.81	794.675	885.821	1127.9	951.664
932	BT_RS22825	BT_4527	hypothetical protein	-0.527681	0.0118373	0.0554908	1.92675	96.9883	0.20965	-2.51696	88.5272	93.0317	66.7765	71.4127	135.143	127.993	114.444	78.5777
933	BT_RS08915	BT_1759	DUF4980 domain-containing protein	0.1831	0.0119089	0.0557662	1.92413	9913.78	0.072808	2.51483	10848.5	10041.7	10558.7	10715.3	9043.27	9120.64	9139	9843.17
934	BT_RS01605	BT_0328	putative porin	0.2635	0.0119351	0.0558293	1.92317	2773.51	0.104811	2.51406	2875.82	3215	3014.91	2992.53	2194.66	2500	2650.15	2744.98
935	BT_RS11515	BT_2278	hypothetical protein	0.561406	0.0120229	0.0561798	1.91999	1322.57	0.223537	2.51147	2169.36	1495	1360.45	1284.58	1341.72	1162.98	769.397	997.064
936	BT_RS00265	BT_0059	hypothetical protein	0.603682	0.0120415	0.0562064	1.91932	45.5087	0.240422	2.51093	66.6146	54.8094	55.8132	45.058	42.8898	42.3573	30.3347	26.1926
937	BT_RS12350	BT_2437	DUF4136 domain-containing protein	0.556728	0.0120593	0.0562297	1.91868	3341.69	0.221768	2.5104	2744.34	3819.35	4719.21	4628.23	1999.63	2648.25	2661.18	3513.3
938	BT_RS16270	BT_3214	tRNA preQ1(34) S-adenosylmethionine ribosyltransferase-isomerase QueA	0.275594	0.0120771	0.0562526	1.91804	1346	0.109804	2.50988	1440.1	1429.37	1597.65	1427.4	1048.78	1289.14	1297.5	1238.04
939	BT_RS16180	BT_3196	helix-turn-helix domain-containing protein	0.401393	0.0121913	0.0567239	1.91395	112.031	0.160137	2.50656	133.229	124.042	137.54	119.021	109.248	102.21	92.3828	78.5777
940	BT_RS20560	BT_4073	GH92 family glycosyl hydrolase	0.390706	0.0122653	0.0570074	1.91132	133.678	0.156006	2.50442	150.759	168.755	160.463	128.373	123.814	116.022	119.96	101.278
941	BT_RS05545	BT_1100	alpha-glucan family phosphorylase	0.903306	0.0123646	0.0574082	1.90782	1127.7	0.361097	2.50156	734.513	1611.11	1696.32	1833.78	363.349	635.36	1031.38	1115.8
942	BT_RS15255	BT_3006	DUF6493 family protein	0.403248	0.0124865	0.0578512	1.90356	646.134	0.161423	2.49809	658.257	845.219	708.628	726.03	432.135	543.279	583.253	672.276
943	BT_RS20190	BT_4001	ParB/RepB/Spo0J family partition protein	0.357378	0.0124835	0.0578512	1.90366	1679.7	0.143056	2.49817	1843.29	1783.47	1773.07	2141.53	1240.57	1416.21	1440.9	1798.56
944	BT_RS16265	BT_3213	tRNA pseudouridine(55) synthase TruB	0.382814	0.012518	0.0579353	1.90247	740.654	0.153297	2.4972	780.091	795.457	828.228	944.519	539.764	554.329	745.957	736.884
945	BT_RS15025	BT_2965	DUF4998 domain-containing protein	0.925044	0.0126083	0.0581685	1.89934	13.5418	0.370812	2.49465	17.5301	18.7506	18.9366	17.003	9.71089	12.8914	8.27309	5.23851
946	BT_RS16635	BT_3284	membrane protein	-0.390725	0.0125994	0.0581685	1.89965	443.023	0.15661	-2.4949	421.6	352.655	399.662	363.865	583.463	572.745	413.654	436.543
947	BT_RS18590	BT_3687	glycoside hydrolase family 88 protein	-0.36437	0.0126053	0.0581685	1.89945	3044.58	0.146056	-2.49473	2311.35	3068.6	2777.7	2488.39	2773.27	3742.18	3496.76	3698.39
948	BT_RS18205	BT_3608	prolyl oligopeptidase family serine peptidase	-0.54227	0.0127773	0.0588863	1.89356	48.9459	0.217786	-2.48992	42.9489	36.0588	38.8699	43.3577	71.2132	59.8527	46.8808	52.3851
949	BT_RS06790	BT_1341	UDP-glucose/GDP-mannose dehydrogenase family protein	0.424299	0.0128492	0.0591553	1.89112	2221.55	0.170544	2.48792	2988.01	2466.42	2460.76	2273.31	2402.64	1940.15	1742.86	1498.22
950	BT_RS07475	BT_1476	pyridoxal phosphate-dependent aminotransferase	-0.267187	0.0128824	0.0592454	1.89	1526.97	0.107433	-2.487	1387.51	1433.7	1482.04	1237.82	1555.36	1676.8	1589.81	1852.69
951	BT_RS01170	BT_0237	S46 family peptidase	0.553153	0.012984	0.0596499	1.88659	4379.38	0.222668	2.48421	3992.49	5623.73	5316.21	5899.2	2310.38	3291.9	4590.19	4010.96
952	BT_RS22090	BT_4378	preprotein translocase subunit SecG	-0.280712	0.013028	0.0597293	1.88512	5553.7	0.113054	-2.483	5016.25	5080.69	4735.15	5226.73	5583.76	6767.04	5377.51	6642.44
953	BT_RS23790	BT_4722	RNA polymerase sigma-70 factor	-0.620204	0.0130286	0.0597293	1.8851	59.6294	0.249781	-2.48299	65.738	41.8282	41.8599	39.107	84.9703	71.8233	49.6385	82.0701
954	BT_RS17560	BT_3472	Gfo/Idh/MocA family oxidoreductase	0.33345	0.0131233	0.0600375	1.88196	930.576	0.134434	2.48041	1214.84	910.846	1025.57	1003.18	931.436	841.622	741.82	775.3
955	BT_RS19315	BT_3830	class I SAM-dependent methyltransferase	1.0039	0.0131209	0.0600375	1.88204	13.8539	0.404723	2.48047	18.4067	21.6353	19.9333	16.1529	11.3294	14.733	6.89424	1.74617
956	BT_RS12820	BT_2535	hypothetical protein	-0.562649	0.0131617	0.0601503	1.88069	88.3851	0.226933	-2.47936	89.4037	70.6753	64.7832	62.0611	135.952	107.735	71.7001	104.77
957	BT_RS16625	BT_3282	zinc-dependent metalloprotease	-0.341361	0.0131846	0.0601916	1.87993	174.014	0.137715	-2.47874	140.241	172.361	161.46	141.125	207.166	196.133	190.281	183.348
958	BT_RS20235	BT_4009	site-specific integrase	-0.581437	0.0132303	0.0602791	1.87843	1018.98	0.234686	-2.47751	1043.92	771.659	882.048	570.452	1645.19	1295.58	972.088	970.871
959	BT_RS21250	BT_4213	TPM domain-containing protein	0.252312	0.0132313	0.0602791	1.8784	1157.33	0.101842	2.47748	1298.11	1246.91	1308.62	1184.26	1154.79	1095.77	948.647	1021.51
960	BT_RS21030	BT_4168	TonB-dependent receptor	-0.466076	0.0133321	0.060675	1.8751	67.1635	0.188331	-2.47477	49.9609	54.8094	64.7832	56.11	77.6871	69.9817	92.3828	71.593
961	BT_RS22600	BT_4481	OmpA family protein	0.46308	0.0133532	0.0607078	1.87441	297.81	0.187163	2.47421	283.112	358.425	361.789	373.217	179.651	244.936	275.77	305.58
962	BT_RS17510	BT_3460	deoxyguanosinetriphosphate triphosphohydrolase	-0.233114	0.01354	0.0614929	1.86838	1390.38	0.0944071	-2.46924	1191.17	1334.18	1387.36	1199.56	1438.02	1535.91	1500.19	1536.63
963	BT_RS03045	BT_0617	Fe-S cluster domain-containing protein	-0.432789	0.0136656	0.0619992	1.86437	738.878	0.175507	-2.46593	504.868	612.279	640.855	755.785	655.485	884.9	987.255	869.593
964	BT_RS18925	BT_3753	glycoside hydrolase family 18	-0.924688	0.0137082	0.0621142	1.86302	26.9081	0.375154	-2.46482	9.64158	33.8953	11.96	17.8532	35.6066	30.3868	42.7443	33.1773
965	BT_RS19045	BT_3776	hypothetical protein	-1.30347	0.0137194	0.0621142	1.86266	9.50853	0.528893	-2.46453	2.62952	5.04823	5.97999	7.65137	13.7571	5.52487	11.0308	24.4464
966	BT_RS06565	BT_1301	hypothetical protein	0.321761	0.0138194	0.0625022	1.85951	1312.42	0.130695	2.46192	1618.91	1445.24	1277.72	1491.17	1277.79	1018.42	1289.22	1080.88
967	BT_RS13245	BT_2619	ATP-binding protein	-0.588562	0.0138721	0.0626757	1.85786	78.0172	0.239199	-2.46056	87.6507	44.7129	69.7665	48.4586	98.7274	101.289	82.7309	90.8009
968	BT_RS04775	BT_0948	DUF3871 family protein	-1.10843	0.0139179	0.0627374	1.85642	12.4883	0.450695	-2.45937	7.01206	7.93294	11.96	5.95106	28.3234	16.5746	15.1673	6.98469
969	BT_RS06440	BT_1276	L-rhamnose mutarotase	-0.987596	0.0139289	0.0627374	1.85608	11.847	0.40161	-2.45909	7.88857	12.26	5.97999	5.10091	16.1848	14.733	15.1673	17.4617
970	BT_RS19050	BT_3777	hypothetical protein	-1.21241	0.0139225	0.0627374	1.85628	7.71783	0.493	-2.45926	4.38254	6.49059	5.97999	1.7003	9.71089	11.9705	11.0308	10.477
971	BT_RS15220	BT_3000	GIY-YIG nuclease family protein	0.187165	0.0139553	0.0627917	1.85526	1307.12	0.0761327	2.45841	1440.1	1381.05	1408.29	1338.99	1209.82	1259.67	1203.73	1215.34
972	BT_RS03020	BT_0613	polysaccharide export protein	-0.474785	0.014001	0.0628677	1.85384	490.307	0.193219	-2.45724	432.995	452.899	353.816	397.871	450.747	449.356	714.243	670.53
973	BT_RS11320	BT_2238	biotin--[acetyl-CoA-carboxylase] ligase	-0.302429	0.0140004	0.0628677	1.85386	337.779	0.123076	-2.45725	308.531	310.106	319.929	274.599	424.042	368.325	347.47	349.234
974	BT_RS07455	BT_1472	glycosyltransferase	-0.284562	0.014086	0.0631844	1.85121	1413.71	0.115908	-2.45506	1175.4	1218.79	1216.93	1486.92	1522.99	1595.77	1434	1658.86
975	BT_RS06850	BT_1353	glycosyltransferase	0.393132	0.0142099	0.0636748	1.84741	822.893	0.160337	2.45191	1049.18	962.049	846.168	883.308	907.968	632.598	697.697	604.175
976	BT_RS18410	BT_3649	TldD/PmbA family protein	0.460155	0.0143061	0.0640403	1.84448	1769.06	0.187858	2.44948	1647.83	2177.23	2204.62	2161.94	1058.49	1450.28	1815.94	1636.16
977	BT_RS19980	BT_3960	C2 family cysteine protease	-0.492096	0.014358	0.064207	1.84291	1224.26	0.201005	-2.44818	698.576	1026.23	975.734	1370.44	1577.21	1491.71	1409.18	1245.02
978	BT_RS19410	BT_3844	DNA helicase RecQ	0.348153	0.0145746	0.0651089	1.8364	9198.31	0.142523	2.44278	8987.71	10841.4	10846.7	10530.8	6450.46	7899.64	9201.05	8828.64
979	BT_RS16920	BT_3342	DUF3108 domain-containing protein	0.317904	0.0147262	0.0657191	1.83191	3788.46	0.13034	2.43904	4789.24	3973.68	4348.45	3710.06	3890.83	3389.51	3165.84	3040.08
980	BT_RS06455	BT_1279	FecR family protein	-0.505026	0.0147815	0.0658484	1.83028	60.5932	0.207174	-2.43769	53.4669	53.367	46.8432	46.7583	86.5888	59.8527	59.2905	78.5777
981	BT_RS11745	BT_2322	site-specific integrase	-0.577432	0.0147967	0.0658484	1.82984	55.0782	0.236913	-2.43732	58.726	33.1741	44.8499	41.6574	72.8317	75.5065	51.0174	62.8622
982	BT_RS21855	BT_4329	bifunctional nuclease family protein	0.413603	0.0148004	0.0658484	1.82973	647	0.169702	2.43723	599.531	760.841	787.365	804.243	449.938	488.951	642.543	642.591
983	BT_RS09460	BT_1864	class I SAM-dependent methyltransferase	0.852401	0.0148513	0.0659405	1.82824	15.3663	0.34992	2.43598	21.0362	20.9141	17.94	19.5535	8.90165	13.8122	13.7885	6.98469
984	BT_RS20410	BT_4044	flippase-like domain-containing protein	-0.360394	0.0148487	0.0659405	1.82831	653.254	0.147942	-2.43605	630.209	589.922	547.169	524.544	897.448	714.55	719.759	602.429
985	BT_RS05950	BT_1178	glycosyltransferase family 4 protein	0.353877	0.0149874	0.0664771	1.82427	2480.28	0.145468	2.43268	2813.59	2830.62	2950.13	2541.1	2745.75	1892.27	2116.53	1952.22
986	BT_RS22065	BT_4373	DUF4837 family protein	0.189224	0.0150196	0.0665522	1.82334	1230.65	0.077809	2.43191	1357.71	1275.04	1327.56	1282.03	1125.65	1127.99	1151.34	1197.87
987	BT_RS09335	BT_1842	alpha-L-fucosidase	-0.350102	0.015101	0.0668455	1.82099	256.765	0.144078	-2.42995	206.856	226.449	207.306	260.997	309.13	243.094	296.452	303.834
988	BT_RS19990	BT_3962	GH92 family glycosyl hydrolase	-0.438983	0.0152059	0.0672416	1.81799	677.57	0.180842	-2.42744	556.582	550.257	639.859	558.55	1038.26	802.948	657.711	616.399
989	BT_RS01530	BT_0312	alpha-ketoacid dehydrogenase subunit alpha/beta	0.928962	0.0152293	0.0672768	1.81732	891.31	0.38278	2.42688	565.347	1243.31	1344.5	1519.22	244.391	552.487	751.472	909.755
990	BT_RS02745	BT_0560	TolC family protein	0.323594	0.015321	0.0676134	1.81471	333.248	0.133457	2.4247	351.479	408.907	373.749	343.461	250.055	297.422	314.377	326.534
991	BT_RS16030	BT_3166	DUF4294 domain-containing protein	0.397339	0.0153604	0.0677189	1.8136	635.05	0.163934	2.42377	787.104	750.023	691.685	661.418	713.75	464.089	486.733	525.598
992	BT_RS05445	BT_1082	sodium:solute symporter	-0.282737	0.0155456	0.0684666	1.80839	1470.48	0.116862	-2.41941	1546.16	1254.85	1282.71	1225.07	1638.71	1715.47	1462.96	1637.91
993	BT_RS10165	BT_2007	tRNA (adenosine(37)-N6)-threonylcarbamoyltransferase complex dimerization subunit type 1 TsaB	-0.349536	0.0157935	0.0694882	1.80152	870.242	0.144816	-2.41365	927.345	763.004	684.708	688.623	1069.82	1055.25	868.674	904.517
994	BT_RS04810	BT_0955	efflux RND transporter periplasmic adaptor subunit	0.543631	0.0159508	0.0701096	1.79722	213.625	0.225569	2.41004	180.56	237.267	276.076	317.107	122.195	177.717	190.281	207.794
995	BT_RS07125	BT_1406	TetR/AcrR family transcriptional regulator	0.379413	0.0160176	0.070262	1.7954	178.803	0.15753	2.40851	209.485	212.026	198.336	192.984	189.362	151.934	155.81	120.486
996	BT_RS11485	BT_2273	16S rRNA (cytidine(1402)-2'-O)-methyltransferase	0.401364	0.016011	0.070262	1.79558	1569.56	0.166634	2.40866	1675.88	1950.78	1748.15	1765.77	1032.59	1197.05	1633.93	1552.35
997	BT_RS09105	BT_1797	AraC family transcriptional regulator	0.28934	0.0160965	0.0705374	1.79327	610.274	0.120222	2.40672	612.679	745.696	704.642	624.861	596.411	543.279	563.949	490.674
998	BT_RS13530	BT_2676a	hypothetical protein	-0.688083	0.0161816	0.0708393	1.79098	43.8279	0.28613	-2.40479	35.0603	32.4529	28.9033	39.9571	79.3056	58.0111	45.502	31.4311
999	BT_RS15160	BT_2990	tyrosine-type recombinase/integrase	-0.463695	0.0162371	0.0710109	1.78949	101.969	0.192921	-2.40354	108.687	90.8682	79.7332	63.7614	129.479	111.418	113.066	118.74
1000	BT_RS09815	BT_1935	HEAT repeat domain-containing protein	0.524349	0.0162989	0.0712099	1.78784	1015.51	0.218283	2.40215	844.953	1169.03	1338.52	1436.76	577.798	843.463	925.207	988.333
1001	BT_RS22315	BT_4424	zinc-binding dehydrogenase	-1.16318	0.016419	0.0716628	1.78465	7.93724	0.484766	-2.39947	2.62952	3.60588	5.97999	7.65137	10.5201	11.9705	12.4096	8.73086
1002	BT_RS03955	BT_0791	NUDIX hydrolase	0.54061	0.0167441	0.0730091	1.77614	52.07	0.225981	2.39228	54.3434	64.1847	54.8165	72.2629	37.2251	47.8822	31.7135	54.1313
1003	BT_RS15205	BT_2997	hypothetical protein	-0.494311	0.0168331	0.0733238	1.77384	437.119	0.206796	-2.39033	450.525	342.559	351.823	309.455	631.208	588.399	358.5	464.482
1004	BT_RS14935	BT_2945	UDP-N-acetyl-D-mannosamine dehydrogenase	-0.235128	0.0169082	0.0735777	1.7719	978.348	0.0984337	-2.3887	865.113	879.835	936.865	910.512	940.338	1078.27	1121	1094.85
1005	BT_RS19725	BT_3908	AAA family ATPase	0.603694	0.0169606	0.073732	1.77056	59.9897	0.25285	2.38756	60.479	89.4259	78.7365	57.8103	33.1789	46.0406	49.6385	64.6083
1006	BT_RS15335	BT_3023	alkaline phosphatase	-0.785093	0.0170049	0.0738511	1.76943	326.977	0.328959	-2.3866	375.145	204.093	181.393	201.486	696.756	373.849	275.77	307.326
1007	BT_RS06255	BT_1236	bifunctional metallophosphatase/5'-nucleotidase	0.375259	0.017038	0.0739215	1.76858	190.303	0.157283	2.38589	170.042	228.613	241.193	220.189	152.947	182.321	168.219	158.902
1008	BT_RS15600	BT_3078	pyridoxamine 5'-phosphate oxidase family protein	-0.288711	0.0171102	0.0741611	1.76675	635.532	0.121087	-2.38433	550.447	555.306	558.132	620.611	611.786	697.975	679.772	810.224
1009	BT_RS16500	BT_3257	histidine kinase	-0.495268	0.0173261	0.0750226	1.7613	1582.93	0.208121	-2.37971	1374.36	1698.37	1016.6	1167.26	2418.82	1700.74	1811.81	1475.52
1010	BT_RS18655	BT_3700	SusF/SusE family outer membrane protein	0.775202	0.0173808	0.0751849	1.75993	20.5325	0.325913	2.37855	22.7892	25.9623	23.9199	32.3058	21.8495	13.8122	9.65194	13.9694
1011	BT_RS03835	BT_0766	tetratricopeptide repeat protein	0.33521	0.0174388	0.0752867	1.75848	3309.49	0.141003	2.37732	4272.97	3753	3309.92	3437.16	3487.83	2937.39	2658.42	2619.26
1012	BT_RS12680	BT_2506	hypothetical protein	-0.715676	0.0174337	0.0752867	1.75861	42.9141	0.301029	-2.37743	39.4428	33.8953	30.8966	27.2049	85.7795	44.199	39.9866	41.9081
1013	BT_RS08470	BT_1670	MFS transporter	-0.32446	0.0174776	0.0753052	1.75752	1183.61	0.136528	-2.3765	902.802	1051.47	1069.42	1178.31	1119.99	1310.31	1511.22	1325.34
1014	BT_RS12400	BT_2448	helix-turn-helix domain-containing protein	0.806295	0.0174707	0.0753052	1.75769	19.1291	0.339257	2.37665	22.7892	22.3565	23.9199	26.3547	13.7571	7.36649	13.7885	22.7002
1015	BT_RS24560			-0.888196	0.0176176	0.075759	1.75405	161.253	0.374204	-2.37356	161.277	43.9918	106.643	141.975	322.887	205.341	142.021	165.886
1016	BT_RS09825	BT_1937	hypothetical protein	0.364189	0.0176126	0.075759	1.75418	580.694	0.153429	2.37366	536.422	722.619	638.862	712.427	421.615	489.872	566.707	557.029
1017	BT_RS08270	BT_1631	TonB-dependent receptor	-0.625493	0.0176519	0.0758322	1.75321	26.2884	0.263605	-2.37284	19.2832	19.4718	24.9166	19.5535	33.1789	33.1492	27.577	33.1773
1018	BT_RS21965	BT_4352	hypothetical protein	-0.361231	0.0177211	0.0760543	1.75151	605.692	0.152328	-2.3714	624.95	501.217	505.309	493.088	749.357	737.57	703.212	530.836
1019	BT_RS23380	BT_4639	DedA family protein	-0.948543	0.0178146	0.0763809	1.74922	12.9747	0.400322	-2.36945	8.76507	10.8176	5.97999	10.2018	17.8033	24.8619	9.65194	15.7155
1020	BT_RS16175	BT_3195	tRNA (N6-isopentenyl adenosine(37)-C2)-methylthiotransferase MiaB	-0.303508	0.0178727	0.0765545	1.74781	1094.53	0.128157	-2.36825	1071.97	968.54	1026.56	853.552	1124.04	1400.55	1104.46	1206.6
1021	BT_RS20840	BT_4129	AsmA family protein	0.492735	0.0179764	0.0769235	1.7453	3748.38	0.208248	2.3661	3250.09	4272.25	4863.72	5140.02	2163.1	3076.43	3568.46	3652.99
1022	BT_RS04980	BT_0989	HAMP domain-containing histidine kinase	0.349889	0.0182539	0.0780347	1.73864	336.291	0.148231	2.36043	312.913	422.609	390.692	379.168	249.246	313.076	324.029	298.595
1023	BT_RS06755	BT_1334	PhoH family protein	0.473076	0.0183322	0.0782926	1.73679	1393.58	0.200554	2.35884	1197.31	1620.48	1924.56	1734.31	865.079	1094.84	1309.91	1402.18
1024	BT_RS09800	BT_1932	transposase	0.301091	0.0185267	0.0790461	1.7322	256.323	0.127856	2.35492	285.741	260.345	308.966	279.7	242.772	244.015	198.554	230.495
1025	BT_RS04455	BT_0889	DNA polymerase III subunit delta	0.220574	0.018546	0.0790513	1.73175	1161.22	0.0936804	2.35453	1293.72	1325.52	1189.02	1186.81	996.176	1069.06	1122.38	1107.07
1026	BT_RS12615	BT_2493	ROK family protein	-0.255546	0.0185664	0.0790611	1.73127	6601.29	0.108553	-2.35412	5272.19	6166.78	6419.52	6213.76	6634.16	7372.94	7884.25	6846.74
1027	BT_RS04505	BT_0896	patatin-like phospholipase family protein	0.275116	0.0188566	0.0802186	1.72454	1063.48	0.117153	2.34835	1213.96	1154.6	1198.99	1095.85	1130.51	941.99	886.599	885.309
1028	BT_RS23430	BT_4650	ClC family H(+)/Cl(-) exchange transporter	0.458224	0.0189136	0.0803826	1.72323	513.99	0.195219	2.34723	398.811	579.105	685.705	714.978	389.245	416.207	482.597	445.274
1029	BT_RS15460	BT_3049	hybrid sensor histidine kinase/response regulator transcription factor	-0.325244	0.0189728	0.0805561	1.72187	379.575	0.138634	-2.34606	329.567	352.655	297.006	370.666	496.065	397.791	419.17	373.681
1030	BT_RS14330	BT_2826	response regulator	0.212439	0.019009	0.0805966	1.72104	982.187	0.0905787	2.34535	1024.64	1024.79	1093.34	1078.84	926.581	933.703	951.405	824.193
1031	BT_RS23110	BT_4585	cation:proton antiporter	-0.290088	0.0190193	0.0805966	1.72081	1545.66	0.123697	-2.34515	1455.88	1331.29	1403.3	1378.1	1911.43	1812.16	1684.95	1388.21
1032	BT_RS14125	BT_2787	translational GTPase TypA	-0.357741	0.0191465	0.0809858	1.71791	6366.16	0.152707	-2.34267	4717.36	5575.41	6016.86	6010.57	5686.54	6822.29	8158.64	7941.59
1033	BT_RS15805	BT_3119	chloramphenicol acetyltransferase	-0.258888	0.0191482	0.0809858	1.71787	620.965	0.110512	-2.34263	572.359	581.989	551.155	550.898	616.642	646.41	665.984	782.285
1034	BT_RS19865	BT_3936	prephenate dehydratase	-0.370303	0.0192789	0.0814599	1.71492	215.983	0.158243	-2.34009	181.437	179.573	172.423	216.789	207.166	235.728	234.404	300.342
1035	BT_RS17130	BT_3384	DNA-binding protein	0.28273	0.0192978	0.081461	1.71449	874.839	0.120839	2.33973	975.553	1002.43	825.238	1032.93	746.12	721.916	823.172	871.34
1036	BT_RS05480	BT_1089	lipoyl(octanoyl) transferase LipB	0.291216	0.0194253	0.0819199	1.71163	1742.72	0.124597	2.33727	2257.01	1741.64	1832.87	1843.98	1682.41	1662.99	1417.46	1503.45
1037	BT_RS19800	BT_3923	2-C-methyl-D-erythritol 4-phosphate cytidylyltransferase	0.437868	0.0194878	0.0821045	1.71024	1041.05	0.187438	2.33607	971.17	1300.28	1309.62	1206.37	638.491	835.176	1075.5	991.825
1038	BT_RS17620	BT_3484	RagB/SusD family nutrient uptake outer membrane protein	-0.56299	0.0196279	0.0826149	1.70713	39.2865	0.241276	-2.33339	29.8012	29.5682	33.8866	34.0061	50.1729	50.6446	30.3347	55.8775
1039	BT_RS22705	BT_4502	GDSL-type esterase/lipase family protein	0.37091	0.0197159	0.0829053	1.70518	228.022	0.159072	2.33171	312.913	243.758	222.256	252.495	220.114	214.549	176.493	181.602
1040	BT_RS05045	BT_1002	right-handed parallel beta-helix repeat-containing protein	0.808687	0.0197895	0.0830553	1.70356	18.3269	0.347029	2.33031	22.7892	24.52	30.8966	15.3027	10.5201	16.5746	13.7885	12.2232
1041	BT_RS21500	BT_4259	S41 family peptidase	0.310654	0.0197706	0.0830553	1.70398	3112.86	0.133289	2.33067	3278.14	3562.61	3509.26	3431.21	2209.23	2812.16	2861.11	3239.15
1042	BT_RS02835	BT_0578	excinuclease ABC subunit UvrA	0.354674	0.0198671	0.083265	1.70187	1732.63	0.152296	2.32885	1632.06	2088.53	1963.43	2090.52	1222.76	1488.95	1798.02	1576.79
1043	BT_RS06865	BT_1356	SLBB domain-containing protein	0.262402	0.0198776	0.083265	1.70164	5566.41	0.112684	2.32865	5570.2	5982.88	6199.25	6530.87	4442.73	5611.43	4838.38	5355.51
1044	BT_RS20045	BT_3973	S-adenosylmethionine:tRNA ribosyltransferase-isomerase	-0.230413	0.019913	0.0833332	1.70086	3132.48	0.0989754	-2.32798	2704.02	2982.79	3081.69	2760.44	3026.56	3464.09	3593.28	3446.94
1045	BT_RS08685	BT_1713	HAD-IIIA family hydrolase	1.16861	0.0199676	0.0834817	1.69967	10.4242	0.502204	2.32696	12.2711	18.7506	12.9566	13.6024	1.61848	11.0497	9.65194	3.49234
1046	BT_RS18285	BT_3624	lamin tail domain-containing protein	-0.324054	0.0199899	0.0834952	1.69919	1584.37	0.139286	-2.32654	1487.43	1480.57	1402.31	1261.63	2178.48	1661.14	1609.12	1594.25
1047	BT_RS12345	BT_2436	aminopeptidase	-0.474499	0.0201617	0.0840519	1.69547	142.234	0.204233	-2.32333	140.241	116.831	127.573	91.8164	197.455	143.647	128.233	192.079
1048	BT_RS19815	BT_3926	peptidoglycan DD-metalloendopeptidase family protein	0.146187	0.0201591	0.0840519	1.69553	6088.16	0.0629202	2.32337	6438.82	6326.16	6426.49	6394.84	5740.75	5947.52	5570.55	5860.15
1049	BT_RS12965	BT_2564	AhpC/TSA family protein	-0.223327	0.020207	0.0841604	1.6945	1648.94	0.0961586	-2.32248	1578.59	1531.06	1583.7	1396.8	1930.04	1744.94	1781.47	1644.89
1050	BT_RS08815	BT_1739	excinuclease ABC subunit UvrA	0.262452	0.0202591	0.0842972	1.69338	2951.9	0.113052	2.32151	3172.96	3300.1	3207.27	3191.47	2295.82	2592.08	2777	3078.5
1051	BT_RS10925	BT_2158	Gfo/Idh/MocA family oxidoreductase	-0.85103	0.020303	0.0843993	1.69244	1040.01	0.366712	-2.3207	1115.79	765.168	589.029	499.039	2342.75	1434.62	798.353	775.3
1052	BT_RS18615	BT_3692	phosphate acetyltransferase	-0.257895	0.0204125	0.0847325	1.6901	4671.11	0.111225	-2.31868	4880.39	4250.61	4033.5	3857.14	5344.23	5262.44	5104.5	4636.09
1053	BT_RS23340	BT_4631	arylsulfatase	-0.479294	0.0204219	0.0847325	1.6899	89.1335	0.206725	-2.3185	86.7742	66.3482	86.7098	59.5106	122.195	88.3979	115.823	87.3086
1054	BT_RS07210	BT_1423	ASCH domain-containing protein	0.418805	0.0205136	0.0849514	1.68796	198.85	0.180767	2.31682	269.964	227.892	218.27	197.235	218.495	162.984	147.537	148.425
1055	BT_RS13510	BT_2673	hypothetical protein	-0.512572	0.0205015	0.0849514	1.68821	85.0895	0.221218	-2.31704	83.2682	77.887	68.7698	52.7094	113.294	122.468	85.4886	76.8316
1056	BT_RS06375	BT_1263	DJ-1/PfpI family protein	0.455145	0.0211193	0.0872943	1.67532	93.1522	0.197387	2.30585	117.452	87.2623	113.62	114.77	79.3056	96.6852	59.2905	76.8316
1057	BT_RS17580	BT_3476	IPT/TIG domain-containing protein	-1.22105	0.0211023	0.0872943	1.67567	8.99159	0.529476	-2.30615	7.01206	4.32706	4.98332	5.95106	24.2772	7.36649	11.0308	6.98469
1058	BT_RS08895	BT_1755	toxin-antitoxin system YwqK family antitoxin	-0.56189	0.0212425	0.0877208	1.67279	711.158	0.243913	-2.30365	792.363	480.303	431.556	595.106	1169.35	837.938	637.028	745.615
1059	BT_RS19035	BT_3774	discoidin domain-containing protein	-0.391347	0.0213256	0.0879805	1.6711	452.471	0.169991	-2.30217	303.272	388.714	406.639	465.033	428.898	488.03	587.389	551.79
1060	BT_RS09605	BT_1892	IS3 family transposase	-0.328046	0.0213877	0.0881537	1.66984	141.639	0.142563	-2.30107	134.982	113.946	134.55	121.572	165.894	163.904	158.568	139.694
1061	BT_RS23030	BT_4568	TonB-dependent receptor family protein	-0.341695	0.0216513	0.0891561	1.66452	119.552	0.148794	-2.29643	105.181	113.225	106.643	96.0671	123.814	144.567	125.475	141.44
1062	BT_RS18200	BT_3607	DUF4434 domain-containing protein	-0.710642	0.021681	0.0891942	1.66392	20.9832	0.309525	-2.29591	20.1597	13.7023	16.9433	13.6024	32.3696	21.1787	28.9558	20.9541
1063	BT_RS13885	BT_2741	ribosome-associated translation inhibitor RaiA	0.262565	0.0217054	0.0892105	1.66343	7529.95	0.114383	2.29548	7727.29	8346.17	7918.5	8856.03	6098.44	6356.36	7793.25	7143.59
1064	BT_RS07325	BT_1446	dethiobiotin synthase	0.446642	0.0217263	0.0892124	1.66302	77.9314	0.194605	2.29512	84.1447	89.4259	76.7432	106.269	56.6469	58.9319	74.4578	76.8316
1065	BT_RS11245	BT_2223	hypothetical protein	-0.828131	0.0218161	0.0894973	1.66122	270.461	0.361069	-2.29355	290.124	187.506	174.416	129.223	624.734	327.809	215.1	214.779
1066	BT_RS21100	BT_4182	hybrid sensor histidine kinase/response regulator transcription factor	-0.431491	0.0218448	0.089531	1.66065	279.347	0.188173	-2.29306	278.729	232.94	217.273	225.29	423.233	321.363	249.571	286.372
1067	BT_RS05230	BT_1040	SusC/RagA family TonB-linked outer membrane protein	0.507977	0.0219908	0.0900448	1.65776	143.924	0.221773	2.29053	200.72	139.908	169.433	169.18	165.894	100.368	118.581	87.3086
1068	BT_RS04940	BT_0981	response regulator	-0.231494	0.0223886	0.091588	1.64997	1246.45	0.101368	-2.28371	1222.73	1114.22	1165.1	1089.04	1494.67	1323.21	1333.35	1229.3
1069	BT_RS10870	BT_2147	acyltransferase	-0.680764	0.0224589	0.0917893	1.64861	395.318	0.298251	-2.28252	500.486	238.709	246.176	231.241	682.19	515.654	370.91	377.173
1070	BT_RS21275	BT_4218	PhoH family protein	-0.381249	0.0225275	0.0919836	1.64729	736.592	0.167115	-2.28135	755.549	553.863	620.922	630.813	1047.97	730.204	717.001	836.416
1071	BT_RS18420	BT_3651	DUF3137 domain-containing protein	0.54345	0.0226449	0.0923766	1.64503	49.3876	0.238421	2.27937	68.3676	56.9729	57.8065	51.0091	32.3696	42.3573	56.5328	29.6849
1072	BT_RS03185	BT_0644	pyruvate, phosphate dikinase	-0.42641	0.0227147	0.092575	1.64369	3950.16	0.18717	-2.2782	4133.61	3327.51	3234.18	2790.2	5788.5	4470.54	4388.87	3467.9
1073	BT_RS10885	BT_2150	methylglyoxal synthase	0.262312	0.0227796	0.0927529	1.64245	1943.94	0.115195	2.27711	1794.21	2291.9	2283.36	2110.93	1654.9	1881.22	1780.09	1754.9
1074	BT_RS24485			0.405264	0.022824	0.0928473	1.64161	74.7188	0.178031	2.27637	75.3796	92.3106	93.6865	79.9143	66.3578	63.536	68.9424	57.6237
1075	BT_RS16715	BT_3300	glycoside hydrolase family 3 C-terminal domain-containing protein	-0.637236	0.0229778	0.0933861	1.63869	44.4119	0.280251	-2.2738	32.4308	35.3376	38.8699	34.8562	71.2132	65.3776	51.0174	26.1926
1076	BT_RS10295	BT_2033	RagB/SusD family nutrient uptake outer membrane protein	-0.490366	0.0230586	0.0936272	1.63717	46.7646	0.215786	-2.27246	32.4308	36.78	37.8732	47.6085	52.6007	51.5654	52.3962	62.8622
1077	BT_RS12465	BT_2462	DUF4974 domain-containing protein	-0.374037	0.0232083	0.0940951	1.63436	166.763	0.164775	-2.26999	177.931	130.533	142.523	132.624	206.356	207.183	164.083	172.871
1078	BT_RS13945	BT_2752	primosomal protein N'	-0.236396	0.0232169	0.0940951	1.6342	1621.42	0.104146	-2.26985	1355.96	1545.48	1547.82	1503.92	1578.83	1767.04	1933.14	1739.19
1079	BT_RS12665	BT_2503	DUF4476 domain-containing protein	0.295698	0.0233483	0.09454	1.63174	297.599	0.130397	2.26769	305.025	361.309	288.036	355.363	250.055	267.035	286.8	267.164
1080	BT_RS10615	BT_2096	GntR family transcriptional regulator	-0.426909	0.0234897	0.0949178	1.62912	137.223	0.188449	-2.26538	122.711	126.927	112.623	108.819	197.455	156.538	162.704	110.009
1081	BT_RS11025	BT_2178	hypothetical protein	0.267624	0.0234925	0.0949178	1.62907	2493.27	0.118139	2.26533	3176.46	2666.91	2599.3	2452.69	2362.17	2231.13	2060	2397.49
1082	BT_RS23865	BT_4737	pyruvate formate-lyase-activating protein	0.488364	0.0235068	0.0949178	1.62881	1252.13	0.215604	2.2651	1859.95	1396.2	1289.68	1298.18	764.733	980.664	974.846	1452.81
1083	BT_RS06775	BT_1338	dTDP-4-dehydrorhamnose 3,5-epimerase	0.421467	0.0239071	0.0964453	1.62147	433.913	0.186604	2.25862	593.395	475.976	515.276	406.373	458.84	353.592	390.214	277.641
1084	BT_RS12770	BT_2525	acetylxylan esterase	-0.433729	0.023967	0.0965978	1.62039	216.431	0.192115	-2.25766	212.115	175.246	189.366	163.229	330.17	252.302	208.206	200.81
1085	BT_RS20890	BT_4139	metallophosphoesterase	0.428615	0.0239979	0.0966331	1.61983	380.861	0.189891	2.25716	349.726	433.427	504.312	456.531	250.055	284.531	373.668	394.635
1086	BT_RS02525	BT_0513	hypothetical protein	0.406417	0.0242189	0.0971645	1.61585	150.439	0.180338	2.25364	200.72	188.948	157.473	139.425	152.947	111.418	126.854	125.724
1087	BT_RS03040	BT_0616	SoxR reducing system RseC family protein	-0.765138	0.0241547	0.0971645	1.617	666.12	0.339359	-2.25466	842.323	394.483	393.682	345.162	1314.21	851.751	642.543	544.806
1088	BT_RS10355	BT_2044	sigma-70 family RNA polymerase sigma factor	0.415899	0.0241975	0.0971645	1.61623	890.381	0.184517	2.25398	803.757	1002.43	1094.34	1166.41	618.26	686.005	765.261	986.587
1089	BT_RS14145	BT_2791	uracil phosphoribosyltransferase	-0.321454	0.0242188	0.0971645	1.61585	954.515	0.142638	-2.25364	888.778	787.524	885.038	836.549	1217.91	1149.17	828.688	1042.46
1090	BT_RS11160	BT_2206	metal ABC transporter permease	-0.283432	0.024299	0.0973965	1.61441	676.186	0.125837	-2.25237	560.088	663.482	693.678	521.993	716.178	747.699	736.305	770.062
1091	BT_RS22365	BT_4434	hypothetical protein	0.463993	0.0243963	0.0976971	1.61268	48.5881	0.206143	2.25083	58.726	59.1365	51.8266	55.2599	42.0805	41.4365	33.0924	47.1466
1092	BT_RS13030	BT_2575	hypothetical protein	-0.875	0.0246135	0.0982965	1.60883	32.1878	0.389336	-2.24742	43.8254	10.8176	16.9433	19.5535	37.2251	50.6446	33.0924	45.4005
1093	BT_RS15725	BT_3103	TonB-dependent receptor	-0.586361	0.0245791	0.0982965	1.60943	28.9571	0.260842	-2.24795	18.4067	23.7988	28.9033	21.2538	29.9419	36.8325	35.85	36.6696
1094	BT_RS19805	BT_3924	ATP-dependent DNA helicase RecG	0.356197	0.0246058	0.0982965	1.60896	992.546	0.158483	2.24754	922.086	1148.83	1245.83	1137.5	682.19	864.642	985.876	953.41
1095	BT_RS10050	BT_1984	helix-turn-helix transcriptional regulator	-0.622525	0.0249386	0.0995037	1.60313	58.5057	0.277621	-2.24235	58.726	46.1553	35.8799	44.2079	104.392	54.3279	51.0174	73.3392
1096	BT_RS08295	BT_1636	arylsulfatase	0.305797	0.0249703	0.0995395	1.60258	177.997	0.136403	2.24186	179.684	186.063	204.316	219.339	162.657	169.429	155.81	146.678
1097	BT_RS03890	BT_0777	hypothetical protein	-0.419571	0.0250451	0.0996559	1.60128	580.003	0.187249	-2.24071	559.212	493.285	433.549	502.44	861.032	722.837	554.297	513.374
1098	BT_RS19795	BT_3922	DJ-1/PfpI family protein	0.227267	0.025023	0.0996559	1.60166	1141.06	0.101411	2.24105	1291.1	1169.03	1219.92	1240.37	929.818	1085.64	1136.17	1056.43
1099	BT_RS16955	BT_3349	sulfatase-like hydrolase/transferase	-0.431244	0.0251353	0.0999237	1.59972	62.7962	0.192578	-2.23932	48.2079	59.1365	53.8199	54.4097	76.0686	83.7938	67.5636	59.3698
1100	BT_RS04765	BT_0946	hypothetical protein	-0.463317	0.025298	0.10027	1.59691	265.923	0.207132	-2.23682	293.63	214.911	200.33	187.884	401.383	301.105	285.422	242.718
1101	BT_RS04795	BT_0953	site-specific integrase	-0.543384	0.0252764	0.10027	1.59729	208.55	0.242891	-2.23715	248.928	152.168	144.516	135.174	322.887	255.986	202.691	206.048
1102	BT_RS05560	BT_1103	RNA polymerase sigma factor	0.806337	0.025253	0.10027	1.59769	156.433	0.360372	2.23751	113.069	181.736	210.296	288.201	54.2191	94.8436	130.991	178.11
1103	BT_RS18040	BT_3574	hypothetical protein	-0.945025	0.0253142	0.10027	1.59664	10.9603	0.422532	-2.23657	10.5181	10.0965	4.98332	4.25076	12.9479	17.4954	15.1673	12.2232
1104	BT_RS08115	BT_1601	signal recognition particle protein	-0.198582	0.0254136	0.100391	1.59493	4791.84	0.0888485	-2.23506	4347.48	4256.38	4761.07	4486.25	4787.47	5337.02	5450.59	4908.49
1105	BT_RS11395	BT_2253	TolC family protein	0.516845	0.0253886	0.100391	1.59536	300.505	0.231205	2.23544	273.47	292.798	373.749	471.834	187.744	213.628	273.012	317.803
1106	BT_RS22995	BT_4562	DUF6048 family protein	0.379231	0.0254085	0.100391	1.59502	967.343	0.169668	2.23513	991.33	1134.41	1064.44	1180.01	632.826	762.432	1028.62	944.679
1107	BT_RS05580	BT_1107	ferritin	0.731721	0.0255614	0.100883	1.59242	507.027	0.327713	2.23281	371.639	615.885	658.795	882.457	191.79	337.017	466.051	532.582
1108	BT_RS03420	BT_0684	long-chain fatty acid--CoA ligase	-0.4024	0.0256998	0.101338	1.59007	400.852	0.18039	-2.23072	441.76	311.548	318.933	310.305	519.533	476.06	350.227	478.451
1109	BT_RS16445	BT_3246	polysaccharide deacetylase family protein	0.219217	0.0257558	0.101467	1.58912	782.224	0.0983092	2.22987	818.658	828.632	822.248	893.509	651.439	742.174	762.503	738.631
1110	BT_RS20460	BT_4053	mechanosensitive ion channel	0.339017	0.0257926	0.101521	1.5885	303.442	0.152072	2.22932	301.518	364.915	323.916	361.314	216.067	281.768	261.981	316.057
1111	BT_RS21360	BT_4233	DUF3868 domain-containing protein	0.569598	0.0258833	0.101786	1.58698	41.5824	0.255659	2.22796	48.2079	62.7423	49.8332	38.2568	29.1327	38.6741	41.3654	24.4464
1112	BT_RS18510	BT_3670	TonB-dependent receptor	-0.836514	0.0261041	0.102562	1.58329	15.394	0.376019	-2.22466	5.25904	12.9812	12.9566	12.7523	19.4218	21.1787	12.4096	26.1926
1113	BT_RS12985	BT_2568	MFS transporter	0.482645	0.0261579	0.102681	1.5824	232.993	0.21703	2.22386	184.067	244.479	321.923	334.11	165.894	174.954	221.995	216.525
1114	BT_RS16015	BT_3163	glycoside hydrolase family 97 protein	-0.275309	0.0262335	0.102885	1.58114	221.299	0.12386	-2.22274	180.56	201.929	204.316	215.939	256.529	242.173	245.435	223.51
1115	BT_RS09220	BT_1820	ubiquinone-dependent pyruvate dehydrogenase	0.478055	0.0263597	0.103287	1.57906	1855.53	0.215256	2.22087	1688.15	2183.72	2187.68	2576.81	1060.11	1404.24	1751.14	1992.38
1116	BT_RS15820	BT_3122	AraC family transcriptional regulator	-0.31985	0.0264589	0.103583	1.57743	458.601	0.144115	-2.21941	459.29	389.435	377.736	408.073	613.405	497.238	432.958	490.674
1117	BT_RS13450	BT_2663	tetratricopeptide repeat protein	-0.364965	0.0266021	0.104051	1.57508	214.816	0.164598	-2.21731	167.413	191.112	176.41	215.088	195.027	265.194	281.285	227.002
1118	BT_RS01045	BT_0212	S8 family serine peptidase	0.56738	0.0266521	0.104153	1.57427	45.6255	0.255971	2.21658	57.8495	59.8576	49.8332	50.1589	25.8957	44.199	51.0174	26.1926
1119	BT_RS19405	BT_3843	ATP-dependent Clp protease ATP-binding subunit ClpX	0.450651	0.0266784	0.104163	1.57384	1935.1	0.203345	2.21619	1730.23	2372.67	2285.35	2547.05	1167.73	1460.41	1944.18	1973.17
1120	BT_RS18385	BT_3644	UDP-N-acetylmuramoyl-tripeptide--D-alanyl-D- alanine ligase	-0.22417	0.0267449	0.104329	1.57276	1964.57	0.101196	-2.21522	1785.45	1656.54	1833.86	1974.9	2235.93	2127.07	1916.6	2186.21
1121	BT_RS12300	BT_2427	IS3 family transposase	-0.314861	0.0267986	0.104438	1.57189	160.192	0.142185	-2.21444	164.783	144.956	136.543	125.822	178.842	187.846	175.114	167.632
1122	BT_RS17710	BT_3504	IPT/TIG domain-containing protein	-0.784214	0.0268206	0.104438	1.57153	25.6634	0.354188	-2.21412	25.4187	18.0294	19.9333	13.6024	51.7914	33.1492	20.6827	22.7002
1123	BT_RS14740	BT_2908	non-lysosomal glucosylceramidase	-0.637363	0.0269237	0.104746	1.56986	23.6527	0.288058	-2.21262	20.1597	16.5871	19.9333	18.7033	37.2251	26.7035	28.9558	20.9541
1124	BT_RS09560	BT_1883	glycoside hydrolase family 76 protein	-0.341544	0.0270527	0.105154	1.56779	553.543	0.154492	-2.21076	580.248	464.438	472.419	438.678	751.785	594.844	532.235	593.698
1125	BT_RS09140	BT_1804	electron transfer flavoprotein subunit beta/FixA family protein	0.495678	0.0272034	0.105552	1.56538	656.569	0.224432	2.20859	581.124	708.916	757.465	1021.88	405.43	479.743	594.284	703.707
1126	BT_RS16555	BT_3268	tRNA uridine-5-carboxymethylaminomethyl(34) synthesis enzyme MnmG	-0.21976	0.0271995	0.105552	1.56544	754.672	0.0995002	-2.20864	688.935	665.646	682.715	748.984	756.64	823.205	785.943	885.309
1127	BT_RS17060	BT_3369	glycosyltransferase	0.428234	0.0273426	0.105998	1.56316	1822.09	0.19407	2.20659	2463.86	2055.35	1977.38	1869.48	2172	1407	1343	1288.67
1128	BT_RS17645	BT_3489	arylsulfatase	0.319805	0.0274301	0.106243	1.56177	284.351	0.145014	2.20534	353.232	312.99	309.963	286.501	283.234	207.183	270.254	251.449
1129	BT_RS15755	BT_3109	sulfatase-like hydrolase/transferase	-0.490537	0.0275524	0.106528	1.55984	41.1624	0.222607	-2.2036	32.4308	31.7318	36.8766	37.4067	55.8376	46.9614	49.6385	38.4158
1130	BT_RS22595	BT_4480	hypothetical protein	-0.617278	0.0275413	0.106528	1.56002	513.107	0.280102	-2.20376	245.422	447.85	455.476	469.284	365.777	650.093	613.587	857.37
1131	BT_RS22790	BT_4519	PDDEXK nuclease domain-containing protein	0.180849	0.0278078	0.10742	1.55583	932.427	0.0822046	2.19999	1015.87	1014.69	985.701	944.519	847.275	864.642	903.145	883.563
1132	BT_RS20565	BT_4074	discoidin domain-containing protein	0.29324	0.0278521	0.107496	1.55514	199.633	0.133329	2.19936	217.374	240.873	206.31	216.789	189.362	181.4	193.039	151.917
1133	BT_RS18640	BT_3697	UDP-2,3-diacylglucosamine diphosphatase	-0.244071	0.0279587	0.107812	1.55348	1777.68	0.111049	-2.19787	1625.92	1444.52	1863.76	1578.73	1971.31	1866.48	2040.7	1829.99
1134	BT_RS14765	BT_2913	glycoside hydrolase family 88 protein	-0.590894	0.0279991	0.107873	1.55286	39.0753	0.268918	-2.1973	20.1597	37.5012	35.8799	32.3058	46.936	60.7736	44.1231	34.9234
1135	BT_RS09190	BT_1814	BamA/TamA family outer membrane protein	0.239424	0.0281537	0.108373	1.55046	923.993	0.10907	2.19514	972.923	1107.01	987.694	929.216	812.478	784.531	860.401	937.694
1136	BT_RS16120	BT_3184	L-aspartate oxidase	-0.179757	0.028233	0.108583	1.54924	2756.41	0.0819298	-2.19403	2533.98	2687.1	2580.36	2534.3	2772.46	2989.87	2810.09	3143.11
1137	BT_RS18810	BT_3731	orotate phosphoribosyltransferase	-0.360124	0.0283262	0.108845	1.54781	2588.46	0.164235	-2.19274	1882.74	2586.86	2095.99	2500.3	2579.05	2623.39	3633.26	2806.1
1138	BT_RS19735	BT_3910	VWA domain-containing protein	0.54501	0.0283802	0.108957	1.54699	202.235	0.248637	2.19199	178.807	227.892	287.039	263.547	96.2997	172.192	193.039	199.064
1139	BT_RS17760	BT_3514	glycosyl hydrolase 115 family protein	-0.409473	0.0285004	0.109322	1.54515	85.1807	0.186946	-2.19033	78.0091	79.3294	58.8032	73.9632	87.398	94.8436	86.8674	122.232
1140	BT_RS23250	BT_4613	hypothetical protein	0.45553	0.028662	0.109846	1.54269	400.21	0.208185	2.1881	546.941	426.936	452.486	429.327	480.689	314.918	293.695	256.687
1141	BT_RS18800	BT_3729	peptide chain release factor N(5)-glutamine methyltransferase	-0.344065	0.0287873	0.110229	1.5408	278.726	0.157367	-2.18639	257.693	279.095	192.356	249.945	286.471	298.343	299.21	366.696
1142	BT_RS24505			0.578646	0.028882	0.110495	1.53937	31.5409	0.264815	2.18509	47.3314	41.107	31.8933	31.4556	27.5142	24.8619	28.9558	19.2079
1143	BT_RS22545	BT_4470	TonB-dependent receptor	-0.280365	0.0291691	0.111496	1.53508	829.936	0.128538	-2.18119	797.622	758.677	714.608	731.981	1057.68	962.248	846.613	770.062
1144	BT_RS01175	BT_0238	anaerobic sulfatase-maturation protein	0.277475	0.0293163	0.111863	1.53289	1269.08	0.127328	2.17921	1476.04	1510.14	1422.24	1156.21	1258.37	1146.41	1027.24	1155.97
1145	BT_RS17860	BT_3534	hypothetical protein	-0.615825	0.0292975	0.111863	1.53317	49.8835	0.282558	-2.17946	48.2079	37.5012	43.8532	28.9052	87.398	41.4365	52.3962	59.3698
1146	BT_RS03770	BT_0754	TonB-dependent receptor	0.29093	0.0294058	0.112106	1.53157	160.159	0.133577	2.178	162.154	180.294	184.383	175.981	133.525	139.963	153.052	151.917
1147	BT_RS00930	BT_0189	FecR domain-containing protein	-0.530125	0.0294538	0.112192	1.53086	86.7882	0.243471	-2.17736	101.675	66.3482	68.7698	48.4586	126.242	98.5268	88.2463	96.0394
1148	BT_RS24315			0.354755	0.0295707	0.112539	1.52914	147.33	0.163046	2.17579	178.807	141.351	165.446	172.581	114.912	112.339	144.779	148.425
1149	BT_RS01225	BT_0248	sigma-70 family RNA polymerase sigma factor	-0.327288	0.0298126	0.113361	1.5256	447.93	0.150646	-2.17257	327.814	365.636	424.579	469.284	462.077	465.01	503.28	565.76
1150	BT_RS18090	BT_3585	Gfo/Idh/MocA family oxidoreductase	-0.352821	0.0298954	0.113576	1.5244	187.404	0.16248	-2.17147	149.006	164.428	171.426	175.981	262.194	198.895	176.493	200.81
1151	BT_RS03985	BT_0797	metalloregulator ArsR/SmtB family transcription factor	-0.664256	0.0305134	0.115723	1.51551	227.843	0.307048	-2.16336	275.223	148.562	138.536	144.526	443.464	249.54	215.1	207.794
1152	BT_RS06210	BT_1229	putative transporter	-0.258022	0.0305036	0.115723	1.51565	1671.72	0.119262	-2.16349	1625.04	1533.94	1573.73	1361.94	2108.07	1791.9	1735.97	1643.15
1153	BT_RS05640	BT_1118	RagB/SusD family nutrient uptake outer membrane protein	0.363594	0.0306882	0.116055	1.51303	481.373	0.168245	2.16109	454.907	550.979	557.135	601.057	314.795	471.455	427.443	473.213
1154	BT_RS05905			0.917703	0.0306623	0.116055	1.51339	12.4557	0.424582	2.16143	21.0362	17.3082	18.9366	8.50152	11.3294	8.2873	5.51539	8.73086
1155	BT_RS07410	BT_1463	sugar O-acetyltransferase	0.419497	0.0307276	0.116055	1.51247	70.4267	0.194159	2.16058	76.2561	69.2329	83.7198	91.8164	50.1729	64.4568	57.9116	69.8469
1156	BT_RS10305	BT_2035	ATP-binding cassette domain-containing protein	-0.190672	0.0306681	0.116055	1.51331	1607.27	0.0882186	-2.16135	1631.18	1509.42	1462.11	1402.75	1703.45	1778.09	1647.72	1723.47
1157	BT_RS11265	BT_2227	DUF4405 domain-containing protein	-0.50295	0.0307604	0.116055	1.51201	81.5354	0.23283	-2.16016	84.1447	56.2517	70.7632	61.2109	130.288	94.8436	74.4578	80.3239
1158	BT_RS19570	BT_3875	50S ribosomal protein L13	-0.214389	0.0307451	0.116055	1.51222	3799.87	0.0992377	-2.16036	3449.06	3284.24	3682.68	3658.2	3808.29	4385.83	4357.16	3773.48
1159	BT_RS19650	BT_3893	DUF975 family protein	-0.322616	0.0307924	0.116076	1.51156	1277.29	0.149377	-2.15975	928.221	1174.8	1140.18	1293.93	1212.24	1327.81	1613.25	1527.9
1160	BT_RS19825	BT_3928	DoxX family protein	-0.137166	0.0309314	0.116496	1.5096	3443.86	0.0635631	-2.15795	3324.59	3242.41	3332.85	3223.78	3694.99	3590.24	3578.11	3563.94
1161	BT_RS22855	BT_4533	hypothetical protein	0.253258	0.0309571	0.116496	1.50924	668.684	0.117378	2.15762	806.387	702.426	728.562	675.871	683.809	601.29	608.072	543.059
1162	BT_RS23780	BT_4720	sigma-70 family RNA polymerase sigma factor	-0.292141	0.0310269	0.116658	1.50826	232.325	0.135456	-2.15673	220.88	194.718	190.363	226.99	224.16	252.302	278.527	270.657
1163	BT_RS07290	BT_1439	RagB/SusD family nutrient uptake outer membrane protein	-0.504267	0.0312812	0.117513	1.50472	1827.64	0.234164	-2.15348	1023.76	1784.91	1450.15	1784.47	1434.78	2127.07	2454.35	2561.63
1164	BT_RS24415			-0.887454	0.0313977	0.117849	1.5031	13.2457	0.412387	-2.152	16.6536	6.49059	5.97999	7.65137	14.5663	14.733	20.6827	19.2079
1165	BT_RS08695	BT_1715	glycosyltransferase family protein	1.08759	0.0314456	0.117928	1.50244	8.1948	0.50553	2.15139	10.5181	9.37529	11.96	12.7523	4.85545	7.36649	0	8.73086
1166	BT_RS13595	BT_2689	TetR/AcrR family transcriptional regulator	0.491117	0.0316029	0.118416	1.50027	279.593	0.228491	2.1494	478.573	300.731	278.069	250.795	271.096	209.945	253.708	193.825
1167	BT_RS12710	BT_2512	heavy metal translocating P-type ATPase	-0.223212	0.0317596	0.118901	1.49812	1465.73	0.103944	-2.14742	1512.85	1331.29	1238.85	1329.64	1586.11	1694.29	1567.75	1465.04
1168	BT_RS03795	BT_0759	hypothetical protein	-1.07942	0.0320145	0.119591	1.49465	7.49907	0.503407	-2.14423	6.13555	5.04823	3.98666	4.25076	15.3756	6.44568	8.27309	10.477
1169	BT_RS14160	BT_2794	HlyD family secretion protein	-0.95712	0.032026	0.119591	1.4945	8.56683	0.4464	-2.14409	7.01206	5.04823	5.97999	5.10091	9.71089	11.0497	12.4096	12.2232
1170	BT_RS17800	BT_3522	DUF4972 domain-containing protein	-0.402188	0.0319863	0.119591	1.49504	71.4744	0.187537	-2.14458	67.4911	59.8576	54.8165	64.6115	96.2997	71.8233	73.0789	83.8162
1171	BT_RS20975	BT_4157	alpha-galactosidase	-0.645644	0.0320946	0.119745	1.49357	26.5162	0.301248	-2.14323	19.2832	23.7988	17.94	22.1039	38.0343	37.7533	16.5462	36.6696
1172	BT_RS16505	BT_3258	LytTR family DNA-binding domain-containing protein	-0.540825	0.0324434	0.120943	1.48887	371.606	0.252852	-2.1389	376.022	263.951	301.989	272.049	640.919	492.634	307.483	317.803
1173	BT_RS16620	BT_3281	hypothetical protein	-0.981345	0.0324852	0.120996	1.48831	8.99737	0.458918	-2.13839	3.50603	5.04823	5.97999	9.35167	12.1386	9.20812	11.0308	15.7155
1174	BT_RS05615	BT_1113	NAD(P)H-dependent oxidoreductase	0.287901	0.0325858	0.121267	1.48697	191.372	0.134713	2.13715	205.979	212.026	223.253	198.085	158.611	160.221	199.933	172.871
1175	BT_RS17485	BT_3455	16S rRNA (cytosine(1402)-N(4))-methyltransferase RsmH	-0.274927	0.0327249	0.121681	1.48512	1085.09	0.128745	-2.13544	961.528	899.307	958.791	1104.35	1086.81	1087.48	1180.29	1402.18
1176	BT_RS21505	BT_4260	dCMP deaminase family protein	0.242642	0.0328372	0.121995	1.48363	1522.37	0.113699	2.13407	1916.92	1575.77	1537.85	1572.78	1433.17	1493.56	1330.59	1318.36
1177	BT_RS20270	BT_4016	hypothetical protein	-1.03848	0.0328703	0.122014	1.4832	7.44353	0.486712	-2.13366	3.50603	6.49059	5.97999	3.40061	8.90165	10.1289	12.4096	8.73086
1178	BT_RS20555	BT_4072	alpha-mannosidase	0.345584	0.0333087	0.123536	1.47744	181.795	0.162372	2.12834	246.299	204.093	197.34	168.33	169.131	174.954	147.537	146.678
1179	BT_RS11920	BT_2359	formamidopyrimidine-DNA glycosylase	-0.785731	0.0334264	0.123867	1.47591	22.3137	0.369421	-2.12692	23.6657	18.0294	13.9533	11.052	42.0805	32.2284	16.5462	20.9541
1180	BT_RS18865	BT_3740	fibrobacter succinogenes major paralogous domain-containing protein	-0.369761	0.0335785	0.124326	1.47394	244.229	0.173997	-2.1251	195.461	225.007	215.28	215.939	215.258	302.947	344.712	239.226
1181	BT_RS06500	BT_1288	ABC transporter substrate-binding protein	-0.203351	0.0338455	0.125103	1.4705	463.199	0.0958341	-2.12191	437.377	432.706	410.626	441.229	480.689	500.921	525.341	476.705
1182	BT_RS12980	BT_2567	DMT family transporter	0.478672	0.0338173	0.125103	1.47086	184.97	0.22555	2.12224	152.512	204.093	235.213	267.798	108.438	164.825	179.25	167.632
1183	BT_RS12020	BT_2379	alpha/beta hydrolase	-0.594078	0.0339018	0.125205	1.46978	155.218	0.280062	-2.12124	170.919	100.243	105.646	119.871	293.754	161.142	136.506	153.663
1184	BT_RS16210	BT_3201	hypothetical protein	0.533357	0.0339356	0.125223	1.46934	69.6467	0.251484	2.12084	57.8495	78.6082	78.7365	112.22	54.2191	43.2781	60.6693	71.593
1185	BT_RS15730	BT_3104	hypothetical protein	-0.880796	0.0341217	0.125804	1.46697	10.9333	0.415739	-2.11863	7.01206	7.93294	9.96664	5.95106	10.5201	19.337	11.0308	15.7155
1186	BT_RS09175	BT_1811	chaperone modulator CbpM	0.579702	0.0341828	0.125923	1.46619	271.261	0.273714	2.11791	180.56	359.867	361.789	395.321	148.091	200.737	249.571	274.149
1187	BT_RS07680	BT_1519	N-acetylmuramoyl-L-alanine amidase	-0.569381	0.0343979	0.126502	1.46347	53.9898	0.269163	-2.11538	30.6778	41.107	41.8599	59.5106	64.7393	46.0406	86.8674	61.116
1188	BT_RS15155	BT_2989	hypothetical protein	-0.58436	0.0343757	0.126502	1.46375	33.4331	0.27621	-2.11564	38.5663	23.0776	23.9199	22.1039	50.1729	34.9908	34.4712	40.1619
1189	BT_RS04135	BT_0825	tagaturonate reductase	-0.263519	0.0345272	0.126791	1.46184	422.681	0.124663	-2.11386	410.205	369.963	373.749	385.969	489.591	514.734	390.214	447.02
1190	BT_RS21930	BT_4345	30S ribosomal protein S1	-0.227296	0.0345344	0.126791	1.46175	15245.9	0.107531	-2.11378	13026.7	13594.9	14336	15229.6	14284.7	17101.3	17679.6	16714.4
1191	BT_RS14365	BT_2833	endonuclease/exonuclease/phosphatase family protein	0.332352	0.0346303	0.126929	1.46054	916.333	0.157315	2.11266	911.568	1037.77	1038.52	1092.44	624.734	776.244	864.538	984.841
1192	BT_RS22460	BT_4453	6-carboxytetrahydropterin synthase	-0.295856	0.0346088	0.126929	1.46081	583.057	0.140023	-2.11291	606.543	525.737	489.362	475.235	734.791	676.796	557.055	598.937
1193	BT_RS13045	BT_2578	MBL fold metallo-hydrolase	0.23522	0.0347301	0.127188	1.45929	881.591	0.1114	2.11149	1055.31	961.328	873.078	926.665	902.304	800.185	770.776	763.077
1194	BT_RS12660	BT_2502	hypothetical protein	0.294274	0.0350241	0.128158	1.45563	621.563	0.139593	2.10808	576.742	731.994	741.518	686.072	482.308	598.527	526.72	628.622
1195	BT_RS15720	BT_3102	RagB/SusD family nutrient uptake outer membrane protein	-0.703042	0.0351118	0.128371	1.45455	20.3552	0.333659	-2.10707	14.0241	15.1447	14.95	17.003	16.1848	31.3076	19.3039	34.9234
1196	BT_RS20585	BT_4078	GDSL-type esterase/lipase family protein	-1.0985	0.0353547	0.129151	1.45155	8.16436	0.522031	-2.10427	10.5181	3.60588	2.98999	4.25076	12.9479	14.733	11.0308	5.23851
1197	BT_RS02000	BT_0410	SPOR domain-containing protein	0.348385	0.035438	0.129346	1.45053	5136.39	0.165636	2.10332	4944.38	5756.43	6083.64	6226.51	3279.85	4943.84	4761.16	5095.33
1198	BT_RS21320	BT_4226	FimB/Mfa2 family fimbrial subunit	1.15513	0.0354672	0.129346	1.45017	7.08302	0.549281	2.10298	11.3946	10.0965	11.96	6.80121	6.47393	6.44568	0	3.49234
1199	BT_RS01515	BT_0309	dihydrolipoyl dehydrogenase	0.495494	0.0355993	0.129611	1.44856	544.449	0.235784	2.10148	445.266	701.704	657.799	740.482	285.662	460.406	547.403	516.867
1200	BT_RS05775	BT_1143	YecH family protein	0.559421	0.0355789	0.129611	1.44881	48.3476	0.266174	2.10171	81.5152	61.3	47.8399	40.8073	45.3175	39.5949	37.2289	33.1773
1201	BT_RS08290	BT_1635	response regulator	-0.319223	0.0357589	0.130084	1.44662	1172.25	0.152036	-2.09966	1150.85	848.103	1067.43	1109.45	1573.16	1267.04	1162.37	1199.62
1202	BT_RS03920	BT_0784	RNA-binding protein	0.490588	0.0358132	0.130173	1.44596	8881.72	0.23372	2.09904	15444.1	9905.36	7813.85	8347.64	9208.35	6319.53	7412.69	6602.27
1203	BT_RS05745	BT_1138	site-specific integrase	-0.271807	0.0359645	0.130614	1.44413	297.319	0.129597	-2.09733	281.359	262.508	234.216	296.703	292.945	330.571	324.029	356.219
1204	BT_RS17980	BT_3561	DUF5689 domain-containing protein	0.268672	0.0360026	0.130644	1.44367	4950.25	0.128128	2.0969	4513.14	5602.82	5873.34	5649.26	3935.34	4806.64	4850.79	4370.67
1205	BT_RS21160	BT_4194	SPFH domain-containing protein	-0.430106	0.0361389	0.13103	1.44202	323.209	0.205266	-2.09536	351.479	261.787	233.219	257.596	496.065	368.325	311.62	305.58
1206	BT_RS17380	BT_3433	hypothetical protein	-0.578383	0.0362153	0.131198	1.44111	408.439	0.276143	-2.0945	459.29	307.221	252.156	294.152	719.415	531.308	379.183	324.788
1207	BT_RS06415	BT_1271	30S ribosomal protein S16	-0.19887	0.0363301	0.131505	1.43973	9158.46	0.0950069	-2.09321	8038.45	8859.65	8318.16	8895.14	8823.15	10671.3	9825.67	9836.18
1208	BT_RS07775	BT_1538	glucosaminidase domain-containing protein	0.229945	0.0364563	0.131743	1.43823	990.85	0.109927	2.0918	991.33	1134.41	1108.29	1040.59	828.663	868.325	1024.48	930.709
1209	BT_RS09250	BT_1826	hypothetical protein	-0.300542	0.0364416	0.131743	1.4384	158.829	0.143665	-2.09197	157.771	148.562	132.556	132.624	184.507	193.37	164.083	157.155
1210	BT_RS03615	BT_0722	lysine exporter LysO family protein	-0.512599	0.0366165	0.132213	1.43632	458.147	0.245261	-2.09001	495.227	345.443	343.849	328.159	806.813	499.08	394.351	452.258
1211	BT_RS15875	BT_3134	hybrid sensor histidine kinase/response regulator transcription factor	-0.522966	0.0366759	0.132318	1.43562	45.3847	0.2503	-2.08935	35.0603	36.78	48.8366	30.6055	69.5947	56.1695	44.1231	41.9081
1212	BT_RS17875	BT_3538	hypothetical protein	-0.600018	0.0368006	0.132658	1.43415	949.066	0.287369	-2.08797	1078.1	658.434	687.698	595.956	1818.36	1093.92	814.899	845.147
1213	BT_RS19425	BT_3847	peptidylprolyl isomerase	0.44473	0.0369838	0.133209	1.43199	2059.05	0.213203	2.08594	3133.51	2391.42	1990.34	1983.4	2356.51	1674.96	1468.47	1473.77
1214	BT_RS24410			-0.497153	0.0374486	0.134772	1.42656	8933.12	0.23892	-2.08084	9049.94	6267.74	6685.63	7635.21	16096.6	9082.88	8223.45	8423.53
1215	BT_RS18015	BT_3568	RagB/SusD family nutrient uptake outer membrane protein	0.657876	0.037571	0.135101	1.42515	333.58	0.316362	2.0795	220.88	379.339	476.406	554.299	147.282	244.015	293.695	352.727
1216	BT_RS12905	BT_2552	butyrate kinase	-0.231545	0.0376382	0.135231	1.42437	264.99	0.111385	-2.07877	243.669	232.219	247.173	250.795	267.859	286.372	301.968	289.864
1217	BT_RS04865	BT_0966	RNA polymerase sigma-70 factor	0.59103	0.037925	0.13615	1.42107	342.277	0.284743	2.07566	592.519	366.358	415.609	272.899	384.389	257.827	170.977	277.641
1218	BT_RS01305	BT_0265	family 43 glycosylhydrolase	-0.899132	0.038107	0.136467	1.419	10.7064	0.433588	-2.0737	5.25904	7.21176	11.96	5.95106	16.1848	11.0497	19.3039	8.73086
1219	BT_RS09195	BT_1815	low specificity L-threonine aldolase	-0.257417	0.0380859	0.136467	1.41924	924.36	0.12412	-2.07393	723.995	814.208	867.098	961.522	905.541	1026.7	1060.33	1035.48
1220	BT_RS11910	BT_2356	AraC family transcriptional regulator	0.696457	0.0381057	0.136467	1.41901	209.426	0.33585	2.07372	420.723	209.862	225.246	182.783	259.766	152.855	108.929	115.247
1221	BT_RS00885	BT_0180	methionine synthase	0.210183	0.0382696	0.136937	1.41715	2350.89	0.101442	2.07196	2475.26	2499.6	2567.41	2540.25	1952.7	2072.75	2457.11	2242.08
1222	BT_RS17160	BT_3390	GtrA family protein	0.261996	0.0383805	0.137153	1.41589	2703.83	0.126521	2.07077	3527.07	2772.2	2849.46	2647.37	2627.61	2474.22	2219.95	2512.74
1223	BT_RS19925	BT_3949	DUF4827 domain-containing protein	0.380797	0.0383927	0.137153	1.41575	3552.04	0.183903	2.07064	5103.9	3504.92	3939.81	3527.28	3920.77	3054.33	2552.25	2813.08
1224	BT_RS18695	BT_3708	alkaline phosphatase	-0.273651	0.0385382	0.13756	1.41411	1128.84	0.132257	-2.06908	973.8	864.69	1066.43	1182.56	1160.45	1259.67	1154.1	1369
1225	BT_RS09035	BT_1783	cation:proton antiporter	0.23388	0.038571	0.137565	1.41374	1771.3	0.113054	2.06873	1769.67	2051.75	1934.53	1897.54	1392.7	1639.97	1760.79	1723.47
1226	BT_RS12470	BT_2463	RNA polymerase sigma-70 factor	-0.435852	0.0387717	0.138055	1.41148	140.123	0.210903	-2.0666	157.771	109.619	103.653	107.119	211.212	143.647	144.779	143.186
1227	BT_RS18325	BT_3632	DUF4876 domain-containing protein	-0.403492	0.0387556	0.138055	1.41167	171.217	0.195228	-2.06677	139.365	155.774	168.436	123.272	164.276	177.717	173.735	267.164
1228	BT_RS11615	BT_2297	group II intron reverse transcriptase/maturase	0.75308	0.0388278	0.138142	1.41086	24.9289	0.36451	2.06601	21.9127	33.8953	43.8532	26.3547	15.3756	22.0995	28.9558	6.98469
1229	BT_RS01165	BT_0236	S46 family peptidase	0.513026	0.0389747	0.138552	1.40922	2833.64	0.248504	2.06445	2488.4	3548.19	3424.54	3864.79	1391.89	2196.14	3212.72	2542.43
1230	BT_RS04650	BT_0924	NEW3 domain-containing protein	0.511324	0.0390417	0.138565	1.40847	520.937	0.247765	2.06375	845.829	539.44	501.322	565.351	598.838	441.99	292.316	382.412
1231	BT_RS11835	BT_2341	hypothetical protein	0.419055	0.0390115	0.138565	1.40881	147.538	0.203024	2.06407	227.015	168.034	148.503	133.474	129.479	144.567	122.717	106.516
1232	BT_RS18445	BT_3656	family 43 glycosylhydrolase	-0.621983	0.0391061	0.138681	1.40776	20.8083	0.301485	-2.06307	17.5301	16.5871	18.9366	13.6024	27.5142	27.6243	28.9558	15.7155
1233	BT_RS23565	BT_4677	PepSY-like domain-containing protein	0.342091	0.0392315	0.139012	1.40637	958.724	0.165922	2.06175	865.113	1050.75	1155.13	1213.17	683.809	880.296	805.247	1016.27
1234	BT_RS06805	BT_1344	glycosyltransferase family 4 protein	0.357237	0.0394221	0.139575	1.40426	1732.48	0.173437	2.05975	2364.82	1810.15	1917.58	1695.2	1938.94	1499.08	1347.13	1286.93
1235	BT_RS07235	BT_1428	antibiotic biosynthesis monooxygenase	0.361575	0.0394595	0.139594	1.40385	1170.01	0.175576	2.05936	1494.44	1342.11	1159.12	1272.68	1278.6	1121.55	912.797	778.793
1236	BT_RS13240	BT_2618	sigma-54 dependent transcriptional regulator	-0.909941	0.0395628	0.139846	1.40271	10.7185	0.442087	-2.05829	10.5181	5.04823	8.96998	5.10091	15.3756	10.1289	9.65194	20.9541
1237	BT_RS16250	BT_3210	permease-like cell division protein FtsX	0.340943	0.0397393	0.140356	1.40078	1265.65	0.165792	2.05645	1416.44	1380.33	1327.56	1528.57	844.038	1004.61	1340.24	1283.44
1238	BT_RS04900	BT_0973	DUF6064 family protein	-0.383717	0.040006	0.140455	1.39788	1226.5	0.186843	-2.05369	1351.57	960.607	1008.62	939.418	1791.66	1375.69	1156.85	1227.56
1239	BT_RS06930	BT_1369	DUF4348 domain-containing protein	-0.21994	0.0398926	0.140455	1.39911	775.376	0.107034	-2.05486	694.194	729.109	713.612	723.479	797.102	741.253	870.053	934.202
1240	BT_RS09665	BT_1904	AraC family transcriptional regulator	0.261227	0.0400092	0.140455	1.39784	596.195	0.127201	2.05365	669.652	706.032	614.942	613.81	593.174	572.745	555.676	443.528
1241	BT_RS17120	BT_3381	DUF5722 domain-containing protein	0.310972	0.0399962	0.140455	1.39798	5122.63	0.151414	2.05379	6660.58	5619.41	5588.3	4825.46	5602.37	4318.61	4147.57	4218.75
1242	BT_RS17985	BT_3562	DUF6359 domain-containing protein	0.287346	0.0400244	0.140455	1.39768	8450.45	0.13993	2.0535	7486.25	10019.3	10035.4	9614.37	6681.9	7721	8666.06	7379.32
1243	BT_RS18550	BT_3678	hybrid sensor histidine kinase/response regulator transcription factor	-0.643328	0.0398684	0.140455	1.39937	73.5766	0.313038	-2.05511	84.1447	43.2706	48.8366	55.2599	135.143	94.8436	53.7751	73.3392
1244	BT_RS19680	BT_3899	BlaI/MecI/CopY family transcriptional regulator	-0.620689	0.0399457	0.140455	1.39853	76.1286	0.30214	-2.05431	74.5031	57.6941	61.7932	48.4586	139.999	108.656	62.0482	55.8775
1245	BT_RS19780	BT_3919	MotA/TolQ/ExbB proton channel family protein	0.269161	0.0399204	0.140455	1.3988	1121.88	0.131006	2.05457	1117.55	1239.7	1247.82	1295.63	861.032	960.406	1198.22	1054.69
1246	BT_RS01965	BT_0403	HU family DNA-binding protein	0.833935	0.0400963	0.140532	1.3969	24.9131	0.406252	2.05276	30.6778	26.6835	35.8799	32.3058	7.28317	11.0497	34.4712	20.9541
1247	BT_RS18050	BT_3576	PfkB family carbohydrate kinase	-0.322837	0.0401106	0.140532	1.39674	624.565	0.157282	-2.05261	454.907	589.922	546.172	625.712	555.139	704.421	743.199	777.046
1248	BT_RS23480	BT_4660	TonB-dependent receptor	-0.529479	0.0401503	0.140558	1.39631	39.9928	0.258006	-2.0522	35.0603	36.78	34.8833	26.3547	58.2653	56.1695	42.7443	29.6849
1249	BT_RS22885	BT_4539	virulence RhuM family protein	0.186373	0.0403305	0.141076	1.39437	1762.65	0.0908983	2.05035	2029.99	1825.3	1886.69	1767.47	1763.34	1643.65	1613.25	1571.55
1250	BT_RS11295	BT_2233	DUF4834 family protein	-0.283411	0.0404147	0.141257	1.39346	1388.21	0.138284	-2.04949	1481.3	1167.58	1054.47	1307.53	1701.83	1523.94	1409.18	1459.8
1251	BT_RS11325	BT_2239	S41 family peptidase	-0.44886	0.0404538	0.141281	1.39304	1012.7	0.219054	-2.04909	1014.12	816.372	798.328	799.993	1704.26	1151.01	925.207	892.294
1252	BT_RS10450	BT_2062	6-phosphofructokinase	0.312938	0.0405404	0.141471	1.39211	3450.82	0.152787	2.0482	3215.91	3814.3	4022.54	4237.16	2524.83	2820.45	3491.24	3480.12
1253	BT_RS10660	BT_2105	GH92 family glycosyl hydrolase	-0.521656	0.0406245	0.141538	1.39121	38.222	0.254796	-2.04734	36.8133	23.0776	30.8966	36.5565	52.6007	51.5654	35.85	38.4158
1254	BT_RS20430	BT_4048	DUF1573 domain-containing protein	0.16619	0.0406127	0.141538	1.39134	1901.75	0.0811688	2.04746	2107.12	1932.75	2045.16	1958.75	1840.21	1723.76	1729.08	1877.13
1255	BT_RS21770	BT_4312	serine--tRNA ligase	-0.256715	0.0409658	0.142613	1.38758	5120.06	0.125602	-2.04388	4219.51	4479.95	4568.71	5390.81	5026.2	5149.18	5962.14	6163.99
1256	BT_RS21325	BT_4227	Mfa1 family fimbria major subunit	0.729477	0.0411132	0.143012	1.38602	27.0028	0.357169	2.04239	45.5784	24.52	40.8632	26.3547	25.8957	28.5452	13.7885	10.477
1257	BT_RS15095	BT_2979	DUF4491 family protein	-0.282252	0.0412157	0.143255	1.38494	461.977	0.138267	-2.04135	356.738	438.475	411.622	463.333	576.18	494.476	518.447	436.543
1258	BT_RS07195	BT_1420	TonB-dependent receptor	0.329531	0.0412702	0.14333	1.38436	205.938	0.161471	2.04081	281.359	226.449	213.286	198.085	208.784	177.717	165.462	176.363
1259	BT_RS16520	BT_3261	polyprenyl synthetase family protein	-0.2836	0.0414301	0.143771	1.38268	2466.57	0.139074	-2.0392	2693.51	2159.2	2075.06	1974.9	3035.46	2801.11	2585.34	2407.97
1260	BT_RS04165	BT_0831	DEAD/DEAH box helicase	-0.188096	0.0417642	0.144701	1.3792	2118	0.0923915	-2.03586	2043.14	1911.84	2023.23	1944.3	2444.72	2069.98	2346.8	2160.01
1261	BT_RS13575	BT_2685	hypothetical protein	0.348116	0.0417331	0.144701	1.37952	178.32	0.170966	2.03617	187.573	203.372	210.296	195.535	114.103	176.796	176.493	162.394
1262	BT_RS10600	BT_2093	cytidylate kinase-like family protein	0.231172	0.04183	0.144814	1.37851	1934.42	0.113586	2.03521	2217.56	2059.68	2259.44	1818.47	1595.82	1869.25	1860.07	1795.06
1263	BT_RS02840	BT_0579	Cys-tRNA(Pro) deacylase	0.410202	0.041984	0.145117	1.37692	322.909	0.201705	2.03368	291	407.465	381.722	390.22	218.495	226.52	364.016	303.834
1264	BT_RS14390	BT_2837	2-oxoacid:ferredoxin oxidoreductase subunit beta	-0.361167	0.0419813	0.145117	1.37694	870.526	0.17759	-2.0337	584.63	779.592	904.971	777.889	755.831	1074.59	1009.32	1077.39
1265	BT_RS00515	BT_0106	dihydrofolate reductase family protein	0.267592	0.042234	0.145782	1.37434	345.133	0.131741	2.03121	333.073	390.878	416.606	369.816	353.638	287.293	319.893	289.864
1266	BT_RS03380	BT_0676	N-acetylglucosamine-6-phosphate deacetylase	-0.232877	0.042243	0.145782	1.37425	687.455	0.114655	-2.03112	689.811	628.866	635.872	575.553	797.912	758.749	648.059	764.823
1267	BT_RS17490	BT_3456	division/cell wall cluster transcriptional repressor MraZ	-0.364262	0.0422941	0.145843	1.37372	868.77	0.179385	-2.03061	723.118	836.564	660.789	814.445	689.473	998.16	1076.88	1150.73
1268	BT_RS01520	BT_0310	lipoate--protein ligase family protein	0.801854	0.0424747	0.14635	1.37187	198.692	0.395228	2.02884	112.193	261.787	287.039	346.862	69.5947	102.21	224.752	185.094
1269	BT_RS11500	BT_2276	AI-2E family transporter	-0.216457	0.0425774	0.146559	1.37082	566.605	0.106743	-2.02783	525.028	519.968	498.332	555.999	664.387	586.557	634.27	548.298
1270	BT_RS14655	BT_2890	site-specific integrase	0.437102	0.0426023	0.146559	1.37057	54.2279	0.215577	2.02759	73.6266	67.0694	59.7999	49.3088	52.6007	40.5157	45.502	45.4005
1271	BT_RS12855	BT_2542	HAD family phosphatase	0.286509	0.0427437	0.146929	1.36913	480.092	0.141402	2.02621	553.953	546.652	467.436	539.846	348.783	467.772	486.733	429.558
1272	BT_RS21825	BT_4323	tRNA (adenosine(37)-N6)-dimethylallyltransferase MiaA	-0.175834	0.0428005	0.147009	1.36855	1402.73	0.0868037	-2.02565	1251.65	1347.88	1397.32	1276.08	1540.79	1508.29	1509.84	1389.95
1273	BT_RS20215	BT_4006	phosphatidate cytidylyltransferase	0.251813	0.0429885	0.147539	1.36665	2742.59	0.124424	2.02382	2663.71	3051.3	3201.29	3005.29	2089.46	2528.55	2778.38	2622.75
1274	BT_RS06445	BT_1277	L-fucose:H+ symporter permease	-0.612654	0.0430576	0.147572	1.36595	22.708	0.302822	-2.02315	18.4067	17.3082	12.9566	22.1039	25.0865	26.7035	20.6827	38.4158
1275	BT_RS09805	BT_1933	transposase	0.373073	0.0430658	0.147572	1.36587	182.128	0.184409	2.02307	177.054	191.833	216.276	232.942	129.479	132.597	184.766	192.079
1276	BT_RS19160	BT_3800	response regulator	0.172275	0.0432399	0.148053	1.36412	1080.5	0.085226	2.02139	1081.61	1186.33	1133.21	1178.31	1005.08	1009.21	1074.12	976.11
1277	BT_RS13545	BT_2679	aldo/keto reductase	0.22104	0.0432834	0.148086	1.36368	503.605	0.109374	2.02096	528.534	525.737	548.165	567.051	454.793	462.247	526.72	415.589
1278	BT_RS21860	BT_4330	nucleoside permease	0.195859	0.0433983	0.148362	1.36253	1864.36	0.096967	2.01986	1867.84	2051.75	2148.81	1896.69	1751.2	1736.65	1864.2	1597.75
1279	BT_RS23385	BT_4641	GNAT family N-acetyltransferase	0.417783	0.0436181	0.148997	1.36033	163.148	0.207055	2.01774	241.039	195.439	164.45	147.076	171.559	122.468	146.158	116.993
1280	BT_RS04030	BT_0806	isoleucine--tRNA ligase	-0.268599	0.0438045	0.149401	1.35848	5187.11	0.133237	-2.01596	4052.09	4825.39	4816.88	5125.56	4680.65	5861.89	6317.88	5816.5
1281	BT_RS17215	BT_3401	toll/interleukin-1 receptor domain-containing protein	0.29485	0.0438046	0.149401	1.35848	1265.6	0.146258	2.01596	1612.77	1400.52	1398.32	1170.66	1289.12	1230.2	1031.38	991.825
1282	BT_RS04285	BT_0855	ATP-binding protein	0.260175	0.0439568	0.149686	1.35697	245.463	0.129151	2.0145	248.928	258.181	285.046	278	230.634	224.678	190.281	247.956
1283	BT_RS15590	BT_3075	NAD(P)-dependent oxidoreductase	-0.229567	0.0439483	0.149686	1.35706	747.555	0.113953	-2.01458	736.266	716.128	681.718	619.761	890.165	733.887	834.203	768.316
1284	BT_RS03445	BT_0689	ATP-binding protein	0.457301	0.0441237	0.150137	1.35533	418.69	0.227184	2.01291	343.591	489.679	519.262	582.354	235.489	348.067	406.76	424.32
1285	BT_RS05390	BT_1072	DUF4251 domain-containing protein	-0.848679	0.0443113	0.150658	1.35349	339.524	0.42199	-2.01113	117.452	163.707	282.056	405.522	180.461	395.028	483.976	687.992
1286	BT_RS18660	BT_3701	starch-binding outer membrane lipoprotein SusD	0.637467	0.0444388	0.150974	1.35224	28.0866	0.317159	2.00993	31.5543	31.0106	36.8766	39.9571	34.7974	19.337	20.6827	10.477
1287	BT_RS02055	BT_0421	tetratricopeptide repeat protein	0.322247	0.0447642	0.151962	1.34907	3208.72	0.160572	2.00686	3177.34	3792.67	3663.74	3624.2	2155.01	2715.47	3447.12	3094.22
1288	BT_RS19400	BT_3842	ATP-dependent Clp endopeptidase proteolytic subunit ClpP	0.358883	0.0448707	0.152205	1.34804	1113.95	0.178917	2.00586	1091.25	1346.44	1228.89	1336.44	730.745	881.217	1243.72	1052.94
1289	BT_RS09180	BT_1812	J domain-containing protein	0.551471	0.0451164	0.15292	1.34567	433.825	0.275245	2.00357	301.518	544.488	605.972	608.709	223.35	326.888	463.293	396.381
1290	BT_RS01460	BT_0297	TolC family protein	0.39026	0.0451998	0.153073	1.34486	92.6202	0.194858	2.00279	129.723	113.225	87.7065	89.2659	89.0165	69.9817	79.9732	82.0701
1291	BT_RS10055	BT_1985	hypothetical protein	-0.550964	0.0452317	0.153073	1.34456	89.1843	0.275139	-2.00249	97.2923	69.9541	66.7765	56.9602	154.565	102.21	66.1847	99.5318
1292	BT_RS16360	BT_3231	5-dehydro-4-deoxy-D-glucuronate isomerase	-0.273397	0.0452753	0.153102	1.34414	370.977	0.136556	-2.00209	326.061	306.5	367.769	340.061	345.546	383.058	434.337	464.482
1293	BT_RS01575	BT_0322	Gfo/Idh/MocA family oxidoreductase	-0.216377	0.0453749	0.15332	1.34318	1616.28	0.108126	-2.00116	1430.46	1352.93	1542.84	1652.69	1592.59	1696.13	1851.79	1810.78
1294	BT_RS08415	BT_1660	2,3-diphosphoglycerate-dependent phosphoglycerate mutase	0.372244	0.0456072	0.153867	1.34097	1858.72	0.186214	1.99901	1529.51	2281.08	2427.87	2148.33	1259.99	1667.59	1900.05	1655.37
1295	BT_RS24355			0.424954	0.0455943	0.153867	1.34109	80.9373	0.212569	1.99913	76.2561	95.1953	95.6798	100.318	50.9822	60.7736	82.7309	85.5624
1296	BT_RS12525	BT_2474	cytochrome c biogenesis protein CcsA	-0.488439	0.0458208	0.154431	1.33894	37.8178	0.244582	-1.99704	40.3193	28.1259	25.9133	31.4556	38.0343	47.8822	52.3962	38.4158
1297	BT_RS21080	BT_4178	response regulator	-0.432883	0.045845	0.154431	1.33871	593.763	0.216786	-1.99682	592.519	470.207	489.362	472.684	964.615	719.154	521.205	520.359
1298	BT_RS10910	BT_2155	hypothetical protein	-0.454524	0.0459087	0.154458	1.33811	22461.2	0.227691	-1.99623	23385.2	17343.6	18117.4	16964.8	37310.1	27255.1	19126	20187.5
1299	BT_RS22235	BT_4408	DUF4419 domain-containing protein	-0.418086	0.0459237	0.154458	1.33796	125.215	0.209452	-1.99609	115.699	99.5223	120.596	95.217	196.646	126.151	111.687	136.201
1300	BT_RS08645			-0.560506	0.0460598	0.154766	1.33668	25.8963	0.280977	-1.99484	18.4067	20.1929	26.9099	17.8532	23.468	34.07	33.0924	33.1773
1301	BT_RS15120	BT_2983	DEAD/DEAH box helicase family protein	-0.683929	0.0460863	0.154766	1.33643	15.8589	0.34289	-1.9946	12.2711	11.5388	7.97332	17.003	20.231	22.0995	16.5462	19.2079
1302	BT_RS24540			-0.821861	0.0462218	0.155102	1.33515	14.0406	0.412299	-1.99336	10.5181	5.76941	12.9566	12.7523	25.8957	21.1787	11.0308	12.2232
1303	BT_RS09305	BT_1836	[FeFe] hydrogenase H-cluster radical SAM maturase HydG	-0.273403	0.0462865	0.1552	1.33455	294.269	0.137197	-1.99277	255.064	252.412	275.079	281.4	267.049	330.571	369.531	323.042
1304	BT_RS04720	BT_0939	hypothetical protein	-0.783115	0.0465537	0.155976	1.33205	49.9409	0.393458	-1.99034	57.8495	33.8953	31.8933	24.6544	114.912	58.9319	37.2289	40.1619
1305	BT_RS14780	BT_2916	DUF2264 domain-containing protein	-0.449851	0.0468071	0.156705	1.32969	49.4588	0.226278	-1.98804	48.2079	39.6647	44.8499	35.7064	72.8317	47.8822	52.3962	54.1313
1306	BT_RS14240	BT_2808	nucleoside hydrolase	-0.863151	0.0468448	0.156711	1.32934	9.94658	0.434246	-1.9877	6.13555	8.65412	8.96998	5.10091	18.6125	11.9705	9.65194	10.477
1307	BT_RS05570	BT_1105	2,3-diphosphoglycerate-dependent phosphoglycerate mutase	0.706644	0.0468949	0.156759	1.32887	598.088	0.355589	1.98725	437.377	763.726	761.452	1001.48	190.981	389.503	608.072	632.114
1308	BT_RS00860	BT_0175	HsmA family protein	0.324702	0.0469855	0.156941	1.32804	118.952	0.16346	1.98643	140.241	147.841	110.63	129.223	101.964	112.339	92.3828	116.993
1309	BT_RS15380	BT_3032	GNAT family N-acetyltransferase	-0.181128	0.0470928	0.15718	1.32705	623.942	0.0912271	-1.98546	605.667	582.71	544.179	604.458	642.537	657.459	677.014	677.515
1310	BT_RS23345	BT_4632	DUF1735 domain-containing protein	-0.606152	0.0472187	0.15748	1.32589	29.445	0.305469	-1.98433	16.6536	27.4047	16.9433	33.1559	42.8898	39.5949	34.4712	24.4464
1311	BT_RS05620	BT_1114	alpha/beta fold hydrolase	0.537029	0.0474949	0.158106	1.32335	195.851	0.270972	1.98186	153.389	237.988	285.046	248.244	97.1089	140.884	206.827	197.317
1312	BT_RS08395	BT_1656	UpxY family transcription antiterminator	-0.476235	0.0474661	0.158106	1.32362	127.156	0.240266	-1.98212	143.747	95.9164	86.7098	101.168	180.461	180.479	104.792	123.978
1313	BT_RS17720	BT_3506	RagB/SusD family nutrient uptake outer membrane protein	0.620988	0.047515	0.158106	1.32317	24.8991	0.313364	1.98168	28.0482	29.5682	32.8899	32.3058	26.7049	23.9411	8.27309	17.4617
1314	BT_RS19040	BT_3775	hypothetical protein	-0.959526	0.0477034	0.158612	1.32145	10.5548	0.484609	-1.98	8.76507	12.9812	2.98999	3.40061	15.3756	13.8122	9.65194	17.4617
1315	BT_RS22695	BT_4500	fimbrillin family protein	-0.247771	0.0479407	0.15928	1.3193	606.86	0.12527	-1.97789	514.51	520.689	589.029	592.556	555.948	676.796	689.424	715.93
1316	BT_RS01325	BT_0269	RagB/SusD family nutrient uptake outer membrane protein	-0.94628	0.0481229	0.159686	1.31765	9.28486	0.478818	-1.97628	5.25904	6.49059	6.97665	7.65137	21.0403	11.9705	9.65194	5.23851
1317	BT_RS23750	BT_4714	glycoside hydrolase family 3 C-terminal domain-containing protein	0.281388	0.048136	0.159686	1.31753	968.84	0.142391	1.97617	971.17	1125.03	1266.76	890.109	952.477	800.185	889.357	855.624
1318	BT_RS07840	BT_1551	zinc-dependent metalloprotease	-0.276785	0.0482996	0.160107	1.31606	3103.06	0.140164	-1.97472	2713.67	2955.38	2762.75	2790.2	2651.88	3475.14	4011.07	3464.4
1319	BT_RS08210	BT_1619	TonB-dependent receptor	-0.556101	0.0485561	0.16059	1.31376	22.724	0.281931	-1.97247	15.7771	19.4718	18.9366	18.7033	23.468	25.7827	31.7135	27.9387
1320	BT_RS10705	BT_2114	hypothetical protein	-0.367635	0.0486593	0.16059	1.31283	118.534	0.186468	-1.97157	90.2802	114.667	87.7065	121.572	161.039	114.181	129.612	129.217
1321	BT_RS15790	BT_3116	redox-regulated ATPase YchF	-0.310025	0.0485084	0.16059	1.31418	1797.76	0.157143	-1.97289	1362.97	1677.46	1621.57	1756.41	1507.62	2093	2204.78	2158.27
1322	BT_RS18900	BT_3747	DUF2007-related protein	0.456944	0.0485731	0.16059	1.3136	42.9013	0.231678	1.97232	57.8495	52.6459	40.8632	46.7583	41.2713	28.5452	38.6077	36.6696
1323	BT_RS23055	BT_4573	pentapeptide repeat-containing protein	-0.253671	0.0486223	0.16059	1.31316	401.99	0.128644	-1.97189	314.666	358.425	403.649	387.669	405.43	412.524	448.126	485.436
1324	BT_RS23615	BT_4688	mechanosensitive ion channel family protein	0.638537	0.0486658	0.16059	1.31278	60.5977	0.323882	1.97151	36.8133	69.2329	83.7198	103.719	42.8898	33.1492	52.3962	62.8622
1325	BT_RS02385	BT_0485	IS110 family transposase	-0.523964	0.0487078	0.160607	1.3124	32.6175	0.265818	-1.97114	30.6778	19.4718	33.8866	23.8042	41.2713	33.1492	45.502	33.1773
1326	BT_RS21070	BT_4176	glycoside hydrolase family 88 protein	-0.822124	0.049073	0.161689	1.30916	16.2631	0.417755	-1.96796	4.38254	13.7023	15.9466	11.9021	14.5663	14.733	23.4404	31.4311
1327	BT_RS04480	BT_0894	NAD-dependent DNA ligase LigA	0.193757	0.0493763	0.162566	1.30648	2205.83	0.0985874	1.96533	2302.58	2428.92	2435.85	2250.35	2034.43	2124.31	2248.9	1821.26
1328	BT_RS23850			-0.65644	0.049421	0.162591	1.30609	82.3507	0.334076	-1.96494	74.5031	76.4447	64.7832	41.6574	156.993	116.943	52.3962	75.0854
1329	BT_RS10045	BT_1983	hemolysin III family protein	-0.307984	0.0495053	0.162638	1.30535	197.299	0.156797	-1.96421	198.967	172.361	148.503	183.633	207.975	223.757	184.766	258.433
1330	BT_RS14455	BT_2850	HAMP domain-containing histidine kinase	-0.314511	0.04951	0.162638	1.30531	4936.86	0.160124	-1.96417	5015.37	4221.04	4314.56	4056.07	6991.84	5442	4535.03	4918.97
1331	BT_RS02105	BT_0431	endolytic transglycosylase MltG	-0.434093	0.0496136	0.162856	1.3044	169.517	0.221106	-1.96328	195.461	124.042	125.58	134.324	231.443	232.045	161.325	151.917
1332	BT_RS09125	BT_1801	HAMP domain-containing histidine kinase	0.338098	0.0498561	0.163418	1.30228	98.9508	0.172394	1.9612	112.193	112.503	101.66	112.22	84.9703	74.5857	79.9732	113.501
1333	BT_RS11495	BT_2275	thymidine kinase	-0.323039	0.0498597	0.163418	1.30225	1485.8	0.164718	-1.96117	1521.62	1194.99	1150.15	1415.5	2051.43	1523.94	1366.44	1662.36
1334	BT_RS19760	BT_3916	tyrosine-type DNA invertase cluster 3b	-0.631488	0.0500906	0.164052	1.30024	314.663	0.322321	-1.95919	332.196	199.045	196.343	261.847	679.762	317.68	270.254	260.18
1335	BT_RS11130	BT_2200	hypothetical protein	0.647482	0.0501457	0.16411	1.29977	18.4908	0.330564	1.95872	21.0362	21.6353	26.9099	22.9541	19.4218	16.5746	12.4096	6.98469
1336	BT_RS02215	BT_0451	RagB/SusD family nutrient uptake outer membrane protein	-0.720011	0.0502768	0.164416	1.29863	18.5868	0.367803	-1.9576	12.2711	15.1447	10.9633	16.1529	12.1386	20.2579	30.3347	31.4311
1337	BT_RS03225	BT_0652	thiamine phosphate synthase	0.328101	0.050441	0.164611	1.29722	152.889	0.167723	1.9562	165.66	164.428	205.313	148.777	154.565	144.567	115.823	123.978
1338	BT_RS08520	BT_1680	nitroreductase family protein	-0.217413	0.0504495	0.164611	1.29714	709.938	0.111144	-1.95613	729.254	698.099	575.075	622.311	752.594	762.432	774.913	764.823
1339	BT_RS22030	BT_4366	type III pantothenate kinase	-0.283024	0.0504324	0.164611	1.29729	235.161	0.144675	-1.95628	239.286	206.978	224.25	181.082	279.188	266.115	266.118	218.271
1340	BT_RS02720	BT_0555	amidophosphoribosyltransferase	0.240854	0.0505798	0.164913	1.29602	1572.8	0.123197	1.95503	1690.78	1870.73	1789.01	1463.11	1271.32	1576.43	1436.76	1484.25
1341	BT_RS17270	BT_3411	sodium-translocating pyrophosphatase	0.229854	0.0507413	0.165316	1.29464	682.886	0.117653	1.95366	811.646	710.359	704.642	726.88	655.485	703.5	597.041	553.536
1342	BT_RS06300	BT_1247	hypothetical protein	0.267006	0.0510462	0.166185	1.29204	231.472	0.13685	1.95109	241.916	250.248	272.089	243.143	202.31	181.4	210.964	249.703
1343	BT_RS07850	BT_1553	RagB/SusD family nutrient uptake outer membrane protein	-0.313937	0.05109	0.166204	1.29166	1141.65	0.160934	-1.95072	1086.87	1199.32	959.788	825.497	1208.2	1262.43	1508.46	1082.63
1344	BT_RS02210	BT_0450	DUF5018 domain-containing protein	-0.612212	0.0512682	0.16666	1.29015	18.3484	0.314079	-1.94923	14.0241	16.5871	13.9533	13.6024	21.8495	22.0995	28.9558	15.7155
1345	BT_RS01510	BT_0308	glycoside hydrolase family 25 protein	-0.358349	0.0515128	0.16733	1.28809	315.759	0.184035	-1.94718	231.398	288.471	310.959	273.749	265.431	337.017	445.368	373.681
1346	BT_RS02180	BT_0444	hypothetical protein	0.347589	0.0517505	0.167978	1.28609	117.465	0.17869	1.9452	151.636	141.351	113.62	122.422	112.484	120.626	93.7617	83.8162
1347	BT_RS14260	BT_2812	alkyl hydroperoxide reductase subunit C	0.327735	0.0518097	0.168045	1.28559	17598	0.168526	1.94471	15713.1	23232.7	22585.4	16820.3	13068.4	16498.2	16703.4	16162.6
1348	BT_RS08120	BT_1602	IS4 family transposase	-0.185215	0.0518973	0.168204	1.28485	1192.66	0.0952762	-1.94398	1111.41	1155.32	1069.42	1123.05	1196.87	1220.08	1243.72	1421.38
1349	BT_RS05945	BT_1177	lipopolysaccharide biosynthesis protein	0.466127	0.0519727	0.168324	1.28422	227.439	0.239856	1.94336	217.374	235.103	243.186	356.214	131.097	174.033	204.07	258.433
1350	BT_RS08670	BT_1710	EpsG family protein	0.639921	0.0523955	0.169567	1.28071	32.6034	0.329878	1.93987	56.0965	36.0588	29.8999	38.2568	40.462	18.4162	20.6827	20.9541
1351	BT_RS14565	BT_2872	capsular polysaccharide synthesis protein	-0.436086	0.0528687	0.170972	1.2768	272.666	0.225252	-1.93599	192.832	201.929	218.27	312.856	313.176	297.422	227.51	417.335
1352	BT_RS08420	BT_1661	PAS domain-containing hybrid sensor histidine kinase/response regulator	0.229204	0.0530911	0.171564	1.27498	1063.85	0.118502	1.93418	1092.13	1184.17	1099.32	1210.62	884.5	892.266	1009.32	1138.5
1353	BT_RS12200	BT_2413	homoserine O-succinyltransferase	-0.219544	0.0531749	0.171708	1.27429	706.629	0.113548	-1.9335	735.39	664.925	624.909	585.755	723.461	802.948	721.138	794.508
1354	BT_RS23435	BT_4651	deoxyribonuclease IV	-0.226934	0.0532995	0.171983	1.27328	612.159	0.117431	-1.93249	505.745	628.866	595.009	524.544	627.162	665.747	634.27	715.93
1355	BT_RS16970	BT_3352	Cof-type HAD-IIB family hydrolase	-0.306904	0.053435	0.172294	1.27217	494.959	0.158903	-1.93139	536.422	398.089	361.789	474.385	592.364	558.933	470.187	567.506
1356	BT_RS09225	BT_1821	IS4 family transposase	0.470545	0.0536244	0.172776	1.27064	326.212	0.243824	1.92986	255.94	393.041	480.392	383.418	185.316	250.461	317.135	343.996
1357	BT_RS20885	BT_4138	pyridoxal phosphate-dependent aminotransferase	0.373607	0.0536668	0.172786	1.27029	511.022	0.193627	1.92952	489.968	592.807	607.965	612.959	301.847	438.306	550.16	494.167
1358	BT_RS21195	BT_4202	hypothetical protein	-0.33952	0.0538356	0.173202	1.26893	84.8523	0.176085	-1.92816	70.9971	72.1176	87.7065	69.7124	107.629	85.6355	85.4886	99.5318
1359	BT_RS01620	BT_0331	3-methyl-2-oxobutanoate dehydrogenase subunit VorB	0.433727	0.0539389	0.173406	1.2681	1767.03	0.225041	1.92733	1597	2091.41	2169.74	2260.55	974.326	1317.68	1897.29	1828.24
1360	BT_RS02500	BT_0508	ABC transporter ATP-binding protein/permease	-0.869925	0.054181	0.174055	1.26615	10.6681	0.451818	-1.92539	6.13555	2.88471	11.96	9.35167	11.3294	13.8122	12.4096	17.4617
1361	BT_RS13580	BT_2686	efflux RND transporter permease subunit	0.322786	0.0542203	0.174055	1.26584	2064.42	0.167674	1.92507	2185.13	2317.14	2303.29	2367.67	1286.69	1854.51	2131.7	2069.21
1362	BT_RS05005	BT_0994	PAS domain-containing sensor histidine kinase	0.55721	0.0543235	0.174195	1.26501	58.9264	0.289573	1.92425	78.0091	62.0212	72.7565	71.4127	75.2594	51.5654	28.9558	31.4311
1363	BT_RS13625	BT_2695	hypothetical protein	0.22021	0.0543438	0.174195	1.26485	1971.09	0.114449	1.92409	2001.07	2317.86	2076.05	2088.82	1586.11	2012.89	1934.52	1751.41
1364	BT_RS04845	BT_0962	aldo/keto reductase	0.442969	0.0545879	0.174721	1.2629	512.688	0.230456	1.92214	389.169	613.721	628.895	728.58	306.702	422.652	501.901	509.882
1365	BT_RS06785	BT_1340	glycosyltransferase family 2 protein	0.32179	0.0545771	0.174721	1.26299	784.647	0.167405	1.92223	1030.77	852.43	753.478	854.402	874.789	679.559	665.984	565.76
1366	BT_RS02815	BT_0574	DNA-directed RNA polymerase subunit omega	0.30004	0.0547189	0.175012	1.26186	1361.63	0.156181	1.9211	1720.58	1394.75	1610.61	1287.98	1501.95	1080.11	1189.95	1107.07
1367	BT_RS00590	BT_0121	metalloregulator ArsR/SmtB family transcription factor	-0.575049	0.0548354	0.175257	1.26094	142.073	0.299477	-1.92018	174.425	86.5412	88.7031	108.819	241.154	193.37	121.339	122.232
1368	BT_RS02750	BT_0561	HlyD family efflux transporter periplasmic adaptor subunit	0.440719	0.0550952	0.175958	1.25889	163.401	0.229765	1.91812	141.994	191.833	195.346	221.039	87.398	156.538	148.916	164.14
1369	BT_RS04460	BT_0890	helix-turn-helix transcriptional regulator	0.307068	0.0556584	0.177627	1.25447	132.175	0.160458	1.9137	149.006	147.841	168.436	120.722	126.242	111.418	125.475	108.263
1370	BT_RS05290	BT_1052	FecR domain-containing protein	0.246239	0.0557282	0.17772	1.25392	1158.29	0.128708	1.91315	1500.58	1158.21	1179.05	1192.76	1180.68	1043.28	1028.62	983.095
1371	BT_RS01610	BT_0329	2-oxoacid:acceptor oxidoreductase family protein	0.435156	0.0558566	0.178	1.25293	978.307	0.227574	1.91215	815.152	1186.33	1279.72	1214.87	538.954	809.393	1054.82	927.217
1372	BT_RS21570	BT_4273	erythromycin esterase family protein	-0.684283	0.0561869	0.178922	1.25036	28.1767	0.358342	-1.90958	29.8012	20.1929	13.9533	23.8042	57.4561	31.3076	26.1981	22.7002
1373	BT_RS00155	BT_0037	transcriptional regulator	-0.306494	0.0562344	0.178942	1.25	542.576	0.160534	-1.90922	589.013	528.622	373.749	448.88	653.867	571.824	572.222	602.429
1374	BT_RS17845	BT_3531	glycoside hydrolase family 127 protein	-0.456795	0.0566259	0.180057	1.24698	44.7583	0.239638	-1.90619	28.9247	44.7129	43.8532	33.1559	46.936	50.6446	66.1847	43.6543
1375	BT_RS04365	BT_0871	diacylglycerol kinase family lipid kinase	0.2306	0.0567303	0.180258	1.24619	1447.94	0.121025	1.90538	1604.88	1701.98	1517.92	1432.51	1555.36	1268.88	1298.87	1203.11
1376	BT_RS17310	BT_3420	transglutaminase-like domain-containing protein	-0.659845	0.0568459	0.180494	1.2453	20.2502	0.346467	-1.90449	21.0362	15.8659	15.9466	11.052	33.9881	27.6243	13.7885	22.7002
1377	BT_RS20825	BT_4126	FprA family A-type flavoprotein	0.17465	0.0570801	0.181106	1.24352	2430.2	0.0917906	1.9027	2461.23	2767.87	2690.99	2389.78	2285.3	2306.63	2386.79	2153.03
1378	BT_RS02865	BT_0584	MBL fold metallo-hydrolase	0.471974	0.0572489	0.18151	1.24223	127.645	0.248224	1.90141	104.304	183.179	148.503	153.877	72.0224	94.8436	128.233	136.201
1379	BT_RS05470	BT_1087	DUF1460 domain-containing protein	0.259825	0.0574373	0.181975	1.24081	1602.85	0.136752	1.89997	1553.17	1820.97	1810.94	1797.22	1168.54	1464.09	1559.48	1648.39
1380	BT_RS05235	BT_1041	site-specific integrase	0.486362	0.0575973	0.18235	1.2396	37.8061	0.256149	1.89875	56.973	34.6165	39.8666	46.7583	37.2251	32.2284	30.3347	24.4464
1381	BT_RS04965	BT_0986	DNA-binding protein	0.612898	0.0577027	0.182551	1.2388	285.546	0.322927	1.89795	227.015	347.607	410.626	393.62	95.4904	241.253	277.148	291.611
1382	BT_RS14645	BT_2888	undecaprenyl/decaprenyl-phosphate alpha-N-acetylglucosaminyl 1-phosphate transferase	-0.579719	0.0580281	0.183448	1.23636	21.6201	0.305842	-1.89549	24.5422	16.5871	13.9533	14.4526	29.9419	24.8619	20.6827	27.9387
1383	BT_RS10420	BT_2056	TatD family hydrolase	0.363943	0.0581511	0.183704	1.23544	1245.9	0.192099	1.89456	1185.91	1430.81	1473.07	1514.97	732.363	1091.16	1225.8	1313.12
1384	BT_RS03940	BT_0788	ADP-forming succinate--CoA ligase subunit beta	0.530917	0.0583986	0.184352	1.2336	200.491	0.280508	1.89269	133.229	279.816	280.063	252.495	106.011	153.776	208.206	190.333
1385	BT_RS03970	BT_0794	D-xylose transporter XylE	-0.279653	0.0586067	0.184875	1.23205	154.497	0.147876	-1.89113	134.106	126.206	136.543	160.679	161.039	160.221	193.039	164.14
1386	BT_RS07365	BT_1454	peptide chain release factor H	-0.400824	0.0586719	0.184948	1.23157	91.7719	0.212004	-1.89064	64.8615	79.3294	73.7532	96.0671	80.9241	93.002	130.991	115.247
1387	BT_RS04400	BT_0878	ATP-binding cassette domain-containing protein	-0.303508	0.0587432	0.184966	1.23104	90.0588	0.160577	-1.89011	81.5152	89.4259	75.7465	75.6635	105.201	94.8436	102.035	96.0394
1388	BT_RS09545	BT_1881	purine-nucleoside phosphorylase	0.249701	0.0587625	0.184966	1.2309	1696.03	0.132119	1.88997	1788.07	1712.07	1935.52	1928.99	1262.42	1511.97	1646.34	1782.84
1389	BT_RS05860	BT_1160	Na(+)-translocating NADH-quinone reductase subunit A	-0.409114	0.0588543	0.185059	1.23022	2952.01	0.216545	-1.88928	2012.46	2505.37	2590.33	3034.19	2205.99	3207.19	4213.76	3846.82
1390	BT_RS19270	BT_3822	hypothetical protein	0.392834	0.0588767	0.185059	1.23006	60.0827	0.207946	1.88911	84.1447	63.4635	65.7799	61.2109	62.3115	49.7238	46.8808	47.1466
1391	BT_RS10845	BT_2142	MlaD family protein	0.190671	0.0591329	0.185731	1.22817	1062.62	0.101034	1.8872	1105.28	1068.06	1181.05	1173.21	936.292	992.635	932.101	1112.31
1392	BT_RS13640	BT_2699	hypothetical protein	0.300059	0.0593123	0.186161	1.22686	1462.5	0.159109	1.88587	1961.62	1635.63	1450.15	1412.1	1580.45	1314.92	1166.51	1178.67
1393	BT_RS04435	BT_0885	efflux RND transporter periplasmic adaptor subunit	0.48661	0.0595991	0.186695	1.22476	162.019	0.25832	1.88375	113.946	202.651	192.356	245.694	93.0627	151.013	142.021	155.409
1394	BT_RS04825	BT_0958	hybrid sensor histidine kinase/response regulator transcription factor	0.164276	0.0596535	0.186695	1.22436	707.184	0.0872255	1.88335	745.031	711.08	775.405	759.185	690.282	645.489	660.468	670.53
1395	BT_RS10935	BT_2160	DUF6377 domain-containing protein	-0.471533	0.0596134	0.186695	1.22466	2840.62	0.25033	-1.88364	3308.81	2123.14	2052.13	2040.36	4823.88	3248.62	2702.54	2425.43
1396	BT_RS18905	BT_3748	RNA polymerase sigma-70 factor	-0.514418	0.0596504	0.186695	1.22439	470.652	0.273137	-1.88337	527.657	359.146	367.769	298.403	845.657	563.537	413.654	389.396
1397	BT_RS01455	BT_0296	xanthan lyase	0.225641	0.0600374	0.187762	1.22158	378.451	0.119989	1.88052	396.181	404.58	411.622	419.975	373.06	307.551	391.593	323.042
1398	BT_RS17365			0.577101	0.0603147	0.188378	1.21958	20.4533	0.307216	1.87849	26.2952	20.1929	24.9166	27.2049	20.231	12.8914	17.925	13.9694
1399	BT_RS22160	BT_4392	IS4-like element ISBthe3 family transposase	-0.188556	0.0603205	0.188378	1.21954	504.976	0.100379	-1.87844	457.537	473.092	459.462	495.638	533.29	497.238	580.495	543.059
1400	BT_RS08825	BT_1741	hypothetical protein	0.300309	0.0614947	0.191641	1.21116	209.013	0.1606	1.86992	262.076	228.613	187.373	246.544	184.507	211.787	195.796	155.409
1401	BT_RS10170	BT_2008	YicC family protein	-0.179799	0.0614819	0.191641	1.21125	1978.49	0.0961487	-1.87001	1907.28	1727.22	1835.86	1953.65	2296.63	2048.81	1938.66	2119.85
1402	BT_RS15610	BT_3080	cysteine synthase A	-0.159736	0.0614969	0.191641	1.21115	31648.8	0.0854247	-1.86991	32195.9	28500.9	29052.8	29844.6	32503.2	35229.3	31338.5	34525.3
1403	BT_RS14845			0.587373	0.0616155	0.191873	1.21031	28.9761	0.314262	1.86905	26.2952	42.5494	25.9133	44.2079	29.9419	18.4162	16.5462	27.9387
1404	BT_RS13380	BT_2649	PRTRC system ThiF family protein	0.37781	0.0618681	0.192523	1.20853	109.669	0.202336	1.86724	114.822	128.369	157.473	96.0671	83.3518	111.418	102.035	83.8162
1405	BT_RS01130	BT_0230	DUF3987 domain-containing protein	0.556951	0.0621111	0.193055	1.20683	56.2567	0.298553	1.8655	99.9218	76.4447	42.8566	48.4586	48.5545	46.9614	34.4712	52.3851
1406	BT_RS15660	BT_3090	TonB-dependent receptor	-0.564445	0.0621277	0.193055	1.20671	24.3457	0.302589	-1.86538	15.7771	20.1929	27.9066	16.1529	30.7512	36.8325	26.1981	20.9541
1407	BT_RS17960	BT_3557	transposase	-0.254617	0.0622421	0.193273	1.20592	301.958	0.136556	-1.86457	318.172	276.211	263.119	246.544	355.257	353.592	293.695	309.072
1408	BT_RS11315	BT_2237	MmcQ/YjbR family DNA-binding protein	-0.469513	0.0625397	0.19406	1.20384	246.201	0.252094	-1.86245	271.717	205.535	192.356	158.978	401.383	306.63	242.677	190.333
1409	BT_RS11290	BT_2232	CDP-diacylglycerol--serine O-phosphatidyltransferase	-0.258774	0.062611	0.194143	1.20335	2915.46	0.13898	-1.86194	3017.81	2638.78	2532.52	2433.98	3717.65	3340.7	2981.07	2661.17
1410	BT_RS17190	BT_3396	RNA polymerase sigma factor	0.20704	0.0626888	0.194246	1.20281	5676.03	0.111229	1.86139	6765.76	6241.78	5670.02	5656.06	5315.9	5626.16	5494.71	4637.83
1411	BT_RS12875	BT_2546	helix-turn-helix transcriptional regulator	0.245811	0.0630709	0.195292	1.20017	431.671	0.13225	1.85869	525.028	472.37	407.636	467.583	363.349	403.315	450.883	363.204
1412	BT_RS10850	BT_2143	chromosomal replication initiator protein DnaA	-0.187928	0.0632336	0.195657	1.19905	8400.76	0.10117	-1.85755	8052.47	8154.34	7900.56	7315.56	9699.56	9528.56	8575.06	7980
1413	BT_RS03630	BT_0726	RtcB family protein	-0.557265	0.063431	0.195852	1.1977	128.408	0.300225	-1.85616	152.512	69.2329	74.7498	119.871	203.929	141.805	99.2771	165.886
1414	BT_RS09120	BT_1800	HAMP domain-containing histidine kinase	0.197632	0.0633592	0.195852	1.19819	1945.16	0.106445	1.85666	2069.43	2195.26	1992.33	2060.77	2072.47	1811.24	1716.67	1643.15
1415	BT_RS18700	BT_3709	elongation factor P	-0.472542	0.0634248	0.195852	1.19774	5620.55	0.254575	-1.8562	6442.33	4167.68	4368.38	3857.14	9225.35	7303.88	4637.07	4962.62
1416	BT_RS13910	BT_2745	TlpA family protein disulfide reductase	0.301752	0.0636478	0.196382	1.19622	186.065	0.162701	1.85464	241.916	166.592	197.34	217.639	173.987	178.637	144.779	167.632
1417	BT_RS16585	BT_3274	PKD-like family lipoprotein	-0.25505	0.0637933	0.196692	1.19522	175.213	0.137596	-1.85362	162.154	150.005	145.513	182.783	193.409	202.579	188.902	176.363
1418	BT_RS11855	BT_2346	epoxyqueuosine reductase	0.467604	0.0638667	0.19678	1.19473	41.4398	0.252335	1.85311	51.7139	54.0882	51.8266	35.7064	42.0805	28.5452	41.3654	26.1926
1419	BT_RS06780	BT_1339	undecaprenyl/decaprenyl-phosphate alpha-N-acetylglucosaminyl 1-phosphate transferase	0.397507	0.063971	0.196823	1.19402	1874.43	0.214592	1.85238	2834.62	1976.02	1875.72	1841.43	2175.24	1632.6	1407.8	1252.01
1420	BT_RS16830	BT_3324	chondroitinase	-0.308122	0.0639391	0.196823	1.19423	110.524	0.166318	-1.8526	99.9218	88.7047	103.653	103.719	109.248	146.409	110.308	122.232
1421	BT_RS21370	BT_4235	DUF5033 domain-containing protein	-0.433611	0.0640342	0.196879	1.19359	1532.88	0.234138	-1.85194	1419.94	1329.13	972.745	1495.42	2374.31	1152.86	1959.34	1559.33
1422	BT_RS12970	BT_2565	transcription elongation factor GreA	0.290023	0.0641445	0.19708	1.19284	1428.48	0.15667	1.85117	1937.08	1336.34	1503.97	1511.57	1420.22	1381.22	1064.47	1272.96
1423	BT_RS00800	BT_0162	penicillin-binding protein 1C	0.318136	0.0642286	0.197199	1.19227	531.399	0.171911	1.85059	551.323	587.037	644.842	571.302	342.309	476.06	488.112	590.206
1424	BT_RS17670	BT_3495	RagB/SusD family nutrient uptake outer membrane protein	0.382084	0.0643688	0.197491	1.19132	65.4466	0.206575	1.84962	57.8495	69.2329	82.7231	86.7155	57.4561	59.8527	46.8808	62.8622
1425	BT_RS21980	BT_4355	RNA polymerase sigma-70 factor	-0.435753	0.0646648	0.19826	1.18933	353.571	0.235852	-1.84757	386.54	253.133	308.966	256.746	558.376	447.514	304.725	312.565
1426	BT_RS08070			0.285723	0.0649797	0.19888	1.18722	117.648	0.15483	1.8454	128.847	126.927	132.556	128.373	110.057	91.1603	125.475	97.7856
1427	BT_RS08215	BT_1620	RagB/SusD family nutrient uptake outer membrane protein	-0.778061	0.0650035	0.19888	1.18706	9.58176	0.42166	-1.84523	6.13555	7.21176	7.97332	7.65137	14.5663	14.733	9.65194	8.73086
1428	BT_RS21755	BT_4309	aspartate 1-decarboxylase	0.26016	0.0649388	0.19888	1.1875	3427.62	0.140956	1.84568	4088.91	3905.17	3310.92	3632.7	2802.4	2642.73	3456.77	3581.4
1429	BT_RS00345	BT_0074	hypothetical protein	-0.341858	0.0652454	0.19948	1.18545	167.027	0.185432	-1.84357	152.512	152.168	179.4	104.569	174.796	186.004	173.735	213.033
1430	BT_RS01285	BT_0260	1-acyl-sn-glycerol-3-phosphate acyltransferase	0.193375	0.0654087	0.1997	1.18436	1980.11	0.104955	1.84245	1957.24	2172.18	2197.65	2124.53	1697.79	2011.05	1981.4	1699.02
1431	BT_RS01420	BT_0289	outer membrane beta-barrel protein	0.47963	0.0653907	0.1997	1.18448	1028.38	0.260304	1.84258	1746	1024.79	924.905	1097.55	1241.38	779.007	632.891	780.539
1432	BT_RS07545	BT_1490	YncE family protein	0.161832	0.0655867	0.199964	1.18318	2992.58	0.0878928	1.84124	3477.1	3170.29	3030.86	2961.08	2833.96	2765.2	2782.52	2919.6
1433	BT_RS17780	BT_3518	FecR domain-containing protein	-0.301994	0.0655857	0.199964	1.18319	368.415	0.164016	-1.84124	368.133	306.5	340.859	307.755	524.388	367.404	377.804	354.473
1434	BT_RS17150	BT_3388	glycosyltransferase 87 family protein	0.310012	0.065804	0.200487	1.18175	1883.68	0.168507	1.83976	2626.02	1981.79	1841.84	1894.14	2087.03	1543.28	1562.23	1533.14
1435	BT_RS05465	BT_1086	oligopeptide transporter, OPT family	0.18296	0.0659029	0.200648	1.1811	1977.2	0.0994841	1.83908	2127.28	1833.23	2180.7	2269.9	1821.6	1889.51	1879.37	1816.02
1436	BT_RS16925	BT_3343	PaaI family thioesterase	0.2243	0.0664898	0.202294	1.17725	2360.81	0.122227	1.83511	2978.37	2307.76	2537.51	2354.07	2383.21	2116.95	1997.95	2210.65
1437	BT_RS04535	BT_0902	hypothetical protein	0.343424	0.0667978	0.202666	1.17524	2439.22	0.187353	1.83303	3421.88	2682.78	2590.33	2221.45	2748.18	2135.36	1967.62	1746.17
1438	BT_RS07405	BT_1462	hypothetical protein	0.317857	0.0667298	0.202666	1.17568	133.702	0.173362	1.83349	159.524	141.351	165.446	130.073	139.189	110.497	130.991	92.5471
1439	BT_RS18405	BT_3648	TldD/PmbA family protein	0.385574	0.0667172	0.202666	1.17576	974.984	0.210285	1.83357	878.26	1112.77	1155.13	1267.58	574.561	779.927	947.269	1084.37
1440	BT_RS20370	BT_4036	hypothetical protein	-0.335918	0.0667755	0.202666	1.17538	464.317	0.183243	-1.83318	495.227	421.888	337.869	389.369	590.746	544.2	559.812	375.427
1441	BT_RS23595	BT_4682	glycoside hydrolase N-terminal domain-containing protein	-0.510514	0.0668738	0.202756	1.17474	1065.1	0.278586	-1.83252	1277.95	688.723	850.155	699.675	1917.9	1151.01	908.661	1026.75
1442	BT_RS16805	BT_3319	signal peptidase I	0.172905	0.0675459	0.204652	1.1704	1720.56	0.094586	1.82802	1747.76	1818.81	1901.64	1824.43	1457.44	1688.77	1740.11	1585.52
1443	BT_RS04820	BT_0957	ABC transporter permease	0.464518	0.0677947	0.204979	1.1688	232.93	0.25434	1.82637	162.154	285.586	299.996	329.859	146.473	166.667	224.752	247.956
1444	BT_RS07130	BT_1407	acyl-CoA dehydratase activase	0.324062	0.0677158	0.204979	1.16931	1423.02	0.177384	1.82689	1377.87	1644.28	1603.63	1698.6	899.876	1215.47	1512.6	1431.86
1445	BT_RS19125	BT_3793	hypothetical protein	-0.399784	0.0677699	0.204979	1.16896	129.147	0.218876	-1.82653	123.588	124.042	101.66	97.7674	200.692	117.864	155.81	111.755
1446	BT_RS07795	BT_1542	FAD-dependent oxidoreductase	0.309675	0.0679637	0.205206	1.16772	2468.71	0.169662	1.82525	2262.27	2902.01	3242.15	2520.7	1777.9	2032.23	2566.04	2446.39
1447	BT_RS12045	BT_2383	RNA polymerase sigma factor	0.411914	0.0679347	0.205206	1.16791	232.727	0.225652	1.82544	383.034	214.189	223.253	243.994	250.865	181.4	176.493	188.587
1448	BT_RS18100	BT_3587	glucosamine-6-phosphate deaminase	-0.543167	0.0682984	0.206045	1.16559	24.4566	0.297947	-1.82303	12.2711	18.0294	24.9166	24.6544	32.3696	25.7827	26.1981	31.4311
1449	BT_RS20265	BT_4015	site-specific integrase	-0.321433	0.0683831	0.206045	1.16505	494.802	0.176372	-1.82247	580.248	393.041	405.642	382.568	636.873	558.012	472.945	529.09
1450	BT_RS21450	BT_4251	right-handed parallel beta-helix repeat-containing protein	-0.407887	0.0683764	0.206045	1.16509	1976.64	0.223804	-1.82252	2058.92	1507.98	1759.11	1473.31	3320.32	2036.84	1933.14	1723.47
1451	BT_RS00835	BT_0170	DUF1622 domain-containing protein	0.255568	0.0685228	0.206182	1.16416	1874.09	0.140302	1.82155	1969.51	1924.1	2435.85	1830.38	1777.09	1783.61	1422.97	1849.2
1452	BT_RS23795	BT_4723	FecR family protein	-0.973625	0.0684997	0.206182	1.16431	23.9716	0.534458	-1.82171	15.7771	12.26	21.9266	16.1529	64.7393	37.7533	17.925	5.23851
1453	BT_RS07010	BT_1383	aldo/keto reductase	0.250972	0.0686342	0.206375	1.16346	853.23	0.137834	1.82082	735.39	988.733	991.681	992.977	710.513	840.701	808.005	757.838
1454	BT_RS21995	BT_4358	RagB/SusD family nutrient uptake outer membrane protein	-0.771985	0.0687504	0.206582	1.16272	11.9519	0.424155	-1.82006	6.13555	9.37529	8.96998	11.052	22.6587	8.2873	15.1673	13.9694
1455	BT_RS10485	BT_2069	GNAT family N-acetyltransferase	-0.340869	0.0688683	0.206637	1.16198	670.75	0.187365	-1.81928	712.6	588.48	540.192	528.794	1004.27	704.421	614.966	672.276
1456	BT_RS16495	BT_3256	serine acetyltransferase	-0.336729	0.0689107	0.206637	1.16171	2767.66	0.185117	-1.81901	3163.31	2074.82	2447.81	2101.57	3734.65	3285.46	2599.13	2734.5
1457	BT_RS22795	BT_4520	restriction endonuclease subunit S	0.186529	0.0688785	0.206637	1.16192	1028.72	0.102533	1.81922	1216.59	1068.06	1027.56	1070.34	1046.35	930.94	925.207	944.679
1458	BT_RS01245	BT_0252	transcription-repair coupling factor	-0.201208	0.0693227	0.20702	1.15912	1523.24	0.110778	-1.81631	1302.49	1418.55	1451.14	1492.87	1399.18	1674.96	1691.85	1754.9
1459	BT_RS12595	BT_2488	site-specific integrase	-0.259302	0.069196	0.20702	1.15992	540.003	0.142698	-1.81714	544.311	488.958	475.409	460.782	688.664	616.944	475.703	569.252
1460	BT_RS16950	BT_3348	glycoside hydrolase family 88 protein	-0.311386	0.0692834	0.20702	1.15937	162.665	0.171414	-1.81657	169.166	147.841	130.563	135.174	217.686	183.241	144.779	172.871
1461	BT_RS18020	BT_3569	TonB-dependent receptor	0.510726	0.0692068	0.20702	1.15985	1529.94	0.281071	1.81707	1065.83	1686.11	2036.19	2400.83	835.137	1140.89	1312.66	1761.89
1462	BT_RS18580	BT_3685	glycoside hydrolase family 43 protein	0.25561	0.0691049	0.20702	1.16049	173.352	0.14062	1.81773	167.413	210.583	186.376	189.584	144.854	171.271	161.325	155.409
1463	BT_RS23760	BT_4716	hydrogen peroxide-inducible genes activator	-0.213717	0.0693069	0.20702	1.15922	607.023	0.117659	-1.81641	513.633	580.547	534.212	616.36	575.37	651.935	683.909	700.215
1464	BT_RS03195	BT_0646	PorT family protein	0.295526	0.0694806	0.207067	1.15814	4650.71	0.162799	1.81528	6052.28	5097.27	4390.31	4964.89	5234.98	3815.84	4115.86	3534.25
1465	BT_RS15045	BT_2969	beta-galactosidase	-0.752731	0.0694511	0.207067	1.15832	12.626	0.41462	-1.81547	7.01206	8.65412	10.9633	10.2018	16.1848	7.36649	17.925	22.7002
1466	BT_RS18335	BT_3634	IS3 family transposase	-0.267429	0.0694474	0.207067	1.15834	154.419	0.147303	-1.8155	163.907	136.302	139.533	122.422	171.559	181.4	161.325	158.902
1467	BT_RS02520	BT_0512	hypothetical protein	0.315297	0.0697147	0.207476	1.15668	100.506	0.173836	1.81376	122.711	94.4741	109.633	117.321	86.5888	84.7147	78.5943	110.009
1468	BT_RS03525	BT_0705	outer membrane beta-barrel protein	-0.318098	0.0697745	0.207476	1.1563	304.461	0.175418	-1.81337	209.485	284.143	283.053	304.354	272.714	316.759	372.289	392.889
1469	BT_RS05555	BT_1102	6-phosphofructokinase	0.637845	0.0698552	0.207476	1.1558	338.937	0.351847	1.81285	245.422	435.59	457.469	509.241	111.675	239.411	300.589	412.097
1470	BT_RS13630	BT_2697	MutS family DNA mismatch repair protein	0.264663	0.0696705	0.207476	1.15695	2115.01	0.145896	1.81405	2826.74	2192.38	2046.15	2169.59	2214.08	1755.99	1759.41	1955.71
1471	BT_RS21700	BT_4298	TonB-dependent receptor	-0.607376	0.0698442	0.207476	1.15587	21.913	0.335026	-1.81292	21.0362	15.1447	15.9466	16.1529	21.0403	25.7827	16.5462	43.6543
1472	BT_RS03555	BT_0710	hypothetical protein	0.540264	0.0699749	0.207549	1.15506	21.2603	0.298147	1.81207	21.9127	25.9623	26.9099	24.6544	15.3756	15.6538	15.1673	24.4464
1473	BT_RS11255	BT_2225	DsbA family protein	-0.435268	0.0699679	0.207549	1.1551	122.99	0.240199	-1.81212	128.847	99.5223	97.6731	94.3668	205.547	132.597	97.8982	127.471
1474	BT_RS01495	BT_0305	multidrug efflux RND transporter permease subunit	-0.352954	0.0700477	0.207624	1.15461	944.764	0.19483	-1.8116	712.6	822.862	863.111	917.314	735.6	969.615	1318.18	1218.83
1475	BT_RS08055	BT_1591	hypothetical protein	0.214766	0.0702117	0.20797	1.15359	253.738	0.11862	1.81054	274.347	266.835	286.043	266.097	259.766	232.965	215.1	228.748
1476	BT_RS12565	BT_2482	TetR/AcrR family transcriptional regulator	-1.0295	0.0706771	0.209206	1.15072	7.68044	0.569558	-1.80755	2.62952	10.8176	1.99333	4.25076	12.1386	10.1289	5.51539	13.9694
1477	BT_RS00115			-0.423707	0.0708979	0.209718	1.14937	60.5039	0.234594	-1.80613	64.8615	38.9435	51.8266	53.5596	84.1611	78.269	56.5328	55.8775
1478	BT_RS00120	BT_0028	alkaline phosphatase	-0.899653	0.071095	0.210016	1.14816	12.2632	0.498459	-1.80487	7.01206	10.8176	8.96998	7.65137	27.5142	11.0497	4.13654	20.9541
1479	BT_RS09995	BT_1973	NADP-specific glutamate dehydrogenase	0.169589	0.071059	0.210016	1.14838	7117.06	0.0939499	1.8051	8429.37	7299.02	7087.28	7323.21	6632.54	6870.17	6320.64	6974.21
1480	BT_RS21485	BT_4256	DUF721 domain-containing protein	0.31189	0.0715614	0.211251	1.14532	727.96	0.173089	1.8019	714.353	814.929	815.272	875.656	487.163	616.023	667.362	832.924
1481	BT_RS05260	BT_1046	SusC/RagA family TonB-linked outer membrane protein	-0.41653	0.0719645	0.212012	1.14288	49.5007	0.23149	-1.79934	44.7019	34.6165	48.8366	43.3577	72.8317	53.4071	44.1231	54.1313
1482	BT_RS14345	BT_2829	arginine--tRNA ligase	-0.176049	0.071926	0.212012	1.14311	3734.33	0.0978274	-1.79959	3215.91	3502.75	3650.78	3655.65	3629.45	3962.25	4351.64	3906.19
1483	BT_RS17790	BT_3520	RagB/SusD family nutrient uptake outer membrane protein	-0.384086	0.0718907	0.212012	1.14333	69.601	0.213403	-1.79981	54.3434	49.7612	66.7765	72.2629	75.2594	88.3979	92.3828	57.6237
1484	BT_RS04440	BT_0886	efflux RND transporter permease subunit	0.408294	0.072285	0.212812	1.14095	582.648	0.227168	1.79732	451.401	651.222	673.745	879.057	369.823	490.793	532.235	612.906
1485	BT_RS00825	BT_0168	nucleotidyltransferase domain-containing protein	-0.251587	0.072799	0.213893	1.13787	323.788	0.140231	-1.79409	341.838	257.46	326.906	256.746	343.927	348.988	352.985	361.458
1486	BT_RS07955	BT_1573	DcaP family trimeric outer membrane transporter	0.577541	0.0727653	0.213893	1.13808	486.636	0.321875	1.7943	295.383	494.006	677.732	862.054	241.963	383.978	431.579	506.39
1487	BT_RS10585	BT_2090	methylmalonyl-CoA mutase	0.530498	0.0727305	0.213893	1.13828	1930.17	0.295622	1.79452	1568.95	2334.45	2331.2	2886.26	831.9	1369.25	1828.35	2290.98
1488	BT_RS01435	BT_0292	YjbH domain-containing protein	-0.713167	0.0730728	0.214122	1.13624	19.0708	0.397889	-1.79238	25.4187	10.8176	8.96998	13.6024	34.7974	23.9411	19.3039	15.7155
1489	BT_RS07315	BT_1444	DUF452 family protein	0.4563	0.0730531	0.214122	1.13636	47.2233	0.254561	1.7925	46.4549	40.3859	71.7598	58.6605	33.9881	35.9116	39.9866	50.639
1490	BT_RS10320	BT_2037	hypothetical protein	0.25691	0.0730642	0.214122	1.1363	952.86	0.14333	1.79243	1079.86	1063.01	872.081	1129.85	797.912	743.095	941.753	995.318
1491	BT_RS18110	BT_3589	sugar MFS transporter	-0.423951	0.0729693	0.214122	1.13686	32.7457	0.236445	-1.79302	26.2952	30.2894	28.9033	26.3547	38.8436	34.9908	41.3654	34.9234
1492	BT_RS00720	BT_0146	glycoside hydrolase family 88 protein	0.44305	0.0731582	0.214228	1.13574	92.9972	0.247259	1.79184	84.1447	94.4741	110.63	136.874	50.9822	76.4274	97.8982	92.5471
1493	BT_RS18535	BT_3675	family 43 glycosylhydrolase	-0.463302	0.0733378	0.21461	1.13467	33.9444	0.258723	-1.79072	37.6898	27.4047	25.9133	24.6544	48.5545	41.4365	34.4712	31.4311
1494	BT_RS01025	BT_0208	DUF4984 domain-containing protein	-0.858414	0.0734594	0.214822	1.13395	8.83502	0.47957	-1.78997	4.38254	8.65412	4.98332	5.95106	8.09241	7.36649	13.7885	17.4617
1495	BT_RS15365	BT_3029	Na+:solute symporter	-0.433006	0.0735992	0.215087	1.13313	321.293	0.242025	-1.7891	390.046	232.94	221.26	251.645	424.042	470.535	281.285	298.595
1496	BT_RS05750	BT_1139	TonB-dependent receptor	-0.221625	0.073817	0.215579	1.13184	379.821	0.123969	-1.78775	341.838	354.819	339.863	363.015	343.118	418.969	450.883	426.066
1497	BT_RS08605	BT_1696	sodium ion-translocating decarboxylase subunit beta	0.457358	0.0742537	0.21671	1.12928	596.019	0.256216	1.78505	515.386	628.866	697.665	913.913	299.419	514.734	536.372	661.799
1498	BT_RS02645	BT_0540	exopolyphosphatase	0.473278	0.074589	0.217543	1.12733	103.081	0.265442	1.78298	73.6266	115.388	137.54	151.327	58.2653	91.1603	104.792	92.5471
1499	BT_RS03440	BT_0688	Crp/Fnr family transcriptional regulator	0.445951	0.0747533	0.217667	1.12637	266.562	0.250256	1.78197	227.892	292.798	345.843	360.464	131.906	226.52	279.906	267.164
1500	BT_RS07935	BT_1569	hypothetical protein	-0.244551	0.0747009	0.217667	1.12667	308.207	0.137211	-1.7823	283.112	317.318	233.219	295.853	351.211	349.908	336.439	298.595
1501	BT_RS12305	BT_2428	hypothetical protein	-0.359924	0.074781	0.217667	1.12621	89.2555	0.202	-1.78181	90.2802	75.7235	68.7698	80.7644	126.242	109.577	84.1097	78.5777
1502	BT_RS22525	BT_4467	DUF5053 domain-containing protein	-0.396206	0.0748568	0.217743	1.12577	261.59	0.22242	-1.78134	269.964	237.267	215.28	183.633	424.851	270.719	267.497	223.51
1503	BT_RS16050	BT_3170	carboxypeptidase-like regulatory domain-containing protein	0.207093	0.0750595	0.218187	1.12459	226.631	0.116338	1.7801	227.892	250.248	251.159	243.143	220.923	204.42	210.964	204.302
1504	BT_RS20710	BT_4103	twin-arginine translocase subunit TatC	0.306416	0.0751905	0.218423	1.12384	5218.32	0.172211	1.7793	7088.31	5457.14	5578.33	4961.49	5894.51	4613.27	3943.51	4210.02
1505	BT_RS07445	BT_1470	ATP-binding protein	-0.59148	0.0755083	0.219083	1.12201	28.3678	0.332785	-1.77736	25.4187	16.5871	20.93	28.9052	52.6007	30.3868	20.6827	31.4311
1506	BT_RS23400	BT_4644	FecR domain-containing protein	0.301765	0.0755182	0.219083	1.12195	92.3711	0.169788	1.7773	104.304	106.013	93.6865	103.719	70.404	95.7644	88.2463	76.8316
1507	BT_RS22035	BT_4367	outer membrane protein transport protein	0.31341	0.0759093	0.220072	1.1197	9417.93	0.176576	1.77493	12849.6	10029.4	9428.45	9442.63	10931.2	7412.53	7301	7948.57
1508	BT_RS16450	BT_3247	DUF2723 domain-containing protein	0.165044	0.0759659	0.220089	1.11938	5306.16	0.0930041	1.77459	5759.53	5374.21	5585.31	5713.02	4581.92	5013.82	4849.41	5572.03
1509	BT_RS18025	BT_3570	tetratricopeptide repeat protein	-0.621061	0.076259	0.220765	1.11771	1316.29	0.350324	-1.77282	1464.64	1014.69	771.418	900.311	2576.62	1925.42	1140.31	736.884
1510	BT_RS23075	BT_4577	hypothetical protein	-0.37831	0.0763	0.220765	1.11748	86.2888	0.213425	-1.77257	78.8857	80.7717	77.7398	65.4617	130.288	93.9228	95.1405	68.1007
1511	BT_RS06110	BT_1210	cytochrome ubiquinol oxidase subunit I	-0.329179	0.0763611	0.220795	1.11713	2730.98	0.185746	-1.7722	1781.94	2548.64	2596.31	2753.64	2309.57	3034.99	3400.24	3422.5
1512	BT_RS22325	BT_4426	hypothetical protein	0.603385	0.0764377	0.220871	1.11669	18.8739	0.340561	1.77174	21.9127	25.9623	14.95	26.3547	11.3294	11.9705	19.3039	19.2079
1513	BT_RS06840	BT_1351	glucose-1-phosphate cytidylyltransferase	0.245985	0.0769219	0.222123	1.11395	545.527	0.139066	1.76883	623.197	574.777	656.802	517.742	582.653	509.209	463.293	436.543
1514	BT_RS08110			-0.296112	0.0770954	0.222183	1.11297	1393.41	0.167504	-1.76779	1405.04	1125.76	1397.32	1079.69	1776.28	1761.51	1285.09	1316.61
1515	BT_RS09950	BT_1964	TetR/AcrR family transcriptional regulator	0.401392	0.0770429	0.222183	1.11327	70.4463	0.227018	1.76811	76.2561	92.3106	74.7498	73.9632	39.6528	59.8527	71.7001	75.0854
1516	BT_RS21185	BT_4200	M56 family metallopeptidase	-0.395113	0.0770631	0.222183	1.11315	879.213	0.223482	-1.76799	1027.27	703.868	575.075	729.43	852.131	891.346	883.842	1370.74
1517	BT_RS19200	BT_3807	BamA/TamA family outer membrane protein	0.282224	0.0772058	0.222355	1.11235	1842.03	0.159707	1.76713	1632.93	2148.38	2162.76	2138.98	1288.31	1716.39	1806.29	1842.21
1518	BT_RS08460	BT_1668	energy transducer TonB	-0.463253	0.0781618	0.22496	1.10701	516.796	0.262995	-1.76145	561.841	417.561	390.692	370.666	926.581	599.448	446.747	420.827
1519	BT_RS01645	BT_0337	DUF456 domain-containing protein	0.256752	0.0783086	0.225234	1.10619	192.755	0.145833	1.76059	197.214	219.959	202.323	215.939	147.282	166.667	204.07	188.587
1520	BT_RS08255	BT_1628	sulfatase	0.264931	0.0784257	0.225422	1.10554	115.122	0.150538	1.75989	121.835	129.091	131.56	118.171	91.4442	106.814	110.308	111.755
1521	BT_RS05270	BT_1048	glycoside hydrolase family 18	0.856142	0.0785111	0.22552	1.10507	7.45907	0.486613	1.75939	7.88857	10.8176	10.9633	8.50152	4.85545	5.52487	4.13654	6.98469
1522	BT_RS00655	BT_0132	glycoside hydrolase family 97 protein	0.305552	0.0787534	0.226067	1.10373	353.274	0.17381	1.75797	314.666	421.888	389.696	431.877	254.102	285.452	372.289	356.219
1523	BT_RS20695	BT_4100	GSCFA domain-containing protein	-0.202484	0.0788207	0.226111	1.10336	805.673	0.115207	-1.75757	738.019	741.369	793.345	721.779	891.783	724.679	914.176	920.232
1524	BT_RS04760	BT_0945	hypothetical protein	-0.55291	0.0789844	0.226364	1.10246	85.7007	0.31476	-1.75661	86.7742	66.3482	51.8266	74.8133	174.796	87.4771	77.2155	66.3545
1525	BT_RS11525	BT_2280	hypothetical protein	0.366301	0.0790124	0.226364	1.1023	269.871	0.208547	1.75645	248.928	303.615	266.109	393.62	209.593	180.479	270.254	286.372
1526	BT_RS07500	BT_1481	hypothetical protein	0.201035	0.0790954	0.226453	1.10185	1450.56	0.114487	1.75596	1400.66	1608.22	1670.41	1524.32	1169.35	1454.88	1369.2	1407.41
1527	BT_RS16005	BT_3161	SGNH/GDSL hydrolase family protein	-0.391259	0.0794579	0.227342	1.09986	125.287	0.223087	-1.75384	148.13	108.176	88.7031	90.1161	182.079	139.043	118.581	127.471
1528	BT_RS21920	BT_4342	retron St85 family RNA-directed DNA polymerase	0.16303	0.0795561	0.227474	1.09933	1939.33	0.0929862	1.75327	2194.77	2043.09	2007.28	1952.8	2010.15	1754.15	1760.79	1791.57
1529	BT_RS00285	BT_0063	hypothetical protein	0.824952	0.0798817	0.228209	1.09755	9.44631	0.471032	1.75137	7.88857	15.8659	9.96664	13.6024	7.28317	4.60406	4.13654	12.2232
1530	BT_RS07425	BT_1466	ABC transporter ATP-binding protein	0.413732	0.0799176	0.228209	1.09736	42.9034	0.236261	1.75116	59.6025	51.9247	41.8599	43.3577	41.2713	33.1492	44.1231	27.9387
1531	BT_RS11845	BT_2343	DUF6463 family protein	0.474975	0.0801904	0.228838	1.09588	51.3229	0.271479	1.74958	85.8977	55.5306	49.8332	49.3088	58.2653	39.5949	37.2289	34.9234
1532	BT_RS13645	BT_2700	50S ribosomal protein L17	0.232594	0.0805595	0.229555	1.09388	7078.84	0.133105	1.74745	6756.99	8439.2	7943.42	7449.88	5624.22	6201.67	7682.94	6532.43
1533	BT_RS19475	BT_3857	hypothetical protein	0.419403	0.0805989	0.229555	1.09367	52.1497	0.24004	1.74722	44.7019	62.7423	72.7565	61.2109	51.7914	51.5654	42.7443	29.6849
1534	BT_RS21725	BT_4303	glycogen debranching enzyme N-terminal domain-containing protein	0.150003	0.0805284	0.229555	1.09405	4065.09	0.0858324	1.74763	4500.86	4141.72	4483.99	3978.71	3898.92	3867.41	3634.64	4014.45
1535	BT_RS03255	BT_0658	hypothetical protein	0.29636	0.0808461	0.229785	1.09234	598.526	0.169756	1.7458	559.212	727.667	648.829	699.675	406.239	525.783	648.059	572.744
1536	BT_RS08240	BT_1625	alpha-L-fucosidase	0.219243	0.08083	0.229785	1.09243	408.377	0.125577	1.74589	496.103	441.36	392.686	428.476	417.568	349.908	384.699	356.219
1537	BT_RS14115	BT_2785	hypothetical protein	-0.255451	0.0809126	0.229785	1.09198	957.981	0.146356	-1.74542	1067.59	783.919	852.148	792.341	1209.82	1006.45	952.784	998.81
1538	BT_RS21290	BT_4221	hypothetical protein	-0.334626	0.0809428	0.229785	1.09182	1317.21	0.191736	-1.74524	1571.58	1023.35	950.818	1116.25	1803.8	1381.22	1291.98	1398.68
1539	BT_RS21815	BT_4321	3-deoxy-8-phosphooctulonate synthase	-0.1894	0.0808978	0.229785	1.09206	2550.71	0.108507	-1.7455	2234.22	2511.14	2366.08	2419.53	2325.76	2860.96	2927.29	2760.7
1540	BT_RS23825	BT_4730	hypothetical protein	-0.437035	0.0814319	0.231023	1.08921	124.321	0.250818	-1.74244	130.6	97.3588	75.7465	119.871	203.119	120.626	107.55	139.694
1541	BT_RS04905	BT_0974	threonine/serine exporter family protein	-0.401417	0.0815998	0.23135	1.08831	591.979	0.230504	-1.74148	731.884	357.703	464.446	488.837	820.57	713.629	612.209	546.552
1542	BT_RS16800	BT_3318	signal peptidase I	0.216319	0.0818519	0.231914	1.08697	770.618	0.124318	1.74004	772.203	812.766	898.991	824.647	626.352	704.421	683.909	841.655
1543	BT_RS11755	BT_2324	type IA DNA topoisomerase	-0.675351	0.0819657	0.232086	1.08637	12.1655	0.388268	-1.73939	7.88857	10.8176	11.96	6.80121	12.9479	18.4162	11.0308	17.4617
1544	BT_RS22850	BT_4532	hypothetical protein	0.284931	0.0823447	0.233008	1.08436	113.211	0.164014	1.73724	124.464	123.321	105.646	142.825	108.438	89.3187	103.414	108.263
1545	BT_RS14130	BT_2788	chromate transporter	-0.32777	0.0825094	0.233323	1.0835	98.3952	0.188774	-1.73631	94.6628	87.2623	69.7665	94.3668	97.9181	90.2395	125.475	127.471
1546	BT_RS05050	BT_1003	glycoside hydrolase family 127 protein	0.325128	0.0828266	0.234033	1.08183	128.892	0.187446	1.73452	129.723	150.005	142.523	148.777	80.9241	124.31	137.885	116.993
1547	BT_RS11410	BT_2256	fumarate hydratase	0.392858	0.082871	0.234033	1.0816	11580.4	0.226527	1.73427	9458.39	13453.5	14299.1	15375.8	6482.02	9966.86	12424.8	11182.5
1548	BT_RS11665	BT_2306	YWFCY domain-containing protein	0.735155	0.0829213	0.234033	1.08133	13.1363	0.423969	1.73398	20.1597	11.5388	13.9533	19.5535	12.9479	3.68325	11.0308	12.2232
1549	BT_RS02885	BT_0588	multidrug efflux MATE transporter BexA	-0.201915	0.0830194	0.234159	1.08082	396.508	0.116483	-1.73343	404.07	352.655	350.826	364.715	376.297	427.257	443.989	452.258
1550	BT_RS22215	BT_4404	TonB-dependent receptor	-0.310764	0.0830817	0.234183	1.08049	84.5217	0.179313	-1.73308	62.232	67.7906	88.7031	84.165	93.8719	97.606	91.004	90.8009
1551	BT_RS09820	BT_1936	hypothetical protein	0.317471	0.0831491	0.234222	1.08014	1101.33	0.183223	1.7327	935.233	1281.53	1324.57	1343.24	737.218	949.357	1130.66	1108.82
1552	BT_RS06385	BT_1265	LytTR family DNA-binding domain-containing protein	0.28065	0.0833267	0.234571	1.07922	187.946	0.162066	1.7317	250.681	193.275	199.333	182.783	194.218	151.013	175.114	157.155
1553	BT_RS10550	BT_2082	PorT family protein	0.471592	0.083516	0.234953	1.07823	460.853	0.272496	1.73064	370.763	562.517	564.112	641.014	224.16	341.621	434.337	548.298
1554	BT_RS07675	BT_1518	hypothetical protein	-0.546333	0.0839482	0.236016	1.07599	20.0995	0.316124	-1.72822	12.2711	20.9141	11.96	20.4036	25.8957	26.7035	23.4404	19.2079
1555	BT_RS20690	BT_4099	1-deoxy-D-xylulose-5-phosphate synthase	-0.213258	0.084052	0.236156	1.07545	1589.97	0.123439	-1.72764	1718.83	1322.64	1420.25	1429.1	1726.92	1748.62	1511.22	1842.21
1556	BT_RS04695	BT_0934	hypothetical protein	0.420576	0.0842937	0.236683	1.0742	42.6163	0.243629	1.7263	65.738	41.8282	40.8632	45.9082	32.3696	36.8325	37.2289	40.1619
1557	BT_RS23065	BT_4575	hypothetical protein	-0.456199	0.0845952	0.237377	1.07265	144.24	0.264521	-1.72462	143.747	105.292	126.576	113.92	256.529	170.35	130.991	106.516
1558	BT_RS04465	BT_0891	dihydroorotate dehydrogenase electron transfer subunit	-0.342063	0.085159	0.238653	1.06977	773.946	0.1987	-1.72151	758.179	693.772	670.755	611.259	1212.24	860.038	699.076	686.245
1559	BT_RS13330	BT_2639	hypothetical protein	-0.889953	0.0851585	0.238653	1.06977	7.01782	0.516961	-1.72151	8.76507	2.88471	2.98999	5.10091	8.90165	10.1289	6.89424	10.477
1560	BT_RS19900	BT_3944	chloride channel protein	-0.175809	0.0854473	0.239154	1.0683	1603.13	0.102219	-1.71992	1438.35	1458.22	1564.76	1556.63	1510.04	1651.94	1825.59	1819.51
1561	BT_RS20990	BT_4160	beta-galactosidase	-0.26244	0.0853971	0.239154	1.06856	151.046	0.152564	-1.72019	117.452	147.841	144.516	136.874	141.617	162.984	173.735	183.348
1562	BT_RS19740	BT_3911	malate dehydrogenase	0.399159	0.0857582	0.23987	1.06672	18908.2	0.232311	1.71821	15468.6	20490.1	24113.3	25955.1	10262.8	17803.9	17817.5	19354.6
1563	BT_RS05475	BT_1088	PorV/PorQ family protein	0.286805	0.0859061	0.24013	1.06598	1028.2	0.167	1.7174	892.284	1185.61	1233.87	1204.66	729.126	921.732	965.194	1093.1
1564	BT_RS07515	BT_1484	ATP-binding protein	0.191322	0.0862032	0.240807	1.06448	1604.03	0.111507	1.71578	1546.16	1686.11	1795.99	1809.12	1306.11	1509.21	1613.25	1566.32
1565	BT_RS21200	BT_4203	tRNA (adenosine(37)-N6)-dimethylallyltransferase MiaA	-0.192348	0.086306	0.24094	1.06396	570.021	0.112142	-1.71521	503.115	519.968	548.165	555.999	624.734	534.991	674.257	598.937
1566	BT_RS20880	BT_4137	hybrid sensor histidine kinase/response regulator transcription factor	-0.570215	0.0865256	0.241399	1.06286	292.043	0.332678	-1.71402	371.639	188.227	194.35	187.884	588.318	320.442	235.783	249.703
1567	BT_RS02650	BT_0541	RNA degradosome polyphosphate kinase	0.465973	0.0867994	0.241423	1.06148	177.038	0.272096	1.71253	136.735	180.294	215.28	286.501	107.629	137.201	137.885	214.779
1568	BT_RS06765	BT_1336	RidA family protein	0.355054	0.0868107	0.241423	1.06143	1094.43	0.207335	1.71247	929.098	1288.02	1315.6	1377.25	681.381	863.721	1170.64	1129.77
1569	BT_RS09700	BT_1913	nicotinate phosphoribosyltransferase	-0.214229	0.0867224	0.241423	1.06187	4036.39	0.125065	-1.71295	3342.12	4282.34	3863.07	3460.12	3881.12	4798.35	4164.12	4499.88
1570	BT_RS10920	BT_2157	DUF1080 domain-containing protein	-0.47513	0.0867531	0.241423	1.06171	1685.82	0.277403	-1.71278	1895.01	1458.22	1253.8	1038.04	2969.1	2076.43	1329.21	1466.78
1571	BT_RS19625	BT_3888	tRNA 2-thiouridine(34) synthase MnmA	-0.198014	0.0866631	0.241423	1.06217	937.672	0.115577	-1.71327	962.405	917.336	741.518	870.555	937.101	1047.88	1006.56	1018.02
1572	BT_RS20705	BT_4102	twin-arginine translocase TatA/TatE family subunit	0.325915	0.0871063	0.242091	1.05995	759.97	0.190497	1.71086	1081.61	758.677	798.328	745.583	869.125	625.231	544.645	656.561
1573	BT_RS10175	BT_2009	guanylate kinase	-0.169562	0.0873716	0.242674	1.05863	462.933	0.0991923	-1.70943	408.452	427.658	462.452	442.929	466.932	490.793	490.87	513.374
1574	BT_RS18340	BT_3635	hypothetical protein	-0.412419	0.0876636	0.243239	1.05718	82.6907	0.241484	-1.70785	96.4158	64.1847	52.8232	72.2629	115.721	100.368	95.1405	64.6083
1575	BT_RS22930	BT_4549	site-specific integrase	-0.737997	0.0876862	0.243239	1.05707	9.58655	0.432151	-1.70773	5.25904	8.65412	4.98332	9.35167	12.9479	10.1289	9.65194	15.7155
1576	BT_RS13235	BT_2617	group II intron reverse transcriptase/maturase	-0.52467	0.0879541	0.243827	1.05574	35.7442	0.307492	-1.70629	21.9127	35.3376	30.8966	27.2049	23.468	39.5949	55.1539	52.3851
1577	BT_RS21095	BT_4181	DUF4982 domain-containing protein	-0.293166	0.0881531	0.244224	1.05476	86.8721	0.171923	-1.70522	68.3676	73.56	84.7165	86.7155	106.82	87.4771	96.5194	90.8009
1578	BT_RS09230	BT_1822	thiamine pyrophosphate-dependent enzyme	0.485213	0.0883395	0.244537	1.05385	449.478	0.284712	1.70422	322.555	581.268	628.895	562.8	200.692	432.781	423.306	443.528
1579	BT_RS24795			0.856937	0.088378	0.244537	1.05366	9.77731	0.502892	1.70402	15.7771	15.1447	6.97665	13.6024	6.47393	11.9705	8.27309	0
1580	BT_RS19885	BT_3941	phosphodiester glycosidase family protein	-0.215142	0.08862	0.245051	1.05247	957.187	0.126352	-1.70272	1002.72	858.921	838.195	847.601	1201.72	1008.29	969.33	930.709
1581	BT_RS06560	BT_1300	DUF2764 domain-containing protein	-0.250712	0.0888628	0.245567	1.05128	449.919	0.147354	-1.70143	327.814	398.089	441.522	476.085	487.972	454.881	543.266	469.72
1582	BT_RS15405	BT_3037	RNA polymerase sigma-70 factor	-0.2601	0.0896548	0.247599	1.04743	541.509	0.15325	-1.69722	608.296	498.333	409.629	453.131	602.884	517.496	606.693	635.606
1583	BT_RS11310	BT_2236	YraN family protein	-0.481828	0.0900327	0.248486	1.0456	803.323	0.284226	-1.69523	912.444	706.032	526.239	538.996	1472.01	873.85	792.838	604.175
1584	BT_RS12125	BT_2399	IS3 family transposase	-0.250011	0.0901526	0.248659	1.04502	151.748	0.147534	-1.69459	154.265	133.418	146.51	119.021	149.71	165.746	165.462	179.856
1585	BT_RS05180	BT_1030	DUF4992 family lipoprotein	0.598626	0.0904831	0.249414	1.04343	19.9285	0.353619	1.69285	25.4187	20.9141	20.93	30.6055	19.4218	23.0203	6.89424	12.2232
1586	BT_RS08910	BT_1758	sugar MFS transporter	-0.218287	0.0907286	0.249731	1.04226	4312.43	0.129044	-1.69157	3528.82	3597.95	4447.12	4373.18	4160.31	4743.1	5166.54	4482.42
1587	BT_RS15995	BT_3159	DUF5013 domain-containing protein	-0.516559	0.0908269	0.249731	1.04179	27.8004	0.305466	-1.69105	18.4067	24.52	21.9266	28.055	48.5545	31.3076	23.4404	26.1926
1588	BT_RS16070	BT_3174	TonB-dependent receptor	0.353861	0.0908047	0.249731	1.04189	47.949	0.209241	1.69117	50.8374	59.8576	50.8299	51.8593	37.2251	42.3573	39.9866	50.639
1589	BT_RS18875	BT_3742	PCMD domain-containing protein	-0.502778	0.0907258	0.249731	1.04227	6748.72	0.297224	-1.69158	8615.19	5294.15	4132.17	4298.37	12022.9	7796.51	6298.58	5531.87
1590	BT_RS04195	BT_0838	methyltransferase	0.278027	0.0911397	0.250433	1.04029	170.373	0.16457	1.68942	218.25	173.803	175.413	182.783	188.553	150.092	137.885	136.201
1591	BT_RS11520	BT_2279	ribonucleotide-diphosphate reductase subunit beta	0.197238	0.0913504	0.250855	1.03929	747.568	0.116825	1.68832	824.793	802.669	877.065	693.724	734.791	721.916	700.455	625.129
1592	BT_RS06270	BT_1239	CPBP family intramembrane metalloprotease	-0.25037	0.0918283	0.251994	1.03702	1766.41	0.148514	-1.68583	1941.46	1457.5	1617.59	1441.01	2231.89	1893.19	1912.46	1636.16
1593	BT_RS24460			0.516445	0.0918808	0.251994	1.03678	2422.68	0.306394	1.68556	2672.47	3711.89	1944.49	3074.15	1220.34	1325.05	2527.43	2905.63
1594	BT_RS21110	BT_4184	HAD family hydrolase	-0.214787	0.0919719	0.252086	1.03634	383.278	0.127463	-1.68509	395.305	307.221	344.846	374.917	441.846	429.098	388.835	384.158
1595	BT_RS07150	BT_1411	methylated-DNA--[protein]-cysteine S-methyltransferase	0.202725	0.0921624	0.252402	1.03545	488.617	0.120376	1.6841	567.977	470.207	545.175	511.791	509.822	447.514	416.412	440.035
1596	BT_RS21840	BT_4326	ATP-binding cassette domain-containing protein	0.357802	0.0922028	0.252402	1.03526	970.575	0.212485	1.68389	804.634	1111.33	1275.73	1166.41	579.416	865.563	915.555	1045.96
1597	BT_RS09360	BT_1847	helix-turn-helix domain-containing protein	0.258658	0.092918	0.254201	1.0319	16767	0.153945	1.6802	21721.6	14087.5	17264.2	19993	16693.8	15341.6	13931.9	15102.6
1598	BT_RS15075	BT_2975	NAD-dependent deacylase	-0.309732	0.0930048	0.254279	1.03149	628.065	0.184391	-1.67976	449.648	618.769	552.152	619.761	519.533	653.776	835.582	775.3
1599	BT_RS22665	BT_4494	N-acetyltransferase	-0.213092	0.0934079	0.255221	1.02962	1089.44	0.127015	-1.67769	1101.77	1044.98	1029.55	862.054	1247.04	1240.33	1002.42	1187.4
1600	BT_RS16080	BT_3176	DUF5006 domain-containing protein	-0.722675	0.093807	0.255992	1.02776	9.41875	0.431281	-1.67565	6.13555	8.65412	7.97332	5.10091	10.5201	9.20812	13.7885	13.9694
1601	BT_RS17815	BT_3525	hypothetical protein	-0.440055	0.0937741	0.255992	1.02792	32.3763	0.262591	-1.67582	33.3073	26.6835	22.9233	25.5046	29.9419	32.2284	48.2597	40.1619
1602	BT_RS07095	BT_1400	alpha/beta hydrolase	0.498652	0.0941085	0.256654	1.02637	187.895	0.297861	1.67411	114.822	219.959	249.166	294.152	101.155	150.092	176.493	197.317
1603	BT_RS08900	BT_1756	IS110 family transposase	-0.4343	0.0945435	0.257519	1.02437	35.2494	0.259764	-1.6719	35.9368	31.0106	27.9066	24.6544	48.5545	28.5452	39.9866	45.4005
1604	BT_RS16890	BT_3336	acyl-ACP--UDP-N-acetylglucosamine O-acyltransferase	0.126162	0.0945202	0.257519	1.02448	2494.16	0.0754549	1.67202	2511.19	2635.18	2742.82	2523.25	2367.84	2420.81	2304.06	2448.13
1605	BT_RS06175	BT_1222	decarboxylating NADP(+)-dependent phosphogluconate dehydrogenase	0.265425	0.0947042	0.257531	1.02363	3248.55	0.158834	1.67109	3184.35	3869.83	3636.83	3489.87	2290.15	2685.09	3416.79	3415.51
1606	BT_RS11285	BT_2231	phosphatidylserine decarboxylase family protein	-0.183297	0.0947248	0.257531	1.02354	1322.79	0.109694	-1.67098	1360.34	1133.69	1197.99	1265.88	1557.79	1372.01	1283.71	1410.91
1607	BT_RS15050	BT_2970	alpha-L-fucosidase	-0.617937	0.0946961	0.257531	1.02367	18.3624	0.369772	-1.67113	15.7771	15.1447	6.97665	20.4036	23.468	30.3868	13.7885	20.9541
1608	BT_RS20515	BT_4064	NADH-quinone oxidoreductase subunit NuoH	-0.556434	0.0949274	0.257921	1.02261	2026.64	0.333202	-1.66996	974.676	1492.11	1875.72	2218.05	1169.35	2090.24	2987.96	3405.03
1609	BT_RS12325	BT_2432	discoidin domain-containing protein	0.263964	0.0950412	0.25807	1.02209	227.156	0.158121	1.66938	279.606	243.758	243.186	226.99	197.455	224.678	242.677	158.902
1610	BT_RS00310	BT_0068	hypothetical protein	-0.378756	0.0953976	0.258877	1.02046	44.0781	0.227128	-1.66759	37.6898	35.3376	34.8833	43.3577	42.0805	46.0406	46.8808	66.3545
1611	BT_RS18330	BT_3633	TonB-dependent receptor	-0.291826	0.0960573	0.260344	1.01747	451.343	0.175347	-1.66428	472.437	421.167	438.532	293.302	572.133	506.446	443.989	462.735
1612	BT_RS19710	BT_3905	TolC family protein	-0.211928	0.096	0.260344	1.01773	777.833	0.127318	-1.66456	617.938	711.801	790.355	760.886	752.594	855.434	794.216	939.44
1613	BT_RS02330	BT_0474	dehydrogenase	0.459702	0.0963293	0.260435	1.01624	26.858	0.276443	1.66292	35.0603	33.8953	26.9099	27.2049	19.4218	19.337	30.3347	22.7002
1614	BT_RS10440	BT_2060	(d)CMP kinase	0.200973	0.096223	0.260435	1.01672	652.329	0.120817	1.66345	633.715	734.157	683.712	733.681	533.29	581.953	630.134	687.992
1615	BT_RS14745	BT_2909	L-fucose/L-arabinose isomerase family protein	-0.622428	0.0962622	0.260435	1.01654	49.6177	0.374224	-1.66325	49.0844	38.9435	43.8532	26.3547	96.2997	66.2984	55.1539	20.9541
1616	BT_RS21740	BT_4306	DUF4270 domain-containing protein	0.299957	0.0963095	0.260435	1.01633	7558.25	0.18037	1.66301	10568	7526.2	7695.25	7578.25	8780.26	6200.74	6054.52	6062.71
1617	BT_RS11120	BT_2198	RNA polymerase sigma-70 factor	-0.329939	0.0964403	0.260498	1.01574	418.835	0.198476	-1.66236	464.549	344.722	373.749	304.354	618.26	449.356	388.835	406.858
1618	BT_RS11985	BT_2372	AraC family transcriptional regulator	-0.262902	0.0964719	0.260498	1.0156	135.396	0.158164	-1.6622	136.735	112.503	123.586	122.422	175.605	145.488	132.369	134.455
1619	BT_RS12560	BT_2481	hypothetical protein	-0.815026	0.0970132	0.261798	1.01317	25.2178	0.491125	-1.65951	25.4187	19.4718	20.93	8.50152	67.167	27.6243	15.1673	17.4617
1620	BT_RS22250	BT_4411	DUF4627 domain-containing protein	-0.358113	0.097462	0.262847	1.01116	464.711	0.216084	-1.65728	539.928	328.856	351.823	410.623	706.467	454.881	453.641	471.466
1621	BT_RS01650	BT_0338	right-handed parallel beta-helix repeat-containing protein	-0.62054	0.0982448	0.264432	1.00769	16.2897	0.375306	-1.65342	15.7771	15.8659	10.9633	8.50152	26.7049	12.8914	15.1673	24.4464
1622	BT_RS08680	BT_1712	glycosyltransferase family 4 protein	0.493941	0.0982921	0.264432	1.00748	26.3617	0.29878	1.65319	33.3073	39.6647	21.9266	29.7553	25.8957	26.7035	17.925	15.7155
1623	BT_RS11970	BT_2369	hypothetical protein	0.16566	0.0982449	0.264432	1.00769	440.221	0.100192	1.65342	488.215	447.129	467.436	462.483	422.424	431.861	423.306	378.919
1624	BT_RS23930	BT_4749	N-6 DNA methylase	-0.829587	0.0982914	0.264432	1.00748	7.1727	0.501808	-1.65319	5.25904	3.60588	6.97665	5.10091	7.28317	10.1289	13.7885	5.23851
1625	BT_RS01085	BT_0221	ATP-binding protein	-0.24738	0.0985126	0.264862	1.00651	163.891	0.149736	-1.65211	152.512	138.466	146.51	162.379	186.935	183.241	142.021	199.064
1626	BT_RS00715	BT_0145	glycoside hydrolase 43 family protein	-0.777402	0.0998052	0.267242	1.00085	8.00418	0.472355	-1.6458	5.25904	7.93294	6.97665	3.40061	12.1386	9.20812	6.89424	12.2232
1627	BT_RS06120	BT_1212	TolC family protein	0.489789	0.0998506	0.267242	1.00065	23.9848	0.29764	1.64558	30.6778	23.7988	23.9199	33.1559	14.5663	22.0995	26.1981	17.4617
1628	BT_RS10490	BT_2070	citrate/2-methylcitrate synthase	-0.398492	0.099544	0.267242	1.00198	2251.41	0.24194	-1.64707	1359.46	2596.23	2045.16	1767.47	1680.79	3124.31	2640.49	2797.37
1629	BT_RS18465	BT_3661	glycoside hydrolase family 97 protein	0.235172	0.0998142	0.267242	1.00081	196.006	0.142896	1.64576	192.832	216.353	219.266	216.789	148.091	193.37	187.523	193.825
1630	BT_RS19210	BT_3809	ABC-F family ATP-binding cassette domain-containing protein	-0.231573	0.0994702	0.267242	1.00231	887.659	0.140566	-1.64743	744.155	799.784	853.145	864.604	799.53	871.088	1047.92	1121.04
1631	BT_RS20865	BT_4134	RagB/SusD family nutrient uptake outer membrane protein	-0.507154	0.0996344	0.267242	1.00159	30.3476	0.307995	-1.64663	41.1958	19.4718	17.94	22.1039	41.2713	33.1492	34.4712	33.1773
1632	BT_RS21240	BT_4211	AIR synthase-related protein	-0.194629	0.0997463	0.267242	1.0011	1235.87	0.118238	-1.64608	999.218	1171.19	1234.87	1203.81	1199.29	1309.39	1482.26	1286.93
1633	BT_RS23405	BT_4645	carboxypeptidase-like regulatory domain-containing protein	0.246797	0.0998868	0.267242	1.00049	206.33	0.149992	1.6454	191.955	229.334	259.133	215.088	171.559	209.024	173.735	200.81
1634	BT_RS15795	BT_3117	ketopantoate reductase family protein	-0.236194	0.100088	0.267615	0.999619	1034.61	0.143633	-1.64443	799.375	993.781	1081.38	923.265	946.003	1084.72	1257.51	1190.89
1635	BT_RS09810	BT_1934	hypothetical protein	0.342665	0.100219	0.267801	0.999051	953.219	0.20846	1.64379	816.905	1053.64	1209.95	1180.01	568.087	830.572	1007.94	958.648
1636	BT_RS02395	BT_0487	LacI family DNA-binding transcriptional regulator	-0.211342	0.100319	0.267906	0.998616	591.144	0.128608	-1.64331	558.335	506.266	553.149	571.302	660.341	530.387	617.724	731.646
1637	BT_RS06695	BT_1322	phosphate ABC transporter permease PstA	0.310372	0.100485	0.268021	0.997899	143.979	0.188962	1.64251	189.326	170.198	154.483	124.972	117.34	152.855	137.885	104.77
1638	BT_RS12830	BT_2537	hypothetical protein	-0.249417	0.100482	0.268021	0.99791	520.385	0.15185	-1.64252	557.459	468.765	447.502	431.027	691.901	523.021	540.508	502.897
1639	BT_RS00105	BT_0022	helix-turn-helix domain-containing protein	-0.709356	0.100567	0.268076	0.997545	14.2726	0.431978	-1.64211	14.9006	12.9812	5.97999	10.2018	30.7512	14.733	12.4096	12.2232
1640	BT_RS03490	BT_0698	3-methyl-2-oxobutanoate hydroxymethyltransferase	-0.167924	0.100795	0.268505	0.996561	1464.2	0.102329	-1.64101	1272.69	1314.7	1443.17	1486.92	1457.44	1694.29	1511.22	1533.14
1641	BT_RS20070	BT_3977	TonB-dependent receptor	-0.380177	0.100851	0.268505	0.996322	682.495	0.23171	-1.64074	725.748	567.566	564.112	517.742	1162.07	692.45	645.301	584.967
1642	BT_RS21215	BT_4206	bifunctional UDP-3-O-[3-hydroxymyristoyl] N-acetylglucosamine deacetylase/3-hydroxyacyl-ACP dehydratase	0.174782	0.100985	0.2687	0.995741	4149.03	0.106568	1.64009	3907.47	4319.85	4823.86	4545.76	3747.59	3604.06	4103.45	4140.17
1643	BT_RS17220	BT_3402	ribosome assembly cofactor RimP	-0.413015	0.101126	0.26891	0.995137	2903.59	0.251927	-1.63942	3492	2361.85	1816.92	2294.56	4615.1	3492.64	2697.03	2458.61
1644	BT_RS08265	BT_1630	RagB/SusD family nutrient uptake outer membrane protein	0.716663	0.101253	0.268919	0.994594	10.6416	0.437307	1.63881	13.1476	11.5388	10.9633	18.7033	9.71089	11.0497	8.27309	1.74617
1645	BT_RS10725	BT_2119	efflux RND transporter periplasmic adaptor subunit	0.533463	0.101221	0.268919	0.994729	28.1705	0.325489	1.63896	25.4187	25.9623	36.8766	43.3577	21.8495	12.8914	27.577	31.4311
1646	BT_RS10740	BT_2122	lysine--tRNA ligase	-0.192149	0.101354	0.269026	0.994158	7171.15	0.117284	-1.63832	5851.56	6620.4	7004.56	7296.85	6878.55	7232.05	8175.19	8310.03
1647	BT_RS10975	BT_2168	radical SAM family heme chaperone HemW	-0.248088	0.10157	0.269436	0.993233	728.576	0.151524	-1.63729	702.959	673.579	686.702	605.308	999.412	776.244	715.622	668.784
1648	BT_RS13665	BT_2704	30S ribosomal protein S13	0.290255	0.101773	0.26981	0.992367	8418.49	0.177383	1.63632	8268.97	10480.9	9301.87	8995.45	5664.69	7424.5	9853.25	7358.37
1649	BT_RS15645	BT_3087	glycoside hydrolase family 66 protein	-0.571679	0.101889	0.269954	0.991871	18.26	0.349488	-1.63576	12.2711	15.1447	11.96	18.7033	12.9479	28.5452	22.0616	24.4464
1650	BT_RS01075	BT_0218	thioredoxin domain-containing protein	-0.259616	0.102105	0.270363	0.990951	891.864	0.158812	-1.63473	936.986	826.468	787.365	698.825	1077.91	1094.84	755.609	956.902
1651	BT_RS23910	BT_4745	hypothetical protein	-0.389885	0.10268	0.271719	0.988515	564.247	0.2389	-1.632	589.013	488.236	416.606	462.483	983.228	569.982	503.28	501.151
1652	BT_RS21990	BT_4357	TonB-dependent receptor	-0.42106	0.103058	0.272555	0.986917	42.7788	0.258287	-1.6302	36.8133	46.1553	35.8799	27.2049	47.7452	44.199	67.5636	36.6696
1653	BT_RS05920	BT_1172	bifunctional DNA primase/helicase	0.674416	0.103199	0.272764	0.986323	10.8884	0.41387	1.62954	11.3946	16.5871	14.95	10.2018	6.47393	10.1289	6.89424	10.477
1654	BT_RS03650	BT_0730	SDR family oxidoreductase	0.173236	0.103453	0.273103	0.985258	681.193	0.106388	1.62834	655.627	703.147	808.295	720.078	605.312	641.806	660.468	654.814
1655	BT_RS20425	BT_4047	MG2 domain-containing protein	0.380722	0.103449	0.273103	0.985276	4886.3	0.233807	1.62836	4040.7	5887.68	5822.51	6354.88	2696.39	3895.03	5269.96	5123.27
1656	BT_RS02375	BT_0483	SusC/RagA family TonB-linked outer membrane protein	-0.238469	0.104112	0.274677	0.9825	1598.95	0.146729	-1.62524	1551.42	1424.32	1518.92	1375.55	2116.16	1578.27	1409.18	1817.76
1657	BT_RS04715			0.194177	0.10431	0.275032	0.981676	1236.12	0.119544	1.62431	1381.38	1498.6	1281.71	1113.7	1108.66	1189.69	1134.79	1180.41
1658	BT_RS07350	BT_1451	DUF3575 domain-containing protein	0.501517	0.104954	0.276565	0.979001	333.5	0.309331	1.6213	199.844	351.213	428.566	582.354	178.842	281.768	317.135	328.28
1659	BT_RS19505	BT_3863	DUF2339 domain-containing protein	0.210379	0.105149	0.276912	0.978195	522.277	0.129832	1.62039	532.04	554.585	546.172	603.608	419.187	443.831	558.433	520.359
1660	BT_RS01745	BT_0358	IS3 family transposase	-0.24729	0.105289	0.277023	0.977615	160.833	0.152673	-1.61973	173.548	145.678	139.533	130.923	176.415	180.479	191.66	148.425
1661	BT_RS17515	BT_3461	dUTP diphosphatase	0.23888	0.105318	0.277023	0.977496	947.265	0.147493	1.6196	1056.19	1013.25	1163.11	873.956	959.76	985.268	739.063	787.523
1662	BT_RS02875	BT_0586	hypothetical protein	0.312084	0.105442	0.277182	0.976986	2044.48	0.192761	1.61902	2982.75	2069.78	1924.56	2085.42	2205.18	2018.42	1547.07	1522.66
1663	BT_RS02665	BT_0544	ammonium transporter	0.840776	0.10582	0.277596	0.975433	7.96533	0.519873	1.61727	7.88857	11.5388	15.9466	5.10091	4.85545	5.52487	4.13654	8.73086
1664	BT_RS05150	BT_1023	thrombospondin type 3 repeat-containing protein	0.324017	0.105719	0.277596	0.975847	75.5118	0.20029	1.61774	61.3555	89.4259	94.6831	89.2659	64.7393	65.3776	60.6693	78.5777
1665	BT_RS07985	BT_1579	DUF4468 domain-containing protein	0.236603	0.105759	0.277596	0.975684	4012.2	0.146272	1.61755	3864.52	4660.96	4189.98	4640.98	2950.49	3471.46	4121.38	4197.8
1666	BT_RS17555	BT_3470	Gfo/Idh/MocA family oxidoreductase	0.328757	0.105854	0.277596	0.975295	416.005	0.203298	1.61711	391.799	424.773	457.469	574.703	269.477	339.779	391.593	478.451
1667	BT_RS12870	BT_2545	DUF2975 domain-containing protein	-0.176261	0.106054	0.277815	0.974474	824.507	0.109059	-1.61619	853.718	680.79	821.252	743.033	893.402	885.821	839.718	878.324
1668	BT_RS17975	BT_3560	TonB-dependent receptor	0.162819	0.106064	0.277815	0.974431	15434.4	0.100746	1.61614	14649.9	16944	17124.7	16501.4	13904.4	15869.3	15023.9	13457.7
1669	BT_RS21470	BT_4253	6,7-dimethyl-8-ribityllumazine synthase	-0.349807	0.106415	0.278566	0.972998	1666.6	0.216663	-1.61452	1992.3	1383.94	1258.79	1229.32	2472.23	1879.38	1468.47	1648.39
1670	BT_RS16760	BT_3309	DUF6377 domain-containing protein	-0.279539	0.106594	0.278868	0.972267	442.704	0.173229	-1.61369	474.19	344.722	404.646	380.018	611.786	479.743	453.641	392.889
1671	BT_RS05670	BT_1124	site-specific integrase	0.304264	0.106789	0.279043	0.971474	85.7966	0.188656	1.6128	81.5152	100.243	97.6731	98.6176	59.0746	89.3187	81.352	78.5777
1672	BT_RS19470	BT_3856	DUF3823 domain-containing protein	0.641912	0.106727	0.279043	0.971725	14.8905	0.397942	1.61308	14.9006	16.5871	26.9099	16.1529	17.8033	12.8914	6.89424	6.98469
1673	BT_RS06705	BT_1324	PstS family phosphate ABC transporter substrate-binding protein	-0.338182	0.106862	0.279068	0.971175	50.4004	0.209731	-1.61246	48.2079	45.4341	41.8599	41.6574	45.3175	64.4568	55.1539	61.116
1674	BT_RS17520	BT_3462	tetratricopeptide repeat protein	0.336561	0.107054	0.279403	0.970395	2123.22	0.20884	1.61157	1774.05	2652.49	2464.75	2584.46	1264.84	1876.61	2236.49	2132.08
1675	BT_RS15945	BT_3149	hypothetical protein	-0.503747	0.107501	0.280235	0.968586	122.827	0.312978	-1.60953	145.5	102.407	72.7565	87.5656	229.824	136.28	122.717	85.5624
1676	BT_RS19705	BT_3904	HlyD family secretion protein	-0.350813	0.107454	0.280235	0.968776	348.125	0.217931	-1.60974	236.657	351.934	266.109	366.415	269.477	403.315	410.897	480.197
1677	BT_RS03860	BT_0771	alpha amylase C-terminal domain-containing protein	0.425078	0.107653	0.280462	0.967975	3237.29	0.264215	1.60883	2404.26	3818.63	4161.07	4456.5	1692.12	2512.89	3660.84	3192
1678	BT_RS08160	BT_1609	PspC domain-containing protein	-0.293927	0.107964	0.28103	0.96672	202.47	0.182857	-1.60741	158.648	182.458	188.37	194.685	162.657	219.153	234.404	279.387
1679	BT_RS18265	BT_3620	AmpG family muropeptide MFS transporter	0.304174	0.108	0.28103	0.966578	160.541	0.189251	1.60725	133.229	166.592	202.323	206.587	129.479	134.438	173.735	137.948
1680	BT_RS12740	BT_2519	glycine cleavage system protein GcvH	0.302199	0.108151	0.281256	0.96597	878.909	0.188103	1.60656	856.348	856.757	975.734	1189.36	657.104	647.33	841.097	1007.54
1681	BT_RS02280	BT_0464	dTDP-4-dehydrorhamnose 3,5-epimerase	0.439251	0.108299	0.281473	0.965378	45.2621	0.273526	1.60589	70.1206	58.4153	38.8699	40.8073	46.936	28.5452	39.9866	38.4158
1682	BT_RS09430	BT_1862	hypothetical protein	0.406219	0.108763	0.282364	0.963517	2203.3	0.253289	1.60378	3416.63	2514.02	2019.24	2099.02	2785.41	1779.01	1687.71	1325.34
1683	BT_RS14665	BT_2893	RagB/SusD family nutrient uptake outer membrane protein	-0.347617	0.10877	0.282364	0.963489	43.3833	0.216754	-1.60374	41.1958	33.8953	40.8632	38.2568	56.6469	46.0406	48.2597	41.9081
1684	BT_RS00295	BT_0065	fimbrillin family protein	0.310111	0.108946	0.282391	0.96279	137.878	0.193463	1.60295	147.253	169.476	152.49	140.275	101.155	151.934	93.7617	146.678
1685	BT_RS10395	BT_2052	biopolymer transporter ExbD	0.212141	0.108882	0.282391	0.963046	4174.66	0.13232	1.60324	3966.2	4567.93	4551.77	4835.66	3151.18	4120.63	4311.66	3892.22
1686	BT_RS20595	BT_4080	IPT/TIG domain-containing protein	-0.574468	0.108975	0.282391	0.962674	18.497	0.358412	-1.60282	19.2832	15.1447	9.96664	16.1529	33.9881	21.1787	16.5462	15.7155
1687	BT_RS06360	BT_1259	linear amide C-N hydrolase	0.294282	0.109316	0.283107	0.961317	310.295	0.18378	1.60128	247.175	368.521	377.736	372.366	224.16	309.393	282.664	300.342
1688	BT_RS14355	BT_2831	rhomboid family intramembrane serine protease	-0.242024	0.109466	0.283329	0.960719	700.669	0.151209	-1.6006	773.079	592.086	594.012	612.109	906.35	763.353	672.878	691.484
1689	BT_RS07415	BT_1464	GNAT family N-acetyltransferase	0.246505	0.109545	0.283364	0.960408	820.124	0.154042	1.60024	1027.27	853.152	834.208	848.451	946.003	677.717	668.741	705.453
1690	BT_RS08880	BT_1752	DUF2029 domain-containing protein	0.146612	0.110269	0.285069	0.957546	1608	0.0918053	1.59698	1710.07	1697.65	1608.62	1741.11	1579.64	1510.13	1378.85	1637.91
1691	BT_RS00290	BT_0064	hypothetical protein	0.261704	0.110397	0.285231	0.957041	130.116	0.163933	1.59641	146.377	140.629	144.516	135.174	95.4904	129.834	140.643	108.263
1692	BT_RS03945	BT_0789	ACP S-malonyltransferase	-0.312316	0.110639	0.285519	0.956091	820.813	0.19577	-1.59533	551.323	734.879	785.372	854.402	740.455	778.086	955.542	1166.44
1693	BT_RS17500	BT_3458	1-acyl-sn-glycerol-3-phosphate acyltransferase	-0.183345	0.110611	0.285519	0.956204	1647.83	0.114917	-1.59546	1668.87	1601.73	1494	1411.25	1861.25	1749.54	1889.02	1506.95
1694	BT_RS11215	BT_2217	C10 family peptidase	-0.392222	0.110985	0.286072	0.954737	95.4995	0.246095	-1.59378	120.958	64.1847	78.7365	67.162	133.525	88.3979	99.2771	111.755
1695	BT_RS22920	BT_4547	helix-turn-helix domain-containing protein	0.804935	0.110977	0.286072	0.954768	7.17784	0.505036	1.59382	11.3946	7.21176	6.97665	11.052	4.0462	7.36649	4.13654	5.23851
1696	BT_RS06150	BT_1218	SOS response-associated peptidase	-0.261919	0.111748	0.287699	0.951762	1256.33	0.164689	-1.59039	955.393	1319.03	1214.93	1078.84	1068.2	1545.12	1343	1526.15
1697	BT_RS16825	BT_3323	hypothetical protein	-0.172329	0.111744	0.287699	0.951775	607.712	0.108355	-1.5904	532.04	617.327	541.189	592.556	582.653	674.034	661.847	660.053
1698	BT_RS03805	BT_0760	response regulator	0.437061	0.111844	0.287705	0.951386	36.8283	0.274889	1.58996	59.6025	33.1741	43.8532	34.0061	35.6066	29.466	34.4712	24.4464
1699	BT_RS11035	BT_2180	HAD family hydrolase	-0.197508	0.111882	0.287705	0.951241	390.788	0.124235	-1.58979	414.588	349.049	365.776	329.859	460.458	415.286	405.381	385.904
1700	BT_RS04105	BT_0821	peptide MFS transporter	-0.29495	0.112098	0.288091	0.950403	564.018	0.185639	-1.58883	636.344	509.872	459.462	423.376	769.588	626.152	598.42	488.928
1701	BT_RS07465	BT_1474	RimK family protein	-0.196398	0.11234	0.288376	0.949466	365.471	0.123695	-1.58776	310.284	323.087	350.826	377.467	387.626	356.354	435.716	382.412
1702	BT_RS22005	BT_4360	hypothetical protein	-0.36205	0.11234	0.288376	0.949464	7642.07	0.228026	-1.58776	8530.17	6068.7	6203.24	5953.61	12128.1	9118.8	6341.32	6792.61
1703	BT_RS06590	BT_1306	ABC transporter ATP-binding protein	-0.362437	0.112448	0.28843	0.949048	133.882	0.228338	-1.58729	154.265	107.455	110.63	98.6176	207.166	145.488	119.96	127.471
1704	BT_RS07330	BT_1447	PAS domain-containing protein	0.234416	0.11253	0.28843	0.948731	3253.24	0.147717	1.58692	4392.18	3214.28	3156.44	3305.39	3237.77	2934.63	2594.99	3190.26
1705	BT_RS14840	BT_2928	hypothetical protein	0.34288	0.11256	0.28843	0.948617	47.7671	0.216084	1.58679	52.5904	43.9918	62.7899	55.2599	46.936	38.6741	39.9866	41.9081
1706	BT_RS00375	BT_0079	antirestriction protein ArdA	-0.568287	0.113779	0.289198	0.943939	15.0826	0.359349	-1.58143	16.6536	7.21176	12.9566	11.9021	15.3756	18.4162	20.6827	17.4617
1707	BT_RS00815	BT_0166	TlpA family protein disulfide reductase	-0.34027	0.113741	0.289198	0.944081	1130.23	0.215143	-1.5816	1277.95	967.819	878.061	868.855	1787.61	1135.36	1090.67	1035.48
1708	BT_RS01555	BT_0317	TonB-dependent receptor	-0.359007	0.113176	0.289198	0.946247	5576.05	0.226634	-1.58408	5848.93	4562.88	4637.48	4497.3	9034.37	6646.42	4559.85	4821.18
1709	BT_RS01785	BT_0366	hybrid sensor histidine kinase/response regulator transcription factor	-0.246678	0.113337	0.289198	0.945628	133.266	0.155793	-1.58337	118.328	121.158	120.596	130.073	167.513	151.934	118.581	137.948
1710	BT_RS02595	BT_0527	tryptophan synthase subunit alpha	0.263421	0.113078	0.289198	0.94662	116.866	0.166248	1.58451	128.847	137.023	112.623	130.923	90.635	117.864	122.717	94.2933
1711	BT_RS04390	BT_0876	agmatine deiminase family protein	0.314327	0.113214	0.289198	0.946099	442.607	0.19845	1.58391	393.552	496.169	519.262	550.048	268.668	397.791	450.883	464.482
1712	BT_RS04920	BT_0977	hypothetical protein	-0.304778	0.113641	0.289198	0.944464	65.4543	0.192649	-1.58204	63.985	57.6941	65.7799	47.6085	77.6871	66.2984	79.9732	64.6083
1713	BT_RS06860	BT_1355	chain-length determining protein	0.266253	0.113676	0.289198	0.94433	1442.3	0.168314	1.58188	1844.17	1588.03	1441.18	1430.81	1682.41	1270.72	1203.73	1077.39
1714	BT_RS08865	BT_1749	glycine betaine ABC transporter substrate-binding protein	-0.296239	0.113008	0.289198	0.946892	693.129	0.186923	-1.58482	444.389	607.952	733.545	701.375	618.26	779.927	796.974	862.609
1715	BT_RS12545	BT_2478	thiol oxidoreductase	-0.549319	0.113786	0.289198	0.943912	22.1663	0.347362	-1.5814	11.3946	23.7988	22.9233	12.7523	25.0865	17.4954	28.9558	34.9234
1716	BT_RS15605	BT_3079	CotH kinase family protein	-0.150994	0.113319	0.289198	0.945698	2468	0.0953578	-1.58345	2439.32	2286.13	2418.9	2212.09	2593.62	2476.98	2884.55	2432.42
1717	BT_RS20175	BT_3998	RelA/SpoT family protein	0.158084	0.113632	0.289198	0.9445	4302.96	0.0999218	1.58208	4565.73	4504.47	4335.49	4742.15	3946.67	3720.08	3983.49	4625.61
1718	BT_RS22840	BT_4530	putative DNA binding domain-containing protein	0.183766	0.113678	0.289198	0.944323	1172.26	0.11617	1.58187	1382.25	1177.68	1260.78	1171.51	1128.89	1223.76	1065.85	967.379
1719	BT_RS23125	BT_4588	aminoacyl-tRNA hydrolase	-0.155114	0.113269	0.289198	0.945889	517.851	0.0979458	-1.58367	506.621	463.716	515.276	476.085	576.18	523.021	533.614	548.298
1720	BT_RS16975	BT_3353	DEAD/DEAH box helicase	-0.148677	0.114004	0.289584	0.943079	1188.27	0.0940724	-1.58045	1033.4	1119.27	1231.88	1125.6	1223.57	1314.92	1229.93	1227.56
1721	BT_RS21715	BT_4301	MarC family protein	-0.182012	0.114128	0.289729	0.942609	527.925	0.115204	-1.57991	508.374	523.574	422.586	524.544	565.659	579.19	579.116	520.359
1722	BT_RS07085	BT_1398	pyridoxal phosphate-dependent aminotransferase	0.549237	0.114215	0.289782	0.942277	130.492	0.347722	1.57953	72.7501	185.342	159.466	200.636	54.2191	106.814	133.748	130.963
1723	BT_RS10350	BT_2043	DUF6249 domain-containing protein	0.373743	0.114472	0.290265	0.941302	576.608	0.236785	1.57841	454.907	548.815	717.598	879.907	369.014	473.297	579.116	590.206
1724	BT_RS09245	BT_1825	GDYXXLXY domain-containing protein	0.328047	0.11461	0.290279	0.940777	85.5521	0.207913	1.57781	73.6266	95.9164	108.636	102.018	57.4561	86.5563	86.8674	73.3392
1725	BT_RS19995	BT_3963	GH92 family glycosyl hydrolase	-0.215467	0.11456	0.290279	0.940967	747.103	0.136542	-1.57802	629.332	675.021	735.538	730.28	944.384	801.106	801.111	660.053
1726	BT_RS16040	BT_3168	radical SAM protein	-0.219482	0.114813	0.290455	0.94001	460.697	0.139184	-1.57693	468.931	422.609	387.702	427.626	584.272	511.05	466.051	417.335
1727	BT_RS21940	BT_4347	RNA polymerase sigma factor	-0.296911	0.114791	0.290455	0.940092	249.637	0.188274	-1.57702	267.335	219.959	195.346	215.939	317.222	325.046	201.312	254.941
1728	BT_RS12050	BT_2384	CatB-related O-acetyltransferase	-0.177895	0.11496	0.29066	0.939453	241.19	0.112857	-1.57628	227.892	227.892	230.229	221.89	266.24	267.956	248.193	239.226
1729	BT_RS06635	BT_1311	RNA polymerase sigma factor RpoD/SigA	0.210627	0.11509	0.290706	0.938964	7280.74	0.13367	1.57572	8361	7304.79	8244.41	7337.66	6418.9	8149.18	5771.86	6658.15
1730	BT_RS06820	BT_1347	glycosyltransferase family 2 protein	0.223501	0.115111	0.290706	0.938882	686.418	0.141848	1.57563	801.128	794.015	721.585	645.265	747.739	628.914	621.86	530.836
1731	BT_RS03385	BT_0677	thioredoxin family protein	0.311965	0.115341	0.291118	0.938016	2107.01	0.198119	1.57463	2427.05	2599.84	2588.34	1724.11	2472.23	1870.17	1639.45	1534.88
1732	BT_RS06370	BT_1262	helix-turn-helix transcriptional regulator	-0.376404	0.115436	0.291189	0.93766	103.475	0.239104	-1.57422	125.341	86.5412	75.7465	73.9632	145.663	124.31	82.7309	113.501
1733	BT_RS23870	BT_4738	formate C-acetyltransferase	0.108911	0.115893	0.292172	0.935945	6366.71	0.069271	1.57225	6742.97	6566.31	6319.85	6794.41	5904.22	6141.81	6128.98	6335.11
1734	BT_RS22685	BT_4498	hypothetical protein	-0.44709	0.115989	0.292248	0.935582	103.356	0.284438	-1.57183	127.094	92.3106	72.7565	59.5106	141.617	151.934	104.792	76.8316
1735	BT_RS14055	BT_2774	FHA domain-containing protein	-0.317421	0.116136	0.292448	0.935034	67.4969	0.202024	-1.5712	50.8374	72.1176	59.7999	58.6605	91.4442	69.0609	71.7001	66.3545
1736	BT_RS06735	BT_1330	DUF308 domain-containing protein	0.30225	0.116442	0.29305	0.933891	374.458	0.19253	1.56988	290.124	424.052	427.569	510.941	275.951	351.75	369.531	345.742
1737	BT_RS10445	BT_2061	4-hydroxy-3-methylbut-2-enyl diphosphate reductase	0.218889	0.116748	0.293587	0.93275	1020.15	0.139547	1.56857	1000.97	1181.29	1008.62	1194.46	817.333	865.563	1116.87	976.11
1738	BT_RS21105	BT_4183	right-handed parallel beta-helix repeat-containing protein	-0.346798	0.11679	0.293587	0.932596	45.522	0.221117	-1.56839	33.3073	49.7612	36.8766	39.9571	55.8376	48.803	45.502	54.1313
1739	BT_RS01680	BT_0344	hypothetical protein	0.266445	0.117097	0.293852	0.931455	199.755	0.170027	1.56708	194.585	218.516	227.239	235.492	230.634	161.142	182.008	148.425
1740	BT_RS08195	BT_1616	endonuclease	0.485233	0.117052	0.293852	0.931619	311.455	0.309605	1.56727	246.299	337.51	393.682	472.684	134.334	227.44	286.8	392.889
1741	BT_RS17410	BT_3440	hypothetical protein	-0.534967	0.116999	0.293852	0.931819	18.509	0.341288	-1.5675	12.2711	13.7023	19.9333	16.1529	31.5604	21.1787	19.3039	13.9694
1742	BT_RS18220	BT_3611	glycine--tRNA ligase	0.165397	0.117256	0.294082	0.930866	5414.63	0.105591	1.5664	5348.45	5908.6	5727.83	5910.25	4371.52	5448.44	5279.61	5322.33
1743	BT_RS02755	BT_0562	ATP-binding cassette domain-containing protein	0.424142	0.117757	0.295085	0.929014	172.084	0.271145	1.56426	159.524	219.238	195.346	210.838	80.9241	122.468	187.523	200.81
1744	BT_RS07400	BT_1461	hypothetical protein	0.268104	0.117791	0.295085	0.928888	131.039	0.17141	1.56411	177.931	132.696	124.583	139.425	131.906	118.785	119.96	103.024
1745	BT_RS02440	BT_0497	HmuY family protein	-0.552533	0.117884	0.29515	0.928544	70.0511	0.353346	-1.56372	74.5031	46.8765	67.7732	39.9571	148.091	62.6152	71.7001	48.8928
1746	BT_RS04755	BT_0944	hypothetical protein	-0.764673	0.118535	0.295697	0.926152	13.4097	0.489877	-1.56095	13.1476	12.9812	8.96998	5.10091	30.7512	11.9705	6.89424	17.4617
1747	BT_RS05310	BT_1056	energy transducer TonB	0.283086	0.118458	0.295697	0.926436	203.494	0.181317	1.56128	195.461	220.68	232.223	242.293	132.716	186.004	224.752	193.825
1748	BT_RS10800	BT_2133	LPS-assembly protein LptD	0.192598	0.118559	0.295697	0.926065	8794.44	0.123393	1.56085	11115.9	9143.07	8575.3	8691.1	8992.28	8427.27	7614	7796.66
1749	BT_RS10805	BT_2134	HDIG domain-containing protein	-0.262781	0.118577	0.295697	0.926001	1738.58	0.168366	-1.56078	1682.02	1616.16	1563.77	1464.81	2494.89	1832.41	1777.34	1477.26
1750	BT_RS11165	BT_2207	tRNA (adenosine(37)-N6)-threonylcarbamoyltransferase complex ATPase subunit type 1 TsaE	-0.261957	0.118263	0.295697	0.927151	202.433	0.167695	-1.56211	210.362	182.458	165.446	178.532	182.888	273.481	221.995	204.302
1751	BT_RS18255	BT_3618	ATPase	0.339344	0.118303	0.295697	0.927005	116.91	0.217258	1.56194	95.5393	124.763	149.5	149.627	84.1611	85.6355	118.581	127.471
1752	BT_RS19880	BT_3939	single-stranded-DNA-specific exonuclease RecJ	0.198617	0.118512	0.295697	0.926236	4379.29	0.127233	1.56105	4690.19	4584.52	4317.55	5123.86	3979.04	3633.52	3811.14	4894.52
1753	BT_RS10455	BT_2063	PepSY domain-containing protein	-0.247963	0.118649	0.295709	0.925736	97.3457	0.158903	-1.56047	92.0333	87.9835	86.7098	89.2659	93.8719	119.705	106.171	103.024
1754	BT_RS09520	BT_1876	DUF4974 domain-containing protein	-0.419699	0.118973	0.296348	0.924551	61.8837	0.269194	-1.5591	69.2441	49.7612	47.8399	46.7583	103.583	68.1401	46.8808	62.8622
1755	BT_RS22990	BT_4561	manganese efflux pump MntP family protein	0.181283	0.11915	0.29662	0.923905	420.229	0.11633	1.55835	434.748	437.033	489.362	428.476	407.857	395.028	428.822	340.503
1756	BT_RS09640	BT_1899	TIGR02757 family protein	-0.183348	0.119445	0.297184	0.922833	489.199	0.117749	-1.55711	508.374	460.832	424.579	440.379	568.896	523.021	461.914	525.598
1757	BT_RS18145	BT_3596	hypothetical protein	-0.329487	0.119739	0.297745	0.921766	62.5127	0.21177	-1.55587	38.5663	59.8576	63.7865	58.6605	71.2132	59.8527	73.0789	75.0854
1758	BT_RS15975	BT_3155	glycoside hydrolase family 95 protein	0.268583	0.120164	0.298347	0.920226	278.33	0.172824	1.55409	393.552	293.519	285.046	246.544	275.142	258.748	252.329	221.764
1759	BT_RS23190	BT_4601	DNA-binding protein	-0.201743	0.120186	0.298347	0.920148	211.106	0.129822	-1.554	208.609	183.9	183.386	210.838	238.726	232.965	199.933	230.495
1760	BT_RS23235	BT_4610	recombinase RecA	0.314017	0.120135	0.298347	0.920329	3460.82	0.202043	1.55421	2760.12	4131.62	4195.96	4254.16	2222.98	3244.02	3738.06	3139.62
1761	BT_RS04815	BT_0956	ABC transporter permease	0.409673	0.12039	0.298685	0.919409	290.077	0.263771	1.55314	212.115	341.116	384.712	383.418	150.519	260.59	263.36	324.788
1762	BT_RS07920	BT_1566	7-cyano-7-deazaguanine synthase QueC	-0.294175	0.121015	0.300064	0.917162	446.113	0.189726	-1.55053	527.657	413.955	360.793	301.804	577.798	462.247	461.914	462.735
1763	BT_RS15435	BT_3044	DUF4361 domain-containing protein	-0.552368	0.121344	0.300659	0.915981	14.1224	0.35656	-1.54916	15.7771	8.65412	10.9633	11.052	18.6125	18.4162	13.7885	15.7155
1764	BT_RS18585	BT_3686	BNR repeat-containing protein	0.214217	0.121392	0.300659	0.915809	237.387	0.138298	1.54896	219.127	258.181	273.086	266.097	196.646	208.103	231.646	246.21
1765	BT_RS01365	BT_0277	carbohydrate-binding protein	-0.486064	0.121586	0.300797	0.915117	25.8629	0.313964	-1.54815	14.9006	20.1929	21.9266	29.7553	24.2772	41.4365	31.7135	22.7002
1766	BT_RS11690	BT_2311	DUF3440 domain-containing protein	-0.717133	0.121572	0.300797	0.915168	7.63694	0.463201	-1.54821	6.13555	5.04823	4.98332	6.80121	9.71089	8.2873	9.65194	10.477
1767	BT_RS02920	BT_0595	tyrosine-type DNA invertase cluster 3b	-0.459617	0.121703	0.300916	0.9147	237.323	0.296974	-1.54767	274.347	170.919	163.453	192.984	444.273	260.59	226.131	165.886
1768	BT_RS20470	BT_4055	TonB-dependent receptor	-0.491732	0.122328	0.302291	0.912474	21.958	0.318258	-1.54508	22.7892	15.1447	12.9566	21.2538	17.8033	29.466	24.8193	31.4311
1769	BT_RS07015	BT_1384	pyridoxamine 5'-phosphate oxidase family protein	-0.485911	0.122415	0.302334	0.912167	56.5283	0.314563	-1.54472	58.726	43.2706	40.8632	47.6085	109.248	65.3776	39.9866	47.1466
1770	BT_RS10005	BT_1975	CCA tRNA nucleotidyltransferase	-0.214548	0.12255	0.302499	0.911685	1456.11	0.138942	-1.54416	1224.48	1385.38	1299.65	1477.56	1313.4	1467.77	1610.49	1870.15
1771	BT_RS17695	BT_3500	CotH kinase family protein	-0.681213	0.123025	0.303499	0.910006	8.86094	0.441715	-1.5422	7.88857	8.65412	3.98666	6.80121	13.7571	11.0497	8.27309	10.477
1772	BT_RS10030	BT_1980	IS1182-like element ISBthe2 family transposase	0.174039	0.123294	0.30399	0.909059	370.99	0.112932	1.54109	391.799	379.339	369.763	434.428	344.737	376.612	344.712	326.534
1773	BT_RS08770	BT_1730	dTDP-4-dehydrorhamnose reductase	0.156019	0.12358	0.304524	0.908052	992.439	0.101316	1.53992	1098.26	1042.82	1001.65	1036.33	854.558	940.149	912.797	1052.94
1774	BT_RS16090	BT_3178	glycoside hydrolase family 20 protein	0.186099	0.123762	0.304628	0.907414	379.606	0.120908	1.53917	398.811	421.167	412.619	385.119	326.933	395.949	381.941	314.311
1775	BT_RS20095	BT_3982	AAA family ATPase	-0.190643	0.123706	0.304628	0.907609	260.504	0.123842	-1.5394	219.127	263.229	253.153	237.192	270.286	271.639	307.483	261.926
1776	BT_RS18760	BT_3721	DUF2007 domain-containing protein	0.227156	0.124313	0.305812	0.905484	582.959	0.1478	1.53692	743.278	651.943	618.929	503.29	562.422	581.953	512.931	488.928
1777	BT_RS22080	BT_4376	LPS assembly lipoprotein LptE	0.14281	0.124573	0.306281	0.904575	773.065	0.0929839	1.53586	784.474	791.852	810.288	854.402	703.23	695.213	768.018	777.046
1778	BT_RS21885	BT_4335	membrane protein	0.143649	0.125176	0.307589	0.90248	2429.51	0.0936795	1.53341	2590.08	2799.61	2391.99	2416.98	2170.38	2357.28	2397.82	2311.93
1779	BT_RS13535			-0.343322	0.125362	0.307872	0.901836	103.704	0.224005	-1.53265	123.588	98.08	75.7465	68.0121	119.768	122.468	91.004	130.963
1780	BT_RS02320	BT_0472	acyltransferase	0.388782	0.125524	0.308098	0.901273	40.5988	0.253775	1.53199	46.4549	32.4529	53.8199	52.7094	39.6528	36.8325	26.1981	36.6696
1781	BT_RS16815	BT_3321	DUF2851 family protein	-0.372551	0.125784	0.308562	0.900375	447.055	0.243347	-1.53094	452.278	431.985	324.913	351.113	779.299	392.266	415.033	429.558
1782	BT_RS04860	BT_0965	FecR domain-containing protein	0.413267	0.126108	0.309183	0.899258	336.232	0.270174	1.52963	560.965	350.492	312.953	314.556	429.707	268.877	235.783	216.525
1783	BT_RS12540	BT_2477	OprO/OprP family phosphate-selective porin	-0.98316	0.126494	0.309782	0.897931	13.6249	0.643397	-1.52808	3.50603	7.21176	16.9433	8.50152	3.23696	11.0497	35.85	22.7002
1784	BT_RS23245	BT_4612	saccharopine dehydrogenase family protein	0.150984	0.126453	0.309782	0.898071	2792.58	0.0987963	1.52824	2612.87	2926.53	3123.55	3090.3	2468.18	2711.79	2781.14	2626.24
1785	BT_RS08545	BT_1684	GNAT family N-acetyltransferase	-0.325848	0.126664	0.31001	0.897347	1515.73	0.213336	-1.52739	989.577	1515.91	1376.39	1496.27	1144.27	1643.65	1929.01	2030.8
1786	BT_RS11370	BT_2248	DMT family transporter	-0.261925	0.126729	0.31001	0.897124	267.463	0.171515	-1.52713	260.323	186.063	263.119	266.097	296.182	343.463	246.814	277.641
1787	BT_RS21850	BT_4328	16S rRNA (uracil(1498)-N(3))-methyltransferase	0.315532	0.126858	0.310153	0.896682	817.586	0.206688	1.52661	702.959	956.28	910.951	1052.49	504.966	679.559	860.401	873.086
1788	BT_RS01570	BT_0321	nucleoside deaminase	0.244552	0.127236	0.310628	0.89539	486.027	0.160353	1.52509	610.926	478.861	550.159	472.684	552.712	434.623	397.108	391.142
1789	BT_RS02785	BT_0568	DUF4919 domain-containing protein	-0.498564	0.127424	0.310628	0.894749	225.675	0.327069	-1.52434	268.211	137.023	147.506	197.235	453.175	220.995	168.219	213.033
1790	BT_RS06410	BT_1270	Na+/H+ antiporter NhaC family protein	-0.129635	0.127419	0.310628	0.894766	663.014	0.0850422	-1.52436	631.085	629.587	642.849	630.813	680.572	711.787	715.622	661.799
1791	BT_RS12585	BT_2485	OmpA family protein	-0.529093	0.127425	0.310628	0.894744	14.567	0.347098	-1.52433	14.9006	11.5388	8.96998	12.7523	18.6125	20.2579	13.7885	15.7155
1792	BT_RS15555	BT_3068	IS110 family transposase	-0.402329	0.127276	0.310628	0.895254	37.6565	0.263834	-1.52493	43.8254	28.1259	33.8866	24.6544	42.0805	51.5654	31.7135	45.4005
1793	BT_RS19500	BT_3862	endo-alpha-mannosidase	0.484037	0.127479	0.310628	0.894562	33.5789	0.317585	1.52412	23.6657	36.78	34.8833	61.2109	25.0865	29.466	33.0924	24.4464
1794	BT_RS21605	BT_4279	FkbM family methyltransferase	-0.500066	0.127561	0.310654	0.894283	16.7956	0.328172	-1.52379	18.4067	13.7023	9.96664	13.6024	21.8495	19.337	16.5462	20.9541
1795	BT_RS11825	BT_2339	SH3 domain-containing protein	0.514736	0.127818	0.311108	0.893407	45.7123	0.338028	1.52276	78.8857	55.5306	33.8866	48.4586	59.0746	34.9908	23.4404	31.4311
1796	BT_RS07450	BT_1471	AI-2E family transporter	0.236987	0.12833	0.311522	0.891673	1092.7	0.155839	1.52072	973.8	1120.71	1289.68	1341.54	839.183	1011.05	981.74	1183.9
1797	BT_RS07805	BT_1544	NAD(+) diphosphatase	-0.150601	0.128354	0.311522	0.891591	582.349	0.0990391	-1.52063	535.546	515.641	575.075	579.803	605.312	583.794	605.314	658.307
1798	BT_RS08465	BT_1669	phenylalanine--tRNA ligase subunit alpha	-0.16607	0.128237	0.311522	0.891987	5745.38	0.109178	-1.52109	4875.13	5144.87	5751.75	5887.3	5507.69	6471.46	5911.12	6413.69
1799	BT_RS20810	BT_4123	glycoside hydrolase family 28 protein	-0.473756	0.128289	0.311522	0.891811	28.8858	0.311501	-1.52088	13.1476	20.9141	37.8732	25.5046	35.6066	33.1492	31.7135	33.1773
1800	BT_RS21845	BT_4327	DUF4836 family protein	0.3826	0.128177	0.311522	0.892191	2799.08	0.25149	1.52133	2153.58	3295.05	3400.62	3819.73	1505.19	2264.28	2812.85	3141.36
1801	BT_RS22430	BT_4447	DUF1080 domain-containing protein	-0.356149	0.128416	0.311522	0.891379	135.254	0.23425	-1.52038	154.265	109.619	119.6	93.5167	212.021	144.567	122.717	125.724
1802	BT_RS00845	BT_0172	hypothetical protein	-0.464374	0.128924	0.311546	0.889665	19.4658	0.30584	-1.51836	14.9006	16.5871	16.9433	17.003	25.0865	22.0995	15.1673	27.9387
1803	BT_RS02025	BT_0415	sulfate adenylyltransferase subunit CysN	0.256277	0.128817	0.311546	0.890027	1504.94	0.168739	1.51878	1448.87	1687.55	1739.18	1673.95	995.366	1374.77	1667.03	1452.81
1804	BT_RS04275	BT_0853	class I SAM-dependent methyltransferase	0.17594	0.12892	0.311546	0.889678	539.653	0.115874	1.51837	606.543	596.413	572.085	519.443	541.382	547.883	481.218	452.258
1805	BT_RS07770	BT_1537	NAD(P)/FAD-dependent oxidoreductase	0.370684	0.128925	0.311546	0.889662	2143.73	0.244135	1.51835	1683.77	2594.79	2744.81	2643.97	1175.83	1703.5	2378.51	2224.62
1806	BT_RS11850	BT_2345	CPBP family intramembrane metalloprotease	0.442663	0.128702	0.311546	0.890414	85.1688	0.291371	1.51924	137.612	106.734	90.6965	59.5106	96.2997	80.1106	51.0174	59.3698
1807	BT_RS14920	BT_2942	TolC family protein	0.535064	0.128646	0.311546	0.890604	14.3323	0.35214	1.51946	16.6536	15.8659	20.93	14.4526	10.5201	11.9705	13.7885	10.477
1808	BT_RS20455			0.267363	0.128745	0.311546	0.890271	173.146	0.176004	1.51907	151.636	179.573	184.383	241.443	169.941	153.776	142.021	162.394
1809	BT_RS10210	BT_2017	glucose-1-phosphate thymidylyltransferase RfbA	-0.150784	0.12961	0.313027	0.887361	3009.42	0.099485	-1.51564	3101.96	2813.31	2734.85	2762.99	3527.48	3093.93	3103.79	2937.06
1810	BT_RS03820	BT_0763	tetratricopeptide repeat protein	0.361274	0.130628	0.314789	0.883965	342.693	0.238996	1.51163	543.434	341.838	362.786	296.703	373.06	346.225	259.223	218.271
1811	BT_RS06855	BT_1354	sugar transporter	0.294674	0.130502	0.314789	0.884382	1290.15	0.194874	1.51212	1824.89	1363.02	1205.96	1294.78	1538.37	1063.54	1023.11	1007.54
1812	BT_RS13190	BT_2607	DUF4122 domain-containing protein	-0.548687	0.130597	0.314789	0.884066	18.6516	0.362948	-1.51175	17.5301	12.9812	12.9566	15.3027	13.7571	16.5746	23.4404	36.6696
1813	BT_RS15010	BT_2961	SGNH/GDSL hydrolase family protein	-0.328329	0.13056	0.314789	0.884191	302.018	0.217163	-1.5119	331.32	285.586	257.139	199.786	445.892	345.304	290.937	260.18
1814	BT_RS22495	BT_4460	carboxypeptidase-like regulatory domain-containing protein	0.181856	0.131128	0.315821	0.882304	195.899	0.120461	1.50967	204.226	198.323	218.27	213.388	182.079	188.766	187.523	174.617
1815	BT_RS07845	BT_1552	SusC/RagA family TonB-linked outer membrane protein	-0.228817	0.131484	0.316503	0.881127	2762.42	0.151708	-1.50828	2574.3	2831.34	2435.85	2331.97	2517.55	2936.47	3760.12	2711.8
1816	BT_RS21280	BT_4219	DUF5715 family protein	-0.354023	0.131697	0.316841	0.880425	323.021	0.23485	-1.50744	361.997	253.133	296.009	226.14	503.348	383.058	268.875	291.611
1817	BT_RS13520	BT_2675	hypothetical protein	-0.456828	0.13216	0.31778	0.878901	22.4368	0.303411	-1.50564	25.4187	12.9812	16.9433	21.2538	29.1327	27.6243	23.4404	22.7002
1818	BT_RS05700	BT_1130	helix-turn-helix domain-containing protein	0.67249	0.132512	0.318222	0.877743	11.0091	0.447055	1.50427	10.5181	17.3082	13.9533	11.052	3.23696	10.1289	9.65194	12.2232
1819	BT_RS14430	BT_2845	AhpC/TSA family protein	-0.298056	0.132635	0.318222	0.877341	1609.21	0.198203	-1.50379	1813.49	1376	1346.49	1241.22	2337.9	1833.34	1381.61	1543.62
1820	BT_RS20525	BT_4066	NADH-quinone oxidoreductase subunit B	-0.368934	0.132581	0.318222	0.87752	1944.22	0.245301	-1.504	1214.84	1658.71	1940.51	1971.5	1350.62	2034.99	2730.12	2652.43
1821	BT_RS22845	BT_4531	restriction endonuclease	0.202453	0.13254	0.318222	0.877653	415.144	0.134595	1.50416	483.832	462.274	420.592	414.024	450.747	375.691	387.456	326.534
1822	BT_RS02135	BT_0436	sugar porter family MFS transporter	-0.52542	0.132887	0.318478	0.876516	15.0977	0.349624	-1.50281	13.1476	12.9812	14.95	8.50152	15.3756	18.4162	23.4404	13.9694
1823	BT_RS14105	BT_2783	XRE family transcriptional regulator	-0.304062	0.132852	0.318478	0.876632	782.821	0.20231	-1.50295	889.655	680.069	661.785	573.852	1129.7	901.474	683.909	742.123
1824	BT_RS12120	BT_2398	hypothetical protein	-0.373912	0.133225	0.319037	0.875414	79.5344	0.249025	-1.50151	74.5031	63.4635	78.7365	63.7614	123.814	104.052	70.3212	57.6237
1825	BT_RS18820	BT_3733	argininosuccinate lyase	-0.115081	0.133283	0.319037	0.875226	2404.97	0.0766555	-1.50128	2358.68	2270.98	2370.07	2241	2528.88	2580.11	2553.63	2336.38
1826	BT_RS20680	BT_4097	TrkH family potassium uptake protein	-0.168498	0.13334	0.319037	0.87504	382.226	0.112253	-1.50106	366.38	362.03	391.689	320.507	398.147	406.078	428.822	384.158
1827	BT_RS21085	BT_4179	polysaccharide deacetylase family protein	-0.383042	0.133439	0.3191	0.874716	64.476	0.255246	-1.50068	57.8495	71.3964	42.8566	53.5596	98.7274	80.1106	60.6693	50.639
1828	BT_RS15115	BT_2982	hypothetical protein	-0.308857	0.133534	0.319151	0.874409	213.635	0.205862	-1.50031	249.805	169.476	175.413	170.03	308.321	197.974	204.07	233.987
1829	BT_RS00390	BT_0082	hypothetical protein	-0.224968	0.134142	0.319946	0.872436	405.97	0.150182	-1.49797	382.157	375.012	395.676	349.412	531.671	465.931	384.699	363.204
1830	BT_RS24335			-0.432147	0.134159	0.319946	0.87238	56.9447	0.288502	-1.4979	61.3555	46.8765	47.8399	38.2568	79.3056	68.1401	31.7135	82.0701
1831	BT_RS24450	BT_2445	tyrosine-type recombinase/integrase	-0.279367	0.133994	0.319946	0.872914	347.059	0.186427	-1.49854	390.922	287.028	292.023	286.501	497.683	330.571	352.985	338.757
1832	BT_RS14215	BT_2803	ribokinase	-0.41256	0.134036	0.319946	0.872779	24.0447	0.275339	-1.49837	22.7892	18.7506	19.9333	22.1039	33.1789	26.7035	26.1981	22.7002
1833	BT_RS02725	BT_0556	glutamine-hydrolyzing carbamoyl-phosphate synthase small subunit	0.326152	0.134528	0.320392	0.871189	805.829	0.217946	1.49648	685.429	1011.81	1021.58	863.754	472.597	689.688	828.688	873.086
1834	BT_RS11830	BT_2340	TfoX/Sxy family protein	0.439678	0.134526	0.320392	0.871195	90.5098	0.293806	1.49649	144.624	81.4929	123.586	69.7124	103.583	86.5563	55.1539	59.3698
1835	BT_RS16600	BT_3277	RNA polymerase sigma-70 factor	-0.395347	0.134566	0.320392	0.871065	107.238	0.26421	-1.49634	138.488	83.6564	79.7332	70.5626	164.276	122.468	106.171	92.5471
1836	BT_RS00740	BT_0150	TonB-dependent receptor	-0.339021	0.134791	0.320752	0.870341	2434.49	0.226698	-1.49547	3114.23	1820.97	1643.5	2021.66	3444.13	2625.23	2206.16	2600.05
1837	BT_RS09945	BT_1963	transcriptional regulator	0.194813	0.134896	0.320828	0.870001	492.02	0.130304	1.49507	603.037	502.66	481.389	514.342	479.071	477.901	388.835	488.928
1838	BT_RS19195	BT_3806	translocation/assembly module TamB domain-containing protein	0.249032	0.135379	0.321802	0.868448	4444.05	0.166775	1.49322	3908.35	4999.19	5480.66	4914.73	3114.77	4059.86	4365.43	4709.42
1839	BT_RS18710	BT_3711	PASTA domain-containing protein	-0.226765	0.136591	0.324331	0.864578	621.761	0.152334	-1.48861	650.368	583.432	569.095	493.088	786.582	721.916	610.83	558.775
1840	BT_RS21035	BT_4169	hypothetical protein	-0.403638	0.136629	0.324331	0.864459	39.2483	0.271177	-1.48846	43.8254	33.8953	31.8933	27.2049	63.1208	40.5157	38.6077	34.9234
1841	BT_RS22300	BT_4421	hypothetical protein	-0.821122	0.136666	0.324331	0.864339	7.3522	0.55171	-1.48832	4.38254	5.04823	8.96998	2.55046	8.90165	7.36649	4.13654	17.4617
1842	BT_RS10525	BT_2077	biosynthetic-type acetolactate synthase large subunit	0.26579	0.13684	0.324567	0.863788	375.219	0.178663	1.48766	382.157	383.666	426.572	442.079	242.772	325.046	394.351	405.112
1843	BT_RS06845	BT_1352	glycosyltransferase	0.292206	0.137382	0.325324	0.86207	1018.56	0.196691	1.48561	1404.16	1034.89	1074.4	975.974	1183.92	909.762	894.872	670.53
1844	BT_RS13455	BT_2664	substrate-binding domain-containing protein	0.310559	0.137337	0.325324	0.862213	152.427	0.209021	1.48578	147.253	199.766	130.563	193.835	113.294	127.993	126.854	179.856
1845	BT_RS21235	BT_4210	peptide chain release factor 1	-0.186637	0.137358	0.325324	0.862146	1848.38	0.125622	-1.4857	1667.99	1698.37	1746.16	1799.77	1618.48	2101.29	1904.19	2250.82
1846	BT_RS22025	BT_4364	DUF4105 domain-containing protein	-0.248558	0.138073	0.326782	0.859892	678.218	0.167604	-1.48301	758.179	571.893	599.992	552.599	896.639	754.145	602.557	689.738
1847	BT_RS23120	BT_4587	S4 domain-containing protein	-0.1537	0.138199	0.326904	0.859495	451.23	0.103674	-1.48253	421.6	453.62	432.552	400.421	481.498	449.356	511.553	459.243
1848	BT_RS07965	BT_1575	2-hydroxyacid dehydrogenase	-0.299013	0.138634	0.327578	0.85813	4197.89	0.201914	-1.4809	2891.6	4459.03	4046.46	3657.35	3262.86	4545.13	5063.13	5657.6
1849	BT_RS21205	BT_4204	hypothetical protein	0.115461	0.1386	0.327578	0.858238	2211.96	0.0779605	1.48103	2407.77	2280.36	2222.56	2295.41	2178.48	2207.19	2095.85	2008.1
1850	BT_RS16375	BT_3234	hypothetical protein	-0.324961	0.139054	0.328393	0.856816	1329.94	0.219669	-1.47932	1430.46	1003.88	1190.02	1101.8	2002.87	1599.45	999.665	1311.37
1851	BT_RS06835	BT_1350	CDP-glucose 4,6-dehydratase	0.237679	0.139326	0.328654	0.855968	1412.07	0.160778	1.47831	1667.99	1533.94	1457.12	1458.01	1618.48	1253.22	1326.45	981.348
1852	BT_RS11050	BT_2183	winged helix DNA-binding domain-containing protein	0.191475	0.13939	0.328654	0.855767	200.174	0.129545	1.47806	207.732	208.42	200.33	238.893	199.073	184.162	191.66	171.125
1853	BT_RS12105	BT_2395	DUF4361 domain-containing protein	-0.537629	0.139321	0.328654	0.855982	15.6793	0.363675	-1.47832	17.5301	7.21176	12.9566	14.4526	21.0403	19.337	20.6827	12.2232
1854	BT_RS01255	BT_0254	YgiQ family radical SAM protein	-0.167177	0.139581	0.32875	0.855173	566.11	0.11316	-1.47735	521.522	581.268	490.359	538.996	542.191	655.618	612.209	586.714
1855	BT_RS17885			-0.313786	0.139576	0.32875	0.855188	47.4704	0.212395	-1.47737	36.8133	41.8282	47.8399	44.2079	55.8376	59.8527	42.7443	50.639
1856	BT_RS04895	BT_0972	SDR family oxidoreductase	-0.229611	0.139752	0.328974	0.854642	739.966	0.155488	-1.47672	827.423	666.367	652.815	578.953	934.673	706.262	730.789	822.447
1857	BT_RS23240	BT_4611	thioredoxin-dependent thiol peroxidase	0.329792	0.139852	0.329033	0.854331	1136.21	0.223385	1.47634	901.926	1336.34	1337.52	1482.66	750.166	818.601	1250.62	1211.84
1858	BT_RS15080	BT_2976	FKBP-type peptidyl-prolyl cis-trans isomerase	0.25961	0.140194	0.329482	0.853271	3898.92	0.175999	1.47507	3739.18	4199.41	4111.24	4940.23	2816.16	3000.92	4034.51	4349.71
1859	BT_RS23695	BT_4703	o-succinylbenzoate synthase	0.334661	0.140176	0.329482	0.853327	908.008	0.226867	1.47514	752.043	1032	1146.16	1117.95	519.533	752.303	994.149	949.917
1860	BT_RS08200	BT_1617	RNA polymerase sigma-70 factor	-0.164903	0.140546	0.330133	0.85218	519.232	0.111893	-1.47376	495.227	481.025	443.516	538.996	589.127	535.912	506.037	564.013
1861	BT_RS15960	BT_3152	putative DNA binding domain-containing protein	-0.173872	0.141	0.330842	0.850781	726.227	0.118113	-1.47208	674.034	662.761	662.782	733.681	820.57	848.067	653.574	754.346
1862	BT_RS20635	BT_4088	SusC/RagA family TonB-linked outer membrane protein	-0.342556	0.140991	0.330842	0.850807	42.1774	0.232697	-1.47211	40.3193	32.4529	33.8866	43.3577	54.2191	51.5654	34.4712	47.1466
1863	BT_RS23545	BT_4673	ATP-binding protein	-0.290568	0.141378	0.331553	0.849617	778.473	0.197574	-1.47068	897.543	624.539	685.705	596.806	1104.61	892.266	715.622	710.692
1864	BT_RS19775	BT_3918	pyridoxine 5'-phosphate synthase	0.193871	0.14158	0.331847	0.848998	451.239	0.131891	1.46993	525.904	441.36	517.269	438.678	364.968	410.682	460.535	450.512
1865	BT_RS24725	BT_3471	hypothetical protein	0.311236	0.141942	0.332412	0.847889	51.7877	0.211927	1.4686	45.5784	56.2517	63.7865	62.9112	40.462	48.803	44.1231	52.3851
1866	BT_RS22750	BT_4511	DUF6078 family protein	-0.182103	0.141973	0.332412	0.847794	358.476	0.124007	-1.46848	354.109	294.24	325.909	370.666	366.586	416.207	368.152	371.935
1867	BT_RS20220	BT_4007	ATP-dependent zinc metalloprotease FtsH	0.267451	0.142298	0.332994	0.846802	4898.53	0.182276	1.46729	4326.44	5496.08	5763.71	5815.04	3243.44	4208.11	5283.75	5051.67
1868	BT_RS22450	BT_4451	MTA/SAH nucleosidase	-0.157373	0.142575	0.333463	0.845958	393.805	0.107329	-1.46627	389.169	368.521	375.742	357.914	447.51	391.345	434.337	385.904
1869	BT_RS16055	BT_3171	9-O-acetylesterase	-0.514329	0.143095	0.334322	0.844376	14.6584	0.35123	-1.46436	9.64158	12.26	11.96	15.3027	18.6125	22.0995	15.1673	12.2232
1870	BT_RS22660	BT_4493	TIGR01777 family oxidoreductase	-0.308654	0.143023	0.334322	0.844595	1946.17	0.210739	-1.46463	1329.66	1998.38	1916.59	1707.95	1416.98	2314.92	2330.25	2554.65
1871	BT_RS10710	BT_2116	GNAT family N-acetyltransferase	0.238196	0.143712	0.335585	0.842506	834.477	0.162913	1.4621	1014.12	849.546	943.841	805.944	938.719	604.052	712.864	806.731
1872	BT_RS21675	BT_4293	ATP-binding protein	0.170544	0.144072	0.336245	0.84142	1459.77	0.116748	1.46079	1354.2	1575.77	1649.48	1600.84	1202.53	1368.33	1486.4	1440.59
1873	BT_RS09705	BT_1914	thioredoxin family protein	0.247565	0.144157	0.336264	0.841164	301.469	0.169509	1.46048	272.594	328.856	306.973	397.021	242.772	259.669	263.36	340.503
1874	BT_RS02850	BT_0581	GNAT family N-acetyltransferase	0.230414	0.14444	0.336342	0.840314	525.01	0.157877	1.45946	719.612	514.92	531.222	500.739	419.187	522.1	496.385	495.913
1875	BT_RS12245	BT_2421	sensor protein KdpD	0.374333	0.144441	0.336342	0.84031	36.8156	0.256489	1.45945	37.6898	44.7129	51.8266	31.4556	28.3234	29.466	41.3654	29.6849
1876	BT_RS19720	BT_3907	DUF5691 domain-containing protein	0.394253	0.144479	0.336342	0.840196	64.1919	0.270164	1.45931	54.3434	86.5412	78.7365	68.8623	34.7974	46.9614	71.7001	71.593
1877	BT_RS21970	BT_4353	valine--tRNA ligase	-0.248496	0.144498	0.336342	0.840137	2841.28	0.170291	-1.45924	2041.39	2670.52	2750.79	2923.67	2357.32	3186.93	3513.3	3286.29
1878	BT_RS01140	BT_0232	hypothetical protein	0.409319	0.1446	0.336398	0.839833	104.621	0.280572	1.45887	185.82	96.6376	104.65	92.6665	118.958	96.6852	71.7001	69.8469
1879	BT_RS14150	BT_2792	helix-turn-helix domain-containing protein	-0.145725	0.144958	0.337053	0.838757	718.611	0.0999781	-1.45757	696.823	676.463	727.565	628.262	791.438	700.738	741.82	785.777
1880	BT_RS15745	BT_3107	arylsulfatase	-0.38918	0.145041	0.337067	0.838508	31.9318	0.267061	-1.45727	36.8133	28.1259	24.9166	22.1039	43.699	37.7533	35.85	26.1926
1881	BT_RS08660	BT_1708	sugar transferase	0.632625	0.145439	0.337453	0.837318	11.4966	0.434546	1.45583	18.4067	7.93294	11.96	18.7033	11.3294	10.1289	8.27309	5.23851
1882	BT_RS16215	BT_3202	RHS repeat-associated core domain-containing protein	0.150161	0.14543	0.337453	0.837346	931.143	0.103142	1.45586	971.17	1067.34	958.791	924.115	910.396	959.486	823.172	834.67
1883	BT_RS22505	BT_4462	1-acyl-sn-glycerol-3-phosphate acyltransferase	-0.318558	0.145415	0.337453	0.837391	56.4321	0.218802	-1.45592	42.0723	56.2517	46.8432	54.4097	57.4561	67.2192	46.8808	80.3239
1884	BT_RS02020	BT_0414	sulfate adenylyltransferase subunit CysD	0.262936	0.145531	0.337488	0.837043	755.114	0.18065	1.4555	759.055	817.093	852.148	862.904	490.4	642.726	879.705	736.884
1885	BT_RS23635	BT_4692	hypothetical protein	-0.243196	0.145615	0.337502	0.836794	260.419	0.167122	-1.4552	281.359	227.171	244.183	204.036	347.164	257.827	277.148	244.464
1886	BT_RS04985	BT_0990	response regulator transcription factor	0.221041	0.145776	0.337697	0.836313	217.432	0.151958	1.45461	205.103	277.653	239.199	214.238	186.125	217.312	216.479	183.348
1887	BT_RS13035	BT_2576	site-specific integrase	-0.314907	0.145886	0.337773	0.835985	405.196	0.216548	-1.45422	492.597	342.559	310.959	300.954	580.226	454.881	413.654	345.742
1888	BT_RS20010	BT_3966	LytTR family DNA-binding domain-containing protein	-0.287383	0.146092	0.33807	0.835374	186.86	0.197721	-1.45347	120.081	163.707	176.41	212.538	173.178	233.886	198.554	216.525
1889	BT_RS13660	BT_2703	30S ribosomal protein S11	0.17991	0.146264	0.338288	0.834863	9332.7	0.123832	1.45286	9186.67	10624.4	9722.46	10118.5	7401.32	8763.36	10204.9	8640.06
1890	BT_RS01135	BT_0231	helix-turn-helix domain-containing protein	0.477629	0.146697	0.338515	0.833579	110.68	0.329105	1.4513	205.979	98.8011	117.606	95.217	144.045	91.1603	59.2905	73.3392
1891	BT_RS07140	BT_1409	homocysteine S-methyltransferase family protein	0.21727	0.146485	0.338515	0.834208	174.26	0.149629	1.45206	168.289	182.458	206.31	192.984	153.756	159.3	193.039	137.948
1892	BT_RS07345	BT_1450	acyl-CoA carboxylase subunit beta	-0.215872	0.146593	0.338515	0.833886	2010.52	0.148706	-1.45167	1989.67	1966.65	1971.4	1515.82	2602.52	1998.16	1916.6	2123.34
1893	BT_RS12795	BT_2530	IPT/TIG domain-containing protein	-0.59068	0.146749	0.338515	0.833424	12.0845	0.407054	-1.45111	7.88857	7.21176	15.9466	7.65137	10.5201	16.5746	15.1673	15.7155
1894	BT_RS17880	BT_3540	hypothetical protein	-0.399989	0.146722	0.338515	0.833505	230.822	0.275625	-1.45121	294.506	172.361	134.55	196.385	371.442	263.352	202.691	211.287
1895	BT_RS09585	BT_1888	LuxR C-terminal-related transcriptional regulator	-0.368002	0.146994	0.338901	0.8327	1132.72	0.253754	-1.45023	1220.97	870.46	1055.47	811.895	1778.71	1450.28	772.155	1101.83
1896	BT_RS03780	BT_0756	sulfatase	-0.1828	0.147244	0.339298	0.831962	189.61	0.126126	-1.44934	194.585	164.428	176.41	176.832	210.403	202.579	201.312	190.333
1897	BT_RS09210	BT_1818	hypothetical protein	0.317389	0.147455	0.339606	0.83134	1391.65	0.219104	1.44858	2058.04	1272.15	1314.6	1531.12	1467.15	1031.31	943.132	1515.68
1898	BT_RS18085	BT_3584	FAD:protein FMN transferase	-0.3814	0.147844	0.340322	0.830195	75.1016	0.263545	-1.44719	65.738	64.1847	58.8032	73.113	125.432	67.2192	53.7751	92.5471
1899	BT_RS23085	BT_4580	ISAs1-like element ISBthe4 family transposase	-0.335366	0.148013	0.34053	0.829701	244.468	0.231833	-1.44659	289.247	204.093	199.333	174.281	385.199	247.698	228.889	227.002
1900	BT_RS21375	BT_4236	response regulator	0.149165	0.14816	0.34069	0.829269	1257.93	0.103153	1.44606	1333.17	1309.66	1191.01	1456.31	1206.58	1117.87	1275.43	1173.43
1901	BT_RS03130	BT_0633	hypothetical protein	0.170265	0.148337	0.340917	0.828751	464.959	0.117795	1.44543	542.558	482.467	499.329	448.03	488.781	418.969	427.443	412.097
1902	BT_RS15575	BT_3072	U32 family peptidase	-0.254503	0.1486	0.341342	0.827982	872.543	0.176188	-1.4445	598.654	850.988	837.198	894.36	754.213	963.169	1119.62	962.141
1903	BT_RS02895	BT_0590	CTP synthase	-0.126108	0.149781	0.342973	0.824543	3012.85	0.0875561	-1.44031	2902.12	2697.92	2857.44	3063.95	2945.64	3129.84	3141.02	3364.87
1904	BT_RS06510	BT_1290	ABC transporter permease	-0.140809	0.149686	0.342973	0.824818	602.809	0.0977409	-1.44064	552.2	540.882	611.952	587.455	594.792	630.756	661.847	642.591
1905	BT_RS06585	BT_1305	hypothetical protein	-0.330631	0.149594	0.342973	0.825085	56.136	0.229451	-1.44097	53.4669	44.7129	54.8165	47.6085	84.9703	49.7238	57.9116	55.8775
1906	BT_RS17920	BT_3549	M20 family metallo-hydrolase	-0.209619	0.14958	0.342973	0.825126	411.577	0.145466	-1.44102	339.208	377.175	389.696	417.424	403.811	422.652	394.351	548.298
1907	BT_RS18635	BT_3696	iron-sulfur cluster assembly protein	-0.208406	0.149558	0.342973	0.82519	520.442	0.144617	-1.44109	525.028	459.389	471.422	480.336	682.999	570.903	495.006	478.451
1908	BT_RS23485	BT_4661	DUF4958 family protein	-0.419288	0.149771	0.342973	0.824571	27.6395	0.291104	-1.44034	30.6778	18.7506	25.9133	21.2538	37.2251	37.7533	30.3347	19.2079
1909	BT_RS13920	BT_2747	3-deoxy-D-manno-octulosonic acid transferase	-0.219554	0.149992	0.343277	0.823931	1678.14	0.152515	-1.43956	1291.1	1629.86	1661.44	1617.84	1408.08	1899.63	2010.36	1906.82
1910	BT_RS21750	BT_4308	pantoate--beta-alanine ligase	-0.252414	0.150102	0.343348	0.823614	1777.7	0.175389	-1.43917	2072.06	1535.38	1312.61	1571.93	2296.63	1953.04	1613.25	1866.66
1911	BT_RS04620	BT_0918	IS3 family transposase	-0.183902	0.150447	0.343597	0.822618	159.91	0.127892	-1.43796	159.524	142.793	151.493	146.226	171.559	174.954	166.841	165.886
1912	BT_RS08990	BT_1774	TonB-dependent receptor	-0.428647	0.150319	0.343597	0.822987	26	0.298001	-1.43841	15.7771	25.9623	29.8999	17.003	25.0865	32.2284	35.85	26.1926
1913	BT_RS10500	BT_2072	aconitate hydratase	-0.254188	0.150422	0.343597	0.822689	7197.02	0.17676	-1.43804	5351.08	7979.82	7095.25	5830.34	6060.4	8722.85	7969.74	8566.72
1914	BT_RS05460	BT_1085	DUF1573 domain-containing protein	0.25269	0.150756	0.344125	0.821724	5889.35	0.175862	1.43687	8058.61	5583.35	5987.96	5988.47	6817.85	5150.1	4583.29	4945.16
1915	BT_RS00990	BT_0201	histidinol dehydrogenase	0.233455	0.151438	0.345139	0.819766	568.072	0.162746	1.43447	488.215	628.866	667.765	669.069	443.464	505.526	637.028	504.644
1916	BT_RS05900	BT_1168	N-acetylmuramoyl-L-alanine amidase	0.703667	0.151309	0.345139	0.820136	8.72265	0.490386	1.43492	16.6536	6.49059	11.96	8.50152	5.66469	7.36649	9.65194	3.49234
1917	BT_RS19580	BT_3877	30S ribosomal protein S2	-0.154818	0.151428	0.345139	0.819795	16040.1	0.107924	-1.43451	13674.4	15728.1	15688.5	15629.2	14858.5	18361.9	17861.6	16518.8
1918	BT_RS02295	BT_0467	oligosaccharide flippase family protein	-0.330182	0.151536	0.345184	0.819483	44.9043	0.230232	-1.43413	48.2079	36.78	36.8766	36.5565	50.1729	48.803	37.2289	64.6083
1919	BT_RS01810	BT_0371	sugar MFS transporter	-0.143714	0.151623	0.345202	0.819234	2650.97	0.100232	-1.43382	2285.93	2430.36	2671.06	2689.03	2596.04	2896.87	2949.36	2689.1
1920	BT_RS12730	BT_2517	4-hydroxy-3-methylbut-2-en-1-yl diphosphate synthase	0.31744	0.15175	0.345311	0.818871	2110.59	0.221463	1.43338	1698.67	2498.88	2582.36	2584.46	1221.14	1877.53	2233.73	2187.95
1921	BT_RS02010	BT_0412	SLC13 family permease	0.220326	0.151925	0.345349	0.81837	1644.29	0.153777	1.43276	1580.34	1869.29	1769.08	1855.03	1149.12	1504.61	1720.8	1706.01
1922	BT_RS09615	BT_1894	hypothetical protein	0.163122	0.151874	0.345349	0.818516	605.402	0.113837	1.43294	563.594	707.474	659.792	629.112	615.832	561.695	555.676	550.044
1923	BT_RS18880	BT_3743	PCMD domain-containing protein	0.174266	0.152317	0.34606	0.817251	4477.07	0.121745	1.43139	5362.47	4448.94	4429.18	4751.5	4840.88	3953.96	4231.68	3797.92
1924	BT_RS06815	BT_1346	CapA family protein	0.271687	0.152852	0.347095	0.815729	651.173	0.190054	1.42953	843.2	649.78	715.605	645.265	767.16	605.894	552.918	429.558
1925	BT_RS06285	BT_1243	nucleotide exchange factor GrpE	-0.194724	0.153146	0.347581	0.814895	758.449	0.136313	-1.42851	669.652	646.174	646.835	864.604	782.536	775.323	783.186	899.278
1926	BT_RS03035			-0.517824	0.153263	0.347667	0.814562	13.9667	0.362596	-1.4281	16.6536	11.5388	8.96998	8.50152	14.5663	17.4954	16.5462	17.4617
1927	BT_RS03250	BT_0657	UvrD-helicase domain-containing protein	0.203207	0.153385	0.347763	0.814217	1133.82	0.142334	1.42768	1061.45	1255.57	1254.8	1279.48	877.217	1030.39	1272.68	1038.97
1928	BT_RS05910	BT_1170	DUF4248 domain-containing protein	0.255412	0.154142	0.349116	0.81208	223.089	0.17923	1.42505	223.509	214.911	261.126	268.648	147.282	210.866	226.131	232.241
1929	BT_RS18860	BT_3739	SLC13 family permease	-0.301679	0.154074	0.349116	0.81227	744.666	0.211662	-1.42529	802.004	647.616	538.199	682.672	1169.35	695.213	730.789	691.484
1930	BT_RS09425	BT_1861	2-isopropylmalate synthase	-0.243555	0.154343	0.34921	0.811513	432.497	0.170993	-1.42436	369.01	390.878	381.722	439.528	335.835	482.505	541.887	518.613
1931	BT_RS09595	BT_1890	UvrD-helicase domain-containing protein	-0.439619	0.154297	0.34921	0.811642	18.7232	0.308609	-1.42452	18.4067	15.1447	12.9566	16.1529	18.6125	20.2579	22.0616	26.1926
1932	BT_RS02600	BT_0528	phosphoribosylanthranilate isomerase	0.327256	0.154923	0.350342	0.809883	41.598	0.230081	1.42235	46.4549	41.107	40.8632	56.11	32.3696	36.8325	44.1231	34.9234
1933	BT_RS23785	BT_4721	outer membrane beta-barrel protein	-0.211876	0.155148	0.350669	0.809253	460.907	0.149042	-1.42158	381.281	455.062	417.602	450.58	399.765	467.772	579.116	536.075
1934	BT_RS01300	BT_0264	family 43 glycosylhydrolase	-0.566906	0.155601	0.350976	0.807988	14.4948	0.399223	-1.42002	5.25904	18.0294	13.9533	9.35167	15.3756	19.337	20.6827	13.9694
1935	BT_RS12010	BT_2377	MATE family efflux transporter	0.170554	0.155484	0.350976	0.808314	274.873	0.120073	1.42043	281.359	308.663	308.966	266.948	268.668	269.798	234.404	260.18
1936	BT_RS20570	BT_4075	SGNH/GDSL hydrolase family protein	-0.339872	0.155605	0.350976	0.807975	87.616	0.239345	-1.42001	93.7863	67.0694	81.7265	68.8623	136.762	77.3482	102.035	73.3392
1937	BT_RS21895	BT_4337	family 20 glycosylhydrolase	0.116154	0.155477	0.350976	0.808333	1919.62	0.0817729	1.42045	1872.22	2056.79	1957.45	2099.02	1820.79	1858.2	1778.71	1913.8
1938	BT_RS20805	BT_4122	RagB/SusD family nutrient uptake outer membrane protein	-0.559725	0.155715	0.351043	0.807668	11.309	0.394275	-1.41963	7.88857	9.37529	9.96664	9.35167	16.1848	11.9705	8.27309	17.4617
1939	BT_RS10945	BT_2162	30S ribosomal protein S18	-0.256806	0.155806	0.351066	0.807416	5357.97	0.180936	-1.41932	5688.53	4420.09	4635.49	4788.9	7848.83	5671.28	4821.83	4988.81
1940	BT_RS24585			0.234902	0.156495	0.352436	0.805501	88.578	0.165779	1.41696	97.2923	89.4259	86.7098	109.67	82.5426	81.9522	77.2155	83.8162
1941	BT_RS00200	BT_0046	glycosyltransferase family 2 protein	0.293522	0.156776	0.352888	0.80472	77.1784	0.20729	1.416	77.1326	99.5223	72.7565	86.7155	56.6469	60.7736	73.0789	90.8009
1942	BT_RS15735	BT_3105	BACON domain-containing protein	-0.519743	0.157054	0.353148	0.803952	13.42	0.367297	-1.41505	7.88857	10.8176	14.95	11.052	15.3756	17.4954	19.3039	10.477
1943	BT_RS20480	BT_4057	ATP-binding protein	0.168213	0.15703	0.353148	0.804018	2151.74	0.118868	1.41513	2252.62	2201.75	2329.2	2318.36	1845.88	1775.32	2131.7	2359.08
1944	BT_RS13465	BT_2666	biopolymer transporter ExbD	0.34369	0.15724	0.353386	0.803437	37.1473	0.242991	1.41442	35.0603	49.04	36.8766	43.3577	29.9419	27.6243	38.6077	36.6696
1945	BT_RS11155	BT_2205	hypothetical protein	-0.259409	0.157385	0.35353	0.803036	362.018	0.183468	-1.41392	423.353	321.645	263.119	312.006	479.071	379.374	380.562	337.011
1946	BT_RS20155	BT_3994	GH92 family glycosyl hydrolase	-0.388332	0.157724	0.354109	0.802103	2156.61	0.274873	-1.41277	2676.85	1744.53	1349.48	1702.85	3721.7	2037.76	1756.65	2263.04
1947	BT_RS02450	BT_0499	cation diffusion facilitator family transporter	0.173276	0.15818	0.354786	0.800848	357.696	0.122785	1.41122	337.455	364.194	427.569	387.669	352.829	309.393	341.954	340.503
1948	BT_RS10640	BT_2101	MATE family efflux transporter	-0.211883	0.158188	0.354786	0.800827	174.61	0.150144	-1.41119	139.365	178.131	180.396	150.477	210.403	175.875	180.629	181.602
1949	BT_RS19450	BT_3852	OmpA family protein	0.271766	0.158526	0.355362	0.799899	11420.9	0.192736	1.41005	8684.43	12791.5	14854.3	13642.4	8265.59	11617	10043.5	11468.9
1950	BT_RS02470	BT_0503	hypothetical protein	0.32532	0.158689	0.355417	0.799454	607.15	0.230806	1.4095	904.555	568.287	556.139	673.32	704.849	480.664	379.183	590.206
1951	BT_RS18530	BT_3674	glycoside hydrolase family 127 protein	-0.339019	0.158713	0.355417	0.799387	56.1127	0.240539	-1.40941	60.479	47.5976	37.8732	54.4097	76.0686	73.6649	55.1539	43.6543
1952	BT_RS19750	BT_3913	DUF5034 domain-containing protein	-0.313485	0.158983	0.355838	0.79865	102.783	0.222566	-1.4085	102.551	95.1953	89.6998	81.6146	162.657	105.893	86.8674	97.7856
1953	BT_RS17545	BT_3468	FAD:protein FMN transferase	-0.232623	0.15927	0.356299	0.797865	219.666	0.16527	-1.40753	229.645	180.294	182.39	216.789	284.853	215.47	199.933	247.956
1954	BT_RS17100	BT_3377	glycosyl transferase	-0.382319	0.159493	0.356615	0.797258	416.248	0.271769	-1.40678	522.398	339.674	300.993	284.801	703.23	453.039	388.835	337.011
1955	BT_RS20580	BT_4077	alpha/beta hydrolase-fold protein	-0.394561	0.15961	0.356693	0.796941	37.5831	0.28055	-1.40639	39.4428	38.2223	22.9233	30.6055	46.936	58.0111	33.0924	31.4311
1956	BT_RS05940	BT_1176	glycosyltransferase	0.330917	0.159871	0.357094	0.796231	191.98	0.235443	1.40551	182.314	206.978	200.33	261.847	127.86	143.647	154.431	258.433
1957	BT_RS01385	BT_0281	HU family DNA-binding protein	-0.309692	0.16026	0.357233	0.795174	261.43	0.220548	-1.4042	304.148	237.267	182.39	212.538	379.534	300.185	260.602	214.779
1958	BT_RS03965	BT_0793	xylose isomerase	0.420937	0.160204	0.357233	0.795326	228.049	0.299731	1.40438	147.253	246.642	300.993	348.562	113.294	246.777	209.585	211.287
1959	BT_RS05790	BT_1146	MBL fold metallo-hydrolase	0.301784	0.160094	0.357233	0.795624	786.927	0.214831	1.40475	599.531	903.634	968.758	1000.63	513.059	674.955	765.261	869.593
1960	BT_RS14060	BT_2775	DUF3874 domain-containing protein	-0.284176	0.160173	0.357233	0.795411	1787.9	0.202334	-1.40449	2037	1340.67	1560.78	1514.12	2523.21	2109.58	1462.96	1754.9
1961	BT_RS09875	BT_1948	hypothetical protein	-0.37262	0.160372	0.3573	0.794871	42.0375	0.265433	-1.40382	37.6898	31.0106	25.9133	51.8593	51.7914	39.5949	56.5328	41.9081
1962	BT_RS18490	BT_3665	alpha-L-fucosidase	-0.265399	0.160581	0.357472	0.794307	117.629	0.189149	-1.40312	106.057	116.831	110.63	96.9173	166.704	126.151	119.96	97.7856
1963	BT_RS23885	BT_4740	IS110 family transposase	-0.322415	0.160613	0.357472	0.79422	54.4624	0.229802	-1.40301	56.0965	35.3376	50.8299	52.7094	70.404	52.4863	68.9424	48.8928
1964	BT_RS24480	BT_0070	transposase	-0.188055	0.160757	0.357612	0.793829	174.809	0.134083	-1.40253	180.56	159.38	156.476	159.829	204.738	187.846	182.008	167.632
1965	BT_RS08535	BT_1682	RagB/SusD family nutrient uptake outer membrane protein	0.664458	0.160887	0.357717	0.79348	9.77899	0.473903	1.4021	12.2711	7.21176	10.9633	18.7033	11.3294	7.36649	6.89424	3.49234
1966	BT_RS07355	BT_1452	DUF3868 domain-containing protein	0.44355	0.161774	0.359284	0.791092	926.06	0.317018	1.39913	507.498	1065.18	1200.98	1493.72	485.545	756.907	941.753	956.902
1967	BT_RS10065	BT_1987	DUF3987 domain-containing protein	-0.195103	0.161838	0.359284	0.790919	164.58	0.139467	-1.39892	151.636	150.726	146.51	161.529	159.42	166.667	172.356	207.794
1968	BT_RS18610	BT_3691	CidA/LrgA family protein	-0.20415	0.161725	0.359284	0.791222	1140.29	0.145895	-1.39929	1274.44	1046.43	958.791	962.372	1421.03	1248.62	1121	1089.61
1969	BT_RS13655	BT_2702	30S ribosomal protein S4	0.175032	0.162175	0.35985	0.790015	11934.7	0.12522	1.39779	11486.6	13240.8	12693.5	13206.3	9190.55	11484.4	12559.9	11615.5
1970	BT_RS17785	BT_3519	TonB-dependent receptor	-0.289555	0.16239	0.360144	0.78944	100.608	0.207257	-1.39708	63.1085	79.3294	110.63	109.67	107.629	114.181	110.308	110.009
1971	BT_RS04605	BT_0915	50S ribosomal protein L33	-0.38768	0.162709	0.360668	0.788588	14387.5	0.277704	-1.39602	18630.2	11048.4	9893.89	10293.6	24431.8	15961.3	13096.3	11744.8
1972	BT_RS01230	BT_0249	5-methyltetrahydrofolate--homocysteine methyltransferase	0.20097	0.163078	0.360754	0.787604	2553.36	0.144086	1.39479	2752.23	2575.32	2776.71	2814.85	1844.26	2476.06	2348.18	2839.28
1973	BT_RS03735	BT_0747	phosphatidylinositol-4-phosphate 5-kinase	0.280376	0.162929	0.360754	0.788002	1924.1	0.200945	1.39529	2864.43	2172.9	1629.55	1776.82	2114.55	1674.96	1616.01	1543.62
1974	BT_RS15760	BT_3110	hypothetical protein	-0.196	0.163049	0.360754	0.787683	784.158	0.140513	-1.39489	858.101	661.319	639.859	765.987	955.713	790.977	766.64	834.67
1975	BT_RS20925	BT_4146	glycoside hydrolase family 28 protein	-0.399925	0.162868	0.360754	0.788165	26.0006	0.286583	-1.39549	19.2832	20.9141	26.9099	23.8042	28.3234	40.5157	22.0616	26.1926
1976	BT_RS21050	BT_4172	DUF6250 domain-containing protein	-0.420767	0.163462	0.36142	0.786583	37.015	0.301945	-1.39352	30.6778	38.2223	23.9199	34.8562	66.3578	34.07	33.0924	34.9234
1977	BT_RS07910	BT_1564	preQ(1) synthase	-0.326455	0.163696	0.361532	0.785962	317.087	0.234396	-1.39275	406.699	269.72	233.219	217.639	426.47	361.879	362.637	258.433
1978	BT_RS15810	BT_3120	hypothetical protein	-0.245238	0.163757	0.361532	0.785799	2893.11	0.176108	-1.39254	2743.47	2582.53	2558.44	2711.13	3929.67	3628	2447.46	2544.17
1979	BT_RS19525	BT_3868	family 20 glycosylhydrolase	0.167699	0.163761	0.361532	0.78579	599.31	0.120427	1.39253	654.751	650.501	659.792	576.403	636.873	576.428	554.297	485.436
1980	BT_RS20500	BT_4061	NADH-quinone oxidoreductase subunit NuoK	-0.371112	0.163994	0.361778	0.785171	650.504	0.266649	-1.39176	351.479	514.92	617.932	782.99	501.729	664.826	860.401	909.755
1981	BT_RS23330	BT_4629	hypothetical protein	-0.155766	0.164038	0.361778	0.785056	231.82	0.111931	-1.39162	220.88	214.189	218.27	223.59	241.963	247.698	233.025	254.941
1982	BT_RS10865	BT_2146	4-alpha-glucanotransferase	0.228738	0.164376	0.36234	0.784162	868.699	0.1645	1.3905	1173.64	752.187	841.185	984.476	904.731	782.69	726.653	784.031
1983	BT_RS16290	BT_3218	hypothetical protein	-0.322894	0.164519	0.362472	0.783785	205.12	0.232292	-1.39003	236.657	160.822	170.43	164.079	322.887	227.44	187.523	171.125
1984	BT_RS05175	BT_1029	TonB-dependent receptor	0.333275	0.164904	0.363138	0.782769	39.8349	0.239979	1.38877	38.5663	43.2706	45.8466	49.3088	37.2251	25.7827	45.502	33.1773
1985	BT_RS18455	BT_3659	glycoside hydrolase family 31 protein	-0.368534	0.165212	0.363633	0.781959	35.809	0.265562	-1.38775	21.0362	37.5012	34.8833	31.4556	47.7452	34.9908	31.7135	47.1466
1986	BT_RS12440	BT_2457	metallophosphoesterase	-0.356915	0.165311	0.363669	0.781697	30.1736	0.25725	-1.38743	34.1838	23.0776	24.9166	24.6544	36.4158	37.7533	28.9558	31.4311
1987	BT_RS09890	BT_1950	ABC transporter ATP-binding protein	0.164023	0.165475	0.363845	0.781268	1183.8	0.118266	1.38689	1125.44	1285.14	1329.55	1259.92	949.24	1142.73	1166.51	1211.84
1988	BT_RS18180	BT_3603	RagB/SusD family nutrient uptake outer membrane protein	0.349378	0.165575	0.363883	0.781004	57.8472	0.251974	1.38656	43.8254	60.5788	70.7632	84.165	44.5082	61.6944	41.3654	55.8775
1989	BT_RS02230	BT_0454	MFS transporter	-0.591009	0.166287	0.365079	0.779142	10.9199	0.426957	-1.38423	4.38254	8.65412	11.96	10.2018	15.3756	10.1289	17.925	8.73086
1990	BT_RS17335	BT_3425	O-antigen ligase family protein	0.327478	0.16625	0.365079	0.779238	52.6229	0.236557	1.38435	49.9609	47.5976	69.7665	68.8623	59.0746	41.4365	44.1231	40.1619
1991	BT_RS24765	BT_4034	hypothetical protein	0.15024	0.166533	0.365252	0.7785	535.078	0.108599	1.38343	567.1	600.74	544.179	534.745	454.793	500.921	528.099	550.044
1992	BT_RS22435	BT_4448	Gfo/Idh/MocA family oxidoreductase	-0.546073	0.166485	0.365252	0.778625	205.785	0.394679	-1.38359	276.976	165.871	115.613	112.22	432.944	254.144	129.612	158.902
1993	BT_RS07070	BT_1395	cyclophilin-like fold protein	0.401707	0.166667	0.365362	0.778152	24.3028	0.290462	1.38299	21.9127	26.6835	33.8866	29.7553	25.8957	20.2579	22.0616	13.9694
1994	BT_RS15005	BT_2959	family 43 glycosylhydrolase	-0.222008	0.167188	0.366138	0.776794	165.982	0.160725	-1.38129	143.747	142.793	151.493	173.431	169.131	153.776	220.616	172.871
1995	BT_RS15450	BT_3047	IPT/TIG domain-containing protein	-0.486239	0.167174	0.366138	0.77683	20.9263	0.352005	-1.38134	26.2952	14.4235	15.9466	14.4526	36.4158	22.0995	22.0616	15.7155
1996	BT_RS16980	BT_3354	tRNA 2-thiouridine(34) synthase MnmA	-0.195525	0.168489	0.368617	0.773429	201.81	0.141986	-1.37708	173.548	193.275	210.296	177.682	239.535	201.658	231.646	186.84
1997	BT_RS18320	BT_3631	hypothetical protein	-0.237142	0.168464	0.368617	0.773493	109.008	0.172197	-1.37716	106.934	108.176	105.646	80.7644	135.952	114.181	103.414	116.993
1998	BT_RS08830	BT_1742	carbon starvation protein A	0.137413	0.168772	0.369053	0.772698	1400.21	0.0998528	1.37616	1505.84	1467.59	1484.03	1415.5	1389.47	1418.97	1367.82	1152.47
[truncated: 2,742 more rows]
