# Supplementary material for: Dual membrane-spanning anti-sigma 2 controls OMV biogenesis and colonization fitness in Bacteroides thetaiotaomicron
Source: J Bacteriol. 2026 Mar 5;208(4):e00442-25. doi: 10.1128/jb.00442-25 (PMC13088901; doi:10.1128/jb.00442-25)
Supplement: Data Set S2 — Polysaccharide utilization loci in Bacteroides thetaiotaomicron. [file jb.00442-25-s0002.xlsx]

## Sheet: Sheet1
Supplemental Dataset 2: Polysaccharide Utilization Loci in Bacteroides thetaiotaomicron				Adapted from Martens et al. 2008
PUL#	Inducing glycan(s) or growth condition	Genes	Description
1	unknown	BT0029	susC-like
1	unknown	BT0030	susD-like
2	unknown	BT0139	ECF-type sigma factor
2	unknown	BT0140	susC-like
2	unknown	BT0141	susD-like
2	unknown	BT0142	hypothetical protein
2	unknown	BT0143	putative transmembrane protein
2	unknown	BT0144	putative beta-xylosidase
2	unknown	BT0145	Glycoside Hydrolase Family 43
2	unknown	BT0146	Glycoside Hydrolase Family 88
3	unknown	BT0188	ECF-type sigma factor
3	unknown	BT0189	anti-sigma factor
3	unknown	BT0190	susC-like
3	unknown	BT0191	susD-like
3	unknown	BT0192	cell surface protein
3	unknown	BT0193	hypothetical protein
3	unknown	BT0194	hypothetical protein
3	unknown	BT0195	glycerophosphoryl diester phosphodiesterase
3	unknown	BT0196	putative hexose phosphate transport protein
4	host/residual dietary glycans (unknown type)	BT0206	susC-like
4	host/residual dietary glycans (unknown type)	BT0207	susD-like
4	host/residual dietary glycans (unknown type)	BT0208	hypothetical protein
4	host/residual dietary glycans (unknown type)	BT0209	hypothetical protein
4	host/residual dietary glycans (unknown type)	BT0210	leucine-rich repeat protein, function unknown
4	host/residual dietary glycans (unknown type)	BT0211	hypothetical protein
4	host/residual dietary glycans (unknown type)	BT0212	protease
4	host/residual dietary glycans (unknown type)	BT0213	hypothetical protein
4	host/residual dietary glycans (unknown type)	BT0214	hypothetical protein
5	arabinogalactan	BT0262	hypothetical protein
5	arabinogalactan	BT0263	hypothetical protein
5	arabinogalactan	BT0264	Glycoside Hydrolase Family 43
5	arabinogalactan	BT0265	Glycoside Hydrolase Family 43
5	arabinogalactan	BT0266	hypothetical protein
5	arabinogalactan	BT0267	Hybrid two-component system regulator
5	arabinogalactan	BT0268	susC-like
5	arabinogalactan	BT0269	susD-like
5	arabinogalactan	BT0270	hypothetical protein
5	arabinogalactan	BT0271	hypothetical protein
5	arabinogalactan	BT0272	susC-like
5	arabinogalactan	BT0273	susD-like
5	arabinogalactan	BT0274	hypothetical protein
5	arabinogalactan	BT0275	hypothetical protein
5	arabinogalactan	BT0276	hypothetical protein
5	arabinogalactan	BT0277	hypothetical protein
5	arabinogalactan	BT0278	hypothetical protein
5	arabinogalactan	BT0279	hypothetical protein
5	arabinogalactan	BT0280	transposase for insertion sequence element ISRM3
5	arabinogalactan	BT0284	putative peptidoglycan binding protein (LPXTG motif)
5	arabinogalactan	BT0285	putative tolQ-type transport protein
5	arabinogalactan	BT0286	hypothetical protein
5	arabinogalactan	BT0287	putative biopolymer transmembrane protein
5	arabinogalactan	BT0288	hypothetical protein
5	arabinogalactan	BT0290	Glycoside Hydrolase Family 35
5	arabinogalactan	BT0291	integrase
6	mucin O-glycans (N-acetyllactosamine, adult and suckling mouse)	BT0317	susC-like
6	mucin O-glycans (N-acetyllactosamine, adult and suckling mouse)	BT0318	susD-like
6	mucin O-glycans (N-acetyllactosamine, adult and suckling mouse)	BT0319	susD-like
7	arabinan	BT0348	Glycoside Hydrolase Family 51
7	arabinan	BT0349	hypothetical protein
7	arabinan	BT0350	xylulose kinase (xylulokinase)
7	arabinan	BT0351	L-arabinose isomerase
7	arabinan	BT0352	hypothetical protein
7	arabinan	BT0353	putative sugar epimerase/aldolase
7	arabinan	BT0354	hypothetical protein
7	arabinan	BT0355	Na+/glucose cotransporter
7	arabinan	BT0356	aldose 1-epimerase precursor
7	arabinan	BT0358	transposase
7	arabinan	BT0359	hypothetical protein
7	arabinan	BT0360	Glycoside Hydrolase Family 43
7	arabinan	BT0361	susD-like
7	arabinan	BT0362	susC-like
7	arabinan	BT0363	susD-like
7	arabinan	BT0364	susC-like
7	arabinan	BT0365	hypothetical protein
7	arabinan	BT0366	Hybrid two-component system regulator
7	arabinan	BT0367	Glycoside Hydrolase Family 43
7	arabinan	BT0368	Glycoside Hydrolase Family 51
7	arabinan	BT0369	Glycoside Hydrolase Family 43
8	host/residual dietary glycans (unknown type)	BT0433	putative xylose repressor
8	host/residual dietary glycans (unknown type)	BT0434	hypothetical protein
8	host/residual dietary glycans (unknown type)	BT0435	hypothetical protein
8	host/residual dietary glycans (unknown type)	BT0436	arabinose-proton symporter
8	host/residual dietary glycans (unknown type)	BT0437	N-acylglucosamine 2-epimerase
8	host/residual dietary glycans (unknown type)	BT0438	Glycoside Hydrolase Family 89
8	host/residual dietary glycans (unknown type)	BT0439	susC-like
8	host/residual dietary glycans (unknown type)	BT0440	susD-like
8	host/residual dietary glycans (unknown type)	BT0441	hypothetical protein
8	host/residual dietary glycans (unknown type)	BT0442	glycerophosphoryl diester phosphodiesterase
8	host/residual dietary glycans (unknown type)	BT0443	thermostable beta-glucosidase B
8	host/residual dietary glycans (unknown type)	BT0444	hypothetical protein
8	host/residual dietary glycans (unknown type)	BT0445	endoglucanase E precursor (EGE)
9	host glycans (unknown type, PMG, adult and suckling mice)	BT0446	hypothetical protein
9	host glycans (unknown type, PMG, adult and suckling mice)	BT0447	S-layer related protein precursor, sialic acid- specific 9-O-acetylesterase
9	host glycans (unknown type, PMG, adult and suckling mice)	BT0448	hypothetical protein
9	host glycans (unknown type, PMG, adult and suckling mice)	BT0449	conserved hypothetical protein, putative S-layer related protein precursor
9	host glycans (unknown type, PMG, adult and suckling mice)	BT0450	hypothetical protein
9	host glycans (unknown type, PMG, adult and suckling mice)	BT0451	susD-like
9	host glycans (unknown type, PMG, adult and suckling mice)	BT0452	susC-like
9	host glycans (unknown type, PMG, adult and suckling mice)	BT0453	N-acylglucosamine 2-epimerase
9	host glycans (unknown type, PMG, adult and suckling mice)	BT0454	arabinose-proton symporter (Arabinose transporter)
9	host glycans (unknown type, PMG, adult and suckling mice)	BT0455	Glycoside Hydrolase Family 33
9	host glycans (unknown type, PMG, adult and suckling mice)	BT0456	Glycoside Hydrolase Family 20
9	host glycans (unknown type, PMG, adult and suckling mice)	BT0457	sialic acid-specific 9-O-acetylesterase
9	host glycans (unknown type, PMG, adult and suckling mice)	BT0458	Glycoside Hydrolase Family 2
9	host glycans (unknown type, PMG, adult and suckling mice)	BT0459	Glycoside Hydrolase Family 20
9	host glycans (unknown type, PMG, adult and suckling mice)	BT0460	Glycoside Hydrolase Family 20
9	host glycans (unknown type, PMG, adult and suckling mice)	BT0461	Glycoside Hydrolase Family 2
10	unknown	BT0483	susC-like
10	unknown	BT0484	susD-like
11	unknown	BT0752	ECF-type sigma factor
11	unknown	BT0753	anti-sigma factor
11	unknown	BT0754	susC-like
11	unknown	BT0755	susD-like
11	unknown	BT0756	iduronate 2-sulfatase precursor
11	unknown	BT0757	Glycoside Hydrolase Family 2
12	mucin O-glycans (N-acetyllactosamine, adult and suckling mouse)	BT0865	putative chitobiase
12	mucin O-glycans (N-acetyllactosamine, adult and suckling mouse)	BT0866	susD-like
12	mucin O-glycans (N-acetyllactosamine, adult and suckling mouse)	BT0867	susC-like
13	rhamnogalacturonan-II	BT0981	Hybrid two component system regulator
13	rhamnogalacturonan-II	BT0983	Glycoside Hydrolase Family 2
13	rhamnogalacturonan-II	BT0984	Glycoside Hydrolase Family 139
13	rhamnogalacturonan-II	BT0985	Sialic acid-specific acetylesterase II
13	rhamnogalacturonan-II	BT0986	Glycoside Hydrolase Family 106
13	rhamnogalacturonan-II	BT0992	Glycoside Hydrolase Family 2
13	rhamnogalacturonan-II	BT0993	Glycoside Hydrolase Family 2
13	rhamnogalacturonan-II	BT0996	Glycoside Hydrolase Family 2/137
13	rhamnogalacturonan-II	BT0997	Glycoside Hydrolase Family 138
13	rhamnogalacturonan-II	BT1001	Glycoside Hydrolase Family 78
13	rhamnogalacturonan-II	BT1002	Glycoside Hydrolase Family 141
13	rhamnogalacturonan-II	BT1003	Glycoside Hydrolase Family 127
13	rhamnogalacturonan-II	BT1010	Glycoside Hydrolase Family 95
13	rhamnogalacturonan-II	BT1011	Glycoside Hydrolase Family 105
13	rhamnogalacturonan-II	BT1012	Glycoside Hydrolase Family 140
13	rhamnogalacturonan-II	BT1013	Glycoside Hydrolase Family 78/33
13	rhamnogalacturonan-II	BT1017	hypothetical protein
13	rhamnogalacturonan-II	BT1018	Glycoside Hydrolase Family 28
13	rhamnogalacturonan-II	BT1019	Glycoside Hydrolase Family 78
13	rhamnogalacturonan-II	BT1020	hypothetical protein
13	rhamnogalacturonan-II	BT1021	Glycoside Hydrolase Family 43
13	rhamnogalacturonan-II	BT1022	hypothetical protein
13	rhamnogalacturonan-II	BT1023	Polysaccharide Lyase Family 1
13	rhamnogalacturonan-II	BT1024	susD-like
13	rhamnogalacturonan-II	BT1025	susC-like
13	rhamnogalacturonan-II	BT1026	hypothetical protein
13	rhamnogalacturonan-II	BT1027	hypothetical protein
13	rhamnogalacturonan-II	BT1028	susD-like
13	rhamnogalacturonan-II	BT1029	susC-like
13	rhamnogalacturonan-II	BT1030	hypothetical protein
14	mucin O-glycans	BT1032	Glycoside Hydrolase Family 92
14	mucin O-glycans	BT1033	hypothetical protein
14	mucin O-glycans	BT1034	putative signal transducer
14	mucin O-glycans	BT1035	hypothetical protein
14	mucin O-glycans	BT1036	hypothetical protein
14	mucin O-glycans	BT1037	hypothetical protein
14	mucin O-glycans	BT1038	hypothetical protein
14	mucin O-glycans	BT1039	susD-like
14	mucin O-glycans	BT1040	susC-like
14	mucin O-glycans	BT1041	tyrosine DNA recombinase
14	mucin O-glycans	BT1042	susC-like
14	mucin O-glycans	BT1043	susD-like
14	mucin O-glycans	BT1044	Glycoside Hydrolase Family 18
14	mucin O-glycans	BT1045	hypothetical protein
14	mucin O-glycans	BT1046	susC-like
14	mucin O-glycans	BT1047	susD-like
14	mucin O-glycans	BT1048	Glycoside Hydrolase Family 18
14	mucin O-glycans	BT1049	putative patatin-like protein
14	mucin O-glycans	BT1050	hypothetical protein
14	mucin O-glycans	BT1051	Glycoside Hydrolase Family 20
14	mucin O-glycans	BT1052	anti-sigma factor
14	mucin O-glycans	BT1053	ECF-type sigma factor
15	unknown	BT1117	conserved hypothetical protein, with a cAMP- binding domain
15	unknown	BT1118	susD-like
15	unknown	BT1119	susC-like
16	mucin O-glycans	BT1278	ECF-type sigma factor
16	mucin O-glycans	BT1279	anti-sigma factor
16	mucin O-glycans	BT1280	susC-like
16	mucin O-glycans	BT1281	susD-like
16	mucin O-glycans	BT1282	hypothetical protein
16	mucin O-glycans	BT1283	hypothetical protein
16	mucin O-glycans	BT1284	putative endo-beta-N-acetylglucosaminidase
16	mucin O-glycans	BT1285	Glycoside Hydrolase Family 18
17	unknown	BT1439	susD-like
17	unknown	BT1440	susC-like
18	unknown	BT1551	hypothetical protein
18	unknown	BT1552	susC-like
18	unknown	BT1553	susD-like
19	host glycans (unknown type, adult and suckling mouse)	BT1617	ECF-type sigma factor
19	host glycans (unknown type, adult and suckling mouse)	BT1618	anti-sigma factor
19	host glycans (unknown type, adult and suckling mouse)	BT1619	susC-like
19	host glycans (unknown type, adult and suckling mouse)	BT1620	susD-like
19	host glycans (unknown type, adult and suckling mouse)	BT1621	Glycoside Hydrolase Family 20
19	host glycans (unknown type, adult and suckling mouse)	BT1622	N-acetylgalactosamine-6-sulfatase precursor
20	host glycans (unknown type)	BT1623	putative membrane protein
20	host glycans (unknown type)	BT1624	putative secreted sulfatase
20	host glycans (unknown type)	BT1625	Glycoside Hydrolase Family 29
20	host glycans (unknown type)	BT1626	Glycoside Hydrolase Family 2
20	host glycans (unknown type)	BT1627	Glycoside Hydrolase Family 20
20	host glycans (unknown type)	BT1628	putative sulfatase yidJ
20	host glycans (unknown type)	BT1629	hypothetical protein
20	host glycans (unknown type)	BT1630	susD-like
20	host glycans (unknown type)	BT1631	susC-like
20	host glycans (unknown type)	BT1632	Glycoside Hydrolase Family 18
20	host glycans (unknown type)	BT1633	mannose-1-phosphate guanyltransferase
20	host glycans (unknown type)	BT1634	hypothetical protein
20	host glycans (unknown type)	BT1635	Hybrid two-component system regulator
20	host glycans (unknown type)	BT1636	putative sulfatase
21	rhamnogalacturonan-II	BT1682	susD-like
21	rhamnogalacturonan-II	BT1683	susC-like
22	levan/fructo-oligosaccharides	BT1754	Hybrid two-component system regulator
22	levan/fructo-oligosaccharides	BT1757	fructokinase
22	levan/fructo-oligosaccharides	BT1758	glucose/galactose transporter
22	levan/fructo-oligosaccharides	BT1759	Glycoside Hydrolase Family 32
22	levan/fructo-oligosaccharides	BT1760	Glycoside Hydrolase Family 32
22	levan/fructo-oligosaccharides	BT1761	hypothetical protein
22	levan/fructo-oligosaccharides	BT1762	susD-like
22	levan/fructo-oligosaccharides	BT1763	susC-like
22	levan/fructo-oligosaccharides	BT1765	Glycoside Hydrolase Family 32
23	unknown	BT1768	Glycoside Hydrolase Family 2
23	unknown	BT1769	Glycoside Hydrolase Family 92
23	unknown	BT1770	SARP family transcriptional regulator
23	unknown	BT1771	putative cell surface protein
23	unknown	BT1772	hypothetical protein
23	unknown	BT1773	susD-like
23	unknown	BT1774	susC-like
23	unknown	BT1775	hypothetical protein
23	unknown	BT1776	Glycoside Hydrolase Family 2
23	unknown	BT1777	Glycoside Hydrolase Family 95
23	unknown	BT1778	Glycoside Hydrolase Family 3
23	unknown	BT1779	sialic acid-specific 9-O-acetylesterase
23	unknown	BT1780	Glycoside Hydrolase Family 3
23	unknown	BT1781	Glycoside Hydrolase Family 43
24	raffinose family oligosaccharides	BT1871	Glycoside Hydrolase Family 97
24	raffinose family oligosaccharides	BT1872	Glycoside Hydrolase Family 3
24	raffinose family oligosaccharides	BT1873	Glycoside Hydrolase Family 43
24	raffinose family oligosaccharides	BT1874	susD-like
24	raffinose family oligosaccharides	BT1875	susC-like
24	raffinose family oligosaccharides	BT1876	anti-sigma factor
24	raffinose family oligosaccharides	BT1877	ECF-type sigma factor
24	raffinose family oligosaccharides	BT1878	Glycoside Hydrolase Family 92
25	galactooligosaccharides	BT2032	susC-like
25	galactooligosaccharides	BT2033	susD-like
26	unknown	BT2103	transcriptional regulator, GntR family
26	unknown	BT2104	ROK family member transcriptional repressor
26	unknown	BT2105	Glycoside Hydrolase Family 92
26	unknown	BT2106	putative transmembrane hexose transporter
26	unknown	BT2107	susC-like
26	unknown	BT2108	susD-like
26	unknown	BT2109	hypothetical protein
26	unknown	BT2110	hypothetical protein
26	unknown	BT2111	Glycoside Hydrolase Family 92
26	unknown	BT2112	Glycoside Hydrolase Family 43
26	unknown	BT2113	hypothetical protein
27	host glycans (unknown type, PMG phases 1 and 2)	BT2169	ECF-type sigma factor
27	host glycans (unknown type, PMG phases 1 and 2)	BT2170	hypothetical protein
27	host glycans (unknown type, PMG phases 1 and 2)	BT2171	anti-sigma factor
27	host glycans (unknown type, PMG phases 1 and 2)	BT2172	susC-like
27	host glycans (unknown type, PMG phases 1 and 2)	BT2173	susD-like
28	unknown	BT2190	beta-galactosidase
28	unknown	BT2191	Glycoside Hydrolase Family 2
28	unknown	BT2192	Glycoside Hydrolase Family 29
28	unknown	BT2193	hypothetical protein
28	unknown	BT2194	sialidase precursor, exo-alpha-sialidase
28	unknown	BT2195	susD-like
28	unknown	BT2196	susC-like
28	unknown	BT2197	anti-sigma factor
28	unknown	BT2198	ECF-type sigma factor
29	unknown	BT2199	Glycoside Hydrolase Family 92
29	unknown	BT2200	hypothetical protein
29	unknown	BT2201	susD-like
29	unknown	BT2202	susC-like
29	unknown	BT2203	hypothetical protein
29	unknown	BT2204	SARP family transcriptional regulator
30	mucus-associated functional factor (maffC)	BT2268	susC-like
30	mucus-associated functional factor (maffD)	BT2269	susD-like
31	unknown	BT2362	susC-like
31	unknown	BT2363	susD-like
31	unknown	BT2364	susC-like
31	unknown	BT2365	susD-like
32	probable mucin O-glycans (adult and suckling mouse, N-acetyllactosamine)	BT2391	Hybrid two-component system regulator
32	probable mucin O-glycans (adult and suckling mouse, N-acetyllactosamine)	BT2392	NHL repeat-containing protein
32	probable mucin O-glycans (adult and suckling mouse, N-acetyllactosamine)	BT2393	susC-like
32	probable mucin O-glycans (adult and suckling mouse, N-acetyllactosamine)	BT2394	susD-like
32	probable mucin O-glycans (adult and suckling mouse, N-acetyllactosamine)	BT2395	hypothetical protein
33	unknown	BT2457	putative purple acid phosphatase
33	unknown	BT2458	putative pyridine nucleotide-disulphide oxidoreductase
33	unknown	BT2459	Glycoside Hydrolase Family 20
33	unknown	BT2460	susD-like
33	unknown	BT2461	susC-like
33	unknown	BT2462	anti-sigma factor
33	unknown	BT2463	ECF-type sigma factor
34	unknown	BT2529	hypothetical protein
34	unknown	BT2530	conserved hypothetical protein
34	unknown	BT2531	susC-like
34	unknown	BT2532	susD-like
34	unknown	BT2533	hypothetical protein
35	mucin O-glycans (N-acetyllactosamine disaccharide)	BT2559	susD-like
35	mucin O-glycans (N-acetyllactosamine disaccharide)	BT2560	susC-like
35	mucin O-glycans (N-acetyllactosamine disaccharide)	BT2561	anti-sigma factor
35	mucin O-glycans (N-acetyllactosamine disaccharide)	BT2562	ECF-type sigma factor
36	a-mannan, host N-glycans	BT2615	reverse transcriptase
36	a-mannan, host N-glycans	BT2616	hypothetical protein
36	a-mannan, host N-glycans	BT2617	reverse transcriptase
36	a-mannan, host N-glycans	BT2618	two-component system response regulator
36	a-mannan, host N-glycans	BT2619	two-component system sensor histidine kinase
36	a-mannan, host N-glycans	BT2620	Glycoside Hydrolase Family 97
36	a-mannan, host N-glycans	BT2621	hypothetical protein
36	a-mannan, host N-glycans	BT2622	Glycoside Hydrolase Family 67
36	a-mannan, host N-glycans	BT2623	Glycoside Hydrolase Family 76
36	a-mannan, host N-glycans	BT2624	hypothetical protein
36	a-mannan, host N-glycans	BT2625	susD-like
36	a-mannan, host N-glycans	BT2626	susC-like
36	a-mannan, host N-glycans	BT2627	putative cell surface protein, have conserved domain
36	a-mannan, host N-glycans	BT2628	Hybrid two-component system regulator
36	a-mannan, host N-glycans	BT2629	Glycoside Hydrolase Family 92
36	a-mannan, host N-glycans	BT2630	conserved hypothetical protein with endonuclease/exonuclease/phosphatase family domain
36	a-mannan, host N-glycans	BT2631	Glycoside Hydrolase Family 76
36	a-mannan, host N-glycans	BT2632	hypothetical protein
36	a-mannan, host N-glycans	BT2633	hypothetical protein
37	ribose/ribonucleosides	BT2802	hypothetical protein
37	ribose/ribonucleosides	BT2803	ribokinase
37	ribose/ribonucleosides	BT2804	ribokinase
37	ribose/ribonucleosides	BT2805	susC-like
37	ribose/ribonucleosides	BT2806	susD-like
37	ribose/ribonucleosides	BT2807	hypothetical protein
37	ribose/ribonucleosides	BT2808	putative inosine-uridine preferring nucleoside hydrolase
37	ribose/ribonucleosides	BT2809	putative integral membrane protein
38	mucin O-glycans	BT2818	susC-like
38	mucin O-glycans	BT2819	susD-like
38	mucin O-glycans	BT2820	susC-like
38	mucin O-glycans	BT2821	susD-like
38	mucin O-glycans	BT2822	hypothetical protein
38	mucin O-glycans	BT2823	hypothetical protein
38	mucin O-glycans	BT2824	Glycoside Hydrolase Family 16
38	mucin O-glycans	BT2825	Glycoside Hydrolase Family 18
38	mucin O-glycans	BT2826	Hybrid two-component system regulator
39	unknown	BT2851	Glycoside Hydrolase Family 36
39	unknown	BT2852	Glycoside Hydrolase Family 43
39	unknown	BT2853	hypothetical protein
39	unknown	BT2854	Glycoside Hydrolase Family 3
39	unknown	BT2855	Glycoside Hydrolase Family 2
39	unknown	BT2856	hypothetical protein
39	unknown	BT2857	hypothetical protein
39	unknown	BT2858	susD-like
39	unknown	BT2859	susC-like
39	unknown	BT2860	Hybrid two-component system regulator
40	unknown	BT2892	Glycoside Hydrolase Family 93
40	unknown	BT2893	susD-like
40	unknown	BT2894	susC-like
40	unknown	BT2895	Glycoside Hydrolase Family 43
40	unknown	BT2896	hypothetical protein
40	unknown	BT2897	Hybrid two-component system regulator
41	unknown	BT2898	Glycoside Hydrolase Family 43
41	unknown	BT2899	hypothetical protein
41	unknown	BT2900	Glycoside Hydrolase Family 43
41	unknown	BT2901	hypothetical protein
41	unknown	BT2902	hypothetical protein
41	unknown	BT2903	hypothetical protein
41	unknown	BT2904	susD-like
41	unknown	BT2905	susC-like
41	unknown	BT2906	hypothetical protein
41	unknown	BT2907	hypothetical protein
41	unknown	BT2908	hypothetical protein
41	unknown	BT2909	putative L-arabinose isomerase
41	unknown	BT2910	transcriptional regulator, AraC family
42	unknown	BT2911	hypothetical protein
42	unknown	BT2912	Glycoside Hydrolase Family 43
42	unknown	BT2913	Glycoside Hydrolase Family 88
42	unknown	BT2914	iduronate 2-sulfatase precursor
42	unknown	BT2915	putative secreted protein
42	unknown	BT2916	hypothetical protein
42	unknown	BT2917	hypothetical protein
42	unknown	BT2918	hypothetical protein
42	unknown	BT2919	susD-like
42	unknown	BT2920	susC-like
42	unknown	BT2921	hypothetical protein
42	unknown	BT2922	Glycoside Hydrolase Family 2
42	unknown	BT2923	Hybrid two-component system regulator
43	unknown	BT2948	Glycoside Hydrolase Family 92
43	unknown	BT2949	Glycoside Hydrolase Family 76
43	unknown	BT2950	hypothetical protein
43	unknown	BT2951	susD-like
43	unknown	BT2952	susC-like
43	unknown	BT2953	L-rhamnose-proton symporter
43	unknown	BT2954	hypothetical protein
43	unknown	BT2955	formate acetyltransferase 2
43	unknown	BT2956	putative pyruvate formate-lyase 3 activating enzyme
43	unknown	BT2957	transcriptional regulator, AraC family
44	unknown	BT2961	hypothetical protein
44	unknown	BT2962	hypothetical protein
44	unknown	BT2963	hypothetical protein
44	unknown	BT2964	Polysaccharide Lyase Family 8
44	unknown	BT2965	hypothetical protein
44	unknown	BT2966	hypothetical protein
44	unknown	BT2967	susD-like
44	unknown	BT2968	susC-like
44	unknown	BT2969	Glycoside Hydrolase Family 2
44	unknown	BT2970	Glycoside Hydrolase Family 29
44	unknown	BT2971	Hybrid two-component system regulator
45	host glycans (unknown type, PMG phase 2)	BT3010	ECF-type sigma factor
45	host glycans (unknown type, PMG phase 2)	BT3011	anti-sigma factor
45	host glycans (unknown type, PMG phase 2)	BT3012	susC-like
45	host glycans (unknown type, PMG phase 2)	BT3013	susD-like
45	host glycans (unknown type, PMG phase 2)	BT3014	putative chitobiase
45	host glycans (unknown type, PMG phase 2)	BT3015	hypothetical protein
45	host glycans (unknown type, PMG phase 2)	BT3016	TonB-dependent receptor
45	host glycans (unknown type, PMG phase 2)	BT3017	acid phosphatase
46	unknown	BT3024	susC-like
46	unknown	BT3025	susD-like
46	unknown	BT3026	Glycoside Hydrolase Family 30
46	unknown	BT3027	hypothetical protein
47	host glycans (unknown type, adult and suckling mouse) - arabinan	BT3043	Glycoside Hydrolase Family 5
47	host glycans (unknown type, adult and suckling mouse) - arabinan	BT3044	hypothetical protein
47	host glycans (unknown type, adult and suckling mouse) - arabinan	BT3045	susD-like
47	host glycans (unknown type, adult and suckling mouse) - arabinan	BT3046	susC-like
47	host glycans (unknown type, adult and suckling mouse) - arabinan	BT3047	hypothetical protein
47	host glycans (unknown type, adult and suckling mouse) - arabinan	BT3048	hypothetical protein
47	host glycans (unknown type, adult and suckling mouse) - arabinan	BT3049	Hybrid two-component system regulator
48	dextran	BT3086	Glycoside Hydrolase Family 31
48	dextran	BT3087	Glycoside Hydrolase Family 66
48	dextran	BT3088	hypothetical protein
48	dextran	BT3089	susD-like
48	dextran	BT3090	susC-like
48	dextran	BT3091	SusR-like transcriptional regulator
49	unknown	BT3092	Glycoside Hydrolase Family 2
49	unknown	BT3093	arylsulfatase (aryl-sulfate sulphohydrolase)
49	unknown	BT3094	Glycoside Hydrolase Family 43
49	unknown	BT3095	putative sulfatase
49	unknown	BT3096	Glycoside Hydrolase Family 51
49	unknown	BT3097	Hybrid two-component system regulator
49	unknown	BT3098	hypothetical protein
49	unknown	BT3099	hypothetical protein
49	unknown	BT3100	lipase, putative esterase
49	unknown	BT3101	N-sulphoglucosamine sulphohydrolase precursor
49	unknown	BT3102	susD-like
49	unknown	BT3103	susC-like
49	unknown	BT3104	hypothetical protein
49	unknown	BT3105	hypothetical protein
49	unknown	BT3106	arylsulfatase (aryl-sulfate sulphohydrolase)
49	unknown	BT3107	arylsulfatase (aryl-sulfate sulphohydrolase)
49	unknown	BT3108	Glycoside Hydrolase Family 43
49	unknown	BT3109	arylsulfatase A precursor
50	unknown	BT3155	Glycoside Hydrolase Family 95
50	unknown	BT3156	susC-like
50	unknown	BT3157	susD-like
50	unknown	BT3158	hypothetical protein
50	unknown	BT3159	hypothetical protein
51	unknown	BT3171	sialic acid-specific 9-O-acetylesterase
51	unknown	BT3172	Hybrid two-component system regulator
51	unknown	BT3173	Glycoside Hydrolase Family 95
51	unknown	BT3174	susC-like
51	unknown	BT3175	susD-like
51	unknown	BT3176	hypothetical protein
51	unknown	BT3177	mucin-desulfating sulfatase
51	unknown	BT3178	Glycoside Hydrolase Family 20
51	unknown	BT3179	Glycoside Hydrolase Family 2
51	unknown	BT3180	hypothetical protein
52	unknown	BT3235	hypothetical protein
52	unknown	BT3236	hypothetical protein
52	unknown	BT3237	hypothetical protein
52	unknown	BT3238	susD-like
52	unknown	BT3239	susC-like
52	unknown	BT3240	susC-like
52	unknown	BT3241	susD-like
52	unknown	BT3242	hypothetical protein
52	unknown	BT3243	hypothetical protein
52	unknown	BT3244	hypothetical protein
53	unknown	BT3269	ECF-type sigma factor
53	unknown	BT3270	anti-sigma factor
53	unknown	BT3271	susC-like
53	unknown	BT3272	susD-like
53	unknown	BT3273	hypothetical protein
53	unknown	BT3274	hypothetical protein
53	unknown	BT3275	hypothetical protein
53	unknown	BT3276	hypothetical protein
54	unknown	BT3277	ECF-type sigma factor
54	unknown	BT3278	anti-sigma factor
54	unknown	BT3279	susC-like
54	unknown	BT3280	susD-like
54	unknown	BT3281	hypothetical protein
54	unknown	BT3282	hypothetical protein
55	unknown	BT3292	Glycoside Hydrolase Family 2
55	unknown	BT3293	Glycoside Hydrolase Family 2
55	unknown	BT3294	Glycoside Hydrolase Family 97
55	unknown	BT3295	hypothetical protein
55	unknown	BT3296	susD-like
55	unknown	BT3297	susC-like
55	unknown	BT3298	conserved hypothetical protein
55	unknown	BT3299	Glycoside Hydrolase Family 31
55	unknown	BT3300	Glycoside Hydrolase Family 3
55	unknown	BT3301	Glycoside Hydrolase Family 76
55	unknown	BT3302	Hybrid two-component system regulator
56	1,6-β-glucan	BT3309	SusR-like transcriptional regulator
56	1,6-β-glucan	BT3310	susC-like
56	1,6-β-glucan	BT3311	susD-like
56	1,6-β-glucan	BT3312	Glycoside Hydrolase Family 30
56	1,6-β-glucan	BT3313	hypothetical protein
56	1,6-β-glucan	BT3314	Glycoside Hydrolase Family 3
57	chondroitin sulfate, hyaluronan (dermatan sulfate)	BT3324	Polysaccharide Lyase Family 8
57	chondroitin sulfate, hyaluronan (dermatan sulfate)	BT3328	hypothetical protein
57	chondroitin sulfate, hyaluronan (dermatan sulfate)	BT3329	hypothetical protein
57	chondroitin sulfate, hyaluronan (dermatan sulfate)	BT3330	hypothetical protein
57	chondroitin sulfate, hyaluronan (dermatan sulfate)	BT3331	susD-like
57	chondroitin sulfate, hyaluronan (dermatan sulfate)	BT3332	susC-like
57	chondroitin sulfate, hyaluronan (dermatan sulfate)	BT3333	arylsulfatase A precursor (ASA)
57	chondroitin sulfate, hyaluronan (dermatan sulfate)	BT3334	Hybrid two-component system regulator
57	chondroitin sulfate, hyaluronan (dermatan sulfate)	BT3348	Glycoside Hydrolase Family 88
57	chondroitin sulfate, hyaluronan (dermatan sulfate)	BT3349	putative sulfatase yidJ
57	chondroitin sulfate, hyaluronan (dermatan sulfate)	BT3350	Polysaccharide Lyase Family 8
58	unknown	BT3344	hypothetical protein
58	unknown	BT3345	susD-like
58	unknown	BT3346	susC-like
58	unknown	BT3347	hypothetical protein
59	host/residual dietary glycans (unknown type)	BT3461	deoxyuridine 5'-triphosphate nucleotidohydrolase
59	host/residual dietary glycans (unknown type)	BT3462	TPR domain protein
59	host/residual dietary glycans (unknown type)	BT3463	hypothetical protein
59	host/residual dietary glycans (unknown type)	BT3464	putative peptidase
59	host/residual dietary glycans (unknown type)	BT3465	Hybrid two-component system regulator
59	host/residual dietary glycans (unknown type)	BT3466	hypothetical protein
59	host/residual dietary glycans (unknown type)	BT3467	Glycoside Hydrolase Family 43
59	host/residual dietary glycans (unknown type)	BT3468	hypothetical protein
59	host/residual dietary glycans (unknown type)	BT3469	hypothetical protein
59	host/residual dietary glycans (unknown type)	BT3470	putative dehydrogenase
59	host/residual dietary glycans (unknown type)	BT3471	hypothetical protein
59	host/residual dietary glycans (unknown type)	BT3472	putative hydrogenase
59	host/residual dietary glycans (unknown type)	BT3473	hypothetical protein
59	host/residual dietary glycans (unknown type)	BT3474	susD-like
59	host/residual dietary glycans (unknown type)	BT3475	susC-like
59	host/residual dietary glycans (unknown type)	BT3476	hypothetical protein
59	host/residual dietary glycans (unknown type)	BT3477	glutaminase A
59	host/residual dietary glycans (unknown type)	BT3478	integrase
59	host/residual dietary glycans (unknown type)	BT3479	integrase
59	host/residual dietary glycans (unknown type)	BT3480	hypothetical protein
59	host/residual dietary glycans (unknown type)	BT3481	putative glutaminase A
59	host/residual dietary glycans (unknown type)	BT3482	hypothetical protein
59	host/residual dietary glycans (unknown type)	BT3483	susC-like
59	host/residual dietary glycans (unknown type)	BT3484	susD-like
59	host/residual dietary glycans (unknown type)	BT3485	hypothetical protein
59	host/residual dietary glycans (unknown type)	BT3486	N-acetylgalactosamine-6-sulfatase precursor
59	host/residual dietary glycans (unknown type)	BT3487	arylsulfatase (aryl-sulfate sulphohydrolase)
59	host/residual dietary glycans (unknown type)	BT3488	arylsulfatase (aryl-sulfate sulphohydrolase)
59	host/residual dietary glycans (unknown type)	BT3489	arylsulfatase B precursor
59	host/residual dietary glycans (unknown type)	BT3490	conserved hypothetical protein, putative ATPase
59	host/residual dietary glycans (unknown type)	BT3491	glutaminase A
59	host/residual dietary glycans (unknown type)	BT3492	conserved hypothetical protein, with a conserved domain
59	host/residual dietary glycans (unknown type)	BT3493	susC-like'
59	host/residual dietary glycans (unknown type)	BT3494	susC-like
59	host/residual dietary glycans (unknown type)	BT3495	susD-like
59	host/residual dietary glycans (unknown type)	BT3496	hypothetical protein
59	host/residual dietary glycans (unknown type)	BT3497	hypothetical protein
59	host/residual dietary glycans (unknown type)	BT3498	hypothetical protein
59	host/residual dietary glycans (unknown type)	BT3499	hypothetical protein
59	host/residual dietary glycans (unknown type)	BT3500	hypothetical protein
59	host/residual dietary glycans (unknown type)	BT3501	Glycoside Hydrolase Family 76
59	host/residual dietary glycans (unknown type)	BT3502	hypothetical protein
59	host/residual dietary glycans (unknown type)	BT3503	glutaminase A
59	host/residual dietary glycans (unknown type)	BT3504	hypothetical protein
59	host/residual dietary glycans (unknown type)	BT3505	susC-like
59	host/residual dietary glycans (unknown type)	BT3506	susD-like
59	host/residual dietary glycans (unknown type)	BT3507	hypothetical protein
60	unknown	BT3517	ECF-type sigma factor
60	unknown	BT3518	anti-sigma factor
60	unknown	BT3519	susC-like
60	unknown	BT3520	susD-like
60	unknown	BT3521	Glycoside Hydrolase Family 76
60	unknown	BT3522	hypothetical protein
60	unknown	BT3523	hypothetical protein
60	unknown	BT3524	Glycoside Hydrolase Family 76
60	unknown	BT3525	hypothetical protein
60	unknown	BT3526	glutaminase
60	unknown	BT3527	Glycoside Hydrolase Family 92
60	unknown	BT3528	hypothetical protein
60	unknown	BT3529	aldose 1-epimerase precursor
60	unknown	BT3530	Glycoside Hydrolase Family 92
60	unknown	BT3531	hypothetical protein
60	unknown	BT3532	aldose 1-epimerase precursor
61	laminaribiose	BT3566	hypothetical protein
61	laminaribiose	BT3567	Glycoside Hydrolase Family 3
61	laminaribiose	BT3568	susD-like
61	laminaribiose	BT3569	susC-like
61	laminaribiose	BT3570	TPR-repeat-containing proteins
62	unknown	BT3581	putative dehydrogenases and relate proteins
62	unknown	BT3582	hypothetical protein
62	unknown	BT3583	putative dehydrogenases and relate proteins
62	unknown	BT3584	thiamine biosynthesis lipoprotein ApbE
62	unknown	BT3585	putative oxidoreductase
62	unknown	BT3586	putative dehydrogenase
62	unknown	BT3587	glucosamine-6-phosphate isomerase
62	unknown	BT3588	N-acetylglucosamine-6-phosphate deacetylase
62	unknown	BT3589	glucose/galactose transporter
62	unknown	BT3590	Glycoside Hydrolase Family 89
62	unknown	BT3591	hypothetical protein
62	unknown	BT3592	Glycoside Hydrolase Family 27
62	unknown	BT3593	hypothetical protein
62	unknown	BT3594	hypothetical protein
62	unknown	BT3595	hypothetical protein
62	unknown	BT3596	hypothetical protein
62	unknown	BT3597	sialic acid-specific 9-O-acetylesterase
62	unknown	BT3598	Glycoside Hydrolase Family 20
62	unknown	BT3599	Glycoside Hydrolase Family 2
62	unknown	BT3600	ROK family transcriptional repressor
62	unknown	BT3601	glucosamine--fructose-6-phosphate aminotransferase
62	unknown	BT3602	hypothetical protein
62	unknown	BT3603	susD-like
62	unknown	BT3604	susC-like
62	unknown	BT3605	N-acylglucosamine 2-epimerase
62	unknown	BT3606	sugar-proton symporter
62	unknown	BT3607	hypothetical protein
62	unknown	BT3608	hypothetical protein
62	unknown	BT3609	transcriptional regulator, AraC family
63	unknown	BT3630	hypothetical protein
63	unknown	BT3631	hypothetical protein
63	unknown	BT3632	susD-like
63	unknown	BT3633	susC-like
64	rhamnogalacturonan-II	BT3662	Glycoside Hydrolase Family 43
64	rhamnogalacturonan-II	BT3663	Glycoside Hydrolase Family 43
64	rhamnogalacturonan-II	BT3664	Glycoside Hydrolase Family 97
64	rhamnogalacturonan-II	BT3665	Glycoside Hydrolase Family 29
64	rhamnogalacturonan-II	BT3666	hypothetical protein
64	rhamnogalacturonan-II	BT3667	transcriptional regulator, AraC family
64	rhamnogalacturonan-II	BT3668	hypothetical protein
64	rhamnogalacturonan-II	BT3669	hypothetical protein
64	rhamnogalacturonan-II	BT3670	susC-like
64	rhamnogalacturonan-II	BT3671	susD-like
64	rhamnogalacturonan-II	BT3672	hypothetical protein
64	rhamnogalacturonan-II	BT3673	hypothetical protein
65	arabinogalactan	BT3674	hypothetical protein
65	arabinogalactan	BT3675	Glycoside Hydrolase Family 43
65	arabinogalactan	BT3676	hypothetical protein
65	arabinogalactan	BT3677	hypothetical protein
65	arabinogalactan	BT3678	Hybrid two-component system regulator
65	arabinogalactan	BT3679	conserved hypothetical protein, with a conserved domain
65	arabinogalactan	BT3680	susC-like
65	arabinogalactan	BT3681	susD-like
65	arabinogalactan	BT3682	hypothetical protein
65	arabinogalactan	BT3683	Glycoside Hydrolase Family 16
65	arabinogalactan	BT3685	Glycoside Hydrolase Family 43
65	arabinogalactan	BT3686	hypothetical protein
65	arabinogalactan	BT3687	hypothetical protein
66	starch	BT3698	alpha-amylase, susG (Glycoside Hydrolase Family 13)
66	starch	BT3699	outer membrane protein SusF
66	starch	BT3700	outer membrane protein SusE
66	starch	BT3701	susD
66	starch	BT3702	susC
66	starch	BT3703	Glycoside Hydrolase Family 97, SusB
66	starch	BT3704	alpha-amylase (neopullulanase) SusA (Glycoside Hydrolase Family 13)
66	starch	BT3705	SusR transcriptional regulator
67	mucin O-glycans	BT3748	ECF-type sigma factor
67	mucin O-glycans	BT3749	anti-sigma factor
67	mucin O-glycans	BT3750	susC-like'
67	mucin O-glycans	BT3751	susC-like
67	mucin O-glycans	BT3752	susD-like
67	mucin O-glycans	BT3753	endo-beta-N-acetylglucosaminidase
67	mucin O-glycans	BT3754	hypothetical protein
68	a-mannan, host N-glycans	BT3773	Glycoside Hydrolase Family 92
68	a-mannan, host N-glycans	BT3774	Glycoside Hydrolase Family 38
68	a-mannan, host N-glycans	BT3775	hypothetical protein
68	a-mannan, host N-glycans	BT3776	hypothetical protein
68	a-mannan, host N-glycans	BT3777	hypothetical protein
68	a-mannan, host N-glycans	BT3778	hypothetical protein
68	a-mannan, host N-glycans	BT3779	hypothetical protein
68	a-mannan, host N-glycans	BT3780	hypothetical protein
68	a-mannan, host N-glycans	BT3781	hypothetical protein
68	a-mannan, host N-glycans	BT3782	Glycoside Hydrolase Family 76
68	a-mannan, host N-glycans	BT3784	Glycoside Hydrolase Family 92
68	a-mannan, host N-glycans	BT3786	Hybrid two-component system regulator
68	a-mannan, host N-glycans	BT3787	hypothetical protein
68	a-mannan, host N-glycans	BT3788	susC-like
68	a-mannan, host N-glycans	BT3789	susD-like
68	a-mannan, host N-glycans	BT3790	hypothetical protein
68	a-mannan, host N-glycans	BT3791	hypothetical protein
68	a-mannan, host N-glycans	BT3792	Glycoside Hydrolase Family 76
69	a-mannan, host N-glycans	BT3853	SARP family transcriptional regulator
69	a-mannan, host N-glycans	BT3854	susC-like
69	a-mannan, host N-glycans	BT3855	susD-like
69	a-mannan, host N-glycans	BT3856	hypothetical protein
69	a-mannan, host N-glycans	BT3857	hypothetical protein
69	a-mannan, host N-glycans	BT3858	Glycoside Hydrolase Family 92
69	a-mannan, host N-glycans	BT3859	hypothetical protein
69	a-mannan, host N-glycans	BT3860	hypothetical protein
69	a-mannan, host N-glycans	BT3861	hypothetical protein
69	a-mannan, host N-glycans	BT3862	endo-alpha-mannosidase
70	unknown	BT3951	Hybrid two-component system regulator
70	unknown	BT3952	susC-like
70	unknown	BT3953	susD-like
70	unknown	BT3954	hypothetical protein
70	unknown	BT3955	hypothetical protein
70	unknown	BT3956	Glycoside Hydrolase Family 29
71	mucin O-glycans (core 1 disaccharide)	BT3957	Hybrid two-component system regulator
71	mucin O-glycans (core 1 disaccharide)	BT3958	susC-like
71	mucin O-glycans (core 1 disaccharide)	BT3959	susD-like
71	mucin O-glycans (core 1 disaccharide)	BT3960	hypothetical protein
71	mucin O-glycans (core 1 disaccharide)	BT3961	hypothetical protein
71	mucin O-glycans (core 1 disaccharide)	BT3962	Glycoside Hydrolase Family 92
71	mucin O-glycans (core 1 disaccharide)	BT3963	Glycoside Hydrolase Family 92
71	mucin O-glycans (core 1 disaccharide)	BT3964	putative secretory protein
71	mucin O-glycans (core 1 disaccharide)	BT3965	Glycoside Hydrolase Family 92
72	mucin O-glycans	BT3983	susC-like
72	mucin O-glycans	BT3984	susD-like
72	mucin O-glycans	BT3985	hypothetical protein
72	mucin O-glycans	BT3986	putative patatin-like protein
72	mucin O-glycans	BT3987	Glycoside Hydrolase Family 18
72	mucin O-glycans	BT3988	putative peptidoglycan bound protein
72	mucin O-glycans	BT3989	hypothetical protein
72	mucin O-glycans	BT3990	Glycoside Hydrolase Family 92
72	mucin O-glycans	BT3991	Glycoside Hydrolase Family 92
72	mucin O-glycans	BT3992	anti-sigma factor
72	mucin O-glycans	BT3993	ECF-type sigma factor
72	mucin O-glycans	BT3994	Glycoside Hydrolase Family 92
73	mucin O-glycans	BT4038	susD-like
73	mucin O-glycans	BT4039	susC-like
73	mucin O-glycans	BT4040	putative galactose oxidase precursor
74	host glycans (unknown type, PMG phase 2)	BT4069	SusR-like transcriptional regulator
74	host glycans (unknown type, PMG phase 2)	BT4070	ECF-type sigma factor
74	host glycans (unknown type, PMG phase 2)	BT4071	hypothetical protein
74	host glycans (unknown type, PMG phase 2)	BT4072	Glycoside Hydrolase Family 38
74	host glycans (unknown type, PMG phase 2)	BT4073	Glycoside Hydrolase Family 92
74	host glycans (unknown type, PMG phase 2)	BT4074	Glycoside Hydrolase Family 2
74	host glycans (unknown type, PMG phase 2)	BT4075	hypothetical protein
74	host glycans (unknown type, PMG phase 2)	BT4076	Glycoside Hydrolase Family 78
74	host glycans (unknown type, PMG phase 2)	BT4077	endo-1,4-beta-xylanase Z precursor
74	host glycans (unknown type, PMG phase 2)	BT4078	hypothetical protein
74	host glycans (unknown type, PMG phase 2)	BT4079	hypothetical protein
74	host glycans (unknown type, PMG phase 2)	BT4080	hypothetical protein
74	host glycans (unknown type, PMG phase 2)	BT4081	susC-like
74	host glycans (unknown type, PMG phase 2)	BT4082	susD-like
74	host glycans (unknown type, PMG phase 2)	BT4083	hypothetical protein
74	host glycans (unknown type, PMG phase 2)	BT4084	hypothetical protein
74	host glycans (unknown type, PMG phase 2)	BT4085	susD-like
74	host glycans (unknown type, PMG phase 2)	BT4086	hypothetical protein
74	host glycans (unknown type, PMG phase 2)	BT4087	hypothetical protein
74	host glycans (unknown type, PMG phase 2)	BT4088	susC-like
74	host glycans (unknown type, PMG phase 2)	BT4089	susD-like
74	host glycans (unknown type, PMG phase 2)	BT4090	susC-like
74	host glycans (unknown type, PMG phase 2)	BT4091	sialic acid-specific 9-O-acetylesterase
74	host glycans (unknown type, PMG phase 2)	BT4092	Glycoside Hydrolase Family 92
74	host glycans (unknown type, PMG phase 2)	BT4093	Glycoside Hydrolase Family 92
74	host glycans (unknown type, PMG phase 2)	BT4094	hypothetical protein
74	host glycans (unknown type, PMG phase 2)	BT4095	Glycoside Hydrolase Family 43
74	host glycans (unknown type, PMG phase 2)	BT4096	hypothetical protein
75	homogalacturonan	BT4108	hypothetical protein
75	homogalacturonan	BT4109	putative pectinesterase precursor
75	homogalacturonan	BT4110	putative pectinesterase precursor
75	homogalacturonan	BT4111	Hybrid two-component system regulator
75	homogalacturonan	BT4112	hypothetical protein
75	homogalacturonan	BT4113	susD-like
75	homogalacturonan	BT4114	susC-like
75	homogalacturonan	BT4115	Polysaccharide Lyase Family 1
75	homogalacturonan	BT4116	Polysaccharide Lyase Family 1
75	homogalacturonan	BT4117	hypothetical protein
75	homogalacturonan	BT4118	putative two-component system response regulator, no kinase domain
75	homogalacturonan	BT4119	Polysaccharide Lyase Family 1
75	homogalacturonan	BT4120	hypothetical protein
75	homogalacturonan	BT4121	susC-like
75	homogalacturonan	BT4122	susD-like
75	homogalacturonan	BT4123	Glycoside Hydrolase Family 28
75	homogalacturonan	BT4124	Hybrid two-component system regulator
76	mucin O-glycans	BT4132	putative chitobiase
76	mucin O-glycans	BT4133	hypothetical protein
76	mucin O-glycans	BT4134	susD-like
76	mucin O-glycans	BT4135	susC-like
76	mucin O-glycans	BT4136	Glycoside Hydrolase Family 29
76	mucin O-glycans	BT4137	Hybrid two-component system regulator
77	rhamnogalacturonan-I backbone	BT4145	hypothetical protein
77	rhamnogalacturonan-I backbone	BT4146	Glycoside Hydrolase Family 28
77	rhamnogalacturonan-I backbone	BT4147	hypothetical protein
77	rhamnogalacturonan-I backbone	BT4148	hypothetical protein
77	rhamnogalacturonan-I backbone	BT4149	Glycoside Hydrolase Family 28
77	rhamnogalacturonan-I backbone	BT4150	putative rhamnogalacturonan acetylesterase
77	rhamnogalacturonan-I backbone	BT4151	Glycoside Hydrolase Family 2
77	rhamnogalacturonan-I backbone	BT4152	Glycoside Hydrolase Family 42
77	rhamnogalacturonan-I backbone	BT4153	Glycoside Hydrolase Family 28
77	rhamnogalacturonan-I backbone	BT4154	chitin deacetylase
77	rhamnogalacturonan-I backbone	BT4155	Glycoside Hydrolase Family 28
77	rhamnogalacturonan-I backbone	BT4156	Glycoside Hydrolase Family 2
77	rhamnogalacturonan-I backbone	BT4157	Glycoside Hydrolase Family 27
77	rhamnogalacturonan-I backbone	BT4158	hypothetical protein
77	rhamnogalacturonan-I backbone	BT4159	hypothetical protein
77	rhamnogalacturonan-I backbone	BT4160	Glycoside Hydrolase Family 35
77	rhamnogalacturonan-I backbone	BT4161	hypothetical protein
77	rhamnogalacturonan-I backbone	BT4162	hypothetical protein
77	rhamnogalacturonan-I backbone	BT4163	hypothetical protein
77	rhamnogalacturonan-I backbone	BT4164	susC-like
77	rhamnogalacturonan-I backbone	BT4165	susD-like
77	rhamnogalacturonan-I backbone	BT4166	putative lipoprotein
77	rhamnogalacturonan-I backbone	BT4167	hypothetical protein
77	rhamnogalacturonan-I backbone	BT4168	susC-like
77	rhamnogalacturonan-I backbone	BT4169	susD-like
77	rhamnogalacturonan-I backbone	BT4170	Polysaccharide Lyase Family 9
77	rhamnogalacturonan-I backbone	BT4171	hypothetical protein
77	rhamnogalacturonan-I backbone	BT4172	hypothetical protein
77	rhamnogalacturonan-I backbone	BT4173	putative rhamnogalacturonan acetylesterase
77	rhamnogalacturonan-I backbone	BT4174	hypothetical protein
77	rhamnogalacturonan-I backbone	BT4175	Polysaccharide Lyase Family 11
77	rhamnogalacturonan-I backbone	BT4176	conserved hypothetical protein, putative cytoplasmic protein
77	rhamnogalacturonan-I backbone	BT4177	hypothetical protein
77	rhamnogalacturonan-I backbone	BT4178	Hybrid two-component system regulator
77	rhamnogalacturonan-I backbone	BT4179	polysaccharide deacetylase
77	rhamnogalacturonan-I backbone	BT4180	acetyl xylan esterase A
77	rhamnogalacturonan-I backbone	BT4181	Glycoside Hydrolase Family 2
77	rhamnogalacturonan-I backbone	BT4182	Hybrid two-component system regulator
77	rhamnogalacturonan-I backbone	BT4183	Polysaccharide Lyase Family 9
78	mucin O-glycans	BT4240	conserved hypothetical protein, with a phosphotransferase enzyme family domain
78	mucin O-glycans	BT4241	Glycoside Hydrolase Family 2
78	mucin O-glycans	BT4242	putative transporter
78	mucin O-glycans	BT4243	putative oxidoreductase (putative secreted protein)
78	mucin O-glycans	BT4244	hypothetical protein
78	mucin O-glycans	BT4245	hypothetical protein
78	mucin O-glycans	BT4246	susD-like
78	mucin O-glycans	BT4247	susC-like
78	mucin O-glycans	BT4248	anti-sigma factor'
78	mucin O-glycans	BT4249	anti-sigma factor
78	mucin O-glycans	BT4250	ECF-type sigma factor
79	unknown	BT4266	hypothetical protein
79	unknown	BT4267	susC-like
79	unknown	BT4268	susD-like
79	unknown	BT4269	hypothetical protein
79	unknown	BT4270	hypothetical protein
79	unknown	BT4271	hypothetical protein
79	unknown	BT4272	hypothetical protein
80	Host glycans (unknown type, likely mucin O-glycans)	BT4294	hypothetical protein
80	Host glycans (unknown type, likely mucin O-glycans)	BT4295	putative chitobiase
80	Host glycans (unknown type, likely mucin O-glycans)	BT4296	hypothetical protein
80	Host glycans (unknown type, likely mucin O-glycans)	BT4297	susD-like
80	Host glycans (unknown type, likely mucin O-glycans)	BT4298	susC-like
80	Host glycans (unknown type, likely mucin O-glycans)	BT4299	hypothetical protein
80	Host glycans (unknown type, likely mucin O-glycans)	BT4300	transcriptional regulator, CRP family
81	mucin O-glycans	BT4355	ECF-type sigma factor
81	mucin O-glycans	BT4356	anti-sigma factor
81	mucin O-glycans	BT4357	susC-like
81	mucin O-glycans	BT4358	susD-like
81	mucin O-glycans	BT4359	Glycoside Hydrolase Family 89
82	mucin O-glycans	BT4402	ECF-type sigma factor
82	mucin O-glycans	BT4403	anti-sigma factor
82	mucin O-glycans	BT4404	susC-like
82	mucin O-glycans	BT4405	susD-like
82	mucin O-glycans	BT4406	hypothetical protein
82	mucin O-glycans	BT4407	hypothetical protein
83	unknown	BT4470	susC-like
83	unknown	BT4471	susD-like
83	unknown	BT4472	hypothetical protein
83	unknown	BT4473	putative purine permease
84	mucin O-glycans (N-acetyllactosamine disaccharide)	BT4631	putative arylsulfatase precursor
84	mucin O-glycans (N-acetyllactosamine disaccharide)	BT4632	putative galactose oxidase precursor
84	mucin O-glycans (N-acetyllactosamine disaccharide)	BT4633	susD-like
84	mucin O-glycans (N-acetyllactosamine disaccharide)	BT4634	susC-like
84	mucin O-glycans (N-acetyllactosamine disaccharide)	BT4635	anti-sigma factor
84	mucin O-glycans (N-acetyllactosamine disaccharide)	BT4636	ECF-type sigma factor
85	heparin/ heparan sulfate	BT4652	hypothetical protein
85	heparin/ heparan sulfate	BT4653	glucose/galactose transporter
85	heparin/ heparan sulfate	BT4654	ROK family transcriptional repressor, with glucokinase domain
85	heparin/ heparan sulfate	BT4655	hypothetical protein
85	heparin/ heparan sulfate	BT4656	N-acetylglucosamine-6-sulfatase precursor
85	heparin/ heparan sulfate	BT4657	Polysaccharide Lyase Family 12
85	heparin/ heparan sulfate	BT4658	Glycoside Hydrolase Family 88
85	heparin/ heparan sulfate	BT4659	susD-like
85	heparin/ heparan sulfate	BT4660	susC-like
85	heparin/ heparan sulfate	BT4661	hypothetical protein
85	heparin/ heparan sulfate	BT4662	Polysaccharide Lyase Family 12
85	heparin/ heparan sulfate	BT4663	Hybrid two-component system regulator
86	galactan	BT4667	Glycoside Hydrolase Family 2
86	galactan	BT4668	Glycoside Hydrolase Family 53
86	galactan	BT4669	hypothetical protein
86	galactan	BT4670	susD-like
86	galactan	BT4671	susC-like
86	galactan	BT4672	hypothetical protein
86	galactan	BT4673	Hybrid two-component system regulator
87	unknown	BT4705	ECF-type sigma factor
87	unknown	BT4706	anti-sigma factor
87	unknown	BT4707	susC-like
87	unknown	BT4708	susD-like
87	unknown	BT4709	Glycoside Hydrolase Family 18
87	unknown	BT4710	hypothetical protein
87	unknown	BT4711	hypothetical protein
87	unknown	BT4712	hypothetical protein
87	unknown	BT4713	Glycoside Hydrolase Family 29
87	unknown	BT4714	Glycoside Hydrolase Family 3
88	unknown	BT4722	ECF-type sigma factor
88	unknown	BT4723	anti-sigma factor
88	unknown	BT4724	susC-like
88	unknown	BT4725	susD-like
88	unknown	BT4726	glycerophosphoryl diester phosphodiesterase
88	unknown	BT4727	glycerophosphoryl diester phosphodiesterase
88	unknown	BT4728	putative hexose phosphate transport protein
