# Supplementary material for: Dual membrane-spanning anti-sigma 2 controls OMV biogenesis and colonization fitness in Bacteroides thetaiotaomicron
Source: J Bacteriol. 2026 Mar 5;208(4):e00442-25. doi: 10.1128/jb.00442-25 (PMC13088901; doi:10.1128/jb.00442-25)
Supplement: Data Set S3 — Genes upregulated in Δdma2 and Δdma1. [file jb.00442-25-s0003.xlsx]

## Sheet: Dma2_Dma1_Shared_DEGs
Supplemental Dataset 3: Genes Upregulated in Δdma2 and Δdma1
X	Locus_tag	Old_Locus_Tag	PUL#	Putative_Function
21	BT_RS13430	BT_2659	NA	DUF3868 domain-containing protein
24	BT_RS13425	BT_2658	NA	Mfa1 family fimbria major subunit
33	BT_RS11950	BT_2365	31	RagB/SusD family nutrient uptake outer membrane protein
35	BT_RS13420	BT_2657	NA	FimB/Mfa2 family fimbrial subunit
37	BT_RS16780	BT_3313	56	DUF5125 domain-containing protein
39	BT_RS05880	BT_1164	NA	hypothetical protein
45	BT_RS14080	BT_2779	NA	class I SAM-dependent methyltransferase
48	BT_RS13435	BT_2660	NA	DUF3575 domain-containing protein
74	BT_RS14075	BT_2778	NA	sigma-70 family RNA polymerase sigma factor
116	BT_RS12990	BT_2569	NA	RNA polymerase sigma factor
170	BT_RS07050	BT_1391	NA	OmpA family protein
190	BT_RS05965	BT_1181	NA	glycosyltransferase family 2 protein
207	BT_RS08455	BT_1667	NA	hypothetical protein
218	BT_RS03900	BT_0779	NA	hypothetical protein
234	BT_RS05210	BT_1036	14	DUF1735 domain-containing protein
300	BT_RS05895	BT_1167	NA	glycosyltransferase
323	BT_RS14305	BT_2821	38	RagB/SusD family nutrient uptake outer membrane protein
341	BT_RS05215	BT_1037	14	DUF1735 and LamG domain-containing protein
359	BT_RS16200	BT_3200	NA	N-acetylmuramoyl-L-alanine amidase
386	BT_RS05220	BT_1038	14	endo-beta-N-acetylglucosaminidase family protein
508	BT_RS16185	BT_3197	NA	hypothetical protein
646	BT_RS18430	BT_3653	NA	hypothetical protein
1198	BT_RS21320	BT_4226	NA	FimB/Mfa2 family fimbrial subunit

## Sheet: Dma1_Upregulated_DEGs
X	Locus_tag	Old_Locus_Tag	Putative_Function	log2FoldChange	pvalue	padj	-Log10pvalue	baseMean	lfcSE	stat	X.ExpOut.220701_NS500751_0203_AHYGWCBGXH.Out.Rep.Bams.BT.D4721.a	X.ExpOut.220701_NS500751_0203_AHYGWCBGXH.Out.Rep.Bams.BT.D4721.b	X.ExpOut.220701_NS500751_0203_AHYGWCBGXH.Out.Rep.Bams.BT.D4721.c	X.ExpOut.220701_NS500751_0203_AHYGWCBGXH.Out.Rep.Bams.BT.D4721.d	X.ExpOut.220701_NS500751_0203_AHYGWCBGXH.Out.Rep.Bams.BT.wt.a	X.ExpOut.220701_NS500751_0203_AHYGWCBGXH.Out.Rep.Bams.BT.wt.b	X.ExpOut.220701_NS500751_0203_AHYGWCBGXH.Out.Rep.Bams.BT.wt.c	X.ExpOut.220701_NS500751_0203_AHYGWCBGXH.Out.Rep.Bams.BT.wt.d
125	BT_RS06495	BT_1287	DUF4840 domain-containing protein	9.87963	1.97567e-27	7.33684e-26	26.7043	140072	0.910493	10.8509	228356	290659	306082	294288	110.241	126.851	95.2657	858.019
11	BT_RS20210	BT_4005	NigD-like protein	7.98605	5.53342e-153	2.3351e-150	152.257	30571.9	0.303109	26.3471	59379.6	59764.6	61413.5	63050.6	203.017	199.688	171.677	392.558
6	BT_RS23775	BT_4719	NigD-like protein	7.74352	1.63137e-212	1.26214e-209	211.787	11966.7	0.248888	31.1125	21068	24730.8	25131.4	24351.2	86.2277	94.9337	88.3193	183.194
661	BT_RS16205			5.22963	4.60977e-06	3.2373e-05	5.33632	3.87214	1.14139	4.58181	6.71133	6.7977	11.8311	5.63706	0	0	0	0
3	BT_RS23780	BT_4720	sigma-70 family RNA polymerase sigma factor	5.03408	0	0	#NUM!	4019.64	0.0982377	51.2438	7965.23	7972.94	7496.45	7764.12	220.481	198.87	284.805	254.228
5	BT_RS19750	BT_3913	DUF5034 domain-containing protein	4.04439	1.8476e-213	1.71531e-210	212.733	1276.92	0.129701	31.1824	2535.76	2570.28	2250.86	2259.52	118.972	126.851	141.906	211.233
4	BT_RS00870	BT_0177	hypothetical protein	3.76793	5.98999e-288	6.95138e-285	287.223	31000.1	0.103903	36.264	48511.7	58208.7	64037.1	60268.7	3969.75	3975.76	4024.98	5004.18
1	BT_RS00875	BT_0178	YIP1 family protein	3.66203	0	0	#NUM!	16591.6	0.0618572	59.2013	29706.6	31716.5	29714.4	31867.3	2429.66	2267.77	2512.63	2517.98
8	BT_RS19755	BT_3914	hypothetical protein	3.59072	5.72751e-195	3.32339e-192	194.242	450.819	0.120546	29.7872	771.803	837.627	858.491	859.652	70.9469	72.8371	58.5487	76.6422
1107	BT_RS11715	BT_2315	hypothetical protein	3.57997	0.000966682	0.0040536	3.01472	3.8823	1.08482	3.30005	7.82989	6.7977	5.17609	7.51609	0	0	0	3.73864
1535	BT_RS24670			3.2876	0.00935272	0.0282865	2.02906	1.86319	1.265	2.59888	6.71133	2.2659	2.95776	1.87902	1.09149	0	0	0
159	BT_RS05220	BT_1038	endo-beta-N-acetylglucosaminidase family protein	3.17837	7.87246e-23	2.29836e-21	22.1039	38.0662	0.323134	9.83607	57.0463	74.0194	76.1624	66.7053	7.64043	6.54715	8.93116	7.47729
27	BT_RS20385	BT_4039	TonB-dependent receptor	3.17771	9.9809e-88	1.71598e-85	87.0008	174.164	0.160046	19.855	337.804	313.449	306.868	295.006	31.6532	33.5542	35.7246	39.2558
1034	BT_RS23805	BT_4725	RagB/SusD family nutrient uptake outer membrane protein	2.95572	0.00053614	0.00240863	3.27072	4.92803	0.853757	3.46202	10.067	6.0424	8.13385	10.3346	0	0	2.97705	1.86932
39	BT_RS05230	BT_1040	SusC/RagA family TonB-linked outer membrane protein	2.93164	1.25398e-69	1.49255e-67	68.9017	174.32	0.16621	17.6382	275.165	291.546	354.192	313.797	46.9341	46.6485	30.7629	35.5171
10	BT_RS22810	BT_4523	restriction endonuclease subunit S	2.92635	1.59299e-157	7.39465e-155	156.798	563.136	0.109435	26.7405	960.839	1006.06	995.287	1008.1	112.424	112.12	143.891	166.37
38	BT_RS14080	BT_2779	class I SAM-dependent methyltransferase	2.86041	1.97318e-70	2.4104e-68	69.7048	169.377	0.161219	17.7424	260.623	317.226	303.91	307.22	30.5617	48.2853	36.717	50.4717
7	BT_RS23785	BT_4721	outer membrane beta-barrel protein	2.71625	2.62303e-196	1.73945e-193	195.581	1471.17	0.0908738	29.8904	2572.68	2629.95	2727.06	2280.19	339.454	397.74	397.933	424.336
9	BT_RS10570	BT_2086	linear amide C-N hydrolase	2.69191	2.66033e-160	1.37214e-157	159.575	1898.65	0.0997807	26.9782	3227.03	3350.51	3230.62	3355.93	614.509	526.228	469.382	414.99
1989	BT_RS00405	BT_0085	conjugal transfer protein TraO	2.66493	0.0459785	0.107252	1.33745	1.2241	1.33541	1.99559	2.23711	2.2659	1.47888	2.81853	0	0	0.992351	0
70	BT_RS05210	BT_1036	DUF1735 domain-containing protein	2.6537	6.52468e-44	4.3268e-42	43.1854	125.979	0.190943	13.8979	168.902	201.665	255.847	242.394	38.2022	29.4622	37.7094	33.6478
56	BT_RS22805	BT_4522	restriction endonuclease subunit S	2.63732	1.8529e-54	1.53592e-52	53.7321	120.252	0.169709	15.5402	194.629	202.42	210.001	219.846	38.2022	32.7358	26.7935	37.3864
4693	BT_RS13140	BT_2597	TraL conjugative transposon family protein	2.6142	0.134917	NA	0.869935	0.634908	1.74864	1.49499	1.11856	3.0212	0	0.939511	0	0	0	0
4659	BT_RS00530	BT_0109	helix-turn-helix domain-containing protein	2.61324	0.104123	NA	0.982454	0.632926	1.60796	1.62519	1.11856	2.2659	0.739441	0.939511	0	0	0	0
79	BT_RS05225	BT_1039	SusD/RagB family nutrient-binding outer membrane lipoprotein	2.5532	1.91996e-40	1.12816e-38	39.7167	85.9587	0.191768	13.314	145.412	141.241	157.501	142.806	24.0128	23.7334	26.7935	26.1705
190	BT_RS22645	BT_4490	DUF5025 domain-containing protein	2.54166	6.23067e-19	1.52225e-17	18.2055	39.8764	0.28597	8.88784	53.6906	69.4876	71.7258	78.9189	8.73192	17.1863	9.92351	9.34661
2130	BT_RS20280			2.54083	0.0649392	0.141525	1.18749	1.15008	1.37664	1.84568	3.35567	0.7553	2.21832	1.87902	0	0	0.992351	0
110	BT_RS05215	BT_1037	DUF1735 and LamG domain-containing protein	2.52478	3.43214e-30	1.44836e-28	29.4644	65.3754	0.221139	11.4172	101.789	111.029	126.444	107.104	14.1894	22.915	20.8394	18.6932
1894	BT_RS19310	BT_3829	tail fiber domain-containing protein	2.5135	0.034622	0.0848549	1.46065	1.90412	1.18968	2.11275	2.23711	4.5318	2.95776	2.81853	0	0.818394	0	1.86932
51	BT_RS12945	BT_2560	TonB-dependent receptor	2.50963	9.31307e-60	8.47672e-58	59.0309	210.603	0.153932	16.3035	309.84	342.151	373.418	410.566	49.1171	79.3843	60.5334	59.8183
437	BT_RS14845			2.46076	8.73642e-09	9.28019e-08	8.05867	18.8797	0.427691	5.7536	21.2525	25.6802	36.972	43.2175	8.73192	1.63679	7.93881	5.60797
1449	BT_RS05140	BT_1021	glycoside hydrolase family 43 protein	2.45223	0.00644484	0.0206466	2.19079	3.5979	0.90015	2.72425	4.47422	9.0636	2.95776	7.51609	1.09149	0.818394	0.992351	1.86932
2222	BT_RS24465			2.44563	0.0807269	0.168642	1.09298	1.04863	1.40031	1.74648	1.11856	3.0212	2.21832	0.939511	1.09149	0	0	0
2	BT_RS23770	BT_4718	MIP family channel protein	2.41451	0	0	#NUM!	1872.3	0.0623658	38.7153	3156.56	3172.26	3127.83	3160.51	600.32	580.242	614.265	566.405
1029	BT_RS21695	BT_4297	RagB/SusD family nutrient uptake outer membrane protein	2.36777	0.000511042	0.0023054	3.29154	6.20009	0.681393	3.4749	5.59278	13.5954	14.7888	8.4556	1.09149	4.09197	1.9847	0
4699	BT_RS13195	BT_2608	DUF3408 domain-containing protein	2.36028	0.192118	NA	0.716432	0.534549	1.80956	1.30434	1.11856	0	2.21832	0.939511	0	0	0	0
4706	BT_RS24675			2.32484	0.201325	NA	0.696103	0.515487	1.81943	1.27779	1.11856	2.2659	0.739441	0	0	0	0	0
116	BT_RS22640	BT_4489	hypothetical protein	2.29882	4.86146e-29	1.94542e-27	28.3132	92.048	0.205538	11.1844	121.923	130.667	179.684	181.326	31.6532	35.191	29.7705	26.1705
1876	BT_RS11710			2.28518	0.0323025	0.0799299	1.49076	2.44458	1.06752	2.14065	1.11856	2.2659	5.91553	6.57658	0	0.818394	0.992351	1.86932
4717	BT_RS20310	BT_4024	hypothetical protein	2.28472	0.204858	NA	0.688547	0.491124	1.80207	1.26783	0	1.5106	1.47888	0.939511	0	0	0	0
1141	BT_RS13065	BT_2583	hypothetical protein	2.28248	0.00119704	0.00486998	2.92189	5.53789	0.70456	3.23959	8.94844	6.7977	7.39441	14.0927	3.27447	0.818394	2.97705	0
14	BT_RS03900	BT_0779	hypothetical protein	2.25714	1.67207e-124	5.54412e-122	123.777	2608.1	0.0951084	23.7323	3940.67	4401.89	4220.73	4686.28	777.141	987.802	846.476	1003.83
4728	BT_RS23925	BT_4748	hypothetical protein	2.17235	0.244331	NA	0.612022	0.49149	1.86592	1.16423	2.23711	0.7553	0	0.939511	0	0	0	0
17	BT_RS23650	BT_4695	TolC family protein	2.14104	6.64178e-115	1.8136e-112	114.178	490.175	0.0939724	22.7838	826.612	815.724	796.378	751.609	165.907	180.047	177.631	207.495
4674	BT_RS10255			2.13039	0.143117	NA	0.844309	0.886801	1.45491	1.46428	1.11856	2.2659	0.739441	1.87902	1.09149	0	0	0
4695	BT_RS13155	BT_2600	DUF4141 domain-containing protein	2.12088	0.304182	NA	0.516866	0.464499	2.0641	1.02751	2.23711	0	1.47888	0	0	0	0	0
4672	BT_RS10230	BT_2021	HU family DNA-binding protein	2.1044	0.164534	NA	0.783744	0.850046	1.51397	1.38998	0	1.5106	1.47888	2.81853	0	0	0.992351	0
166	BT_RS24780			2.09028	1.42252e-21	3.97791e-20	20.8469	63.6212	0.219097	9.54042	116.33	98.189	94.6484	98.6486	25.1043	14.7311	25.8011	35.5171
49	BT_RS06215			2.04682	3.91789e-60	3.7116e-58	59.4069	364.201	0.125139	16.3564	538.025	669.196	594.51	550.553	169.181	141.582	145.876	104.682
16	BT_RS23645	BT_4694	CusA/CzcA family heavy metal efflux RND transporter	2.02845	4.86978e-119	1.41284e-116	118.312	950.762	0.0874441	23.1971	1529.06	1478.88	1557.26	1529.52	355.826	331.45	381.063	443.029
4708	BT_RS24685			2.02277	0.290554	NA	0.536773	0.421074	1.91386	1.05691	1.11856	1.5106	0.739441	0	0	0	0	0
2536	BT_RS00075	BT_0016	RteC domain-containing protein	2.00931	0.148227	0.27132	0.829074	1.41528	1.38973	1.44582	5.59278	2.2659	1.47888	0	0	0	1.9847	0
15	BT_RS10350	BT_2043	DUF6249 domain-containing protein	2.009	3.98705e-122	1.23386e-119	121.399	1048.21	0.085486	23.501	1562.62	1654.11	1663	1835.8	455.151	383.827	421.749	409.382
626	BT_RS07225	BT_1426	DUF1062 domain-containing protein	1.99516	2.25591e-06	1.67283e-05	5.64668	14.4073	0.421897	4.72903	17.8969	20.3931	25.141	28.1853	7.64043	2.45518	7.93881	5.60797
590	BT_RS02145	BT_0438	alpha-N-acetylglucosaminidase	1.95221	9.40541e-07	7.37641e-06	6.02662	15.1987	0.398111	4.90369	25.7268	29.4567	19.9649	21.6087	6.54894	5.72876	6.94646	5.60797
77	BT_RS23210	BT_4605	BACON domain-containing protein	1.95	6.70562e-41	4.05182e-39	40.1736	143.242	0.145606	13.3923	210.288	221.303	259.544	217.967	57.849	59.7428	57.5564	61.6876
386	BT_RS04340	BT_0866	RagB/SusD family nutrient uptake outer membrane protein	1.93425	1.24233e-09	1.49402e-08	8.90576	24.716	0.318411	6.07468	30.201	45.318	45.8453	34.7619	9.82341	10.6391	9.92351	11.2159
241	BT_RS16190	BT_3198	DUF4373 domain-containing protein	1.93223	8.52906e-15	1.64282e-13	14.0691	40.1103	0.249016	7.75946	69.3504	58.9134	66.5497	61.0682	18.5553	20.4599	12.9006	13.0853
783	BT_RS13605	BT_2691	cyclodeaminase/cyclohydrolase family protein	1.92015	3.39007e-05	0.00020098	4.46979	11.9229	0.463184	4.14554	12.3041	22.659	17.0071	24.4273	3.27447	4.91037	8.93116	1.86932
1268	BT_RS23520	BT_4668	glycosyl hydrolase 53 family protein	1.91593	0.00257315	0.00942001	2.58953	6.20694	0.635549	3.0146	12.3041	11.3295	8.87329	5.63706	3.27447	1.63679	0.992351	5.60797
4654	BT_RS00470	BT_0098	AAA family ATPase	1.90613	0.385699	NA	0.413751	0.375668	2.19742	0.867444	0	2.2659	0.739441	0	0	0	0	0
4722	BT_RS21575			1.89472	0.233189	NA	0.632293	0.733889	1.58929	1.19219	0	0.7553	1.47888	2.81853	0	0.818394	0	0
21	BT_RS16310	BT_3222	DUF4848 domain-containing protein	1.89303	9.00093e-109	1.98963e-106	108.046	25055.8	0.0854383	22.1566	35089.1	44001.5	38407.3	40415.9	10206.5	10389.5	10094.2	11842.2
204	BT_RS16200	BT_3200	N-acetylmuramoyl-L-alanine amidase	1.88653	8.40913e-18	1.91349e-16	17.0752	55.2689	0.21952	8.59387	85.0102	75.53	100.564	87.3745	18.5553	22.915	29.7705	22.4319
129	BT_RS18845	BT_3736	hypothetical protein	1.88099	3.12177e-27	1.12335e-25	26.5056	486.342	0.174021	10.809	570.463	784.001	873.28	836.165	195.377	291.348	158.776	181.324
105	BT_RS23215	BT_4606	DUF4988 domain-containing protein	1.87785	5.46841e-32	2.41756e-30	31.2621	104.183	0.159524	11.7716	175.613	153.326	170.811	157.838	45.8426	45.0117	47.6329	37.3864
1221	BT_RS23815	BT_4727	glycerophosphodiester phosphodiesterase family protein	1.86701	0.00192734	0.00732736	2.71504	6.35887	0.602028	3.10121	7.82989	10.5742	8.13385	13.1532	2.18298	3.27358	1.9847	3.73864
1709	BT_RS10680	BT_2109	DUF4959 domain-containing protein	1.84381	0.019593	0.053242	1.7079	4.01819	0.789959	2.33405	3.35567	6.0424	8.87329	5.63706	0	1.63679	0.992351	5.60797
4696	BT_RS13160	BT_2601	DUF3876 domain-containing protein	1.83328	0.247509	NA	0.60641	0.821184	1.58531	1.15642	0	3.0212	0.739441	0.939511	0	0	0	1.86932
1419	BT_RS21690	BT_4296	DUF4361 domain-containing protein	1.833	0.00574953	0.0188162	2.24037	5.74324	0.663714	2.76173	15.6598	6.7977	5.17609	8.4556	4.36596	1.63679	1.9847	1.86932
25	BT_RS16315	BT_3223	hypothetical protein	1.82804	3.06194e-89	5.68541e-87	88.514	6594.71	0.0912686	20.0293	9173.27	10213.2	10909.7	10854.2	2632.67	2830.83	2771.64	3372.26
2175	BT_RS15130	BT_2985	JAB domain-containing protein	1.82794	0.0729	0.155516	1.13727	2.39701	1.01923	1.79346	6.71133	5.2871	1.47888	1.87902	2.18298	1.63679	0	0
54	BT_RS14075	BT_2778	sigma-70 family RNA polymerase sigma factor	1.81393	2.12818e-55	1.82945e-53	54.672	382.362	0.115697	15.6783	498.876	577.804	651.447	652.96	176.821	175.955	156.792	168.239
533	BT_RS19500	BT_3862	endo-alpha-mannosidase	1.80118	3.0046e-07	2.61676e-06	6.52221	20.7407	0.351577	5.12316	41.3865	33.9885	31.0565	24.4273	13.0979	12.2759	5.95411	3.73864
173	BT_RS04950	BT_0983	beta-galactosidase	1.78425	1.97679e-20	5.30419e-19	19.704	65.2185	0.192609	9.26359	97.3143	97.4337	101.303	108.044	24.0128	31.099	30.7629	31.7785
967	BT_RS01350	BT_0274	fasciclin domain-containing protein	1.78084	0.000266717	0.00128035	3.57395	10.9509	0.488484	3.64565	25.7268	12.0848	12.5705	17.8507	1.09149	5.72876	6.94646	5.60797
4716	BT_RS24760			1.77998	0.424935	NA	0.371678	0.374051	2.23086	0.797889	2.23711	0.7553	0	0	0	0	0	0
4719	BT_RS20325	BT_4027	hypothetical protein	1.77362	0.427127	NA	0.369443	0.372069	2.23344	0.794118	2.23711	0	0.739441	0	0	0	0	0
2343	BT_RS21350			1.76548	0.101314	0.200883	0.994332	1.89713	1.07749	1.63852	3.35567	2.2659	2.95776	2.81853	1.09149	0.818394	0	1.86932
515	BT_RS19480	BT_3858	GH92 family glycosyl hydrolase	1.75779	1.49083e-07	1.34377e-06	6.82657	23.358	0.334582	5.25369	23.4897	43.0521	40.6692	37.5804	16.3724	8.18394	11.9082	5.60797
877	BT_RS03775	BT_0755	RagB/SusD family nutrient uptake outer membrane protein	1.72832	0.000102003	0.000539904	3.99139	12.2889	0.444782	3.88578	19.0154	27.1908	13.3099	15.9717	4.36596	4.91037	7.93881	5.60797
37	BT_RS10985	BT_2170	hypothetical protein	1.70431	7.15043e-71	8.97089e-69	70.1457	3627.95	0.095751	17.7993	4892.56	5923.82	5885.95	5503.65	1497.52	1917.5	1598.68	1803.9
2826	BT_RS11680	BT_2309	hypothetical protein	1.69709	0.227619	0.373976	0.642791	1.33608	1.4066	1.20651	5.59278	0.7553	1.47888	0	0	0	0.992351	1.86932
78	BT_RS18840	BT_3735	hypothetical protein	1.68852	9.75486e-41	5.80539e-39	40.0108	286.036	0.126344	13.3645	399.324	497.743	428.136	423.719	139.711	160.405	112.136	127.114
366	BT_RS04955	BT_0984	DUF5703 domain-containing protein	1.68272	3.80051e-10	4.82021e-09	9.42016	36.0739	0.268719	6.26201	68.2319	51.3604	53.2397	50.7336	13.0979	19.6415	24.8088	7.47729
504	BT_RS19485	BT_3859	hypothetical protein	1.65572	9.68494e-08	8.92013e-07	7.0139	22.977	0.310495	5.33254	34.6752	36.2544	32.5354	34.7619	8.73192	9.00234	12.9006	14.9546
2412	BT_RS00495	BT_0102	YWFCY domain-containing protein	1.65243	0.11775	0.226615	0.929039	2.26429	1.05635	1.56429	6.71133	3.7765	0.739441	2.81853	1.09149	0	2.97705	0
2822	BT_RS14980	BT_2954	hypothetical protein	1.63463	0.227236	0.373788	0.643523	1.07112	1.35372	1.20751	1.11856	3.0212	0.739441	1.87902	0	0.818394	0.992351	0
229	BT_RS05400	BT_1074	porin family protein	1.62567	1.34727e-15	2.73101e-14	14.8705	61.945	0.203458	7.99019	74.9432	103.476	94.6484	103.346	32.7447	35.191	28.7782	22.4319
42	BT_RS10355	BT_2044	sigma-70 family RNA polymerase sigma factor	1.61706	6.17186e-68	6.82137e-66	67.2096	1562.31	0.0928457	17.4166	2391.47	2605.03	2115.54	2320.59	689.822	840.491	817.698	717.82
400	BT_RS22650	BT_4491	DUF3244 domain-containing protein	1.59413	2.20387e-09	2.55759e-08	8.65681	36.9792	0.266487	5.98202	45.8608	52.871	55.4581	67.6448	15.2809	25.3702	10.9159	22.4319
108	BT_RS11950	BT_2365	RagB/SusD family nutrient uptake outer membrane protein	1.58801	1.41036e-31	6.06193e-30	30.8507	348.837	0.135827	11.6914	623.035	472.818	475.46	531.763	164.815	187.412	206.409	128.983
503	BT_RS23535	BT_4671	TonB-dependent receptor	1.5869	9.43984e-08	8.71168e-07	7.02504	26.5323	0.297329	5.33719	43.6237	37.0097	34.0143	44.157	9.82341	9.82073	18.8547	14.9546
4718	BT_RS20315	BT_4025	helix-turn-helix domain-containing protein	1.5803	0.499557	NA	0.301415	0.306264	2.34054	0.675186	0	1.5106	0	0.939511	0	0	0	0
1410	BT_RS14715	BT_2903	DUF4959 domain-containing protein	1.57863	0.00542947	0.0178715	2.26524	6.59843	0.567773	2.78038	7.82989	13.5954	8.87329	10.3346	3.27447	4.91037	3.96941	0
184	BT_RS05390	BT_1072	DUF4251 domain-containing protein	1.57852	2.17141e-19	5.47809e-18	18.6633	96.5492	0.175308	9.00425	129.752	170.698	144.191	136.229	43.6596	62.198	42.6711	42.9944
416	BT_RS12005			1.57741	4.17229e-09	4.65571e-08	8.37963	37.0474	0.268394	5.87721	57.0463	64.2005	62.8525	36.6409	14.1894	17.1863	21.8317	22.4319
43	BT_RS04975	BT_0988	magnesium-translocating P-type ATPase	1.5719	8.53122e-65	9.20975e-63	64.069	4955.68	0.0924768	16.9978	7144.21	7371.73	7356.7	7781.03	2152.42	2313.6	2605.91	2919.88
264	BT_RS23795	BT_4723	FecR family protein	1.56576	1.09972e-13	1.93367e-12	12.9587	57.2002	0.210782	7.42834	67.1133	93.6572	92.4301	87.3745	29.4702	22.915	34.7323	29.9092
738	BT_RS19470	BT_3856	DUF3823 domain-containing protein	1.55447	1.71543e-05	0.0001079	4.76563	17.7662	0.361586	4.29904	21.2525	27.1908	21.4438	35.7014	8.73192	10.6391	5.95411	11.2159
434	BT_RS08260	BT_1629	DUF5006 domain-containing protein	1.55257	8.40818e-09	8.99326e-08	8.0753	30.4148	0.269541	5.76006	50.335	40.0309	50.282	41.3385	17.4638	13.9127	16.87	13.0853
609	BT_RS04335	BT_0865	DUF1735 domain-containing protein	1.54909	1.4066e-06	1.07215e-05	5.85183	20.7878	0.321117	4.82407	29.0824	31.7226	36.2326	28.1853	13.0979	11.4575	10.9159	5.60797
1015	BT_RS23810	BT_4726	PKD domain-containing protein	1.53234	0.000467238	0.00213687	3.33046	11.3647	0.437954	3.49887	16.7783	13.5954	23.6621	14.0927	6.54894	6.54715	5.95411	3.73864
1796	BT_RS03915	BT_0782	DUF6268 family outer membrane beta-barrel protein	1.52216	0.0258259	0.0667504	1.58795	5.82249	0.682946	2.22882	7.82989	6.0424	2.95776	17.8507	1.09149	4.09197	2.97705	3.73864
2076	BT_RS15180			1.52201	0.059192	0.132355	1.22774	3.13337	0.806679	1.88676	3.35567	3.7765	6.65497	4.69755	1.09149	1.63679	1.9847	1.86932
61	BT_RS23640	BT_4693	efflux RND transporter periplasmic adaptor subunit	1.50734	1.52011e-50	1.15678e-48	49.8181	731.198	0.100815	14.9516	1013.41	984.911	1138.74	1185.66	333.996	360.094	417.78	414.99
348	BT_RS05895	BT_1167	glycosyltransferase	1.49722	1.29201e-10	1.72343e-09	9.88873	40.8168	0.232917	6.42811	61.5205	55.8922	68.768	55.4311	25.1043	21.2783	19.847	18.6932
4656	BT_RS00485	BT_0100	hypothetical protein	1.49294	0.532533	NA	0.273653	0.281255	2.39198	0.624143	0	1.5106	0.739441	0	0	0	0	0
29	BT_RS10990	BT_2171	FecR domain-containing protein	1.49163	3.91874e-87	6.27268e-85	86.4069	3804.98	0.0753877	19.7861	5965.25	5664.75	5287	5542.17	2140.41	2101.64	1800.13	1938.49
2858	BT_RS09475	BT_1867	DUF3244 domain-containing protein	1.47953	0.238674	0.38753	0.622195	1.3609	1.25564	1.17831	2.23711	3.7765	1.47888	0.939511	0	2.45518	0	0
2965	BT_RS13095	BT_2588	DUF4121 family protein	1.47605	0.271465	0.425006	0.566286	1.13174	1.34223	1.09969	2.23711	1.5106	0.739441	1.87902	0	0.818394	0	1.86932
1146	BT_RS15125	BT_2984	DUF3871 family protein	1.46876	0.00124496	0.00504284	2.90485	10.1977	0.454952	3.22837	16.7783	13.5954	13.3099	15.0322	5.45745	4.09197	3.96941	9.34661
85	BT_RS12670	BT_2504	DUF4476 domain-containing protein	1.46408	2.85739e-37	1.56047e-35	36.544	356.157	0.114769	12.7568	543.618	564.209	454.017	534.582	220.481	193.959	177.631	160.762
1077	BT_RS00005	BT_0001	hypothetical protein	1.45839	0.000762819	0.00328784	3.11758	13.3929	0.433278	3.36594	15.6598	24.9249	11.8311	24.4273	4.36596	4.91037	7.93881	13.0853
19	BT_RS16320	BT_3224	TIGR00730 family Rossman fold protein	1.45673	1.02305e-111	2.49946e-109	110.99	7711.7	0.0648592	22.4599	11360	11190.5	10781.8	11874.5	4039.61	3850.55	4156.96	4439.64
1088	BT_RS23525	BT_4669	DUF5114 domain-containing protein	1.45429	0.000831302	0.00354679	3.08024	11.529	0.435135	3.34216	20.134	12.8401	16.2677	17.8507	5.45745	3.27358	8.93116	7.47729
772	BT_RS18430	BT_3653	hypothetical protein	1.44576	2.86729e-05	0.000172409	4.54253	20.0951	0.345565	4.18376	33.5567	30.9673	25.141	31.0039	13.0979	17.1863	7.93881	1.86932
343	BT_RS05395	BT_1073	DUF4136 domain-containing protein	1.44535	1.16726e-10	1.57972e-09	9.93283	54.4214	0.224311	6.44353	59.2834	98.9443	72.4652	89.2535	31.6532	33.5542	27.7858	22.4319
1740	BT_RS14265	BT_2813	sodium:solute symporter	1.4359	0.0215793	0.0575695	1.66596	5.5097	0.624932	2.29769	8.94844	9.0636	8.87329	6.57658	1.09149	6.54715	2.97705	0
2980	BT_RS24350			1.42981	0.276769	0.431128	0.557882	1.37662	1.31464	1.08761	1.11856	5.2871	0	1.87902	1.09149	1.63679	0	0
3068	BT_RS11535			1.42379	0.309329	0.467722	0.509579	0.947734	1.4005	1.01663	1.11856	0.7553	2.95776	0.939511	0	0.818394	0.992351	0
24	BT_RS00725	BT_0147	copper resistance protein NlpE	1.4183	9.56921e-94	1.85084e-91	93.0191	4910.18	0.0690527	20.5394	7265.02	6718.39	7197.72	7412.74	2508.24	2716.25	2909.57	2553.49
104	BT_RS12665	BT_2503	DUF4476 domain-containing protein	1.41662	2.66495e-32	1.18949e-30	31.5743	471.764	0.119727	11.8321	702.453	801.373	615.954	622.896	299.068	239.79	225.264	267.313
1000	BT_RS18425	BT_3652	DUF1266 domain-containing protein	1.41623	0.000417721	0.00193906	3.37911	12.5543	0.401354	3.52863	15.6598	18.1272	19.9649	18.7902	8.73192	5.72876	5.95411	7.47729
1513	BT_RS15730	BT_3104	hypothetical protein	1.41543	0.00881501	0.0270451	2.05478	7.64504	0.540417	2.61915	8.94844	10.5742	16.2677	9.39511	8.73192	3.27358	3.96941	0
1455	BT_RS16185	BT_3197	hypothetical protein	1.41478	0.00658173	0.0209982	2.18166	10.1411	0.520655	2.7173	17.8969	9.0636	22.9227	8.4556	3.27447	8.18394	1.9847	9.34661
2870	BT_RS22410	BT_4442	hypothetical protein	1.41095	0.243699	0.394164	0.613146	1.41609	1.21029	1.16579	0	1.5106	2.21832	4.69755	1.09149	0.818394	0.992351	0
1063	BT_RS18510	BT_3670	TonB-dependent receptor	1.40791	0.000665578	0.0029065	3.1768	14.2817	0.41368	3.40338	22.3711	18.1272	18.486	24.4273	10.9149	11.4575	0.992351	7.47729
387	BT_RS10225	BT_2020	inorganic phosphate transporter	1.40697	1.26006e-09	1.51142e-08	8.89961	51.1745	0.231699	6.07241	77.1803	59.6687	89.4723	72.3423	28.3788	22.0966	39.6941	20.5625
114	BT_RS13435	BT_2660	DUF3575 domain-containing protein	1.39979	3.59765e-29	1.46494e-27	28.444	239.109	0.124858	11.2111	282.994	356.501	363.805	384.26	122.247	135.035	140.914	127.114
169	BT_RS18850	BT_3737	YtxH domain-containing protein	1.39678	3.10213e-21	8.52076e-20	20.5083	184.526	0.147663	9.45923	239.371	277.95	293.558	260.244	121.155	117.03	73.434	93.4661
4688	BT_RS13080	BT_2586	hypothetical protein	1.39436	0.399481	NA	0.398504	0.702775	1.65494	0.842549	1.11856	0.7553	0	1.87902	0	0	0	1.86932
454	BT_RS19495	BT_3861	DUF4972 domain-containing protein	1.39318	2.00129e-08	2.04625e-07	7.69869	34.2607	0.248256	5.61189	52.5721	54.3816	47.3242	45.0965	20.7383	17.1863	21.8317	14.9546
1009	BT_RS14865			1.38498	0.000448792	0.00206471	3.34796	14.6131	0.394626	3.50959	23.4897	16.6166	18.486	25.3668	3.27447	6.54715	11.9082	11.2159
276	BT_RS03830	BT_0765	trypsin-like peptidase domain-containing protein	1.38061	6.27193e-13	1.05487e-11	12.2026	68.0127	0.191899	7.19444	108.5	95.1678	93.1695	100.528	45.8426	45.8301	30.7629	24.3012
80	BT_RS11945	BT_2364	TonB-dependent receptor	1.37966	2.91817e-40	1.69327e-38	39.5349	1114.73	0.103869	13.2827	1540.25	1710.75	1627.51	1567.1	493.354	697.272	677.776	603.791
1300	BT_RS01020	BT_0207	RagB/SusD family nutrient uptake outer membrane protein	1.37453	0.00309889	0.0110654	2.50879	10.6568	0.46472	2.95775	16.7783	12.0848	19.9649	14.0927	2.18298	7.36555	10.9159	1.86932
1650	BT_RS07105	BT_1402	flavodoxin family protein	1.37399	0.0159229	0.0447964	1.79798	6.53181	0.569959	2.41068	5.59278	7.553	11.0916	14.0927	2.18298	4.91037	4.96176	1.86932
83	BT_RS04965	BT_0986	DNA-binding protein	1.36405	9.30499e-38	5.20407e-36	37.0313	337.164	0.106202	12.8439	449.659	475.084	483.594	528.005	169.181	173.5	201.447	216.841
487	BT_RS15515	BT_3059	fimbrillin family protein	1.35945	5.34888e-08	5.09846e-07	7.27174	36.0998	0.249931	5.4393	48.0979	58.1581	48.0637	52.6126	15.2809	16.3679	27.7858	22.4319
461	BT_RS21325	BT_4227	Mfa1 family fimbria major subunit	1.35845	2.54548e-08	2.56315e-07	7.59423	36.7792	0.243882	5.57013	44.7422	52.1157	59.8947	54.4916	25.1043	16.3679	22.8241	18.6932
2900	BT_RS19765			1.35289	0.249509	0.399403	0.602913	1.42655	1.17485	1.15154	1.11856	3.0212	2.21832	1.87902	2.18298	0	0.992351	0
75	BT_RS17200	BT_3398	DUF2807 domain-containing protein	1.34878	1.06262e-41	6.57692e-40	40.9736	1629.44	0.0996995	13.5284	2323.24	1993.99	2681.95	2365.69	984.524	976.344	857.392	852.411
94	BT_RS03905	BT_0780	GNAT family N-acetyltransferase	1.3477	1.09393e-34	5.40217e-33	33.961	374.528	0.109705	12.2847	607.375	561.188	474.721	510.154	188.828	219.33	225.264	209.364
100	BT_RS20390	BT_4040	DUF1735 domain-containing protein	1.34274	3.68733e-33	1.71166e-31	32.4333	644.479	0.111923	11.9969	833.324	882.945	908.773	1065.41	368.924	301.169	384.04	411.251
279	BT_RS19475	BT_3857	hypothetical protein	1.34173	7.84341e-13	1.30499e-11	12.1055	63.317	0.187292	7.16386	83.8916	83.083	96.1273	98.6486	32.7447	35.191	35.7246	41.1251
784	BT_RS01355	BT_0275	DUF5124 domain-containing protein	1.33835	3.44755e-05	0.000204127	4.46249	21.0054	0.323141	4.14169	22.3711	30.9673	29.5776	37.5804	17.4638	9.82073	10.9159	9.34661
158	BT_RS03825	BT_0764	hypothetical protein	1.33291	6.97954e-23	2.05057e-21	22.1562	165.322	0.135345	9.84818	217	265.11	248.452	211.39	97.1426	82.6578	94.2734	106.551
1045	BT_RS02345	BT_0477	D-glycero-alpha-D-manno-heptose-1,7-bisphosphate 7-phosphatase	1.31852	0.000577684	0.00256613	3.23831	13.8723	0.383082	3.44188	16.7783	21.1484	22.9227	18.7902	5.45745	11.4575	6.94646	7.47729
379	BT_RS16210	BT_3201	hypothetical protein	1.31372	9.45492e-10	1.15804e-08	9.02434	46.5611	0.214717	6.11835	73.8246	61.9346	62.8525	67.6448	32.7447	25.3702	23.8164	24.3012
893	BT_RS11130	BT_2200	hypothetical protein	1.30809	0.000129279	0.000672021	3.88847	18.5701	0.341732	3.82783	33.5567	21.1484	27.3593	25.3668	9.82341	9.82073	15.8776	5.60797
18	BT_RS17050	BT_3367	glycosyltransferase family 4 protein	1.30325	1.946e-114	5.01851e-112	113.711	2845.4	0.0573196	22.7366	4063.71	4137.53	3890.94	4099.09	1653.61	1606.51	1597.69	1714.17
2157	BT_RS19950	BT_3954	hypothetical protein	1.30183	0.0697263	0.150055	1.1566	4.14662	0.717784	1.81368	4.47422	3.7765	4.43665	11.2741	1.09149	3.27358	2.97705	1.86932
1069	BT_RS21995	BT_4358	RagB/SusD family nutrient uptake outer membrane protein	1.2937	0.000698525	0.00303326	3.15582	13.9798	0.381606	3.39016	13.4227	21.1484	23.6621	20.6692	7.64043	9.00234	6.94646	9.34661
425	BT_RS06445	BT_1277	L-fucose:H+ symporter permease	1.29316	5.52033e-09	6.0295e-08	8.25804	47.0783	0.221786	5.83068	57.0463	67.977	76.1624	63.8867	28.3788	19.6415	31.7552	31.7785
1068	BT_RS03290	BT_0664	6-bladed beta-propeller	1.28159	0.000682756	0.00296756	3.16573	13.853	0.377336	3.39641	20.134	19.6378	22.9227	15.9717	8.73192	9.00234	6.94646	7.47729
480	BT_RS14085	BT_2780	DUF418 domain-containing protein	1.27756	4.38142e-08	4.2372e-07	7.35838	39.1142	0.233354	5.47474	45.8608	55.1369	61.3736	58.2497	20.7383	20.4599	26.7935	24.3012
1239	BT_RS14735	BT_2907	glycoside hydrolase family 99-like domain-containing protein	1.27736	0.00225605	0.00845607	2.64665	12.1784	0.418219	3.05428	17.8969	12.8401	20.7043	18.7902	12.0064	7.36555	5.95411	1.86932
76	BT_RS12660	BT_2502	hypothetical protein	1.27469	6.72102e-41	4.05182e-39	40.1726	819.181	0.0951817	13.3921	1250.54	1263.62	1035.96	1092.65	516.275	498.402	460.451	435.552
746	BT_RS02355	BT_0479	glycosyltransferase family 2 protein	1.27093	1.97846e-05	0.000123024	4.70367	22.8278	0.297829	4.26731	26.8453	35.4991	31.796	35.7014	15.2809	12.2759	15.8776	9.34661
202	BT_RS19460	BT_3854	TonB-dependent receptor	1.26863	8.10881e-18	1.86342e-16	17.091	125.738	0.147549	8.59804	151.005	178.251	179.684	199.176	79.6788	62.198	77.4034	78.5115
2051	BT_RS04945	BT_0982	hypothetical protein	1.2686	0.0552616	0.125073	1.25758	4.83989	0.661826	1.91681	6.71133	4.5318	11.8311	4.69755	2.18298	4.91037	1.9847	1.86932
1076	BT_RS23540	BT_4672	hypothetical protein	1.26525	0.000761617	0.00328571	3.11826	17.2414	0.37585	3.36638	15.6598	22.659	34.7537	25.3668	6.54894	11.4575	15.8776	5.60797
685	BT_RS19465	BT_3855	RagB/SusD family nutrient uptake outer membrane protein	1.26506	7.14336e-06	4.8408e-05	5.1461	34.9304	0.281789	4.48937	63.7576	53.6263	53.2397	27.2458	22.9213	22.0966	17.8623	18.6932
4713	BT_RS24700			1.25371	0.486967	NA	0.312501	0.628394	1.80353	0.695141	0	0	2.21832	0.939511	0	0	0	1.86932
2146	BT_RS01375	BT_0279	hypothetical protein	1.25272	0.067445	0.14589	1.17105	4.8731	0.685035	1.8287	7.82989	9.0636	5.17609	5.63706	0	6.54715	0.992351	3.73864
3091	BT_RS00080	BT_0017	DUF6047 family protein	1.24837	0.316762	0.47569	0.499267	1.29667	1.24696	1.00113	0	0.7553	2.95776	3.75804	1.09149	0.818394	0.992351	0
2237	BT_RS18245	BT_3616	L-fucose:H+ symporter permease	1.24308	0.0838968	0.174027	1.07625	4.28974	0.719162	1.72851	3.35567	3.7765	4.43665	12.2136	2.18298	1.63679	2.97705	3.73864
3259	BT_RS00060	BT_0013	hypothetical protein	1.23951	0.382942	0.545449	0.416867	1.06105	1.42067	0.872488	2.23711	1.5106	0	1.87902	0	0	0.992351	1.86932
385	BT_RS07095	BT_1400	alpha/beta hydrolase	1.22697	1.18769e-09	1.43202e-08	8.9253	56.4541	0.201741	6.0819	73.8246	85.3489	89.4723	70.4633	32.7447	41.7381	33.7399	24.3012
1952	BT_RS14305	BT_2821	RagB/SusD family nutrient uptake outer membrane protein	1.22651	0.0409998	0.0975004	1.38722	5.57175	0.60019	2.04353	6.71133	8.3083	10.3522	6.57658	6.54894	4.09197	1.9847	0
4651	BT_RS00445	BT_0093	TraG family conjugative transposon ATPase	1.22582	0.399291	NA	0.398711	0.941441	1.45431	0.842889	1.11856	1.5106	0	2.81853	1.09149	0	0.992351	0
2338	BT_RS03305	BT_0667	signal peptidase I	1.22571	0.101127	0.200697	0.995134	4.6544	0.747649	1.63942	5.59278	0.7553	7.39441	12.2136	3.27447	3.27358	0.992351	3.73864
2205	BT_RS14700	BT_2900	family 43 glycosylhydrolase	1.22413	0.0770019	0.162106	1.1135	4.71373	0.692246	1.76835	7.82989	7.553	1.47888	9.39511	3.27447	2.45518	1.9847	3.73864
693	BT_RS16780	BT_3313	DUF5125 domain-containing protein	1.21725	8.68685e-06	5.81881e-05	5.06114	31.1983	0.273691	4.44752	41.3865	48.3392	42.8876	44.157	21.8298	14.7311	28.7782	7.47729
268	BT_RS20135	BT_3990	GH92 family glycosyl hydrolase	1.21586	1.44069e-13	2.49541e-12	12.8414	89.2233	0.164472	7.39252	120.804	114.806	128.663	130.592	42.5681	50.7405	54.5793	71.0342
2935	BT_RS00520	BT_0107	helix-turn-helix domain-containing protein	1.2148	0.264632	0.41851	0.577358	1.67433	1.08901	1.11551	1.11856	2.2659	5.17609	0.939511	1.09149	0.818394	1.9847	0
179	BT_RS16305	BT_3221	DUF3244 domain-containing protein	1.21071	7.82759e-20	2.02993e-18	19.1064	2502.08	0.132818	9.11555	2873.57	3315.77	4029.21	3759.92	1585.94	1803.74	1168	1480.5
2875	BT_RS24500	BT_0262	hypothetical protein	1.21038	0.24493	0.395466	0.610958	1.84197	1.04096	1.16275	2.23711	1.5106	4.43665	1.87902	0	0.818394	1.9847	1.86932
3129	BT_RS07430	BT_1467	efflux RND transporter periplasmic adaptor subunit	1.20608	0.338295	0.501875	0.470704	1.35443	1.25957	0.957539	1.11856	4.5318	0.739441	0.939511	0	1.63679	0	1.86932
41	BT_RS01805	BT_0370	galactokinase	1.20563	2.07366e-68	2.34779e-66	67.6833	2723.02	0.0689765	17.4789	3804.21	3617.13	3895.37	3872.66	1735.47	1489.48	1678.07	1691.74
4721	BT_RS21300			1.20394	0.51794	NA	0.28572	0.497729	1.86218	0.646523	0	1.5106	1.47888	0	0	0	0.992351	0
409	BT_RS24505			1.20192	3.33067e-09	3.77097e-08	8.47747	56.7926	0.203219	5.91441	86.1287	73.2641	73.9441	80.7979	24.0128	36.8277	30.7629	48.6024
1012	BT_RS02130	BT_0435	DUF4434 domain-containing protein	1.1976	0.000462029	0.00211513	3.33533	17.2424	0.341991	3.50186	20.134	28.7014	27.3593	19.7297	13.0979	10.6391	8.93116	9.34661
4711	BT_RS24695			1.19714	0.390638	NA	0.408225	0.916432	1.39451	0.858461	1.11856	1.5106	0.739441	1.87902	1.09149	0	0.992351	0
4644	BT_RS00095			1.19312	0.427809	NA	0.36875	0.836243	1.50466	0.792946	1.11856	3.0212	0.739441	0	0	0.818394	0.992351	0
4714	BT_RS19300	BT_3828	hypothetical protein	1.1931	0.686544	NA	0.163332	0.234878	2.95653	0.40355	0	0	0	1.87902	0	0	0	0
2658	BT_RS17685	BT_3498	DUF4956 domain-containing protein	1.19229	0.178138	0.311105	0.749244	2.7444	0.885466	1.34651	5.59278	1.5106	4.43665	3.75804	0	0.818394	3.96941	1.86932
23	BT_RS17045	BT_3366	glycosyltransferase	1.1899	1.43842e-99	2.90311e-97	98.8421	3138.8	0.0561783	21.1807	4270.64	4459.29	4324.99	4393.15	1878.45	1838.93	1941.04	2003.91
959	BT_RS02365	BT_0481	polysaccharide biosynthesis/export family protein	1.17908	0.000244199	0.00118203	3.61226	19.9661	0.321427	3.66827	24.6082	33.2332	31.0565	22.5483	15.2809	10.6391	14.8853	7.47729
267	BT_RS03770	BT_0754	TonB-dependent receptor	1.17723	1.35146e-13	2.34961e-12	12.8692	108.872	0.159064	7.40102	165.546	127.646	152.325	155.019	61.1235	68.7451	54.5793	85.9888
2787	BT_RS11685	BT_2310	ParB/RepB/Spo0J family partition protein	1.17429	0.215699	0.359221	0.666153	2.14107	0.948499	1.23805	2.23711	1.5106	3.6972	4.69755	2.18298	0.818394	1.9847	0
68	BT_RS12950	BT_2561	FecR family protein	1.17269	2.49459e-44	1.70293e-42	43.603	704.459	0.0839641	13.9665	1012.29	999.262	968.668	921.66	382.022	432.112	465.413	454.245
1235	BT_RS01345	BT_0273	RagB/SusD family nutrient uptake outer membrane protein	1.17007	0.00218512	0.00820657	2.66053	14.2786	0.381895	3.06385	16.7783	20.3931	19.9649	21.6087	12.0064	4.09197	11.9082	7.47729
150	BT_RS12990	BT_2569	RNA polymerase sigma factor	1.16881	8.64777e-24	2.6762e-22	23.0631	1733.15	0.116231	10.056	2586.1	2658.66	1862.65	2488.76	1132.97	1111.38	919.91	1104.77
467	BT_RS02310	BT_0470	polysaccharide pyruvyl transferase family protein	1.16862	3.22959e-08	3.21023e-07	7.49085	54.5284	0.21138	5.52851	62.6391	92.1466	76.9018	68.5843	32.7447	27.007	40.6864	35.5171
2388	BT_RS22335	BT_4428	hypothetical protein	1.16517	0.111048	0.215865	0.954488	3.81493	0.731203	1.5935	7.82989	5.2871	2.21832	6.57658	2.18298	2.45518	3.96941	0
109	BT_RS07270	BT_1435	YtxH domain-containing protein	1.16035	3.92974e-31	1.67357e-29	30.4056	4650.33	0.0999954	11.6041	5957.42	6902.68	6688.24	6154.74	2530.07	3402.07	2598.97	2968.48
481	BT_RS14860	BT_2930	DUF4373 domain-containing protein	1.15832	4.48179e-08	4.32526e-07	7.34855	54.3895	0.21173	5.47073	62.6391	75.53	77.6413	81.7374	20.7383	34.3726	35.7246	46.7331
200	BT_RS08235	BT_1624	sulfatase-like hydrolase/transferase	1.15821	3.91644e-18	9.09006e-17	17.4071	158.144	0.133416	8.68119	209.17	189.58	232.924	238.636	92.7767	91.6602	98.2428	112.159
370	BT_RS12940	BT_2559	SusD/RagB family nutrient-binding outer membrane lipoprotein	1.15798	5.39596e-10	6.76974e-09	9.26793	77.7638	0.186557	6.20713	115.211	111.029	95.3879	112.741	60.032	58.106	39.6941	29.9092
47	BT_RS00775	BT_0157	DUF4251 domain-containing protein	1.15379	7.47989e-61	7.38759e-59	60.1261	8322.64	0.0701099	16.4569	10592.7	10872.5	11814.8	12654.3	5072.16	5218.9	5140.38	5215.41
525	BT_RS02305	BT_0469	oligosaccharide repeat unit polymerase	1.14246	2.11113e-07	1.86664e-06	6.67549	48.4846	0.220158	5.18928	63.7576	78.5512	64.3314	58.2497	33.8362	31.9174	19.847	37.3864
3134	BT_RS11660	BT_2305	relaxase/mobilization nuclease domain-containing protein	1.14169	0.341122	0.505261	0.467091	1.27599	1.19931	0.951951	2.23711	1.5106	0.739441	2.81853	1.09149	0.818394	0.992351	0
90	BT_RS23660	BT_4696	N-acetyltransferase	1.14035	6.53931e-36	3.37283e-34	35.1845	465.471	0.0911513	12.5105	663.303	628.409	628.525	651.081	276.147	319.174	306.637	250.489
676	BT_RS11125	BT_2199	GH92 family glycosyl hydrolase	1.13907	6.50605e-06	4.46762e-05	5.18668	34.3124	0.252608	4.50924	57.0463	40.0309	42.8876	49.7941	15.2809	26.1886	20.8394	22.4319
2632	BT_RS20795	BT_4120	fibronectin type III domain-containing protein	1.13839	0.171616	0.302561	0.765442	2.93392	0.832744	1.36703	6.71133	3.0212	1.47888	5.63706	2.18298	2.45518	1.9847	0
512	BT_RS02360	BT_0480	undecaprenyl-phosphate glucose phosphotransferase	1.13325	1.35299e-07	1.22668e-06	6.8687	46.863	0.214977	5.27152	58.1649	72.5088	63.5919	63.8867	28.3788	25.3702	38.7017	24.3012
598	BT_RS08270	BT_1631	TonB-dependent receptor	1.13061	1.04248e-06	8.0923e-06	5.98193	39.3194	0.231518	4.88345	58.1649	46.8286	50.282	62.9472	24.0128	27.8254	25.8011	18.6932
142	BT_RS01475	BT_0300	efflux RND transporter permease subunit	1.11996	7.75975e-25	2.53667e-23	24.1102	545.607	0.108832	10.2907	819.901	741.704	700.99	717.786	307.8	298.714	359.231	418.728
321	BT_RS13425	BT_2658	Mfa1 family fimbria major subunit	1.11957	2.82884e-11	4.0908e-10	10.5484	86.7862	0.168224	6.65522	128.634	119.337	109.437	114.62	60.032	52.3772	40.6864	69.1649
3008	BT_RS24015	BT_4765	hypothetical protein	1.11933	0.285963	0.441303	0.54369	1.85069	1.04902	1.06702	3.35567	3.0212	0.739441	2.81853	2.18298	0.818394	0	1.86932
332	BT_RS02290	BT_0466	dTDP-glucose 4,6-dehydratase	1.11793	7.58584e-11	1.06065e-09	10.12	72.5633	0.171763	6.50859	93.9586	100.455	109.437	92.0721	49.1171	44.1933	42.6711	48.6024
101	BT_RS22595	BT_4480	hypothetical protein	1.11675	1.41395e-32	6.49859e-31	31.8496	554.661	0.0939622	11.8851	845.628	674.483	740.92	779.794	368.924	353.546	339.384	334.609
3270	BT_RS00415	BT_0087	conjugative transposon protein TraM	1.11645	0.387672	0.550329	0.411535	1.18318	1.29242	0.863846	2.23711	3.0212	1.47888	0	1.09149	1.63679	0	0
1165	BT_RS23600	BT_4683	arylsulfatase	1.1137	0.00141651	0.00564416	2.84878	19.7239	0.348982	3.19127	40.268	21.1484	26.6199	18.7902	8.73192	10.6391	12.9006	18.6932
1829	BT_RS01330	BT_0270	hypothetical protein	1.11239	0.028378	0.0720233	1.54702	7.93584	0.507471	2.19202	7.82989	9.8189	12.5705	12.2136	2.18298	6.54715	2.97705	9.34661
798	BT_RS01365	BT_0277	carbohydrate-binding protein	1.10981	4.16956e-05	0.00024218	4.37991	31.5918	0.270825	4.09788	44.7422	52.1157	47.3242	28.1853	21.8298	22.0966	15.8776	20.5625
3226	BT_RS05095	BT_1012	glycoside hydrolase family 140 protein	1.10696	0.371329	0.534152	0.430241	1.39297	1.23822	0.893987	4.47422	1.5106	1.47888	0	0	0.818394	0.992351	1.86932
131	BT_RS01460	BT_0297	TolC family protein	1.10454	1.00869e-26	3.5743221824000002E-25	25.9962	254.652	0.103219673221109	10.700831011548701	337.804	330.821	371.199	347.619	161.541	155.495	160.761	171.978
211	BT_RS13430	BT_2659	DUF3868 domain-containing protein	1.10133	3.14505e-17	6.91911432565612E-16	16.5024	155.691	0.13047284025098299	8.4410479094661905	218.118	212.995	184.86	233.938	105.875	97.3889	93.281	99.0741
3440	BT_RS11545	BT_2283	hypothetical protein	1.10082	0.454461	0.61325764163159402	0.342504	0.980001	1.4716829922182999	0.74799920145058896	1.11856	3.0212	0.739441	0	1.09149	0	0	1.86932
352	BT_RS08245	BT_1626	DUF4981 domain-containing protein	1.0995	1.7581e-10	2.3184895206816401E-9	9.75496	84.971	0.17230592716922299	6.3811094166285196	126.397	113.295	102.043	117.439	46.9341	44.1933	56.564	72.9036
292	BT_RS05955	BT_1179	SP_1767 family glycosyltransferase	1.09945	3.13863e-12	4.9725382518244999E-11	11.5033	94.0497	0.15770907543270199	6.9713726518800998	145.412	123.114	112.395	133.411	57.849	63.8348	56.564	59.8183
436	BT_RS11705			1.09905	8.57423e-09	9.1288031990112399E-8	8.0668	98.2452	0.19091393973495699	5.7567626872081297	120.804	160.124	156.022	99.5881	53.483	78.5659	57.5564	59.8183
295	BT_RS05965	BT_1181	glycosyltransferase family 2 protein	1.0984	3.8523e-12	6.0618288746120894E-11	11.4143	91.7321	0.15821397709676299	6.9424965361995596	131.99	126.89	130.881	108.044	52.3915	58.9244	55.5717	69.1649
283	BT_RS05205	BT_1035	DUF4838 domain-containing protein	1.09374	1.33693e-12	2.19294506419438E-11	11.8739	100.261	0.15425536731471001	7.0904329100683903	148.768	133.688	135.318	134.35	65.4894	72.0187	69.4646	42.9944
1464	BT_RS14470	BT_2853	hypothetical protein	1.09164	0.00704672	2.2328318794225199E-2	2.15201	12.6719	0.40511796305187198	2.6946283543340801	14.5412	18.1272	14.0494	22.5483	4.36596	7.36555	12.9006	7.47729
164	BT_RS08105	BT_1598	HAMP domain-containing histidine kinase	1.09152	6.21467e-22	1.7590539930890401E-20	21.2066	195.121	0.113393987707899	9.6259226274191096	286.35	253.781	255.847	267.761	124.43	120.304	130.99	121.506
509	BT_RS07085	BT_1398	pyridoxal phosphate-dependent aminotransferase	1.09118	1.1248e-07	1.02579788971702E-6	6.94893	47.5423	0.205676572735073	5.3053130765321699	60.402	64.9558	65.8102	68.5843	30.5617	35.191	26.7935	28.0398
345	BT_RS19145	BT_3797	alpha-galactosidase	1.09117	1.21991e-10	1.6414028252975999E-9	9.91367	80.2215	0.16951913974298999	6.4368338060564598	106.263	106.497	104.261	118.378	60.032	51.5588	38.7017	56.0797
34	BT_RS17195	BT_3397	hypothetical protein	1.0898	1.60496e-76	2.1912488324954399E-74	75.7945	2994.36	5.8865094626302197E-2	18.513571957141401	4130.82	3999.31	3928.65	4246.59	1950.49	1980.51	1871.57	1846.89
154	BT_RS06500	BT_1288	ABC transporter substrate-binding protein	1.0882	2.5115e-23	7.5703818155357903E-22	22.6001	534.59	0.109362341490136	9.9504085138699292	733.772	729.62	632.961	811.737	400.577	306.079	325.491	336.478
776	BT_RS04960	BT_0985	9-O-acetylesterase	1.08375	3.01149e-05	1.8014615770781499E-4	4.52122	34.428	0.25973138160348902	4.17259564680234	48.0979	38.5203	50.282	49.7941	27.2873	13.0943	27.7858	20.5625
4734	BT_RS24055	BT_4773	DUF4141 domain-containing protein	1.0829	0.555308	NA	0.255466	0.630743	1.8359600483762499	0.58982510973045599	2.23711	0	0	0.939511	0	0	0	1.86932
73	BT_RS19450	BT_3852	OmpA family protein	1.08235	5.5477e-43	3.5400031083652498E-41	42.2559	10429.3	7.8751960961956802E-2	13.743811023929499	13827.6	13936.8	13837.9	15069.8	7518.19	6737.84	5958.08	6548.24
183	BT_RS02255	BT_0459	glycoside hydrolase family 20 protein	1.08085	1.79744e-19	4.5594128123009002E-18	18.7453	177.675	0.119761865834279	9.02497025623844	240.489	238.675	250.67	233.938	122.247	119.486	96.2581	119.637
2544	BT_RS05185	BT_1031	sugar phosphate isomerase/epimerase	1.07939	0.15063	0.27485261222216401	0.822088	3.57565	0.75097848531441302	1.4373093047854999	4.47422	3.7765	5.91553	4.69755	4.36596	1.63679	0	3.73864
955	BT_RS21685	BT_4295	discoidin domain-containing protein	1.07837	0.000233275	1.1338858153505499E-3	3.63213	23.3884	0.29304015716639698	3.67995550204702	31.3195	32.4779	33.2748	29.1248	15.2809	18.0047	8.93116	18.6932
600	BT_RS01400	BT_0285	MotA/TolQ/ExbB proton channel family protein	1.07258	1.09665e-06	8.4844455274480204E-6	5.95993	48.955	0.22008700973746201	4.8734511610603803	70.469	64.9558	62.8525	66.7053	44.7511	30.2806	19.847	31.7785
636	BT_RS13420	BT_2657	FimB/Mfa2 family fimbrial subunit	1.06969	2.80154e-06	2.0418820974382599E-5	5.5526	41.929	0.22832905659859201	4.6848582916026	63.7576	67.2217	48.0637	49.7941	25.1043	30.2806	28.7782	22.4319
4681	BT_RS11655			1.0671	0.687013	NA	0.163035	0.209869	2.6484691010238999	0.40291127130197502	0	0	0.739441	0.939511	0	0	0	0
4724	BT_RS22405			1.0671	0.687013	NA	0.163035	0.209869	2.6484691010238999	0.40291127130197502	0	0	0.739441	0.939511	0	0	0	0
929	BT_RS01370	BT_0278	alkaline phosphatase family protein	1.06375	0.000182633	9.1257755311718002E-4	3.73842	24.6333	0.28428118197415297	3.7419010013393899	32.4381	28.7014	32.5354	40.399	19.6468	16.3679	13.8929	13.0853
96	BT_RS10995	BT_2172	TonB-dependent receptor	1.0612	1.0312e-33	4.98625912319507E-32	32.9867	13620.2	8.7688074831974994E-2	12.1019598033746	17864.4	18243.5	17476.7	20076.4	9965.31	7713.37	9170.32	8451.21
151	BT_RS08455	BT_1667	hypothetical protein	1.05832	1.53034e-23	4.7045195387074401E-22	22.8152	4125.65	0.10583668574379999	9.9995871587800895	5148.71	5686.65	6042.71	5423.8	2169.88	3124.63	2829.19	2579.66
1396	BT_RS15685	BT_3095	sulfatase-like hydrolase/transferase	1.05741	0.00515076	1.71273909814743E-2	2.28813	15.1094	0.37799197930676098	2.7974507369170101	12.3041	17.3719	25.8804	26.3063	7.64043	13.0943	8.93116	9.34661
1820	BT_RS21320	BT_4226	FimB/Mfa2 family fimbrial subunit	1.05729	0.0274377	6.9981260800314596E-2	1.56165	10.7788	0.47944388068133198	2.2052334129641502	16.7783	6.0424	24.4015	11.2741	7.64043	6.54715	7.93881	5.60797
347	BT_RS01560	BT_0318	SusD/RagB family nutrient-binding outer membrane lipoprotein	1.05726	1.28396e-10	1.71761572680827E-9	9.89145	106.395	0.164449752804707	6.4290597430187102	135.345	141.241	127.923	169.112	70.9469	53.1956	82.3652	71.0342
2535	BT_RS14490	BT_2857	DUF4959 domain-containing protein	1.05579	0.146906	0.26900883682779397	0.832961	3.95733	0.72785527498453795	1.45054734689176	10.067	2.2659	4.43665	5.63706	2.18298	4.09197	2.97705	0
4685	BT_RS12500	BT_2468	helix-turn-helix domain-containing protein	1.04949	0.490223	NA	0.309606	0.766138	1.5211070744595401	0.68995400232745097	1.11856	0.7553	0.739441	1.87902	0	1.63679	0	0
1777	BT_RS05930	BT_1174	helix-turn-helix transcriptional regulator	1.04861	0.0243576	6.3628549390399705E-2	1.61337	10.5561	0.46575156187489603	2.2514414726413499	8.94844	8.3083	22.9227	15.9717	5.45745	6.54715	6.94646	9.34661
156	BT_RS20380	BT_4038	RagB/SusD family nutrient uptake outer membrane protein	1.0456	3.76454e-23	1.1201905898760499E-21	22.4243	348.261	0.10550897510303101	9.9100511126616393	491.046	483.392	471.024	428.417	247.768	191.504	241.141	231.796
333	BT_RS02370	BT_0482	polysaccharide biosynthesis tyrosine autokinase	1.04541	7.72682e-11	1.0771145552361399E-9	10.112	87.353	0.16068854208536701	6.5058248074924396	116.33	108.763	110.177	134.35	56.7575	57.2876	51.6023	63.557
819	BT_RS14725	BT_2905	TonB-dependent receptor	1.04209	5.53416e-05	3.1367003943021002E-4	4.25695	34.0172	0.25846382266040102	4.0318410548958097	60.402	43.8074	35.4932	43.2175	22.9213	17.1863	24.8088	24.3012
672	BT_RS02350	BT_0478	glycosyltransferase family 4 protein	1.04141	6.14326e-06	4.2436002921509001E-5	5.2116	37.1565	0.230329003914342	4.52139800253192	50.335	52.1157	47.3242	49.7941	27.2873	25.3702	18.8547	26.1705
67	BT_RS07050	BT_1391	OmpA family protein	1.03727	1.99132e-44	1.37965809029328E-42	43.7009	6713.61	7.4183150764226394E-2	13.9825814134268	8521.15	8871	9061.11	9660.99	4529.69	4733.59	3951.54	4379.82
2990	BT_RS20300	BT_4022	site-specific integrase	1.03526	0.281039	0.43631472074275501	0.551234	2.06171	0.96035905617441097	1.0779892261414501	2.23711	1.5106	4.43665	2.81853	0	1.63679	1.9847	1.86932
975	BT_RS06440	BT_1276	L-rhamnose mutarotase	1.02164	0.000300971	1.43292852349328E-3	3.52148	24.2418	0.28265204297190499	3.6144632053315702	33.5567	33.9885	34.0143	27.2458	17.4638	13.0943	15.8776	18.6932
1124	BT_RS01040	BT_0211	BACON domain-containing protein	1.01958	0.00109541	4.5239371731441297E-3	2.96042	21.0278	0.312296233153392	3.2648003393956002	25.7268	29.4567	26.6199	28.1853	10.9149	13.0943	9.92351	24.3012
688	BT_RS15525	BT_3061	DUF3575 domain-containing protein	1.01942	7.831e-06	5.2836470430894299E-5	5.10618	44.5758	0.228070889131437	4.4697530026597203	67.1133	70.2429	44.3665	58.2497	32.7447	31.9174	25.8011	26.1705
547	BT_RS14235	BT_2807	DUF4969 domain-containing protein	1.01898	3.78725e-07	3.2139733276483999E-6	6.42168	52.4764	0.20061236679939501	5.0793515012602999	76.0618	64.2005	71.7258	67.6448	32.7447	37.6461	26.7935	42.9944
550	BT_RS15300	BT_3015	M60 family metallopeptidase	1.01671	3.95067e-07	3.3343632957555201E-6	6.40333	55.1108	0.20048212075820701	5.0713195586495301	71.5875	86.1042	74.6835	63.8867	45.8426	36.0094	34.7323	28.0398
289	BT_RS08865	BT_1749	glycine betaine ABC transporter substrate-binding protein	1.016	2.38699e-12	3.8340571311929098E-11	11.6221	373.196	0.14494072697138999	7.0097763495955698	612.968	468.286	408.171	512.033	307.8	216.875	250.073	209.364
213	BT_RS24320	BT_0785a	hypothetical protein	1.01539	6.4668e-17	1.40933753055277E-15	16.1893	929.867	0.12151028805555	8.3563875682444895	1023.48	1370.11	1454.48	1125.53	590.496	681.722	538.847	654.263
755	BT_RS14240	BT_2808	nucleoside hydrolase	1.01469	2.1488e-05	1.32115711694295E-4	4.6678	35.8131	0.238815619142944	4.2488401857508196	45.8608	39.2756	51.7609	53.5521	22.9213	21.2783	23.8164	28.0398
4661	BT_RS01960			1.01226	0.496633	NA	0.303964	0.869409	1.48906157153438	0.67979660850894297	2.23711	0.7553	0	1.87902	1.09149	0	0.992351	0
4712	BT_RS15190	BT_2994	hypothetical protein	1.01051	0.713273	NA	0.146744	0.186843	2.7499710848884802	0.36746381344476597	0	0.7553	0.739441	0	0	0	0	0
3287	BT_RS24750	BT_3669	hypothetical protein	1.00901	0.395986	0.55922344828414405	0.40232	1.42756	1.18873483942373	0.848811662441464	0	3.7765	2.21832	1.87902	1.09149	2.45518	0	0
2158	BT_RS04250	BT_0850	LuxR family transcriptional regulator	1.00723	0.0702299	0.15106907530868799	1.15348	6.13399	0.55634866454260801	1.81042521674905	7.82989	10.5742	6.65497	7.51609	2.18298	5.72876	2.97705	5.60797
112	BT_RS05880	BT_1164	hypothetical protein	1.00365	1.04052e-29	4.3125871899599201E-28	28.9827	808.566	8.8659313988143806E-2	11.320353002791	985.447	1120.11	1081.8	1125.53	498.811	500.039	605.334	551.45
3557	BT_RS13100	BT_2589	N-6 DNA methylase	1.00296	0.500771	0.65352260678798102	0.300361	0.999429	1.48966322168459	0.67327681435869702	3.35567	0	0.739441	0.939511	1.09149	0	0	1.86932

## Sheet: Dma2_Upregulated_DEGs
X	Locus_tag	Old_Locus_Tag	Putative_Function	log2FoldChange	pvalue	padj	-Log10pvalue	baseMean	lfcSE	stat	X.ExpOut.230313_NS500751_0207_AHYGWMBGXH.Out.Rep.Bams.BT.d1558.a	X.ExpOut.230313_NS500751_0207_AHYGWMBGXH.Out.Rep.Bams.BT.d1558.b	X.ExpOut.230313_NS500751_0207_AHYGWMBGXH.Out.Rep.Bams.BT.d1558.c	X.ExpOut.230313_NS500751_0207_AHYGWMBGXH.Out.Rep.Bams.BT.d1558.d	X.ExpOut.230313_NS500751_0207_AHYGWMBGXH.Out.Rep.Bams.BT.wt.a	X.ExpOut.230313_NS500751_0207_AHYGWMBGXH.Out.Rep.Bams.BT.wt.b	X.ExpOut.230313_NS500751_0207_AHYGWMBGXH.Out.Rep.Bams.BT.wt.c	X.ExpOut.230313_NS500751_0207_AHYGWMBGXH.Out.Rep.Bams.BT.wt.d
1	BT_RS07865	BT_1556	DUF4858 domain-containing protein	5.77681	0	0		3431.83	0.130082	44.4089	7479.24	6562.7	6058.72	6861.57	129.479	115.101	118.581	129.217
2	BT_RS07875	BT_1557	DUF4943 family protein	6.00453	0	0		7295.23	0.119902	50.0785	14072.3	15232.7	14164.6	13988.4	199.882	201.658	257.845	244.464
3	BT_RS07885	BT_1559	sigma-70 family RNA polymerase sigma factor	4.54432	4.68e-173	6.82e-170	172.33	5350.69	0.16204	28.0443	11154.4	10953.9	9323.8	9605.01	356.875	376.612	500.522	534.329
4	BT_RS07855	BT_1554	alanine dehydrogenase	2.12715	1.42e-138	1.55e-135	137.848	1646.2	0.0848884	25.0582	2697.01	2721	2659.1	2639.72	612.595	638.122	561.191	640.845
5	BT_RS03670	BT_0734	outer membrane beta-barrel family protein	2.68326	3.5e-115	3.06e-112	114.456	918.158	0.117626	22.8118	1442.73	1534.66	1632.54	1742.81	233.871	253.223	233.025	272.403
6	BT_RS07860	BT_1555	nitronate monooxygenase	2.48211	2.32e-108	1.69e-105	107.635	4275.94	0.112242	22.1139	6588.7	7530.52	7335.45	7555.3	1124.84	1407.92	1271.3	1393.44
7	BT_RS03160	BT_0639	DUF4858 domain-containing protein	5.25056	1e-73	6.26e-71	73	879.751	0.289072	18.1635	2569.04	1370.96	1315.6	1605.94	65.5485	43.2781	34.4712	33.1773
10	BT_RS19595	BT_3881	DUF5686 and carboxypeptidase regulatory-like domain-containing protein	2.70851	7.75e-59	3.38e-56	58.1107	3156.11	0.167465	16.1736	6771.02	5548.01	4990.3	4593.37	1027.74	781.769	766.64	770.062
12	BT_RS12620	BT_2494	ABC transporter ATP-binding protein	1.69266	1.58e-55	5.77e-53	54.8013	2677.88	0.107833	15.697	4003.01	3842.43	3808.25	4709.84	1323.11	1278.09	1194.08	1264.23
13	BT_RS16785	BT_3314	glycoside hydrolase family 3 C-terminal domain-containing protein	3.39447	2.42e-51	8.14e-49	50.6162	187.385	0.225196	15.0734	248.928	367.8	356.806	395.321	32.3696	34.9908	26.1981	36.6696
15	BT_RS12635	BT_2497	efflux RND transporter periplasmic adaptor subunit	2.42601	2.04e-49	5.95e-47	48.6904	2490.54	0.164167	14.7777	3302.68	4273.69	4231.84	4986.14	634.445	792.819	864.538	838.162
16	BT_RS12640	BT_2498	TolC family protein	2.51449	1.48e-48	4.03e-46	47.8297	4057.92	0.17171	14.6438	5424.7	6810.79	7335.45	8052.64	933.055	1243.1	1327.83	1335.82
20	BT_RS17260	BT_3410	heavy metal-binding domain-containing protein	2.94532	8.65e-46	1.89e-43	45.063	4688.92	0.207358	14.204	11122	7875.24	6945.75	7262.85	1323.11	1208.1	838.34	935.948
21	BT_RS13430	BT_2659	DUF3868 domain-containing protein	2.51597	8.07e-45	1.68e-42	44.0931	235.722	0.179115	14.0467	494.35	390.156	391.689	329.009	69.5947	71.8233	67.5636	71.593
24	BT_RS13425	BT_2658	Mfa1 family fimbria major subunit	2.88473	8.09e-42	1.47e-39	41.0921	219.657	0.212919	13.5485	304.148	398.81	385.709	455.681	39.6528	48.803	70.3212	54.1313
25	BT_RS05885	BT_1165	O-antigen ligase family protein	1.76663	1.73e-41	3.02e-39	40.762	392.383	0.130933	13.4926	685.429	581.268	594.012	568.751	199.073	177.717	159.946	172.871
26	BT_RS12625	BT_2495	ABC transporter permease	2.18565	3.46e-41	5.81e-39	40.4609	2910.51	0.162605	13.4414	3962.69	4833.32	4817.88	5468.18	816.524	1019.34	1166.51	1199.62
27	BT_RS13415	BT_2656	hypothetical protein	2.97222	1.32e-40	2.14e-38	39.8794	128.811	0.222776	13.3417	191.079	260.345	216.276	243.143	20.231	30.3868	35.85	33.1773
30	BT_RS13410	BT_2655	DUF4906 domain-containing protein	2.2879	9.43e-39	1.37e-36	38.0255	292.631	0.175723	13.0199	488.215	540.882	444.512	465.033	104.392	69.9817	107.55	120.486
33	BT_RS11950	BT_2365	RagB/SusD family nutrient uptake outer membrane protein	1.53114	1.05e-37	1.39e-35	36.9788	632.807	0.119297	12.8347	886.149	984.406	988.691	908.812	364.158	341.621	307.483	281.134
35	BT_RS13420	BT_2657	FimB/Mfa2 family fimbrial subunit	3.14738	4.17e-36	5.2e-34	35.3799	126.991	0.250862	12.5463	170.042	239.431	245.179	254.195	18.6125	24.8619	23.4404	40.1619
37	BT_RS16780	BT_3313	DUF5125 domain-containing protein	2.7321	1.71e-35	2.02e-33	34.767	92.13	0.219728	12.434	146.377	179.573	152.49	164.929	26.7049	29.466	16.5462	20.9541
39	BT_RS05880	BT_1164	hypothetical protein	1.76905	1.19e-34	1.34e-32	33.9245	788.206	0.144086	12.2777	1419.94	1172.63	1131.21	1154.51	415.95	351.75	296.452	363.204
40	BT_RS16765	BT_3310	TonB-dependent receptor	3.54933	6.97e-33	7.61e-31	32.1568	1108.1	0.297161	11.9441	2517.33	2170.74	1721.24	1763.21	282.425	162.984	161.325	85.5624
45	BT_RS14080	BT_2779	class I SAM-dependent methyltransferase	2.72074	8.72e-29	8.47e-27	28.0595	127.745	0.244397	11.1324	290.124	204.093	167.44	225.29	39.6528	27.6243	27.577	40.1619
46	BT_RS14290	BT_2818	TonB-dependent receptor	3.223	5.51e-28	5.24e-26	27.2588	122.146	0.293885	10.9669	265.582	166.592	252.156	200.636	33.9881	15.6538	30.3347	12.2232
47	BT_RS16770	BT_3311	RagB/SusD family nutrient uptake outer membrane protein	3.06987	5.85e-28	5.44e-26	27.2328	65.3509	0.28006	10.9615	108.687	120.436	107.64	133.474	21.8495	11.9705	8.27309	10.477
48	BT_RS13435	BT_2660	DUF3575 domain-containing protein	2.7962	3.94e-27	3.59e-25	26.4045	257.352	0.259207	10.7875	654.751	400.974	375.742	368.966	85.7795	46.9614	59.2905	66.3545
51	BT_RS12630	BT_2496	ABC transporter permease	2.29722	2.24e-25	1.92e-23	24.6498	2415.97	0.220684	10.4095	3364.91	3882.81	4123.2	4683.49	506.585	789.135	940.374	1037.23
52	BT_RS13995	BT_2762	energy transducer TonB	1.30876	5.29e-25	4.44e-23	24.2765	3449.53	0.126725	10.3276	4883.9	4796.54	5046.11	4924.93	1756.86	1722.84	2123.43	2341.62
55	BT_RS15505	BT_3057	sulfatase	1.56192	6.75e-24	5.36e-22	23.1707	535.651	0.154947	10.0804	951.887	787.524	822.248	638.464	275.951	266.115	242.677	300.342
57	BT_RS05890	BT_1166	glycosyltransferase family 2 protein	2.05416	2.68e-23	2.06e-21	22.5719	121.639	0.206576	9.94387	152.512	187.506	233.219	208.287	42.8898	41.4365	49.6385	57.6237
61	BT_RS09660			1.40486	3.04e-22	2.18e-20	21.5171	357.352	0.144846	9.69902	557.459	505.545	446.506	567.051	199.073	191.529	227.51	164.14
62	BT_RS01940	BT_0398	polysaccharide export protein	1.2461	3.19e-22	2.25e-20	21.4962	314.639	0.128542	9.69409	403.193	469.486	466.439	428.476	162.657	196.133	191.66	199.064
64	BT_RS03660	BT_0732	response regulator transcription factor	1.21162	8.65e-22	5.91e-20	21.063	447.338	0.126318	9.59181	706.465	581.268	571.089	640.164	254.911	290.976	250.95	282.88
67	BT_RS01875	BT_0384	hypothetical protein	1.14966	2.05e-20	1.34e-18	19.6882	429.619	0.124157	9.25976	568.853	607.952	595.009	590.855	238.726	238.49	301.968	295.103
68	BT_RS01880	BT_0385	polysaccharide pyruvyl transferase family protein	1.15431	7.73e-20	4.96e-18	19.1118	388.369	0.126611	9.11695	569.73	546.652	546.172	481.186	263.003	209.024	253.708	237.479
69	BT_RS16775	BT_3312	glucosylceramidase	2.71128	1.21e-19	7.67e-18	18.9172	68.9929	0.298994	9.06801	96.4158	140.629	110.63	135.174	27.5142	18.4162	17.925	5.23851
73	BT_RS01885	BT_0386	Coenzyme F420 hydrogenase/dehydrogenase, beta subunit C-terminal domain	1.09709	2.01e-18	1.2e-16	17.6968	566.1	0.125282	8.75701	901.926	730.552	717.598	736.231	383.58	345.304	336.439	377.173
74	BT_RS14075	BT_2778	sigma-70 family RNA polymerase sigma factor	2.27793	2.76e-18	1.63e-16	17.5591	375.443	0.261197	8.7211	809.016	569.008	506.306	610.409	197.455	124.31	91.004	96.0394
80	BT_RS18000	BT_3565	TonB-dependent receptor	1.22322	1.11e-16	6.04e-15	15.9547	1656.79	0.147504	8.2928	2525.22	2151.27	2056.12	2541.1	837.564	973.298	959.678	1210.1
84	BT_RS01855	BT_0380	NAD-dependent epimerase/dehydratase family protein	1.03624	2.91e-16	1.52e-14	15.5361	819.917	0.12673	8.1768	1062.33	1164.7	1116.26	1061.84	435.372	583.794	557.055	577.983
88	BT_RS10790	BT_2131	hypothetical protein	1.70619	6.85e-16	3.4e-14	15.1643	420.171	0.211341	8.07317	596.025	591.365	558.132	830.598	268.668	163.904	190.281	162.394
89	BT_RS07480	BT_1477	fucose isomerase	1.47929	8.32e-16	4.08e-14	15.0799	3077.65	0.183776	8.04945	5949.73	3915.27	4036.49	4219.3	1846.69	1396.87	1395.39	1861.42
91	BT_RS06640	BT_1312	trypsin-like peptidase domain-containing protein	1.48434	1.13e-15	5.42e-14	14.9469	4939.89	0.185268	8.01188	6933.17	7000.46	7495.91	7678.57	1713.16	2662.99	2975.55	3059.29
93	BT_RS05970	BT_1182	hypothetical protein	1.20504	1.5e-15	7.06e-14	14.8239	194.626	0.151069	7.97674	241.039	256.739	300.993	289.052	134.334	105.893	117.202	111.755
96	BT_RS04570	BT_0909	DUF58 domain-containing protein	1.02782	2.11e-15	9.62e-14	14.6757	3300.22	0.129538	7.9345	4499.99	4319.85	4501.93	4385.08	1743.91	2105.9	2381.27	2463.85
97	BT_RS24720			1.52434	2.24e-15	1.01e-13	14.6498	424.388	0.192288	7.92735	789.733	560.354	642.849	526.244	255.72	191.529	173.735	254.941
101	BT_RS23605	BT_4684	beta-galactosidase	1.12479	4.11e-15	1.78e-13	14.3862	705.706	0.143261	7.85139	1178.9	833.68	978.724	879.057	453.984	433.702	410.897	476.705
102	BT_RS09490	BT_1870	IS3 family transposase	1.373	5.46e-15	2.34e-13	14.2628	1306.46	0.175667	7.81592	2386.73	1567.12	1952.47	1638.24	868.315	738.491	657.711	642.591
103	BT_RS01925	BT_0394	glycosyltransferase family 4 protein	1.21787	6.81e-15	2.89e-13	14.1669	443.223	0.156378	7.78795	764.314	588.48	552.152	577.253	311.558	248.619	253.708	249.703
104	BT_RS09330	BT_1841	zinc metallopeptidase	1.03928	7.32e-15	3.07e-13	14.1355	1420.63	0.133603	7.77883	1883.61	1839	1794.99	2120.28	807.622	843.463	970.709	1105.33
105	BT_RS01895	BT_0388	acyltransferase	1.11398	7.45e-15	3.1e-13	14.1278	183.573	0.143247	7.7766	280.482	253.133	237.206	233.792	114.103	125.23	100.656	123.978
106	BT_RS24510	BT_0399	Wzz/FepE/Etk N-terminal domain-containing protein	1.22866	1.92e-14	7.91e-13	13.7167	338.828	0.160485	7.65594	407.576	506.266	508.299	472.684	165.085	184.162	241.298	225.256
112	BT_RS01890	BT_0387	NADH dehydrogenase subunit 2	1.17424	6.6e-14	2.57e-12	13.1805	802.681	0.156656	7.49565	1344.56	1029.84	1077.39	998.928	579.416	408.84	500.522	481.943
116	BT_RS12990	BT_2569	RNA polymerase sigma factor	1.01217	1.16e-13	4.37e-12	12.9355	2722.65	0.136388	7.42122	3901.33	3714.78	3866.06	3085.2	1920.33	2051.57	1707.01	1534.88
122	BT_RS09695	BT_1911	SDR family oxidoreductase	1.48219	4.66e-13	1.67e-11	12.3316	639.147	0.204871	7.23476	807.263	954.837	993.674	1004.03	224.16	339.779	333.681	455.751
128	BT_RS12925	BT_2556	transposase	1.35849	1.11e-12	3.78e-11	11.9547	993.858	0.190893	7.11647	1967.76	1325.52	1200.98	1228.47	644.156	574.586	497.764	511.628
133	BT_RS09485	BT_1869	transposase	1.3964	2.22e-12	7.28e-11	11.6536	1012.75	0.198915	7.02011	2009.83	1358.7	1297.66	1208.92	660.341	601.29	479.839	485.436
134	BT_RS04175	BT_0833	redoxin domain-containing protein	1.1	2.5e-12	8.14e-11	11.6021	2820.51	0.157066	7.00342	4932.98	3720.55	3342.81	3392.96	1943.8	1906.08	1716.67	1608.22
136	BT_RS23425	BT_4649	hypothetical protein	1.19352	2.73e-12	8.78e-11	11.5638	729.214	0.170729	6.99073	823.04	878.393	1030.55	1326.24	421.615	453.96	430.201	469.72
148	BT_RS19285	BT_3825	IS3 family transposase	1.25229	2.62e-11	7.72e-10	10.5817	719.871	0.187841	6.66676	1348.07	819.256	1013.61	878.207	499.302	429.098	375.047	396.381
149	BT_RS17595	BT_3479	IS3 family transposase	1.30521	4.2e-11	1.23e-09	10.3768	731.024	0.197848	6.59701	1389.26	832.959	1036.53	907.962	517.914	419.89	361.258	382.412
151	BT_RS11455	BT_2267	site-specific integrase	1.07455	6.37e-11	1.84e-09	10.1959	302.891	0.164436	6.53473	331.32	375.012	443.516	492.238	190.172	179.558	219.237	192.079
157	BT_RS18685	BT_3706	IS3 family transposase	1.25249	1.31e-10	3.65e-09	9.88273	742.57	0.19492	6.42567	1418.19	847.382	1057.46	863.754	516.296	430.019	397.108	410.35
158	BT_RS04970	BT_0987	TlpA family protein disulfide reductase	1.08182	1.62e-10	4.48e-09	9.79048	2070.67	0.169207	6.39346	2875.82	2606.33	2854.45	2907.52	981.609	1197.98	1571.89	1569.81
162	BT_RS01910	BT_0391	glycosyltransferase	1.02597	4.04e-10	1.09e-08	9.39362	370.853	0.164094	6.2523	635.468	458.668	469.429	428.476	270.286	239.411	246.814	218.271
167	BT_RS12930	BT_2557	IS3 family transposase	1.27422	6.84e-10	1.79e-08	9.16494	1304.77	0.20653	6.16968	2391.11	1486.34	1940.51	1571.08	998.603	749.541	661.847	639.099
170	BT_RS07050	BT_1391	OmpA family protein	1.02962	8.09e-10	2.08e-08	9.09205	8166.59	0.167606	6.14312	8730.89	11492.7	12372.6	11251.8	4275.22	5541.44	5170.68	6497.5
176	BT_RS02570	BT_0522	glycosyltransferase family 2 protein	1.15611	4.36e-09	1.08e-07	8.36051	296.11	0.196956	5.86989	471.561	373.569	414.612	378.317	250.865	141.805	179.25	158.902
177	BT_RS18670	BT_3703	glycoside hydrolase family 97 protein	1.36132	4.37e-09	1.08e-07	8.35952	795.704	0.231936	5.8694	1561.94	1050.75	1102.31	871.405	547.856	501.842	427.443	302.088
183	BT_RS01915	BT_0392	glycosyltransferase family 4 protein	1.12564	6.6e-09	1.58e-07	8.18046	553.487	0.19405	5.80079	968.541	713.243	742.515	615.51	445.082	339.779	285.422	317.803
186	BT_RS10820	BT_2137	IS3 family transposase	1.26331	7.96e-09	1.87e-07	8.09909	751.668	0.218971	5.76929	1453.25	843.776	1087.36	863.754	561.613	446.594	357.122	399.873
188	BT_RS21660	BT_4290	IS3 family transposase	1.26305	8.85e-09	2.06e-07	8.05306	719.44	0.219607	5.75142	1369.1	788.246	1023.57	885.858	551.902	430.94	365.395	340.503
190	BT_RS05965	BT_1181	glycosyltransferase family 2 protein	1.14567	9.84e-09	2.26e-07	8.007	80.8559	0.199823	5.73342	94.6628	97.3588	121.593	133.474	52.6007	52.4863	51.0174	43.6543
193	BT_RS05960	BT_1180	glycosyltransferase family 4 protein	1.33374	1.23e-08	2.78e-07	7.91009	104.768	0.234161	5.69583	104.304	136.302	163.453	195.535	49.3637	65.3776	66.1847	57.6237
194	BT_RS01900	BT_0389	acyltransferase	1.0412	1.31e-08	2.95e-07	7.88273	142.356	0.183164	5.68454	234.027	183.179	176.41	176.832	103.583	107.735	85.4886	71.593
196	BT_RS04565	BT_0908	BatD family protein	1.05437	1.68e-08	3.73e-07	7.77469	3153.38	0.186859	5.64259	4341.34	4042.19	4111.24	4527.06	1412.93	1876.61	2352.31	2563.38
197	BT_RS01920	BT_0393	serine acetyltransferase	1.03938	1.78e-08	3.96e-07	7.74958	246.778	0.184556	5.63179	418.97	304.336	323.916	283.101	185.316	170.35	124.096	164.14
199	BT_RS01905	BT_0390	O-antigen export protein	1.08288	2.08e-08	4.55e-07	7.68194	490.779	0.193198	5.60504	885.272	600.019	601.985	582.354	397.337	283.61	284.043	291.611
200	BT_RS01930	BT_0396	glycosyltransferase family 4 protein	1.08011	2.08e-08	4.55e-07	7.68194	357.427	0.192693	5.60537	618.814	452.178	464.446	408.923	295.373	203.499	220.616	195.571
203	BT_RS05975			1.32909	2.75e-08	5.91e-07	7.56067	108.881	0.239183	5.55679	120.081	152.168	171.426	175.131	40.462	55.2487	74.4578	82.0701
204	BT_RS05075	BT_1008	alpha/beta hydrolase	1.15364	3.23e-08	6.91e-07	7.4908	290.937	0.208661	5.52876	289.247	369.242	486.372	458.232	137.571	183.241	195.796	207.794
206	BT_RS19290	BT_3826	transposase	1.23321	3.3e-08	6.99e-07	7.48149	496.104	0.223211	5.52485	1008.86	649.78	562.119	566.201	361.731	301.105	260.602	258.433
207	BT_RS08455	BT_1667	hypothetical protein	1.2222	4.15e-08	8.76e-07	7.38195	4742.01	0.222852	5.48433	6189.02	6129.28	7016.52	7213.54	1817.56	2432.78	3267.87	3869.52
209	BT_RS05060			1.04684	4.49e-08	9.39e-07	7.34775	201.324	0.191363	5.47043	215.621	273.326	324.913	270.348	99.5366	150.092	147.537	129.217
218	BT_RS03900	BT_0779	hypothetical protein	1.57057	6.74e-08	1.35e-06	7.17134	2125.64	0.290962	5.39786	4187.08	3285.68	2970.06	2283.51	1658.94	1175.88	728.032	715.93
219	BT_RS01950			1.05713	7.69e-08	1.52e-06	7.11407	398.317	0.196701	5.37428	659.133	563.96	469.429	464.183	326.933	268.877	245.435	188.587
220	BT_RS02585	BT_0525	LruC domain-containing protein	1.02565	7.69e-08	1.52e-06	7.11407	2531.19	0.190846	5.37424	3987.23	3178.22	3122.55	3295.19	2310.38	1474.22	1341.62	1540.12
234	BT_RS05210	BT_1036	DUF1735 domain-containing protein	1.15234	1.71e-07	3.2e-06	6.767	80.7527	0.220419	5.22793	131.476	79.3294	110.63	125.822	55.8376	50.6446	46.8808	45.4005
249	BT_RS10825	BT_2138	transposase	1.28326	3.31e-07	5.81e-06	6.48017	498.675	0.251383	5.10482	1078.1	620.933	555.142	576.403	362.54	318.601	245.435	232.241
252	BT_RS21665	BT_4291	transposase	1.26548	3.99e-07	6.92e-06	6.39903	481.34	0.249637	5.06927	992.206	623.817	561.122	545.797	350.401	337.017	215.1	225.256
256	BT_RS17600	BT_3480	transposase	1.25726	5.41e-07	9.23e-06	6.2668	480.427	0.25089	5.01121	1007.11	649.059	501.322	555.149	357.684	311.234	226.131	235.733
266	BT_RS01860	BT_0381	polysaccharide biosynthesis protein	1.04674	1.03e-06	1.69e-05	5.98716	1111.09	0.214243	4.88574	1220.1	1594.52	1538.85	1632.29	444.273	790.056	828.688	839.909
268	BT_RS14300	BT_2820	SusC/RagA family TonB-linked outer membrane protein	1.30517	1.04e-06	1.7e-05	5.98297	39.466	0.267257	4.88357	50.8374	54.0882	61.7932	55.2599	21.8495	12.8914	27.577	31.4311
274	BT_RS18690	BT_3707	transposase	1.21772	1.42e-06	2.26e-05	5.84771	477.559	0.2525	4.82265	975.553	615.885	523.249	560.25	391.673	296.501	223.373	233.987
279	BT_RS04660	BT_0926	ABC transporter permease	1.05459	1.93e-06	3.03e-05	5.71444	908.913	0.221535	4.76038	858.977	1276.48	1290.68	1478.41	407.857	573.666	679.772	705.453
300	BT_RS05895	BT_1167	glycosyltransferase	1.22402	6.65e-06	9.65e-05	5.17718	42.3612	0.271726	4.50461	59.6025	61.3	45.8466	68.8623	27.5142	14.733	33.0924	27.9387
323	BT_RS14305	BT_2821	RagB/SusD family nutrient uptake outer membrane protein	1.51204	1.22e-05	0.000164859	4.91364	21.7831	0.345626	4.37479	34.1838	21.6353	39.8666	34.0061	9.71089	14.733	9.65194	10.477
328	BT_RS18675	BT_3704	glycoside hydrolase family 13 protein	1.18357	1.34e-05	0.000178861	4.8729	158.73	0.271896	4.35301	297.136	235.103	202.323	150.477	130.288	103.131	93.7617	57.6237
334	BT_RS04655	BT_0925	ABC transporter ATP-binding protein	1.17872	1.88e-05	0.000245312	4.72584	185.399	0.275451	4.27924	199.844	238.709	249.166	337.51	60.6931	112.339	136.506	148.425
341	BT_RS05215	BT_1037	DUF1735 and LamG domain-containing protein	1.11854	2.13e-05	0.000272681	4.67162	48.8502	0.263124	4.25099	83.2682	66.3482	60.7965	58.6605	42.0805	28.5452	17.925	33.1773
349	BT_RS23625	BT_4690	alpha-amylase	1.11369	2.8e-05	0.00035082	4.55284	585.626	0.265863	4.18896	531.163	797.621	831.218	1041.44	220.923	366.483	477.081	419.081
353	BT_RS08715	BT_1719	phosphonopyruvate decarboxylase	1.23644	3.01e-05	0.000372614	4.52143	24.7769	0.29632	4.17266	42.9489	31.7318	29.8999	34.0061	14.5663	13.8122	13.7885	17.4617
359	BT_RS16200	BT_3200	N-acetylmuramoyl-L-alanine amidase	1.01543	3.27e-05	0.000398229	4.48545	56.1864	0.244467	4.15364	67.4911	68.5117	68.7698	92.6665	33.9881	26.7035	37.2289	54.1313
367	BT_RS08730	BT_1722	chain-length determining protein	1.96698	3.93e-05	0.000468284	4.40561	12.6771	0.478428	4.11134	25.4187	18.7506	12.9566	25.5046	7.28317	7.36649	4.13654	0
372	BT_RS14310	BT_2822	BACON domain-containing protein	1.37947	4.67e-05	0.00054877	4.33068	20.7064	0.338817	4.07143	28.9247	22.3565	36.8766	31.4556	9.71089	11.0497	16.5462	8.73086
377	BT_RS03245	BT_0656	RHS repeat protein	1.11258	5.13e-05	0.000592711	4.28988	380.34	0.274729	4.04971	340.085	480.303	550.159	706.476	156.183	225.599	239.92	343.996
386	BT_RS05220	BT_1038	endo-beta-N-acetylglucosaminidase family protein	1.34357	6.06e-05	0.000686131	4.21753	41.4359	0.335022	4.01039	64.8615	44.7129	76.7432	52.7094	26.7049	18.4162	38.6077	8.73086
400	BT_RS06490	BT_1286	response regulator	1.25741	7.59e-05	0.000828522	4.11976	25.9999	0.317759	3.95713	29.8012	39.6647	47.8399	29.7553	17.8033	15.6538	8.27309	19.2079
402	BT_RS08710	BT_1718	2-aminoethylphosphonate--pyruvate transaminase	1.13813	7.92e-05	0.000861069	4.10127	26.4461	0.288374	3.94672	35.0603	36.78	41.8599	32.3058	12.9479	22.0995	16.5462	13.9694
430	BT_RS14295	BT_2819	RagB/SusD family nutrient uptake outer membrane protein	1.79993	0.000121457	0.0012312	3.91558	10.4382	0.468347	3.84317	17.5301	15.1447	11.96	20.4036	4.85545	4.60406	5.51539	3.49234
440	BT_RS02710	BT_0553	glutamate synthase large subunit	1.10542	0.00014764	0.00146425	3.8308	32.8631	0.291283	3.79501	34.1838	36.0588	57.8065	50.1589	16.1848	20.2579	22.0616	26.1926
444	BT_RS08675	BT_1711	alpha-2,8-polysialyltransferase family protein	1.50182	0.000153715	0.00151257	3.81328	14.8001	0.396784	3.78499	24.5422	25.9623	21.9266	16.1529	11.3294	7.36649	4.13654	6.98469
445	BT_RS08705	BT_1717	lipopolysaccharide biosynthesis protein	1.15149	0.000155815	0.00152979	3.80739	28.8319	0.304498	3.78161	50.8374	33.1741	40.8632	32.3058	12.1386	16.5746	22.0616	22.7002
508	BT_RS16185	BT_3197	hypothetical protein	1.01874	0.000330867	0.00284559	3.48035	26.8309	0.283783	3.58985	28.9247	34.6165	34.8833	45.058	16.9941	18.4162	16.5462	19.2079
571	BT_RS01125	BT_0229	DUF6371 domain-containing protein	1.59232	0.000957075	0.00732305	3.01905	11.5653	0.482106	3.30285	28.0482	17.3082	14.95	9.35167	5.66469	6.44568	5.51539	5.23851
646	BT_RS18430	BT_3653	hypothetical protein	1.152	0.00176374	0.0119284	2.75357	18.6192	0.368358	3.12738	15.7771	27.4047	23.9199	34.8562	8.09241	12.8914	13.7885	12.2232
695	BT_RS08725	BT_1721	phosphocholine cytidylyltransferase family protein	1.44821	0.0028906	0.0181712	2.53901	8.73604	0.486118	2.97914	13.1476	14.4235	13.9533	11.052	7.28317	5.52487	2.7577	1.74617
697	BT_RS13005	BT_2571	glutaminase A	1.10812	0.00297711	0.0186614	2.5262	721.382	0.373092	2.97009	411.082	924.548	1322.57	1282.03	224.16	473.297	497.764	635.606
699	BT_RS09655	BT_1902	NAD(P)-binding domain-containing protein	1.03525	0.00300975	0.018812	2.52147	16.891	0.348953	2.96674	15.7771	24.52	25.9133	25.5046	12.1386	12.8914	9.65194	8.73086
824	BT_RS13000	BT_2570	glutamate decarboxylase	1.15409	0.00635858	0.0337144	2.19664	1380.22	0.422947	2.72869	752.043	1704.86	2324.22	2835.26	323.696	796.502	1126.52	1178.67
955	BT_RS19315	BT_3830	class I SAM-dependent methyltransferase	1.0039	0.0131209	0.0600375	1.88204	13.8539	0.404723	2.48047	18.4067	21.6353	19.9333	16.1529	11.3294	14.733	6.89424	1.74617
1045	BT_RS08685	BT_1713	HAD-IIIA family hydrolase	1.16861	0.0199676	0.0834817	1.69967	10.4242	0.502204	2.32696	12.2711	18.7506	12.9566	13.6024	1.61848	11.0497	9.65194	3.49234
1165	BT_RS08695	BT_1715	glycosyltransferase family protein	1.08759	0.0314456	0.117928	1.50244	8.1948	0.50553	2.15139	10.5181	9.37529	11.96	12.7523	4.85545	7.36649	0	8.73086
1198	BT_RS21320	BT_4226	FimB/Mfa2 family fimbrial subunit	1.15513	0.0354672	0.129346	1.45017	7.08302	0.549281	2.10298	11.3946	10.0965	11.96	6.80121	6.47393	6.44568	0	3.49234
4512	BT_RS10265	BT_2027	N-acetylmuramoyl-L-alanine amidase	2.37467	0.0202966		1.69258	2.71975	1.0232	2.32082	7.01206	3.60588	1.99333	5.10091	0	0.920812	1.37885	1.74617
