# Supplementary material for: Dual membrane-spanning anti-sigma 2 controls OMV biogenesis and colonization fitness in Bacteroides thetaiotaomicron
Source: J Bacteriol. 2026 Mar 5;208(4):e00442-25. doi: 10.1128/jb.00442-25 (PMC13088901; doi:10.1128/jb.00442-25)
Supplement: Data Set S4 — Genes downregulated in Δdma2 and Δdma1. [file jb.00442-25-s0004.xlsx]

## Sheet: Dma2_Dma1_Shared_DEGs
Supplemental Dataset 4: Genes Downregulated in Δdma2 and Δdma1
X	Locus_tag	Old_Locus_Tag	PUL#	Putative_Function
8	BT_RS13295	BT_2629	36	GH92 family glycosyl hydrolase
32	BT_RS03465	BT_0693	NA	ABC transporter permease
38	BT_RS09760	BT_1927	NA	hypothetical protein
43	BT_RS09755	BT_1926	NA	hypothetical protein
59	BT_RS16380	BT_1944	NA	helix-turn-helix domain-containing protein
65	BT_RS24630	BT_2444	NA	hypothetical protein
90	BT_RS16425	BT_3242	52	putative zinc-binding metallopeptidase
92	BT_RS13290	BT_2628	36	response regulator
95	BT_RS19060	BT_3779	68	hypothetical protein
108	BT_RS16385	BT_3236	52	DUF4302 domain-containing protein
124	BT_RS18915	BT_3750	67	SusC/RagA family TonB-linked outer membrane protein
131	BT_RS19095	BT_3787	68	IPT/TIG domain-containing protein
140	BT_RS16435	BT_3244	52	BACON domain-containing protein
145	BT_RS08870	BT_1750	NA	proline/glycine betaine ABC transporter permease
156	BT_RS13260	BT_2622	36	alpha-glucuronidase
159	BT_RS16430	BT_3243	52	DUF4302 domain-containing protein
166	BT_RS08875	BT_1751	NA	glycine betaine/L-proline ABC transporter ATP-binding protein
214	BT_RS16420	BT_3241	52	RagB/SusD family nutrient uptake outer membrane protein
215	BT_RS13270	BT_2624	36	DUF4361 domain-containing protein
228	BT_RS13280	BT_2626	36	TonB-dependent receptor
251	BT_RS18910	BT_3749	67	FecR domain-containing protein

## Sheet: Dma1_Downregulated_DEGs
X	Locus_tag	Old_Locus_Tag	Putative_Function	log2FoldChange	pvalue	padj	-Log10pvalue	baseMean	lfcSE	stat	X.ExpOut.220701_NS500751_0203_AHYGWCBGXH.Out.Rep.Bams.BT.D4721.a	X.ExpOut.220701_NS500751_0203_AHYGWCBGXH.Out.Rep.Bams.BT.D4721.b	X.ExpOut.220701_NS500751_0203_AHYGWCBGXH.Out.Rep.Bams.BT.D4721.c	X.ExpOut.220701_NS500751_0203_AHYGWCBGXH.Out.Rep.Bams.BT.D4721.d	X.ExpOut.220701_NS500751_0203_AHYGWCBGXH.Out.Rep.Bams.BT.wt.a	X.ExpOut.220701_NS500751_0203_AHYGWCBGXH.Out.Rep.Bams.BT.wt.b	X.ExpOut.220701_NS500751_0203_AHYGWCBGXH.Out.Rep.Bams.BT.wt.c	X.ExpOut.220701_NS500751_0203_AHYGWCBGXH.Out.Rep.Bams.BT.wt.d
40	BT_RS22800	BT_4521	tyrosine-type recombinase/integrase	-3.02431	4.71286e-69	5.4692752176287897E-67	68.3267	161.07	0.17219560220038799	-17.563215096396199	24.6082	33.9885	41.4087	39.4595	236.853	289.712	338.392	284.137
1385	BT_RS15310	BT_3017	metallophosphoesterase	-2.49783	0.00496541	1.6646619826314501E-2	2.30404	3.80392	0.88913958423613204	-2.8092692552665399	2.23711	0	2.21832	0	4.36596	2.45518	7.93881	11.2159
4664	BT_RS03990	BT_0798	thioredoxin family protein	-2.48698	0.0981649	NA	1.00804	0.924523	1.50378572748737	-1.65381585953701	0	0.7553	0	0	1.09149	0.818394	0.992351	3.73864
4665	BT_RS04245	BT_0849	hypothetical protein	-2.4731	0.116596	NA	0.933316	0.809497	1.5760061187910801	-1.56922213095709	1.11856	0	0	0	1.09149	3.27358	0.992351	0
4673	BT_RS24600			-2.42422	0.160039	NA	0.795774	0.824253	1.72549516805017	-1.4049407437542101	0	0.7553	0	0	0	0	3.96941	1.86932
4645	BT_RS00350			-2.41105	0.20856	NA	0.680769	0.460008	1.9172821470627801	-1.2575344843998599	0	0	0	0	0	0.818394	0.992351	1.86932
4657	BT_RS00500	BT_0103	DUF3945 domain-containing protein	-2.36244	0.276371	NA	0.558507	0.396917	2.1703460835724599	-1.0885075921153999	0	0	0	0	2.18298	0	0.992351	0
13	BT_RS21860	BT_4330	nucleoside permease	-2.32646	1.54856e-129	5.52956467258175E-127	128.81	845.976	9.6075250241310306E-2	-24.214941235945901	312.077	296.077	269.156	249.91	1543.37	1468.2	1283.11	1345.91
107	BT_RS09755	BT_1926	hypothetical protein	-2.29543	1.33145e-31	5.7762410943272799E-30	30.8757	67.6725	0.19625254909395301	-11.696292351236	23.4897	26.4355	19.9649	21.6087	123.338	107.21	107.174	112.159
4732	BT_RS24005	BT_4763	DUF3408 domain-containing protein	-2.19299	0.334693	NA	0.475353	0.328643	2.2732293773850101	-0.96470320455624403	0	0	0	0	0	1.63679	0.992351	0
93	BT_RS18675	BT_3704	glycoside hydrolase family 13 protein	-2.18479	6.14626e-35	3.06784112249668E-33	34.2114	170.056	0.17717435076316601	-12.3312799844668	54.8092	77.0406	49.5425	63.8867	273.964	234.879	365.185	241.143
55	BT_RS04750	BT_0943	penicillin-binding transpeptidase domain-containing protein	-2.12726	2.67481e-55	2.2575426596102602E-53	54.5727	268.841	0.13580768408749799	-15.663787697777501	77.1803	107.253	116.092	95.8301	382.022	477.942	400.91	493.501
33	BT_RS13245	BT_2619	ATP-binding protein	-2.12342	7.44863e-77	1.0477744498474101E-74	76.1279	277.773	0.114440070909626	-18.554870740218899	119.685	110.274	94.6484	93.0116	470.432	482.853	430.68	420.598
22	BT_RS21840	BT_4326	ATP-binding cassette domain-containing protein	-2.11207	2.26948e-100	4.7886021553983499E-98	99.6441	381.62	9.9309792915109094E-2	-21.267523943477801	155.479	147.283	136.797	137.169	650.528	623.616	645.028	557.058
58	BT_RS16435	BT_3244	BACON domain-containing protein	-2.08174	4.41268e-52	3.5316685568843499E-50	51.3553	279.494	0.13708731258826601	-15.185487790675699	91.7215	95.9231	120.529	119.318	508.635	510.678	390.986	398.166
59	BT_RS04760	BT_0945	hypothetical protein	-2.07823	4.8304e-52	3.8004601156451599E-50	51.316	213.233	0.13691002627948701	-15.179556051446101	64.8762	101.21	73.2046	84.556	364.558	350.273	302.667	364.518
36	BT_RS14350	BT_2830	HU family DNA-binding protein	-2.06024	2.07704e-72	2.6782285780433301E-70	71.6826	6025.16	0.114480296078852	-17.9964525610464	2093.94	2629.2	2444.59	2152.42	8010.45	11679.3	9710.16	9481.2
4680	BT_RS11645	BT_2303	ParA family protein	-2.00463	0.265768	NA	0.575497	0.634976	1.80132767259195	-1.1128602237880001	0	0.7553	0	0	0	2.45518	0	1.86932
72	BT_RS09760	BT_1927	hypothetical protein	-1.99324	5.567e-43	3.5400031083652498E-41	42.2544	154.137	0.14503073643886399	-13.743559566177501	48.0979	58.9134	76.1624	62.0077	252.134	265.978	219.31	250.489
2401	BT_RS24615			-1.92481	0.116498	0.225233165389331	0.933681	1.59312	1.2262710965169199	-1.5696427801997801	0	1.5106	0.739441	0	1.09149	0.818394	2.97705	5.60797
57	BT_RS16430	BT_3243	DUF4302 domain-containing protein	-1.90997	5.81307e-53	4.7340840812050799E-51	52.2356	253.129	0.124689302014998	-15.3178245740033	92.8401	110.274	112.395	108.983	456.243	421.473	343.354	379.472
377	BT_RS13240	BT_2618	sigma-54 dependent transcriptional regulator	-1.88192	7.91968e-10	9.7514999198730205E-9	9.10129	24.7787	0.30617585493555599	-6.1465290966952404	10.067	10.5742	12.5705	9.39511	33.8362	39.2829	52.5946	29.9092
134	BT_RS20375	BT_4037	hypothetical protein	-1.87217	3.98389e-26	1.38009252803188E-24	25.3997	82.8268	0.17707398533676999	-10.572806795616	35.7938	35.4991	38.4509	31.9434	105.875	144.856	129.998	140.199
4720	BT_RS20330	BT_4028	hypothetical protein	-1.87191	0.313335	NA	0.503991	0.537747	1.8565982708758	-1.0082483388494701	0	0.7553	0	0	1.09149	2.45518	0	0
2834	BT_RS12490	BT_2467	DUF3408 domain-containing protein	-1.84688	0.230735	0.377936746384401	0.636886	1.21937	1.5410359250643799	-1.1984671936778299	2.23711	0	0	0	1.09149	0.818394	0	5.60797
144	BT_RS15060	BT_2972	class I SAM-dependent methyltransferase	-1.83582	9.02171e-25	2.9082486039248998E-23	24.0447	78.4293	0.178647347179546	-10.2761973930529	32.4381	37.765	33.2748	31.9434	108.058	112.12	126.029	145.807
12	BT_RS10930	BT_2159	Gfo/Idh/MocA family oxidoreductase	-1.82284	5.82521e-151	2.2533869650984199E-148	150.235	1587.55	6.9653767876403497E-2	-26.170070336452198	681.2	673.727	693.596	752.548	2474.41	2419.17	2631.72	2374.04
4737	BT_RS24070	BT_4777	hypothetical protein	-1.81521	0.529301	NA	0.276298	0.248088	2.8855266115142002	-0.62907381194927203	0	0	0	0	0	0	1.9847	0
35	BT_RS21835	BT_4325	hypothetical protein	-1.8099	6.63566e-76	8.80077959235738E-74	75.1781	492.683	9.8166954806816004E-2	-18.4369704296384	236.015	221.303	212.22	208.571	747.671	753.741	870.292	691.649
455	BT_RS08875	BT_1751	glycine betaine/L-proline ABC transporter ATP-binding protein	-1.80531	2.03159e-08	2.0726656881106001E-7	7.69216	159.731	0.32184292434296902	-5.6092896629546098	59.2834	45.318	87.9935	91.1325	181.187	186.594	323.507	302.83
2169	BT_RS11570	BT_2288	conjugal transfer protein TraO	-1.80282	0.0715556	0.15314014980243701	1.14536	2.73562	1.0004926548529001	-1.8019353592970599	1.11856	0.7553	0.739441	1.87902	4.36596	0.818394	0.992351	11.2159
20	BT_RS21845	BT_4327	DUF4836 family protein	-1.80112	1.19549e-110	2.7747382456724001E-108	109.922	951.135	8.0585209366848695E-2	-22.350443954919399	467.556	385.958	442.186	403.99	1558.65	1458.38	1439.9	1452.46
447	BT_RS13230	BT_2615	group II intron reverse transcriptase/maturase	-1.79309	1.44514e-08	1.5007459809672301E-7	7.84009	24.2433	0.31635613288455899	-5.6679526517999204	13.4227	9.0636	11.8311	8.4556	41.4766	25.3702	35.7246	48.6024
287	BT_RS04755	BT_0944	hypothetical protein	-1.79169	2.00115e-12	3.23670805388543E-11	11.6987	35.6731	0.25470397922242699	-7.0344034609548496	15.6598	14.3507	14.7888	19.7297	50.2086	67.9267	46.6405	56.0797
30	BT_RS13260	BT_2622	alpha-glucuronidase	-1.78002	3.27266e-86	5.0639020286644698E-84	85.4851	449.172	9.0453537012330706E-2	-19.6788623373108	185.68	210.729	209.262	202.934	731.299	720.187	650.982	682.303
32	BT_RS21850	BT_4328	16S rRNA (uracil(1498)-N(3))-methyltransferase	-1.77431	1.04793e-78	1.5201563969955798E-76	77.9797	364.911	9.4465377487478894E-2	-18.782613279140602	174.495	160.879	167.853	159.717	541.379	590.881	589.457	534.626
28	BT_RS10860	BT_2145	adenosylcobalamin-dependent ribonucleoside-diphosphate reductase	-1.76465	1.52071e-87	2.5211259897896099E-85	86.818	9173.89	8.8971700740702694E-2	-19.833810416181102	4648.72	3526.49	4177.84	4339.6	13565	13686	15320.9	14126.5
64	BT_RS18670	BT_3703	glycoside hydrolase family 97 protein	-1.76003	4.19427e-48	3.0421594749452298E-46	47.3773	709.383	0.120776414571574	-14.572630025975601	297.536	336.108	345.319	310.978	948.505	926.422	1297	1213.19
53	BT_RS13255	BT_2621	GDSL-type esterase/lipase family protein	-1.76003	1.80931e-55	1.5846835727390201E-53	54.7425	343.353	0.112184955387905	-15.688625444125	129.752	168.432	171.55	152.201	586.13	521.317	475.336	542.103
246	BT_RS01435	BT_0292	YjbH domain-containing protein	-1.69775	2.02329e-14	3.8179355783794102E-13	13.6939	54.9124	0.22195269156314701	-7.6491391521947802	19.0154	21.1484	36.972	24.4273	81.8618	89.205	69.4646	97.2048
2660	BT_RS24595			-1.69546	0.178864	0.31213723275996502	0.747478	1.2542	1.2612573750088401	-1.3442621057650499	0	0	1.47888	0.939511	2.18298	2.45518	2.97705	0
582	BT_RS14645	BT_2888	undecaprenyl/decaprenyl-phosphate alpha-N-acetylglucosaminyl 1-phosphate transferase	-1.69387	8.13383e-07	6.4874975777145004E-6	6.0897	17.5152	0.343435713078245	-4.9321286991163804	7.82989	6.7977	9.61273	9.39511	28.3788	32.7358	24.8088	20.5625
535	BT_RS18925	BT_3753	glycoside hydrolase family 18	-1.69081	3.09217e-07	2.6829636820824199E-6	6.50974	20.2491	0.33038210636794102	-5.1177408573424703	4.47422	14.3507	7.39441	11.2741	33.8362	31.099	27.7858	31.7785
50	BT_RS21855	BT_4329	bifunctional nuclease family protein	-1.68011	6.81435e-60	6.3264451212705197E-58	59.1666	324.236	0.102931192801759	-16.3226230916536	161.072	163.145	143.452	150.322	549.02	487.763	462.436	476.677
46	BT_RS21830	BT_4324	TonB-dependent receptor plug domain-containing protein	-1.67831	2.05447e-63	2.0732302410864998E-61	62.6873	389.25	9.9838443110380107E-2	-16.810208580109499	202.458	185.048	165.635	191.66	650.528	597.428	556.709	564.535
31	BT_RS13250	BT_2620	glycoside hydrolase family 97 protein	-1.66516	1.44333e-85	2.1612661778167901E-83	84.8406	647.023	8.4941740186738598E-2	-19.603504620888899	302.01	311.183	315.741	310.039	1087.12	926.422	934.795	988.871
62	BT_RS21340	BT_4230	DUF3874 domain-containing protein	-1.66419	6.63151e-50	4.9650751400559098E-48	49.1784	237.542	0.112042693474529	-14.853210586617401	121.923	106.497	122.747	105.225	346.002	347.818	394.956	355.171
1932	BT_RS09860	BT_1945	ParA family protein	-1.66315	0.0394825	9.4864310289700493E-2	1.4036	3.46089	0.80770022503107397	-2.0591223659292099	0	3.0212	2.21832	0.939511	9.82341	4.09197	1.9847	5.60797
26	BT_RS13265	BT_2623	glycoside hydrolase family 88 protein	-1.6596	7.57276e-88	1.35202809233714E-85	87.1207	803.629	8.3527853400584204E-2	-19.8688434352302	350.108	376.139	396.34	419.961	1149.34	1266.87	1172.96	1297.31
45	BT_RS22795	BT_4520	restriction endonuclease subunit S	-1.65266	1.02208e-63	1.05432990729016E-61	62.9905	767.728	9.8071665770705904E-2	-16.851545843102301	378.072	339.885	359.368	403.05	1130.78	1155.57	1031.05	1344.04
44	BT_RS13275	BT_2625	RagB/SusD family nutrient uptake outer membrane protein	-1.65252	9.93285e-65	1.0479153336148001E-62	64.0029	796.97	9.7271059156530199E-2	-16.9888434255645	345.634	370.097	405.953	413.385	1193	1279.15	1046.93	1321.61
162	BT_RS18320	BT_3631	hypothetical protein	-1.6488	2.0183e-22	5.7832915838675702E-21	21.695	169.849	0.16926662686657501	-9.7408646505717709	83.8916	67.2217	94.6484	84.556	337.271	266.797	226.256	198.148
89	BT_RS16425	BT_3242	putative zinc-binding metallopeptidase	-1.637	5.22357e-36	2.7244731034733299E-34	35.282	253.589	0.130663316140748	-12.528353759124499	120.804	114.806	136.797	123.076	456.243	407.56	357.246	312.177
2975	BT_RS11695	BT_2312	hypothetical protein	-1.61297	0.275463	0.429526113059226	0.559937	0.978383	1.4790193412430399	-1.0905680414398899	2.23711	0	0	0	1.09149	1.63679	0.992351	1.86932
65	BT_RS18665	BT_3702	TonB-dependent receptor	-1.59502	4.48178e-46	3.2006776785619299E-44	45.3485	224.726	0.11193105876625301	-14.250016145869701	105.144	108.008	119.789	111.802	309.983	345.362	329.461	368.256
74	BT_RS13270	BT_2624	DUF4361 domain-containing protein	-1.57612	9.39655e-43	5.8944322524824996E-41	42.027	409.073	0.114998184648306	-13.705616695154101	201.34	191.846	229.227	197.297	626.515	657.989	499.153	669.217
499	BT_RS18920	BT_3752	SusD/RagB family nutrient-binding outer membrane lipoprotein	-1.57344	8.66185e-08	8.0577796724465699E-7	7.06239	24.3324	0.29394909803352198	-5.3527687276672102	15.6598	13.5954	9.61273	11.2741	41.4766	35.191	41.6788	26.1705
152	BT_RS18915	BT_3750	SusC/RagA family TonB-linked outer membrane protein	-1.56993	1.6658e-23	5.0872794064444696E-22	22.7784	94.4219	0.15713110550850901	-9.9911837272643194	54.8092	44.5627	45.1059	47.9151	157.175	136.672	143.891	125.245
271	BT_RS18660	BT_3701	starch-binding outer membrane lipoprotein SusD	-1.567	2.04659e-13	3.50563145897935E-12	12.689	50.3164	0.21332115007013	-7.34571713014709	24.6082	19.6378	30.3171	27.2458	62.215	79.3843	84.3499	74.7729
649	BT_RS23900	BT_4743	hypothetical protein	-1.56377	3.82633e-06	2.73679787552695E-5	5.41722	18.615	0.338435486953722	-4.6205994478152803	6.71133	7.553	12.5705	10.3346	30.5617	21.2783	33.7399	26.1705
2385	BT_RS11605	BT_2295	DUF3876 domain-containing protein	-1.55559	0.110257	0.21459649799709299	0.957594	2.23292	0.97404389588532203	-1.5970393978420701	1.11856	0.7553	1.47888	0.939511	2.18298	0.818394	4.96176	5.60797
60	BT_RS19060	BT_3779	hypothetical protein	-1.5384	1.73533e-51	1.3425697837932701E-49	50.7606	681.189	0.10191182554531	-15.095437381855399	348.989	366.32	356.41	320.373	1004.17	1066.37	848.46	1138.42
4675	BT_RS24365			-1.51938	0.437637	NA	0.358886	0.435447	1.95748372700451	-0.77619040071136003	0	0.7553	0	0	1.09149	1.63679	0	0
4662	BT_RS03540	BT_0707	HU family DNA-binding protein	-1.51923	0.438177	NA	0.358351	0.433465	1.95959520751317	-0.77527554442637503	0	0	0.739441	0	1.09149	1.63679	0	0
230	BT_RS13235	BT_2617	group II intron reverse transcriptase/maturase	-1.50509	2.07323e-15	4.1843280006906702E-14	14.6834	58.0683	0.18963229984306201	-7.9368841996455304	31.3195	25.6802	33.2748	31.0039	81.8618	85.113	90.304	85.9888
133	BT_RS04745	BT_0942	ADP-ribosylglycohydrolase family protein	-1.49761	3.09253e-26	1.07936445213009E-24	25.5097	137.425	0.141329992479266	-10.596526596714201	61.5205	74.0194	77.6413	70.4633	188.828	201.325	182.593	243.012
284	BT_RS18315	BT_3630	fimbrillin family protein	-1.4773	1.3916e-12	2.2745793044829299E-11	11.8565	122.15	0.20851390924125099	-7.0848848569067302	62.6391	67.977	70.2469	57.3102	277.239	144.037	153.814	143.938
2186	BT_RS02420	BT_0492	MotA/TolQ/ExbB proton channel family protein	-1.45708	0.0744819	0.158163245068136	1.12795	3.12466	0.81691489319438604	-1.78364189822659	3.35567	0.7553	0.739441	1.87902	4.36596	2.45518	3.96941	7.47729
349	BT_RS19280			-1.45708	1.29638e-10	1.72430007016251E-9	9.88727	43.0383	0.22669174171845299	-6.4275953932038599	24.6082	20.3931	25.141	20.6692	50.2086	61.3796	61.5258	80.3809
221	BT_RS08870	BT_1750	proline/glycine betaine ABC transporter permease	-1.4537	2.01242e-16	4.2270005466720398E-15	15.6963	78.7905	0.17681981610565101	-8.2213396871884896	54.8092	37.0097	45.1059	33.8224	112.424	116.212	129.998	100.943
98	BT_RS10495	BT_2071	NADP-dependent isocitrate dehydrogenase	-1.44264	1.34203e-33	6.3568598701037397E-32	32.8722	1350.23	0.119420442214439	-12.0803157301828	781.87	647.292	788.244	690.54	1939.58	1770.19	2469.96	1714.17
958	BT_RS24330			-1.44096	0.000242454	1.17481558433294E-3	3.61537	12.6141	0.392620503559933	-3.6701012631840699	7.82989	6.7977	6.65497	5.63706	21.8298	14.7311	16.87	20.5625
84	BT_RS06675	BT_1318	sensor histidine kinase	-1.43949	1.37017e-37	7.5718072755358403E-36	36.8632	471.695	0.112338260680649	-12.813929218357	241.608	277.95	242.537	251.789	805.52	643.258	587.472	723.428
2194	BT_RS24790			-1.43648	0.0758512	0.16048376074165599	1.12004	3.12705	0.80915288092700499	-1.77528269254812	2.23711	0	2.95776	1.87902	6.54894	6.54715	2.97705	1.86932
2017	BT_RS09075	BT_1791	OmpA family protein	-1.4325	0.0500873	0.115272743411179	1.30027	3.57096	0.73115860115042697	-1.95921790204859	2.23711	2.2659	0.739441	2.81853	3.27447	6.54715	6.94646	3.73864
617	BT_RS04735	BT_0941	hypothetical protein	-1.42352	1.70555e-06	1.2831721881042999E-5	5.76814	23.9504	0.29746475907349901	-4.7855082259638797	11.1856	12.8401	11.0916	15.9717	32.7447	26.1886	36.717	44.8637
4702	BT_RS13215	BT_2612	hypothetical protein	-1.41854	0.522607	NA	0.281825	0.40131	2.2187894231001	-0.639331869101885	0	0.7553	0	0	0	2.45518	0	0
1463	BT_RS11640	BT_2302	DUF3408 domain-containing protein	-1.38484	0.00704674	2.2328318794225199E-2	2.15201	7.41422	0.51392685681283901	-2.6946271110165401	5.59278	3.0212	2.95776	5.63706	7.64043	13.0943	13.8929	7.47729
63	BT_RS13280	BT_2626	TonB-dependent receptor	-1.37509	3.65434e-49	2.6926138607563599E-47	48.4372	814.605	9.3299797125811296E-2	-14.738382172192599	390.376	438.074	462.89	518.61	1245.39	1102.38	1142.2	1216.93
147	BT_RS15340	BT_3024	TonB-dependent receptor	-1.37207	2.19651e-24	6.9362024306972098E-23	23.6583	132.245	0.13464825044989601	-10.190049920844601	65.9948	66.4664	77.6413	83.6165	180.096	185.776	196.486	201.887
576	BT_RS09935	BT_1960	site-specific integrase	-1.36639	7.2792e-07	5.8663310601904897E-6	6.13792	29.7995	0.27582920058125199	-4.9537625036661099	11.1856	17.3719	18.486	18.7902	54.5745	31.099	47.6329	39.2558
139	BT_RS22435	BT_4448	Gfo/Idh/MocA family oxidoreductase	-1.36539	1.99624e-25	6.66659545476123E-24	24.6998	283.769	0.13102713661660401	-10.420630942729399	186.799	187.314	139.754	122.136	434.413	400.195	408.849	390.688
91	BT_RS10925	BT_2158	Gfo/Idh/MocA family oxidoreductase	-1.36314	3.9463e-35	2.0130449061554699E-33	34.4038	1286.08	0.110224767235809	-12.3669275630453	856.813	780.225	608.56	637.928	2045.45	1802.92	1790.2	1766.51
692	BT_RS04705	BT_0937	hypothetical protein	-1.34738	8.60619e-06	5.7731106744526697E-5	5.06519	37.085	0.30281454986522099	-4.4495213307936901	8.94844	18.1272	21.4438	33.8224	38.2022	60.5612	42.6711	72.9036
82	BT_RS16420	BT_3241	RagB/SusD family nutrient uptake outer membrane protein	-1.33147	1.05962e-38	5.9984736086322896E-37	37.9749	324.617	0.102334334049395	-13.010988948786601	167.783	190.336	199.649	179.447	517.366	467.303	437.627	437.421
224	BT_RS11510	BT_2277	site-specific integrase	-1.32035	4.95283e-16	1.02638520395411E-14	15.3051	141.987	0.16275238655945201	-8.1126482659171106	92.8401	68.7323	81.3385	83.6165	185.553	171.044	263.965	188.802
138	BT_RS16380	BT_1944	helix-turn-helix domain-containing protein	-1.3093	1.67434e-25	5.6320791362433697E-24	24.7762	191.456	0.125443936044874	-10.4373417454839	90.603	116.316	117.571	116.499	289.245	294.622	276.866	229.927
135	BT_RS10490	BT_2070	citrate/2-methylcitrate synthase	-1.3058	1.24247e-25	4.2722627563974499E-24	24.9057	772.127	0.12477025168254301	-10.4656300455474	433.999	427.5	464.369	453.784	1306.51	874.045	1250.36	966.44
310	BT_RS15065	BT_2973	AraC family transcriptional regulator	-1.30158	1.13082e-11	1.6933070501746399E-10	10.9466	58.6605	0.19172530267938501	-6.7887851612535197	40.268	29.4567	29.5776	36.6409	88.4107	72.8371	82.3652	89.7275
117	BT_RS13285	BT_2627	IPT/TIG domain-containing protein	-1.28356	6.45612e-29	2.56147941060613E-27	28.19	520.732	0.11502271703567001	-11.1592120975304	242.726	310.428	306.868	347.619	681.09	727.553	689.684	859.888
730	BT_RS04710			-1.2792	1.49298e-05	9.4937159211528404E-5	4.82595	29.7857	0.29544551858608298	-4.3297215680980896	11.1856	24.1696	19.2255	15.0322	33.8362	61.3796	41.6788	31.7785
713	BT_RS02430			-1.25576	1.24501e-05	8.1056363729976197E-5	4.90483	23.9547	0.28738956730333198	-4.3695538813485797	15.6598	16.6166	12.5705	12.2136	42.5681	35.191	28.7782	28.0398
572	BT_RS18655	BT_3700	SusF/SusE family outer membrane protein	-1.24441	6.51062e-07	5.2836212550952101E-6	6.18638	32.6918	0.25011105563286301	-4.9754202550934403	16.7783	22.659	15.5283	21.6087	43.6596	38.4645	48.6252	54.2103
2665	BT_RS14625	BT_2884	WbqC family protein	-1.24429	0.179945	0.313435825933917	0.744859	2.43252	0.92793631892379302	-1.34092321268626	3.35567	0.7553	0.739441	0.939511	3.27447	0.818394	3.96941	5.60797
160	BT_RS10920	BT_2157	DUF1080 domain-containing protein	-1.22337	1.00218e-22	2.9075725946036001E-21	21.9991	1744.51	0.124684390366418	-9.81174733414991	1248.31	1154.85	783.807	999.639	2616.3	2297.23	2289.35	2566.58
187	BT_RS18590	BT_3687	glycoside hydrolase family 88 protein	-1.21835	4.39151e-19	1.0901271639107499E-17	18.3574	1774.77	0.13648435962834199	-8.9266382091024195	1043.61	837.627	1264.44	1124.59	2962.3	2361.07	2626.75	1977.74
191	BT_RS07345	BT_1450	acyl-CoA carboxylase subunit beta	-1.2172	6.42765e-19	1.56215407783669E-17	18.1919	1157.8	0.137004681152084	-8.8843830190712705	837.798	759.832	581.201	611.622	1879.55	1806.2	1462.73	1323.48
3179	BT_RS02170			-1.18828	0.357193	0.52141154080030405	0.447097	1.42341	1.2905840727011	-0.92072745164273095	2.23711	1.5106	0	0	4.36596	3.27358	0	0
136	BT_RS06680	BT_1319	LytTR family DNA-binding domain-containing protein	-1.18456	1.30376e-25	4.4500263221689597E-24	24.8848	197.496	0.113235346045368	-10.4610695292647	121.923	113.295	124.966	124.955	297.977	279.072	272.897	244.881
3263	BT_RS15200	BT_2996	hypothetical protein	-1.17365	0.384525	0.54703222658599804	0.415075	1.5351	1.3496566882330601	-0.86958865823972598	3.35567	0	0.739441	0	6.54894	1.63679	0	0
141	BT_RS18910	BT_3749	FecR domain-containing protein	-1.17352	5.84284e-25	1.9235801414457899E-23	24.2334	318.745	0.11373484914517699	-10.317998494254701	161.072	192.601	232.184	196.358	438.779	470.577	456.482	401.904
1936	BT_RS03980	BT_0796	DUF3874 domain-containing protein	-1.17125	0.0397616	9.5322194961631398E-2	1.40054	6.09273	0.56961252752610303	-2.05621742668133	3.35567	4.5318	2.21832	5.63706	10.9149	12.2759	7.93881	1.86932
2939	BT_RS11600	BT_2294	DUF4141 domain-containing protein	-1.16817	0.26539	0.418889785078085	0.576115	1.78258	1.0488691507902099	-1.1137412743641799	2.23711	2.2659	0	0	3.27447	1.63679	2.97705	1.86932
48	BT_RS10855	BT_2144	NADPH-dependent oxidoreductase	-1.16632	1.70601e-60	1.6498504320717801E-58	59.768	2156.35	7.1087197200426694E-2	-16.406935960942601	1362.4	1231.89	1384.97	1339.74	2960.12	2822.64	3229.11	2919.88
378	BT_RS18930	BT_3754	DUF1735 domain-containing protein	-1.15969	9.39237e-10	1.1534227068304899E-8	9.02722	56.5744	0.18951077192701599	-6.1194079064611104	34.6752	32.4779	36.2326	35.7014	80.7703	79.3843	65.4952	87.8581
4698	BT_RS13180			-1.1441	0.567323	NA	0.246169	0.450139	2.0001825262310402	-0.57199803968740603	0	0	0.739441	0	0	0	0.992351	1.86932
1735	BT_RS24715			-1.14323	0.0211203	5.6507497567075203E-2	1.6753	7.83005	0.49579909774127101	-2.30582672477242	1.11856	5.2871	6.65497	5.63706	13.0979	9.82073	7.93881	13.0853
4700	BT_RS13205	BT_2610	hypothetical protein	-1.14229	0.563277	NA	0.249278	0.475148	1.9763418288123	-0.57798049232792903	0	0	0	0.939511	0	0	0.992351	1.86932
52	BT_RS13295	BT_2629	GH92 family glycosyl hydrolase	-1.13776	2.33608e-57	2.0854010979381699E-55	56.6315	1258.06	7.1277744925751493E-2	-15.9623909321552	800.886	724.332	806.73	811.737	1736.56	1622.06	1771.35	1790.81
3127	BT_RS05690			-1.13501	0.335506	0.49805474042997999	0.4743	1.54638	1.1785145532407699	-0.96308346616390295	0	0.7553	2.21832	0.939511	4.36596	4.09197	0	0
3124	BT_RS11650			-1.13226	0.332694	0.49435528957310598	0.477955	1.36118	1.1688464588407399	-0.96870162585437602	0	1.5106	0	1.87902	2.18298	2.45518	0.992351	1.86932
2333	BT_RS19955	BT_3955	hypothetical protein	-1.12761	0.100354	0.199720642284033	0.998465	4.05558	0.68625537944724102	-1.6431390727456201	4.47422	1.5106	1.47888	2.81853	5.45745	3.27358	5.95411	7.47729
170	BT_RS10500	BT_2072	aconitate hydratase	-1.12707	4.3845e-21	1.1972262126579999E-19	20.3581	4229.98	0.11960895497007799	-9.4229832857859996	2772.9	2210.01	3011	2638.15	6693.02	5944	5961.05	4609.75
4679	BT_RS11625	BT_2299	DUF4133 domain-containing protein	-1.12398	0.591705	NA	0.227895	0.35291	2.0955372995456201	-0.53636677053209103	0	0	0.739441	0	1.09149	0	0.992351	0
587	BT_RS03160	BT_0639	DUF4858 domain-containing protein	-1.11741	9.10339e-07	7.1989645399345004E-6	6.0408	50.9152	0.227574464980768	-4.9100915802553304	32.4381	30.9673	34.7537	31.0039	75.3128	52.3772	96.2581	54.2103
549	BT_RS04730	BT_0940	hypothetical protein	-1.11395	3.88516e-07	3.2850488668883901E-6	6.41059	44.3829	0.21951909628463701	-5.0745000549235302	24.6082	24.9249	28.0988	33.8224	48.0256	67.1083	55.5717	72.9036
852	BT_RS13030	BT_2575	hypothetical protein	-1.11013	7.84094e-05	4.2720249418664398E-4	4.10563	32.456	0.28110272738721598	-3.9492103716601901	17.8969	18.8825	24.4015	21.6087	28.3788	47.4669	65.4952	35.5171
111	BT_RS13290	BT_2628	response regulator	-1.10591	7.14025e-30	2.9860400895596999E-28	29.1463	817.758	9.7408841697844695E-2	-11.353315866970901	489.927	555.901	539.052	485.727	939.773	1144.93	1151.13	1235.62
171	BT_RS07910	BT_1564	preQ(1) synthase	-1.10405	6.89831e-21	1.8726294554693999E-19	20.1613	260.784	0.11776134102182099	-9.3752941960716196	143.175	165.411	161.198	193.539	396.211	334.723	376.101	315.915
97	BT_RS23880	BT_4739	site-specific integrase	-1.10229	1.28292e-33	6.1395149136648203E-32	32.8918	384.929	9.1218615778963397E-2	-12.084018944045299	252.793	249.249	227.008	249.91	482.439	521.317	552.74	543.973
4691	BT_RS13125	BT_2594	conjugal transfer protein TraO	-1.09568	0.756518	NA	0.121181	0.136436	3.5338115409304001	-0.31005711656260299	0	0	0	0	1.09149	0	0	0
4697	BT_RS13175			-1.09568	0.756518	NA	0.121181	0.136436	3.5338115409304001	-0.31005711656260299	0	0	0	0	1.09149	0	0	0
4705	BT_RS13365	BT_2646	PRTRC system protein C	-1.09568	0.756518	NA	0.121181	0.102299	3.5338115409304001	-0.31005711656260299	0	0	0	0	0	0.818394	0	0
4735	BT_RS24060	BT_4774	conjugative transposon protein TraJ	-1.09568	0.756518	NA	0.121181	0.124044	3.5338115409304001	-0.31005711656260299	0	0	0	0	0	0	0.992351	0
4736	BT_RS24065	BT_4776	conjugative transposon protein TraK	-1.09568	0.756518	NA	0.121181	0.124044	3.5338115409304001	-0.31005711656260299	0	0	0	0	0	0	0.992351	0
115	BT_RS03465	BT_0693	ABC transporter permease	-1.08654	4.16413e-29	1.6808595593382001E-27	28.3805	1193.13	9.7028887767354202E-2	-11.1981338299708	807.597	802.884	737.223	710.27	1912.29	1610.6	1468.68	1495.46
2930	BT_RS24570			-1.0861	0.26188	0.414834664430417	0.581897	2.14827	0.96803912772690504	-1.12195841988873	3.35567	0.7553	0	1.87902	1.09149	3.27358	4.96176	1.86932
1096	BT_RS00270	BT_0060	polysaccharide biosynthesis/export family protein	-1.08475	0.000857596	3.6322620907140498E-3	3.06672	20.903	0.32540910767702802	-3.3335035725606899	22.3711	7.553	13.3099	11.2741	26.1958	31.9174	22.8241	31.7785
1132	BT_RS24630	BT_2444	hypothetical protein	-1.07365	0.00113367	4.6487616409468498E-3	2.94551	18.9714	0.329840354660141	-3.2550635857840602	6.71133	18.1272	12.5705	11.2741	21.8298	31.9174	28.7782	20.5625
178	BT_RS19095	BT_3787	IPT/TIG domain-containing protein	-1.07277	5.55585e-20	1.44889152205768E-18	19.2552	545.918	0.11720869518184	-9.1526406771678506	285.232	320.247	385.249	414.324	692.005	697.272	819.682	753.337
477	BT_RS09095	BT_1795	histidine kinase	-1.07186	4.29341e-08	4.1781941418959399E-7	7.3672	57.3419	0.19565422873536401	-5.4783375515001298	50.335	33.9885	36.2326	29.1248	70.9469	85.9314	77.4034	74.7729
4703	BT_RS13340	BT_2643	DUF4099 domain-containing protein	-1.05929	0.60647	NA	0.217191	0.378555	2.0564062157081602	-0.51511879227490198	1.11856	0	0	0	1.09149	0.818394	0	0
4643	BT_RS00090	BT_0019	hypothetical protein	-1.05874	0.617522	NA	0.209347	0.333148	2.1201802675358699	-0.499365163713402	0	0.7553	0	0	1.09149	0.818394	0	0
128	BT_RS12410	BT_2450	hypothetical protein	-1.04255	2.83556e-27	1.02833296126423E-25	26.5474	425.464	9.6373688952897898E-2	-10.8177822194545	310.958	274.929	244.015	282.793	562.118	537.685	570.602	620.615
258	BT_RS22430	BT_4447	DUF1080 domain-containing protein	-1.03378	6.32217e-14	1.1374998725996801E-12	13.1991	126.525	0.13781496522331299	-7.50123016549421	87.2473	83.8383	77.6413	82.677	189.919	163.679	145.876	181.324
1064	BT_RS03790	BT_0758	N-acetyltransferase	-1.03338	0.00066623	2.90661706271724E-3	3.17638	20.9746	0.30365674889412397	-3.4031117744072499	14.5412	14.3507	11.0916	14.0927	25.1043	24.5518	24.8088	39.2558
201	BT_RS16385	BT_3236	DUF4302 domain-containing protein	-1.03028	5.88289e-18	1.35862529729529E-16	17.2304	275.179	0.119317409017722	-8.6348019214179192	152.124	188.07	211.48	171.93	370.015	409.197	377.094	321.523
4649	BT_RS00435	BT_0091	DUF4141 domain-containing protein	-1.02626	0.632173	NA	0.199164	0.320756	2.14398190491272	-0.47867106193675701	0	0.7553	0	0	0	0.818394	0.992351	0
4667	BT_RS05715			-1.02617	0.632718	NA	0.19879	0.318773	2.1472355136964398	-0.477905093924962	0	0	0.739441	0	0	0.818394	0.992351	0
3106	BT_RS20260	BT_4014	restriction endonuclease subunit M	-1.02403	0.324524	0.48500966155876901	0.488753	1.69134	1.0394077722689601	-0.98520392307803395	1.11856	0.7553	0.739441	1.87902	4.36596	0.818394	1.9847	1.86932
66	BT_RS19030	BT_3773	GH92 family glycosyl hydrolase	-1.01692	3.73402e-45	2.6262617333559299E-43	44.4278	1676.05	7.2116174773186395E-2	-14.101193230882201	1117.44	1009.84	1181.63	1126.47	2347.8	2273.5	2121.65	2230.1
2262	BT_RS14640	BT_2887	SDR family oxidoreductase	-1.01433	0.087896	0.180377230300833	1.05603	5.59023	0.59435383628851801	-1.70660221308001	5.59278	0.7553	3.6972	5.63706	6.54894	9.82073	8.93116	3.73864
118	BT_RS03230	BT_0653	sulfur carrier protein ThiS	-1.00749	7.14484e-29	2.81070548563018E-27	28.146	893.907	9.0356187363245105E-2	-11.150196574887	542.499	573.272	700.25	556.19	1225.74	1186.67	1190.82	1175.8
1768	BT_RS00375	BT_0079	antirestriction protein ArdA	-1.0071	0.0235721	6.1889977884919997E-2	1.6276	9.33887	0.444826326386627	-2.2640334853845001	7.82989	5.2871	5.17609	7.51609	9.82341	14.7311	16.87	7.47729
2836	BT_RS06475	BT_1283	DUF1735 and LamG domain-containing protein	-1.00452	0.230966	0.37809063366715301	0.636453	2.62688	0.83858541006039	-1.1978751163233099	1.11856	1.5106	2.95776	0.939511	3.27447	1.63679	3.96941	5.60797

## Sheet: Dma2_Downregulated_DEGs
X	Locus_tag	Old_Locus_Tag	Putative_Function	log2FoldChange	pvalue	padj	-Log10pvalue	baseMean	lfcSE	stat	X.ExpOut.230313_NS500751_0207_AHYGWMBGXH.Out.Rep.Bams.BT.d1558.a	X.ExpOut.230313_NS500751_0207_AHYGWMBGXH.Out.Rep.Bams.BT.d1558.b	X.ExpOut.230313_NS500751_0207_AHYGWMBGXH.Out.Rep.Bams.BT.d1558.c	X.ExpOut.230313_NS500751_0207_AHYGWMBGXH.Out.Rep.Bams.BT.d1558.d	X.ExpOut.230313_NS500751_0207_AHYGWMBGXH.Out.Rep.Bams.BT.wt.a	X.ExpOut.230313_NS500751_0207_AHYGWMBGXH.Out.Rep.Bams.BT.wt.b	X.ExpOut.230313_NS500751_0207_AHYGWMBGXH.Out.Rep.Bams.BT.wt.c	X.ExpOut.230313_NS500751_0207_AHYGWMBGXH.Out.Rep.Bams.BT.wt.d
22	BT_RS20105	BT_3984	SusD/RagB family nutrient-binding outer membrane lipoprotein	-3.31949	1.18e-43	2.34e-41	42.9281	83.0016	0.239578	-13.8556	14.0241	13.7023	21.9266	11.9021	174.796	144.567	143.4	139.694
117	BT_RS16310	BT_3222	DUF4848 domain-containing protein	-3.04185	1.3e-13	4.84e-12	12.8861	1663.59	0.410693	-7.40663	623.197	447.129	190.363	180.232	4888.62	2778.09	2334.39	1866.66
31	BT_RS20100	BT_3983	SusC/RagA family TonB-linked outer membrane protein	-2.93388	1.94e-38	2.74e-36	37.7122	405.83	0.226299	-12.9646	97.2923	113.946	90.6965	73.9632	1010.74	671.272	643.922	544.806
14	BT_RS07880	BT_1558	outer membrane beta-barrel protein	-2.88621	1.58e-50	4.94e-48	49.8013	390.297	0.193071	-14.949	116.575	88.7047	99.6664	67.162	549.475	709.025	784.565	707.2
72	BT_RS20110	BT_3985	glycoside hydrolase family 18	-2.85867	1.44e-18	8.72e-17	17.8416	48.3119	0.325053	-8.79447	15.7771	13.7023	9.96664	7.65137	123.814	75.5065	77.2155	62.8622
131	BT_RS19095	BT_3787	IPT/TIG domain-containing protein	-2.84211	1.97e-12	6.59e-11	11.7055	59.9148	0.403923	-7.03627	17.5301	13.7023	9.96664	17.8532	199.882	86.5563	74.4578	59.3698
260	BT_RS16305	BT_3221	DUF3244 domain-containing protein	-2.83692	7e-07	1.18e-05	6.1549	334.446	0.571796	-4.96142	140.241	105.292	37.8732	45.058	1066.58	545.12	405.381	330.026
78	BT_RS16315	BT_3223	hypothetical protein	-2.61899	9.52e-17	5.33e-15	16.0214	624.257	0.315138	-8.31062	254.187	221.401	126.576	96.9173	1521.37	1060.77	944.511	768.316
4556	BT_RS12495			-2.54635	0.0478029		1.32055	1.44343	1.28661	-1.97912	0.876507	0.721176	0	0	3.23696	1.84162	1.37885	3.49234
86	BT_RS20115	BT_3986	DUF1735 and LamG domain-containing protein	-2.44113	6.04e-16	3.07e-14	15.219	54.0604	0.301806	-8.08841	15.7771	19.4718	20.93	11.9021	132.716	84.7147	84.1097	62.8622
135	BT_RS19100	BT_3788	TonB-dependent receptor	-2.4207	2.67e-12	8.66e-11	11.5735	82.6312	0.346118	-6.99384	28.0482	29.5682	17.94	28.9052	240.345	133.518	100.656	82.0701
65	BT_RS24630	BT_2444	hypothetical protein	-2.397	1.76e-21	1.18e-19	20.7545	64.8952	0.251831	-9.51831	28.9247	14.4235	22.9233	17.003	109.248	88.3979	128.233	110.009
18	BT_RS20145	BT_3992	FecR domain-containing protein	-2.2819	8.97e-47	2.18e-44	46.0472	486.251	0.158886	-14.3619	178.807	198.323	120.596	163.229	776.871	772.561	813.52	866.101
44	BT_RS20135	BT_3990	GH92 family glycosyl hydrolase	-2.26307	3.53e-30	3.5e-28	29.4522	90.8513	0.198258	-11.4148	34.1838	32.4529	25.9133	33.1559	173.987	147.33	155.81	123.978
100	BT_RS06495	BT_1287	DUF4840 domain-containing protein	-2.23065	4.12e-15	1.78e-13	14.3851	61.5408	0.284113	-7.85128	27.1717	18.7506	27.9066	13.6024	138.38	82.873	84.1097	99.5318
8	BT_RS13295	BT_2629	GH92 family glycosyl hydrolase	-2.18564	6.32e-71	3.45e-68	70.1993	309.262	0.122746	-17.8062	105.181	103.849	126.576	111.37	506.585	511.971	481.218	527.344
9	BT_RS20140	BT_3991	GH92 family glycosyl hydrolase	-2.16269	1.87e-69	9.06e-67	68.7282	417.404	0.12277	-17.6157	163.03	169.476	138.536	136.874	666.005	658.38	729.411	677.515
75	BT_RS24625	BT_2443	hypothetical protein	-2.1272	1.46e-17	8.51e-16	16.8356	69.9578	0.249374	-8.53018	21.9127	31.7318	25.9133	23.8042	116.531	80.1106	146.158	113.501
109	BT_RS20120	BT_3987	DUF1735 domain-containing protein	-2.11925	4.18e-14	1.68e-12	13.3788	91.2888	0.2805	-7.55528	42.0723	33.8953	31.8933	29.7553	228.206	127.072	137.885	99.5318
43	BT_RS09755	BT_1926	hypothetical protein	-2.11487	2.2e-30	2.23e-28	29.6576	284.172	0.18461	-11.4559	98.1688	112.503	108.636	105.419	341.5	425.415	547.403	534.329
95	BT_RS19060	BT_3779	hypothetical protein	-2.08163	1.85e-15	8.5e-14	14.7328	96.6277	0.261803	-7.95112	44.7019	35.3376	30.8966	37.4067	232.252	128.914	118.581	144.932
38	BT_RS09760	BT_1927	hypothetical protein	-2.03339	9.12e-35	1.05e-32	34.04	508.173	0.165323	-12.2995	225.262	186.063	203.32	182.783	682.999	733.887	1028.62	822.447
23	BT_RS11425	BT_2259	SusD/RagB family nutrient-binding outer membrane lipoprotein	-2.02849	1.1e-42	2.09e-40	41.9586	1698.05	0.148126	-13.6943	608.296	766.61	710.622	589.155	2586.33	3133.52	2909.37	2280.5
389	BT_RS04255	BT_0851	hypothetical protein	-2.01791	6.57e-05	0.00073611	4.18243	13.5466	0.505575	-3.99131	4.38254	5.76941	6.97665	5.10091	30.7512	32.2284	17.925	5.23851
17	BT_RS11430	BT_2260	SusC/RagA family TonB-linked outer membrane protein	-2.00897	1.62e-48	4.16e-46	47.7905	3472.11	0.137248	-14.6375	1376.12	1510.14	1461.11	1181.71	5622.61	6319.53	5690.51	4615.13
233	BT_RS19105	BT_3789	RagB/SusD family nutrient uptake outer membrane protein	-1.97293	1.66e-07	3.1e-06	6.77989	70.9777	0.37692	-5.23435	34.1838	34.6165	19.9333	27.2049	202.31	115.101	78.5943	55.8775
19	BT_RS07745	BT_1532	FtsX-like permease family protein	-1.94138	2.64e-46	6.07e-44	45.5784	1647.99	0.135884	-14.287	778.338	706.032	671.752	567.901	2657.55	2594.85	2921.78	2285.74
29	BT_RS07750	BT_1533	ABC transporter permease	-1.94016	2.28e-39	3.44e-37	38.6421	1761.33	0.14779	-13.1278	891.408	666.367	754.475	601.907	2799.97	2866.49	3025.19	2484.8
49	BT_RS07755	BT_1534	DUF2807 domain-containing protein	-1.91123	6.18e-27	5.51e-25	26.209	1143.3	0.177854	-10.7461	637.221	446.408	438.532	399.571	1934.09	1755.99	2024.15	1510.44
11	BT_RS19085	BT_3784	GH92 family glycosyl hydrolase	-1.90573	9.81e-59	3.9e-56	58.0083	674.473	0.117936	-16.159	262.076	253.854	299.996	321.357	1025.31	1092.08	1014.83	1126.28
187	BT_RS12555	BT_2480	hypothetical protein	-1.81753	8.81e-09	2.06e-07	8.05502	50.323	0.315976	-5.75211	25.4187	30.2894	13.9533	19.5535	116.531	79.1898	56.5328	61.116
82	BT_RS16400	BT_3239	SusC/RagA family TonB-linked outer membrane protein	-1.80799	1.95e-16	1.04e-14	15.71	1351.93	0.219807	-8.22532	366.38	673.579	611.952	749.834	1706.69	2191.53	2353.69	2161.76
36	BT_RS07735	BT_1530	TolC family protein	-1.77788	9.1e-36	1.1e-33	35.041	6106.33	0.14241	-12.4842	3350.89	2637.34	2652.12	2390.63	10335.6	10239.4	8883.92	8360.67
70	BT_RS01590	BT_0325	hypothetical protein	-1.76927	2.96e-19	1.85e-17	18.5287	270.96	0.19724	-8.97017	112.193	102.407	131.56	144.526	309.13	416.207	426.064	525.598
127	BT_RS16320	BT_3224	TIGR00730 family Rossman fold protein	-1.74507	9.95e-13	3.42e-11	12.0022	1234.32	0.244708	-7.13124	844.076	542.325	427.569	455.681	2487.61	1922.65	1609.12	1585.52
210	BT_RS11055	BT_2184	RNA polymerase sigma factor	-1.73773	5.16e-08	1.07e-06	7.28735	28.4955	0.319097	-5.44579	9.64158	12.26	14.95	16.1529	43.699	56.1695	26.1981	48.8928
4482	BT_RS07430	BT_1467	efflux RND transporter periplasmic adaptor subunit	-1.71549	0.0196233		1.70723	3.62387	0.735168	-2.33347	0.876507	2.16353	1.99333	1.7003	4.0462	6.44568	8.27309	3.49234
32	BT_RS03465	BT_0693	ABC transporter permease	-1.71337	3.59e-38	4.9e-36	37.4449	2247.7	0.13264	-12.9175	1193.8	1050.75	1068.42	889.259	3025.75	3820.45	3634.64	3298.52
375	BT_RS20350	BT_4032	HU family DNA-binding protein	-1.71308	5.03e-05	0.000587139	4.29843	11.5044	0.422528	-4.05435	5.25904	5.76941	5.97999	4.25076	13.7571	17.4954	22.0616	17.4617
56	BT_RS07765	BT_1536	efflux RND transporter periplasmic adaptor subunit	-1.70095	7.08e-24	5.53e-22	23.15	6561.37	0.168819	-10.0756	3838.23	2814.75	3196.3	2500.3	11886.1	10306.6	9230.01	8718.63
54	BT_RS07760	BT_1535	ABC transporter ATP-binding protein	-1.66514	6.07e-24	4.92e-22	23.2168	1461.52	0.165017	-10.0907	715.23	766.61	791.352	530.495	1998.82	2606.82	2302.68	1980.16
28	BT_RS03470	BT_0694	ABC transporter ATP-binding protein	-1.64218	1.25e-39	1.95e-37	38.9031	928.035	0.124661	-13.1732	503.115	437.033	432.552	427.626	1184.73	1504.61	1490.53	1444.08
230	BT_RS16395	BT_3238	RagB/SusD family nutrient uptake outer membrane protein	-1.64021	1.39e-07	2.63e-06	6.85699	483.804	0.311411	-5.26702	107.81	287.028	252.156	292.452	492.018	762.432	995.528	681.007
92	BT_RS13290	BT_2628	response regulator	-1.63243	1.14e-15	5.42e-14	14.9431	164.896	0.203782	-8.0107	84.1447	80.7717	84.7165	73.9632	336.644	253.223	194.418	211.287
441	BT_RS13115			-1.61148	0.000147799	0.00146425	3.83033	15.6853	0.424663	-3.79474	4.38254	5.76941	8.96998	11.9021	20.231	30.3868	12.4096	31.4311
79	BT_RS03415	BT_0683	glycoside hydrolase family 97 protein	-1.60436	1.07e-16	5.91e-15	15.9706	118.208	0.193369	-8.29686	81.5152	51.9247	51.8266	49.3088	182.888	188.766	161.325	178.11
34	BT_RS03475	BT_0695	ABC transporter permease	-1.5823	1.31e-36	1.69e-34	35.8827	4376.51	0.125207	-12.6374	2428.8	2268.1	2134.86	1933.24	5824.92	7192.46	7161.74	6067.95
60	BT_RS16415	BT_3240	SusC/RagA family TonB-linked outer membrane protein	-1.56646	2.55e-22	1.85e-20	21.5935	1086.49	0.161204	-9.71727	439.13	597.134	605.972	553.449	1721.26	1848.99	1640.83	1285.18
247	BT_RS20125	BT_3988	DUF4989 domain-containing protein	-1.53564	3.06e-07	5.42e-06	6.51428	112.318	0.299959	-5.11948	74.5031	43.2706	53.8199	60.3608	275.142	142.726	128.233	120.486
50	BT_RS12650	BT_2500	DUF3836 domain-containing protein	-1.53047	5.81e-26	5.07e-24	25.2358	1751.68	0.145242	-10.5374	918.58	813.487	1007.63	867.155	3204.59	2547.89	2403.33	2250.82
609	BT_RS19110	BT_3790	DUF4361 domain-containing protein	-1.51103	0.00128006	0.0091832	2.89277	20.4968	0.469202	-3.22041	11.3946	9.37529	7.97332	14.4526	59.0746	15.6538	30.3347	15.7155
121	BT_RS21455	BT_4252	Gfo/Idh/MocA family oxidoreductase	-1.50126	3.63e-13	1.31e-11	12.4401	1901.93	0.206542	-7.26855	1391.02	828.632	859.125	894.36	3416.62	2954.88	2310.95	2559.89
165	BT_RS16390	BT_3237	putative zinc-binding metallopeptidase	-1.48949	5.89e-10	1.56e-08	9.22988	246.117	0.240504	-6.19322	68.3676	146.399	151.493	150.477	313.985	376.612	405.381	356.219
154	BT_RS07185	BT_1418	cytochrome c nitrite reductase small subunit	-1.48434	7.72e-11	2.19e-09	10.1124	97.3138	0.22815	-6.50598	48.2079	55.5306	46.8432	54.4097	177.224	136.28	92.3828	167.632
4623	BT_RS15180			-1.48397	0.0324025		1.48942	5.02131	0.693637	-2.13941	0.876507	2.88471	4.98332	1.7003	3.23696	10.1289	4.13654	12.2232
178	BT_RS07165	BT_1414	alginate export family protein	-1.465	4.83e-09	1.19e-07	8.31605	41.8233	0.250302	-5.85291	22.7892	25.2412	17.94	23.8042	77.6871	64.4568	53.7751	48.8928
716	BT_RS19065	BT_3780	glycoside hydrolase family 130 protein	-1.4576	0.00334304	0.0204024	2.47586	8.58734	0.496748	-2.9343	1.75301	5.76941	4.98332	5.95106	11.3294	18.4162	8.27309	12.2232
168	BT_RS19120	BT_3792	glycoside hydrolase family 76 protein	-1.45165	7.31e-10	1.9e-08	9.13608	45.9916	0.23569	-6.15915	28.0482	28.1259	24.9166	17.003	72.0224	61.6944	59.2905	76.8316
422	BT_RS19115	BT_3791	LamG domain-containing protein	-1.42832	0.000103864	0.00107531	3.98353	42.6156	0.367992	-3.88138	28.9247	28.8471	12.9566	22.1039	99.5366	64.4568	31.7135	52.3851
113	BT_RS17280	BT_3413	DUF5723 family protein	-1.41257	7.45e-14	2.88e-12	13.1278	780.896	0.188854	-7.47972	474.19	450.735	417.602	365.565	1476.06	1204.42	1013.45	845.147
315	BT_RS11440	BT_2262	DUF5012 domain-containing protein	-1.41175	1.01e-05	0.000140366	4.99568	337.457	0.319793	-4.41459	113.069	230.055	201.326	192.134	257.339	486.188	770.776	448.766
108	BT_RS16385	BT_3236	DUF4302 domain-containing protein	-1.40121	3.5e-14	1.42e-12	13.4559	371.107	0.1849	-7.57817	144.624	231.498	209.3	229.541	542.191	493.555	646.68	471.466
632	BT_RS22650	BT_4491	DUF3244 domain-containing protein	-1.39738	0.00154768	0.0107238	2.81032	10.1184	0.441428	-3.16559	6.13555	3.60588	5.97999	6.80121	11.3294	19.337	13.7885	13.9694
223	BT_RS21705	BT_4299	hypothetical protein	-1.39664	8.08e-08	1.58e-06	7.09259	68.7929	0.260311	-5.36527	52.5904	36.0588	30.8966	33.1559	139.189	95.7644	84.1097	78.5777
285	BT_RS20620	BT_4085	RagB/SusD family nutrient uptake outer membrane protein	-1.37915	3.19e-06	4.89e-05	5.49621	38.867	0.296061	-4.65832	25.4187	17.3082	18.9366	25.5046	72.8317	59.8527	31.7135	59.3698
184	BT_RS11435	BT_2261	hypothetical protein	-1.37869	6.73e-09	1.6e-07	8.17198	355.593	0.237802	-5.79764	172.672	218.516	204.316	193.835	330.17	547.883	739.063	438.289
387	BT_RS24555	BT_1584	EamA/RhaT family transporter	-1.3701	6.1e-05	0.000688191	4.21467	437.064	0.34175	-4.00907	388.293	219.238	196.343	172.581	1087.62	541.437	417.791	473.213
59	BT_RS16380	BT_1944	helix-turn-helix domain-containing protein	-1.35938	2.13e-22	1.58e-20	21.6716	272.245	0.139631	-9.73548	144.624	186.063	146.51	132.624	392.482	399.632	397.108	378.919
298	BT_RS01585	BT_0324	DUF6108 family protein	-1.354	5.34e-06	7.83e-05	5.27246	243.639	0.297523	-4.55091	96.4158	113.225	166.443	170.88	190.981	322.284	392.972	495.913
261	BT_RS19090	BT_3786	hybrid sensor histidine kinase/response regulator transcription factor	-1.32912	7.75e-07	1.3e-05	6.1107	318.73	0.26897	-4.94151	218.25	163.707	203.32	142.825	703.23	454.881	366.774	296.849
137	BT_RS23775	BT_4719	NigD-like protein	-1.3267	2.83e-12	9.02e-11	11.5482	89.236	0.189907	-6.98606	50.8374	44.7129	48.8366	60.3608	149.71	128.914	104.792	125.724
132	BT_RS07600	BT_1501	OmpA family protein	-1.32394	2.08e-12	6.87e-11	11.6819	213.584	0.188345	-7.02932	152.512	123.321	104.65	107.969	386.817	266.115	282.664	284.626
208	BT_RS04770	BT_0947	tyrosine-type recombinase/integrase	-1.31661	4.46e-08	9.37e-07	7.35067	156.39	0.240629	-5.47154	114.822	93.7529	80.7298	70.5626	309.939	231.124	166.841	183.348
143	BT_RS11450	BT_2264	SusC/RagA family TonB-linked outer membrane protein	-1.30394	9.68e-12	2.96e-10	11.0141	1623.65	0.191439	-6.81124	759.932	1073.11	1008.62	901.161	1692.93	2293.74	2961.77	2297.96
965	BT_RS19045	BT_3776	hypothetical protein	-1.30347	0.0137194	0.0621142	1.86266	9.50853	0.528893	-2.46453	2.62952	5.04823	5.97999	7.65137	13.7571	5.52487	11.0308	24.4464
292	BT_RS11445	BT_2263	SusD/RagB family nutrient-binding outer membrane lipoprotein	-1.2955	3.74e-06	5.6e-05	5.42713	927.624	0.280094	-4.62523	348.85	668.53	540.192	589.155	746.929	1308.47	1839.38	1379.48
90	BT_RS16425	BT_3242	putative zinc-binding metallopeptidase	-1.2688	9.48e-16	4.6e-14	15.0232	304.699	0.157941	-8.0334	136.735	205.535	188.37	184.483	459.649	411.603	468.808	382.412
41	BT_RS01490	BT_0304	efflux RND transporter periplasmic adaptor subunit	-1.26404	8.29e-32	8.84e-30	31.0814	911.963	0.107703	-11.7364	538.175	509.15	531.222	568.751	1446.92	1285.45	1169.26	1246.77
4560	BT_RS24655			-1.25941	0.0467451		1.33026	4.79086	0.633315	-1.9886	3.50603	3.60588	1.99333	2.55046	12.1386	5.52487	5.51539	3.49234
123	BT_RS07180	BT_1417	ammonia-forming cytochrome c nitrite reductase	-1.25718	5.25e-13	1.86e-11	12.2798	144.656	0.174154	-7.21876	65.738	90.8682	94.6831	89.2659	169.131	219.153	220.616	207.794
214	BT_RS16420	BT_3241	RagB/SusD family nutrient uptake outer membrane protein	-1.25207	5.88e-08	1.2e-06	7.23062	392.579	0.230902	-5.4225	132.353	245.2	296.009	255.896	538.145	608.656	592.905	471.466
267	BT_RS12550	BT_2479	peptidase M75	-1.24947	1.03e-06	1.69e-05	5.98716	35.9851	0.255773	-4.88508	13.1476	23.7988	24.9166	22.9541	44.5082	53.4071	51.0174	54.1313
166	BT_RS08875	BT_1751	glycine betaine/L-proline ABC transporter ATP-binding protein	-1.24835	6.13e-10	1.61e-08	9.21254	287.222	0.20177	-6.18701	216.497	168.034	171.426	126.673	492.828	429.098	373.668	319.549
399	BT_RS05200	BT_1034	MFS transporter	-1.23988	7.56e-05	0.00082756	4.12148	155.17	0.313258	-3.95801	127.97	61.3	88.7031	92.6665	338.263	207.183	122.717	202.556
221	BT_RS21005	BT_4163	fasciclin domain-containing protein	-1.23805	7.69e-08	1.52e-06	7.11407	64.8491	0.230367	-5.37425	35.0603	48.3188	31.8933	39.9571	117.34	93.9228	77.2155	75.0854
241	BT_RS15105	BT_2980	phage integrase SAM-like domain-containing protein	-1.23107	2.22e-07	4.03e-06	6.65365	214.179	0.237667	-5.17981	142.871	121.158	135.546	114.77	436.181	314.918	245.435	202.556
110	BT_RS08860	BT_1748	hypothetical protein	-1.22642	4.29e-14	1.7e-12	13.3675	137.182	0.162396	-7.55201	89.4037	82.9353	71.7598	84.165	171.559	206.262	221.995	169.379
42	BT_RS07730	BT_1529	sigma-54 dependent transcriptional regulator	-1.22433	2.7e-31	2.81e-29	30.5686	1632.36	0.105219	-11.636	1022.01	944.02	1043.51	905.412	2215.7	2241.26	2561.9	2125.09
1057	BT_RS17580	BT_3476	IPT/TIG domain-containing protein	-1.22105	0.0211023	0.0872943	1.67567	8.99159	0.529476	-2.30615	7.01206	4.32706	4.98332	5.95106	24.2772	7.36649	11.0308	6.98469
970	BT_RS19050	BT_3777	hypothetical protein	-1.21241	0.0139225	0.0627374	1.85628	7.71783	0.493	-2.45926	4.38254	6.49059	5.97999	1.7003	9.71089	11.9705	11.0308	10.477
125	BT_RS01595	BT_0326	sigma-70 family RNA polymerase sigma factor	-1.21022	8.56e-13	2.99e-11	12.0675	703.058	0.169216	-7.15194	510.127	364.915	346.839	476.085	1148.31	918.049	870.053	990.079
159	BT_RS16430	BT_3243	DUF4302 domain-containing protein	-1.20896	1.92e-10	5.27e-09	9.7167	296.415	0.189852	-6.3679	124.464	191.112	209.3	192.134	392.482	468.693	450.883	342.25
124	BT_RS18915	BT_3750	SusC/RagA family TonB-linked outer membrane protein	-1.18726	5.96e-13	2.1e-11	12.2248	154.456	0.164863	-7.20149	101.675	84.3776	98.6698	91.8164	172.368	229.282	242.677	214.779
144	BT_RS19070	BT_3781	glycoside hydrolase family 125 protein	-1.177	1.14e-11	3.47e-10	10.9431	215.345	0.173413	-6.78725	133.229	122.6	112.623	157.278	259.766	268.877	296.452	371.935
1001	BT_RS22315	BT_4424	zinc-binding dehydrogenase	-1.16318	0.016419	0.0716628	1.78465	7.93724	0.484766	-2.39947	2.62952	3.60588	5.97999	7.65137	10.5201	11.9705	12.4096	8.73086
99	BT_RS07175	BT_1416	cytochrome c biogenesis protein ResB	-1.15391	3.28e-15	1.45e-13	14.4841	201.834	0.14644	-7.87975	113.946	146.399	113.62	126.673	279.997	312.155	256.466	265.418
228	BT_RS13280	BT_2626	TonB-dependent receptor	-1.13883	1.29e-07	2.48e-06	6.88941	151.325	0.215686	-5.28005	113.069	88.7047	99.6664	78.214	278.379	195.212	153.052	204.302
405	BT_RS21010	BT_4164	SusC/RagA family TonB-linked outer membrane protein	-1.13867	8.09e-05	0.000873007	4.09205	36.102	0.288882	-3.94164	30.6778	18.7506	21.9266	20.4036	55.0284	61.6944	52.3962	27.9387
471	BT_RS20950	BT_4152	beta-galactosidase	-1.13853	0.000222877	0.00206741	3.65193	22.1175	0.308414	-3.69157	13.1476	14.4235	12.9566	15.3027	37.2251	33.1492	19.3039	31.4311
161	BT_RS07370	BT_1455	RtcB family protein	-1.13082	2.5e-10	6.79e-09	9.60206	85.8442	0.178736	-6.32678	56.973	63.4635	48.8366	45.9082	123.005	116.943	126.854	104.77
156	BT_RS13260	BT_2622	alpha-glucuronidase	-1.12679	8.62e-11	2.41e-09	10.0645	119.644	0.173634	-6.48943	77.1326	87.2623	78.7365	56.9602	174.796	146.409	168.219	167.632
968	BT_RS04775	BT_0948	DUF3871 family protein	-1.10843	0.0139179	0.0627374	1.85642	12.4883	0.450695	-2.45937	7.01206	7.93294	11.96	5.95106	28.3234	16.5746	15.1673	6.98469
63	BT_RS07725	BT_1528	ATP-binding protein	-1.10611	4.46e-22	3.09e-20	21.3507	1114.04	0.114503	-9.66006	739.772	671.415	637.865	777.039	1442.88	1492.64	1708.39	1442.34
383	BT_RS03190	BT_0645	outer membrane beta-barrel protein	-1.10509	5.67e-05	0.000645748	4.24642	4548.85	0.274469	-4.02629	3861.01	2909.95	2613.25	2166.19	9347.54	6694.3	4609.49	4189.07
126	BT_RS18855	BT_3738	response regulator	-1.10472	9.51e-13	3.3e-11	12.0218	1072.61	0.154778	-7.13747	723.995	654.107	643.845	704.776	1827.27	1539.6	1275.43	1211.84
788	BT_RS01345	BT_0273	RagB/SusD family nutrient uptake outer membrane protein	-1.10122	0.00527792	0.029263	2.27754	11.241	0.394765	-2.78956	7.88857	8.65412	5.97999	5.95106	15.3756	16.5746	13.7885	15.7155
1196	BT_RS20585	BT_4078	GDSL-type esterase/lipase family protein	-1.0985	0.0353547	0.129151	1.45155	8.16436	0.522031	-2.10427	10.5181	3.60588	2.98999	4.25076	12.9479	14.733	11.0308	5.23851
317	BT_RS02925	BT_0596	UpxY family transcription antiterminator	-1.09758	1.07e-05	0.000146784	4.97062	1443.89	0.249249	-4.40353	1316.51	824.304	828.228	711.577	2740.09	2001.84	1667.03	1461.55
185	BT_RS22810	BT_4523	restriction endonuclease subunit S	-1.09126	7.33e-09	1.73e-07	8.1349	176.151	0.188698	-5.78312	135.859	98.8011	114.616	103.719	281.616	274.402	215.1	185.094
251	BT_RS18910	BT_3749	FecR domain-containing protein	-1.08221	3.61e-07	6.28e-06	6.44249	370.357	0.212674	-5.08861	284.865	224.286	218.27	225.29	717.797	475.139	426.064	391.142
66	BT_RS07740	BT_1531	ATP-binding protein	-1.0819	1.58e-20	1.04e-18	19.8013	1668.79	0.116487	-9.28772	1237.63	1073.11	1025.57	948.769	2432.58	2324.13	2179.96	2128.58
1168	BT_RS03795	BT_0759	hypothetical protein	-1.07942	0.0320145	0.119591	1.49465	7.49907	0.503407	-2.14423	6.13555	5.04823	3.98666	4.25076	15.3756	6.44568	8.27309	10.477
129	BT_RS11740	BT_2320	AraC family transcriptional regulator	-1.06652	1.61e-12	5.46e-11	11.7932	979.953	0.150971	-7.0644	657.38	615.163	555.142	708.176	1587.73	1333.34	1314.04	1068.66
397	BT_RS22555	BT_4472	DUF5020 family protein	-1.06424	7.17e-05	0.000789292	4.14448	269.116	0.268036	-3.9705	230.521	165.871	144.516	157.278	550.284	372.929	239.92	291.611
215	BT_RS13270	BT_2624	DUF4361 domain-containing protein	-1.05447	6.25e-08	1.27e-06	7.20412	72.9701	0.194854	-5.41159	47.3314	38.2223	54.8165	51.0091	114.912	91.1603	93.7617	92.5471
746	BT_RS08835	BT_1743	GDSL-type esterase/lipase family protein	-1.0506	0.00415691	0.0243452	2.38123	104.467	0.366573	-2.866	109.563	57.6941	51.8266	54.4097	224.16	167.588	74.4578	96.0394
598	BT_RS06405	BT_1269	efflux RND transporter periplasmic adaptor subunit	-1.0485	0.0011641	0.00850497	2.93401	21.093	0.322862	-3.24753	10.5181	12.9812	14.95	16.1529	23.468	24.8619	41.3654	24.4464
307	BT_RS20385	BT_4039	TonB-dependent receptor	-1.04578	7.51e-06	0.000107014	5.12436	54.3164	0.233507	-4.47858	43.8254	33.1741	26.9099	39.107	90.635	77.3482	60.6693	62.8622
297	BT_RS16300	BT_3220	tetratricopeptide repeat protein	-1.04465	4.92e-06	7.24e-05	5.30803	2754.86	0.228691	-4.56798	2349.92	1952.22	1404.3	1490.32	5073.94	3721.92	2906.61	3139.62
678	BT_RS05660	BT_1122	lactonase family protein	-1.04317	0.00239909	0.0154596	2.61995	16.9438	0.343624	-3.03579	13.1476	7.21176	11.96	12.7523	25.0865	22.0995	27.577	15.7155
426	BT_RS20765	BT_4114	TonB-dependent receptor	-1.04068	0.000110161	0.0011298	3.95797	44.3585	0.269116	-3.86705	40.3193	19.4718	29.8999	27.2049	70.404	57.0903	44.1231	66.3545
140	BT_RS16435	BT_3244	BACON domain-containing protein	-1.04032	5.11e-12	1.59e-10	11.2916	264.92	0.150715	-6.90259	155.142	188.227	183.386	169.18	386.817	405.157	343.333	288.118
1177	BT_RS20270	BT_4016	hypothetical protein	-1.03848	0.0328703	0.122014	1.4832	7.44353	0.486712	-2.13366	3.50603	6.49059	5.97999	3.40061	8.90165	10.1289	12.4096	8.73086
542	BT_RS21015	BT_4165	RagB/SusD family nutrient uptake outer membrane protein	-1.0374	0.000584935	0.0047151	3.23289	20.9117	0.3017	-3.43851	12.2711	13.7023	15.9466	13.6024	27.5142	34.9908	24.8193	24.4464
289	BT_RS01580	BT_0323	hypothetical protein	-1.03492	3.35e-06	5.07e-05	5.47496	1099.61	0.222668	-4.64782	557.459	665.646	748.495	911.363	1066.58	1284.53	1603.6	1959.2
394	BT_RS11060	BT_2185	hypothetical protein	-1.03339	6.87e-05	0.000762088	4.16304	37.0555	0.259604	-3.98065	35.0603	20.1929	20.93	22.1039	58.2653	49.7238	48.2597	41.9081
567	BT_RS15165	BT_2991	DUF6043 family protein	-1.02162	0.000826485	0.00636846	3.08277	34.1335	0.30553	-3.34377	20.1597	27.4047	10.9633	31.4556	50.1729	53.4071	35.85	43.6543
205	BT_RS05655	BT_1121	carboxymuconolactone decarboxylase family protein	-1.01909	3.28e-08	6.99e-07	7.48413	135.558	0.18443	-5.52565	112.193	82.9353	94.6831	69.7124	196.646	191.529	151.673	185.094
253	BT_RS19970	BT_3958	TonB-dependent receptor	-1.01708	4.2e-07	7.25e-06	6.37675	2253.96	0.201015	-5.05971	1611.9	1388.99	1475.06	1490.32	4209.67	3155.62	2440.56	2259.55
525	BT_RS15530	BT_3062	DsbA family protein	-1.01399	0.000444303	0.00369745	3.35232	122.275	0.2887	-3.51227	120.958	69.9541	78.7365	56.11	231.443	170.35	140.643	110.009
145	BT_RS08870	BT_1750	proline/glycine betaine ABC transporter permease	-1.01337	1.3e-11	3.93e-10	10.8861	255.147	0.149724	-6.76828	188.449	177.409	168.436	143.676	366.586	350.829	368.152	277.641
