# Supplementary material for: Dual membrane-spanning anti-sigma 2 controls OMV biogenesis and colonization fitness in Bacteroides thetaiotaomicron
Source: J Bacteriol. 2026 Mar 5;208(4):e00442-25. doi: 10.1128/jb.00442-25 (PMC13088901; doi:10.1128/jb.00442-25)
Supplement: Data Set S5 — RNA sequencing data for Δdma2 vs Δdma2-das2. [file jb.00442-25-s0005.xlsx]

## Sheet: Dataset S5
	Supplemental Dataset S5: RNA Sequencing- Δdma2 vs Δdma2-das2
X	Locus_tag	Old_Locus_Tag	Putative_Function	log2FoldChange	pvalue	padj	-Log10pvalue	baseMean	lfcSE	stat	X.ExpOut.230313_NS500751_0207_AHYGWMBGXH.Out.Rep.Bams.BT.d1558.a	X.ExpOut.230313_NS500751_0207_AHYGWMBGXH.Out.Rep.Bams.BT.d1558.b	X.ExpOut.230313_NS500751_0207_AHYGWMBGXH.Out.Rep.Bams.BT.d1558.c	X.ExpOut.230313_NS500751_0207_AHYGWMBGXH.Out.Rep.Bams.BT.d1558.d	X.ExpOut.230313_NS500751_0207_AHYGWMBGXH.Out.Rep.Bams.BT.dbd155859.a	X.ExpOut.230313_NS500751_0207_AHYGWMBGXH.Out.Rep.Bams.BT.dbd155859.b	X.ExpOut.230313_NS500751_0207_AHYGWMBGXH.Out.Rep.Bams.BT.dbd155859.c	X.ExpOut.230313_NS500751_0207_AHYGWMBGXH.Out.Rep.Bams.BT.dbd155859.d
9	BT_RS08395	BT_1656	UpxY family transcription antiterminator	-4.69262	2.80048e-128	1.44474e-125	127.553	1373.26	0.194752	-24.0953	136.658	92.0495	83.3258	97.0409	3232.98	2775.7	2401.06	2167.23
45	BT_RS19100	BT_3788	TonB-dependent receptor	-4.68921	9.31637e-62	9.61242e-60	61.0308	337.308	0.28278	-16.5826	26.6649	28.3762	17.2398	27.726	710.27	441.26	504.29	942.637
53	BT_RS19095	BT_3787	IPT/TIG domain-containing protein	-4.64277	1.67438e-57	1.46682e-55	56.7761	183.873	0.290479	-15.9832	16.6656	13.1499	9.57768	17.1249	505.324	298.606	263.515	347.024
38	BT_RS22905	BT_4543	restriction endonuclease subunit S	-4.57251	3.18189e-71	3.88777e-69	70.4973	418.821	0.25624	-17.8446	41.6639	43.6024	22.9864	26.095	1045.07	893.4	655.443	622.307
12	BT_RS08335	BT_1644	sugar transferase	-4.56777	2.59227e-124	1.00299e-121	123.586	500.063	0.19262	-23.7139	40.8306	41.5261	34.4796	44.8509	1203.86	956.264	896.218	782.472
18	BT_RS08345	BT_1646	glycosyltransferase family 2 protein	-4.44051	1.51828e-108	3.91631e-106	107.819	636.146	0.200627	-22.1331	64.1624	56.0602	52.6772	51.3746	1586.37	1274.21	1023.29	981.01
26	BT_RS08340	BT_1645	glycosyltransferase	-4.40861	1.30527e-90	2.3309e-88	89.8843	404.842	0.218402	-20.1858	42.4972	33.2209	34.4796	35.8807	995.004	846.251	660.794	590.608
29	BT_RS08380	BT_1653	Wzz/FepE/Etk N-terminal domain-containing protein	-4.29459	7.13476e-87	1.1423e-84	86.1466	584.679	0.217383	-19.7559	64.1624	55.3681	46.9306	60.3448	1454.96	1183.54	1031.32	780.804
24	BT_RS08350	BT_1647	hypothetical protein	-4.28509	3.88995e-99	7.52542e-97	98.4101	872.801	0.20276	-21.1338	105.826	85.1285	68.0015	81.547	2149.58	1723.94	1462.04	1306.35
25	BT_RS08375	BT_1652	lipopolysaccharide biosynthesis protein	-4.25975	1.77687e-98	3.3e-96	97.7503	1451.65	0.202249	-21.062	184.154	125.963	124.51	141.892	3603.76	2878.46	2315.45	2238.97
57	BT_RS19105	BT_3789	RagB/SusD family nutrient uptake outer membrane protein	-4.24379	8.73572e-57	7.11578e-55	56.0587	278.69	0.267243	-15.8799	32.4978	33.2209	19.1554	26.095	601.539	357.843	446.771	712.4
33	BT_RS08360	BT_1649	glycosyltransferase family 25 protein	-4.18691	1.99601e-81	2.80833e-79	80.6998	1119.93	0.219069	-19.1123	144.99	110.736	108.228	102.749	2931.04	2180.91	1832.57	1548.26
7	BT_RS08390	BT_1655	UpxZ family transcription anti-terminator antagonist	-4.17549	3.72638e-149	2.47165e-146	148.429	799.299	0.160529	-26.0109	83.3278	87.2048	84.2836	80.7315	1708.4	1738.44	1359.04	1252.96
32	BT_RS08365	BT_1650	CDP-glycerol glycerophosphotransferase family protein	-4.15414	4.03978e-84	5.86147e-82	83.3936	997.881	0.213765	-19.4332	114.992	114.889	110.143	84.8089	2460.91	2087.82	1694.79	1314.69
47	BT_RS08355	BT_1648	glycosyltransferase	-4.08224	8.97366e-61	8.86484e-59	60.047	631.75	0.248222	-16.4459	92.4938	67.826	68.0015	53.821	1656.78	1312.9	909.594	892.586
63	BT_RS19060	BT_3779	hypothetical protein	-4.05501	5.10593e-52	3.76299e-50	51.2919	312.268	0.267201	-15.1759	42.4972	33.913	29.6908	35.8807	886.273	589.958	469.511	410.423
41	BT_RS08370	BT_1651	bifunctional cytidylyltransferase/SDR family oxidoreductase	-3.97177	1.86494e-63	2.11193e-61	62.7293	1105.43	0.236191	-16.8159	179.155	124.578	113.017	113.35	2790.23	2318.73	1702.81	1501.55
4	BT_RS13295	BT_2629	GH92 family glycosyl hydrolase	-3.94576	3.46966e-217	4.0274e-214	216.46	874.718	0.125437	-31.456	99.9933	99.6627	121.637	106.827	1747.51	1638.1	1704.15	1479.86
184	BT_RS24340			-3.90316	2.89684e-14	7.3098e-13	13.5381	20.7574	0.513382	-7.60285	3.33311	2.07631	2.8733	2.44641	61.0144	33.8501	32.1033	28.3625
933	BT_RS18475			-3.90056	0.00900188	0.0447971	2.04567	1.19286	1.49333	-2.61198	0	0	0	0	0.782236	2.41786	1.33764	5.00515
5	BT_RS08385	BT_1654	SLBB domain-containing protein	-3.85282	1.68044e-214	1.56046e-211	213.775	2778.11	0.123254	-31.2591	328.311	346.743	363.952	400.396	5580.47	5348.31	5445.53	4411.21
87	BT_RS19110	BT_3790	DUF4361 domain-containing protein	-3.84074	5.99786e-38	3.20093e-36	37.222	79.6193	0.298244	-12.8779	10.8326	8.99732	7.66214	13.863	159.576	100.341	153.828	181.854
84	BT_RS19120	BT_3792	glycoside hydrolase family 76 protein	-3.83395	4.03749e-39	2.23168e-37	38.3939	180.024	0.293014	-13.0845	26.6649	26.992	23.9442	16.3094	269.871	250.249	295.618	530.546
82	BT_RS19115	BT_3791	LamG domain-containing protein	-3.79365	6.67665e-40	3.78045e-38	39.1754	166.928	0.286951	-13.2206	27.4982	27.6841	12.451	21.2022	328.539	238.159	239.437	440.454
36	BT_RS08745	BT_1725	UpxY family transcription antiterminator	-3.72072	1.1857e-78	1.52922e-76	77.926	340.19	0.198163	-18.7761	48.3301	57.4444	45.9729	39.958	784.582	674.583	555.12	515.531
339	BT_RS05400	BT_1074	porin family protein	-3.2929	2.07539e-06	2.84249e-05	5.6829	1221.6	0.693835	-4.74594	57.4962	181.331	283.499	382.455	693.843	1879.89	2356.92	3937.39
172	BT_RS16310	BT_3222	DUF4848 domain-containing protein	-3.1275	4.44615e-16	1.2002e-14	15.352	1677.12	0.384887	-8.12575	592.46	429.103	182.934	172.88	4388.34	3155.31	2572.28	1923.65
234	BT_RS19065	BT_3780	glycoside hydrolase family 130 protein	-3.09823	1.63918e-09	3.25244e-08	8.78537	21.6517	0.513798	-6.03004	1.66656	5.53681	4.78884	5.70829	18.7737	24.1786	50.8303	61.7302
300	BT_RS05395	BT_1073	DUF4136 domain-containing protein	-3.07455	3.23014e-07	4.99918e-06	6.49078	830.332	0.601732	-5.1095	73.3284	139.805	207.836	283.784	483.422	1334.66	1482.1	2637.72
141	BT_RS08300	BT_1637	hypothetical protein	-3.05689	5.30933e-21	1.74831e-19	20.275	48.0706	0.325101	-9.40287	9.16605	8.30522	11.4932	13.0475	117.335	82.2073	89.6218	53.3883
129	BT_RS19055	BT_3778	hypothetical protein	-2.9718	7.77147e-23	2.79713e-21	22.1095	69.3992	0.302093	-9.83737	15.8323	21.4552	11.4932	13.863	167.398	129.356	119.05	76.7457
201	BT_RS19050	BT_3777	hypothetical protein	-2.96762	5.06671e-12	1.17038e-10	11.2953	19.3586	0.429859	-6.90369	4.16639	6.22892	5.74661	1.63094	43.023	36.2679	36.1162	21.689
200	BT_RS19045	BT_3776	hypothetical protein	-2.94617	4.58246e-12	1.06382e-10	11.3389	21.7819	0.425873	-6.91794	2.49983	4.84471	5.74661	7.33923	53.192	37.4769	41.4668	21.689
299	BT_RS05390	BT_1072	DUF4251 domain-containing protein	-2.89243	3.12369e-07	4.8506e-06	6.50533	978.249	0.565389	-5.11583	111.659	157.107	271.048	388.979	655.514	1505.12	1686.76	3049.81
52	BT_RS13290	BT_2628	response regulator	-2.88632	7.03458e-59	6.28107e-57	58.1528	324.147	0.178393	-16.1795	79.9947	77.5154	81.4103	70.9459	706.359	599.63	446.771	530.546
19	BT_RS08315	BT_1640	DNA-binding protein	-2.85869	1.64796e-103	4.02709e-101	102.783	569.463	0.132323	-21.604	121.659	133.576	147.496	150.047	1048.98	903.071	1111.58	939.301
56	BT_RS19085	BT_3784	GH92 family glycosyl hydrolase	-2.78627	5.13922e-57	4.26096e-55	56.2891	1073.94	0.175093	-15.9131	249.15	243.62	288.288	308.248	2320.89	1956.05	1820.53	1404.78
179	BT_RS16315	BT_3223	hypothetical protein	-2.71748	4.52537e-15	1.17382e-13	14.3443	633.368	0.346642	-7.83945	241.651	212.475	121.637	92.9636	1616.88	1299.6	856.089	625.644
67	BT_RS08740	BT_1724	UpxZ family transcription anti-terminator antagonist	-2.68271	9.1487e-50	6.33991e-48	49.0386	462.922	0.180878	-14.8316	128.325	137.728	110.143	123.136	972.319	834.162	818.635	578.929
213	BT_RS16305	BT_3221	DUF3244 domain-containing protein	-2.63463	1.24603e-10	2.71611e-09	9.90447	283.097	0.40951	-6.43362	133.324	101.047	36.3952	43.2199	756.422	438.842	493.589	261.936
4736	BT_RS24065	BT_4776	conjugative transposon protein TraK	-2.4282	0.306545		0.513505	0.404107	2.37477	-1.0225	0	0	0	0	1.56447	0	0	1.66838
249	BT_RS19040	BT_3775	hypothetical protein	-2.41826	4.76122e-09	8.87806e-08	8.32228	21.7252	0.413003	-5.85531	8.33278	12.4578	2.8733	3.26188	46.9341	37.4769	30.7657	31.6993
92	BT_RS19090	BT_3786	hybrid sensor histidine kinase/response regulator transcription factor	-2.35052	3.31386e-35	1.67242e-33	34.4797	530.346	0.189849	-12.381	207.486	157.107	195.385	136.999	1102.95	868.012	702.26	872.565
160	BT_RS14215	BT_2803	ribokinase	-2.32514	2.77187e-17	8.04362e-16	16.5572	60.7484	0.274976	-8.4558	21.6652	17.9946	19.1554	21.2022	71.1835	84.6251	108.349	141.813
95	BT_RS19070	BT_3781	glycoside hydrolase family 125 protein	-2.25527	3.46559e-34	1.69376e-32	33.4602	363.94	0.184993	-12.1911	126.658	117.657	108.228	150.862	613.273	458.185	585.886	750.773
134	BT_RS13310	BT_2632	glycoside hydrolase family 125 protein	-2.21057	2.21488e-22	7.67441e-21	21.6546	156.688	0.227158	-9.73142	39.164	58.1365	59.3816	65.2376	237.017	203.1	239.437	352.029
252	BT_RS06400	BT_1268	efflux RND transporter permease subunit	-2.1591	6.1209e-09	1.12775e-07	8.21318	71.7757	0.3714	-5.81342	13.3324	24.9157	34.4796	31.8033	68.8367	94.2966	102.998	203.543
66	BT_RS08305	BT_1638	DUF3987 domain-containing protein	-2.1515	3.31886e-50	2.33477e-48	49.479	567.505	0.144401	-14.8995	186.654	206.246	221.244	221.808	1080.27	951.428	914.945	757.447
574	BT_RS13605	BT_2691	cyclodeaminase/cyclohydrolase family protein	-2.11685	0.00042126	0.00340751	3.37545	21.3105	0.600287	-3.52639	9.99933	4.84471	7.66214	8.97017	10.1691	19.3429	22.7399	86.756
4723	BT_RS21910	BT_4340	hypothetical protein	-2.08022	0.136212		0.865785	1.07964	1.39608	-1.49005	0.833278	0	0	0.81547	1.56447	2.41786	1.33764	1.66838
153	BT_RS08320			-2.06824	1.90438e-18	5.77911e-17	17.7202	57.5909	0.236024	-8.76281	16.6656	22.1473	23.9442	26.095	84.4815	103.968	108.349	75.0773
189	BT_RS11425	BT_2259	SusD/RagB family nutrient-binding outer membrane lipoprotein	-2.04063	8.85768e-14	2.17599e-12	13.0527	1637.2	0.273657	-7.45691	578.295	735.704	682.888	565.121	3721.1	3208.5	2244.56	1361.4
484	BT_RS14240	BT_2808	nucleoside hydrolase	-2.03608	9.20861e-05	0.00088338	4.03581	17.955	0.520664	-3.91055	5.83294	8.30522	8.61991	4.89282	21.9026	13.2982	17.3893	63.3986
101	BT_RS13280	BT_2626	TonB-dependent receptor	-2.01391	7.53986e-31	3.46609e-29	30.1226	227.92	0.174392	-11.5482	107.493	85.1285	95.7768	75.0233	448.221	337.292	335.747	338.682
195	BT_RS11430	BT_2260	SusC/RagA family TonB-linked outer membrane protein	-1.96439	8.89677e-13	2.11834e-11	12.0508	3244.14	0.274872	-7.14658	1308.25	1449.26	1404.09	1133.5	7672.95	5866.94	4477.08	2641.05
421	BT_RS14225	BT_2805	TonB-dependent receptor	-1.94398	3.25257e-05	0.00035871	4.48777	36.6883	0.467864	-4.15502	15.8323	13.842	16.2821	13.863	25.0315	29.0143	56.1808	123.46
294	BT_RS06395	BT_1267	TolC family protein	-1.94126	2.45695e-07	3.88014e-06	6.6096	41.1915	0.376144	-5.16095	5.83294	15.2262	17.2398	29.3569	50.0631	62.8644	58.8561	90.0928
333	BT_RS20105	BT_3984	SusD/RagB family nutrient-binding outer membrane lipoprotein	-1.93857	1.55495e-06	2.16805e-05	5.80828	35.8993	0.40353	-4.80404	13.3324	13.1499	21.0709	11.4166	39.1118	33.8501	46.8174	108.445
4715	BT_RS19685	BT_3900	hypothetical protein	-1.92206	0.474764		0.323522	0.264984	2.68914	-0.714749	0	0	0	0	0.782236	0	1.33764	0
1779	BT_RS23275	BT_4618	helix-turn-helix domain-containing protein	-1.92067	0.11016	0.287507	0.957974	2.08948	1.20232	-1.59747	0	0.692102	0.957768	1.63094	0	2.41786	2.67528	8.34192
162	BT_RS13530	BT_2676a	hypothetical protein	-1.91893	4.21116e-17	1.20694e-15	16.3756	77.4537	0.228257	-8.40686	33.3311	31.1446	27.7753	38.3271	161.923	119.684	105.673	101.771
150	BT_RS08310	BT_1639	DUF4248 domain-containing protein	-1.9121	4.33499e-19	1.34182e-17	18.363	276.394	0.214167	-8.92807	135.824	114.197	85.2413	129.66	564.774	452.14	410.655	318.661
578	BT_RS03390	BT_0678	TolC family protein	-1.86326	0.000469228	0.00376925	3.32862	1385.77	0.532704	-3.49773	245.817	493.469	675.226	975.302	942.594	1901.65	2465.27	3386.82
119	BT_RS13275	BT_2625	RagB/SusD family nutrient uptake outer membrane protein	-1.83196	6.61248e-25	2.55848e-23	24.1796	190.708	0.177755	-10.3061	90.8273	89.9732	89.0724	66.0531	363.74	296.188	272.878	256.931
220	BT_RS05405	BT_1075	histidine kinase	-1.82222	2.44912e-10	5.16875e-09	9.61099	1114.02	0.287863	-6.33016	442.47	418.722	548.801	553.704	842.468	1598.21	1903.46	2604.35
538	BT_RS20110	BT_3985	glycoside hydrolase family 18	-1.81333	0.000248938	0.00214971	3.60391	25.9174	0.494993	-3.66335	14.999	13.1499	9.57768	7.33923	21.1204	22.9697	28.0904	90.0928
199	BT_RS16320	BT_3224	TIGR00730 family Rossman fold protein	-1.80962	1.94862e-12	4.54646e-11	11.7103	1222.2	0.257118	-7.03811	802.446	520.461	410.882	437.092	2453.09	2155.52	1686.76	1311.35
154	BT_RS13525	BT_2676	outer membrane beta-barrel protein	-1.80454	3.3241e-18	1.00219e-16	17.4783	147.252	0.207423	-8.69982	60.8293	65.7497	59.3816	77.4697	298.032	223.652	226.061	166.838
117	BT_RS19030	BT_3773	GH92 family glycosyl hydrolase	-1.78503	8.28004e-26	3.28583e-24	25.082	1613.45	0.169938	-10.504	604.96	775.154	770.045	754.31	2866.89	2802.3	2505.4	1828.55
266	BT_RS05410	BT_1076	LytTR family DNA-binding domain-containing protein	-1.77836	1.53797e-08	2.69108e-07	7.81305	919.307	0.31435	-5.65727	354.143	392.422	465.475	446.878	634.393	1198.05	1575.74	2287.36
121	BT_RS13305	BT_2631	glycoside hydrolase family 88 protein	-1.77356	2.59119e-24	9.94289e-23	23.5865	246.339	0.174323	-10.174	82.4945	121.118	112.059	128.844	319.934	377.186	405.305	423.77
171	BT_RS13270	BT_2624	DUF4361 domain-containing protein	-1.73637	3.72171e-16	1.01052e-14	15.4293	98.1894	0.213122	-8.14729	44.997	36.6814	52.6772	48.9282	197.123	134.191	139.114	131.802
1923	BT_RS04870	BT_0967	DUF3098 domain-containing protein	-1.73407	0.139352	0.336459	0.855888	2.92526	1.17309	-1.47821	0	0	3.83107	1.63094	0	7.25358	4.01292	6.67354
810	BT_RS03395	BT_0679	efflux RND transporter periplasmic adaptor subunit	-1.71824	0.00407486	0.0233043	2.38989	1510.79	0.59821	-2.87231	219.152	576.521	793.032	1228.1	973.101	2023.75	2694	3578.69
456	BT_RS01345	BT_0273	RagB/SusD family nutrient uptake outer membrane protein	-1.71652	5.74191e-05	0.000584642	4.24094	15.0736	0.426659	-4.02317	7.4995	8.30522	5.74661	5.70829	16.427	18.134	18.7269	40.0412
431	BT_RS01560	BT_0318	SusD/RagB family nutrient-binding outer membrane lipoprotein	-1.68386	3.69562e-05	0.000398115	4.43231	96.915	0.408135	-4.12573	34.9977	42.9103	43.0995	61.9757	76.6591	84.6251	125.738	305.314
305	BT_RS16400	BT_3239	SusC/RagA family TonB-linked outer membrane protein	-1.6523	4.05955e-07	6.17984e-06	6.39152	1191.78	0.326145	-5.06614	348.31	646.423	588.069	719.245	2671.34	2010.45	1729.57	820.845
541	BT_RS18040	BT_3574	hypothetical protein	-1.63457	0.000255522	0.00219296	3.59257	15.0783	0.447011	-3.65666	9.99933	9.68942	4.78884	4.07735	17.9914	13.2982	24.0775	36.7045
46	BT_RS12650	BT_2500	DUF3836 domain-containing protein	-1.63422	7.25084e-61	7.31862e-59	60.1396	1771.23	0.0992915	-16.4588	873.275	780.691	968.303	831.78	2586.07	2654.81	2728.78	2746.16
132	BT_RS19075	BT_3782	glycoside hydrolase family 88 protein	-1.63326	1.47661e-22	5.19387e-21	21.8307	552.722	0.167127	-9.77257	194.154	263.691	282.541	337.605	811.961	865.594	845.388	820.845
446	BT_RS20135	BT_3990	GH92 family glycosyl hydrolase	-1.63302	5.0641e-05	0.000527189	4.2955	62.3265	0.402952	-4.05265	32.4978	31.1446	24.902	31.8033	43.023	54.4019	98.9853	181.854
147	BT_RS22900	BT_4542	restriction endonuclease subunit S	-1.6299	3.76381e-20	1.1888e-18	19.4244	152.881	0.177267	-9.1946	89.994	58.1365	71.8326	79.9161	258.92	229.697	199.308	235.242
1137	BT_RS01700	BT_0348	alpha-N-arabinofuranosidase	-1.60911	0.0223868	0.0914175	1.65001	20.8052	0.704595	-2.28374	9.16605	11.0736	9.57768	10.6011	7.82236	6.04465	18.7269	93.4295
728	BT_RS03400	BT_0680	CusA/CzcA family heavy metal efflux RND transporter	-1.59634	0.00222325	0.0141424	2.65301	5514.12	0.521909	-3.05867	975.768	2209.88	3150.1	4626.98	3838.43	7262.05	9161.49	12888.3
106	BT_RS07735	BT_1530	TolC family protein	-1.57929	6.49432e-29	2.84464e-27	28.1875	5263.02	0.14153	-11.1587	3185.62	2531.02	2548.62	2293.1	9150.59	7049.27	7684.73	7661.22
207	BT_RS13285	BT_2627	IPT/TIG domain-containing protein	-1.57688	3.21342e-11	7.20769e-10	10.493	94.1833	0.23761	-6.63644	63.3291	49.1392	34.4796	42.4044	179.132	128.147	108.349	148.486
173	BT_RS13265	BT_2623	glycoside hydrolase family 88 protein	-1.56753	4.70104e-16	1.26167e-14	15.3278	210.748	0.193069	-8.11898	114.992	111.428	96.7345	103.565	430.23	282.89	267.528	278.62
332	BT_RS10225	BT_2020	inorganic phosphate transporter	-1.55958	1.53768e-06	2.15043e-05	5.81314	65.9942	0.324489	-4.80628	24.1651	29.0683	35.4374	44.0354	57.1032	96.7145	82.9336	158.497
181	BT_RS07755	BT_1534	DUF2807 domain-containing protein	-1.55956	8.9201e-15	2.28818e-13	14.0496	906.638	0.201135	-7.75377	605.793	428.411	421.418	383.271	1783.5	1274.21	1252.03	1104.47
125	BT_RS19035	BT_3774	discoidin domain-containing protein	-1.54716	1.68123e-23	6.24475e-22	22.7744	734.081	0.154866	-9.99027	288.314	373.043	390.769	446.062	1217.94	1015.5	1131.64	1009.37
686	BT_RS06445	BT_1277	L-fucose:H+ symporter permease	-1.54508	0.00171146	0.0115835	2.76663	33.6841	0.492659	-3.13621	17.4988	16.6104	12.451	21.2022	21.9026	36.2679	26.7528	116.787
137	BT_RS07750	BT_1533	ABC transporter permease	-1.54394	1.32503e-21	4.4906e-20	20.8778	1364.39	0.161706	-9.54778	847.443	639.502	725.03	577.353	2453.09	1836.37	1987.73	1848.57
277	BT_RS13260	BT_2622	alpha-glucuronidase	-1.54183	5.98874e-08	1.00382e-06	7.22266	139.843	0.284516	-5.41914	73.3284	83.7443	75.6637	54.6365	315.241	222.443	175.231	118.455
123	BT_RS07765	BT_1536	efflux RND transporter periplasmic adaptor subunit	-1.53901	4.21497e-24	1.59107e-22	23.3752	5770.29	0.151978	-10.1265	3648.92	2701.27	3071.56	2398.3	9527.63	8033.34	8836.44	7944.85
351	BT_RS16395	BT_3238	RagB/SusD family nutrient uptake outer membrane protein	-1.53872	3.85095e-06	5.09401e-05	5.41443	439.445	0.333109	-4.61927	102.493	275.457	242.315	280.522	826.823	754.373	691.559	342.019
292	BT_RS11055	BT_2184	RNA polymerase sigma factor	-1.52863	2.0361e-07	3.23754e-06	6.6912	24.5807	0.294193	-5.19601	9.16605	11.7657	14.3665	15.4939	36.7651	36.2679	36.1162	36.7045
888	BT_RS08930	BT_1762	RagB/SusD family nutrient uptake outer membrane protein	-1.50833	0.00713087	0.0372845	2.14686	6297.67	0.560578	-2.69067	1914.04	2899.91	3419.23	4869.99	4138.03	5827.05	8974.22	18338.9
791	BT_RS06440	BT_1276	L-rhamnose mutarotase	-1.50778	0.00359023	0.0210739	2.44488	14.864	0.517765	-2.91209	7.4995	11.7657	5.74661	4.89282	11.7335	14.5072	16.0517	46.7148
540	BT_RS15300	BT_3015	M60 family metallopeptidase	-1.50689	0.000252283	0.00216964	3.59811	36.0805	0.411727	-3.65993	19.1654	17.9946	18.1976	18.7558	35.2006	31.4322	36.1162	111.782
806	BT_RS13600	BT_2690	histidine ammonia-lyase	-1.50396	0.00391308	0.0225415	2.40748	54.4326	0.521288	-2.88509	24.1651	24.2236	25.8597	38.3271	25.0315	47.1483	52.1679	198.538
155	BT_RS07745	BT_1532	FtsX-like permease family protein	-1.49884	3.82485e-18	1.14573e-16	17.4174	1246.32	0.1726	-8.68388	739.951	677.568	645.535	544.734	2350.62	1734.82	1819.19	1458.17
308	BT_RS06405	BT_1269	efflux RND transporter periplasmic adaptor subunit	-1.49314	4.65852e-07	7.02257e-06	6.33175	24.784	0.296265	-5.03987	9.99933	12.4578	14.3665	15.4939	40.6763	37.4769	29.4281	38.3728
169	BT_RS21370	BT_4235	DUF5033 domain-containing protein	-1.49034	2.89422e-16	7.97794e-15	15.5385	2378.14	0.182245	-8.17765	1349.91	1275.54	934.781	1434.41	4322.63	3126.29	3698.57	2882.97
104	BT_RS19970	BT_3958	TonB-dependent receptor	-1.48565	1.27213e-29	5.67932e-28	28.8955	2713.34	0.131442	-11.3027	1532.4	1332.99	1417.5	1429.52	4536.18	3586.9	3408.3	4462.93
204	BT_RS23355	BT_4634	TonB-dependent receptor	-1.48088	8.14866e-12	1.85462e-10	11.0889	126.83	0.216632	-6.83591	77.4948	41.5261	68.0015	80.7315	165.052	181.34	188.607	211.885
542	BT_RS23800	BT_4724	TonB-dependent receptor	-1.48027	0.000259033	0.00221898	3.58665	31.5049	0.405202	-3.65316	21.6652	16.6104	13.4087	13.863	33.6361	38.6858	24.0775	90.0928
1145	BT_RS02175	BT_0443	fibronectin type III-like domain-contianing protein	-1.47387	0.0232993	0.094479	1.63266	5.89684	0.649713	-2.26849	5.83294	2.07631	0.957768	3.26188	7.04012	3.62679	9.36347	15.0155
367	BT_RS13255	BT_2621	GDSL-type esterase/lipase family protein	-1.46902	5.62188e-06	7.11237e-05	5.25012	86.2398	0.323563	-4.54013	44.997	50.5234	61.2971	27.726	194.777	134.191	102.998	73.4089
317	BT_RS16385	BT_3236	DUF4302 domain-containing protein	-1.44674	7.65324e-07	1.11789e-05	6.11615	363.125	0.292624	-4.94401	137.491	222.165	201.131	220.177	783.018	581.496	490.913	268.61
832	BT_RS08935	BT_1763	TonB-dependent receptor	-1.44627	0.004571	0.0255086	2.33999	14616.2	0.510002	-2.83581	5407.97	7060.82	8619.91	10301	10589.9	13997	19262	41691.3
1340	BT_RS01330	BT_0270	hypothetical protein	-1.44473	0.0445263	0.15405	1.35138	4.72194	0.719091	-2.0091	4.16639	2.07631	0.957768	2.44641	3.12894	3.62679	8.02583	13.3471
451	BT_RS08905	BT_1757	carbohydrate kinase	-1.44317	5.24482e-05	0.000538915	4.28027	2552.1	0.356828	-4.04444	1016.6	1375.21	1526.68	1569.78	1808.53	2462.59	3536.72	7120.67
261	BT_RS20100	BT_3983	SusC/RagA family TonB-linked outer membrane protein	-1.44232	1.0762e-08	1.91448e-07	7.96811	167.995	0.252231	-5.71826	92.4938	109.352	87.1569	70.9459	219.808	186.175	199.308	378.723
276	BT_RS14845			-1.44078	5.26603e-08	8.85877e-07	7.27852	62.2564	0.264747	-5.44209	24.9983	40.834	24.902	42.4044	87.6104	66.4912	119.05	91.7612
823	BT_RS14230	BT_2806	RagB/SusD family nutrient uptake outer membrane protein	-1.43414	0.00431848	0.0243629	2.36467	25.3895	0.502519	-2.85391	15.8323	6.92102	14.3665	17.1249	21.9026	18.134	25.4151	83.4192
265	BT_RS03470	BT_0694	ABC transporter ATP-binding protein	-1.42372	1.54173e-08	2.69108e-07	7.81199	792.572	0.251681	-5.65685	478.301	419.414	415.671	410.181	1726.39	1136.39	1103.55	650.67
449	BT_RS16390	BT_3237	putative zinc-binding metallopeptidase	-1.41391	5.10701e-05	0.000529007	4.29183	226.429	0.349054	-4.05068	64.9957	140.497	145.581	144.338	488.115	374.769	306.319	146.818
4677	BT_RS24600			-1.41352	0.404677		0.392891	0.686238	1.6963	-0.833297	0	0.692102	0	0.81547	1.56447	2.41786	0	0
267	BT_RS03475	BT_0695	ABC transporter permease	-1.40939	2.14918e-08	3.73733e-07	7.66773	3834.4	0.251698	-5.59954	2309.01	2176.66	2051.54	1854.38	8251.02	5773.85	5133.86	3124.88
2627	BT_RS13090			-1.38702	0.327672	0.579133	0.484561	1.21012	1.41705	-0.978814	0	0	0.957768	1.63094	0	2.41786	1.33764	3.33677
418	BT_RS16380	BT_1944	helix-turn-helix domain-containing protein	-1.38265	2.97599e-05	0.000330562	4.52637	262.812	0.33115	-4.1753	137.491	178.562	140.792	127.213	619.531	404.992	337.085	156.828
786	BT_RS16205			-1.37955	0.00342009	0.0202029	2.46596	9.52737	0.471283	-2.92722	4.99967	3.46051	3.83107	8.97017	14.8625	15.7161	9.36347	15.0155
536	BT_RS08925	BT_1761	DUF4960 domain-containing protein	-1.36738	0.000247328	0.00214243	3.60673	6639.53	0.37309	-3.66501	2366.51	3360.15	3920.14	5188.84	4565.91	6350.51	9732.66	17631.5
1392	BT_RS14715	BT_2903	DUF4959 domain-containing protein	-1.35259	0.0492331	0.164228	1.30774	5.71707	0.68779	-1.96657	1.66656	3.46051	5.74661	1.63094	4.69341	4.83572	5.35056	18.3522
584	BT_RS14235	BT_2807	DUF4969 domain-containing protein	-1.34695	0.000549558	0.00436918	3.25999	29.5539	0.389814	-3.45536	20.8319	17.3025	14.3665	13.0475	28.1605	24.1786	40.1292	78.4141
4662	BT_RS02170			-1.33677	0.437751		0.358773	0.725767	1.72265	-0.775997	0.833278	0	0.957768	0	2.34671	0	0	1.66838
1203	BT_RS01710	BT_0350	FGGY-family carbohydrate kinase	-1.31902	0.028605	0.11031	1.54356	173.169	0.6026	-2.18889	62.4958	95.51	101.523	136.184	86.8282	134.191	224.723	543.893
4725	BT_RS22405			-1.31898	0.449258		0.347504	0.635127	1.74317	-0.756653	0.833278	0.692102	0	0	2.34671	1.20893	0	0
324	BT_RS07185	BT_1418	cytochrome c nitrite reductase small subunit	-1.31633	1.26678e-06	1.81532e-05	5.8973	85.014	0.271694	-4.8449	45.8303	53.2918	45.0151	52.1901	193.212	105.177	93.6347	91.7612
202	BT_RS07180	BT_1417	ammonia-forming cytochrome c nitrite reductase	-1.30966	6.42656e-12	1.47715e-10	11.192	141.246	0.190639	-6.86986	62.4958	87.2048	90.9879	85.6244	231.542	229.697	180.581	161.833
260	BT_RS17550	BT_3469	DUF1080 domain-containing protein	-1.29736	9.80215e-09	1.75044e-07	8.00868	987.48	0.226253	-5.73412	511.632	529.458	624.465	617.311	969.19	1236.74	1312.22	2098.83
560	BT_RS20115	BT_3986	DUF1735 and LamG domain-containing protein	-1.28788	0.000358411	0.00297161	3.44562	28.3961	0.360856	-3.56895	14.999	18.6867	20.1131	11.4166	32.8539	20.5518	46.8174	61.7302
259	BT_RS21095	BT_4181	DUF4982 domain-containing protein	-1.28033	9.63052e-09	1.72643e-07	8.01635	129.349	0.223166	-5.73711	64.9957	70.5944	81.4103	83.178	139.238	147.49	192.62	255.263
4679	BT_RS24365			-1.27838	0.717533		0.144158	0.0977795	3.53381	-0.361758	0	0	0	0	0.782236	0	0	0
321	BT_RS08150	BT_1608	CapA family protein	-1.27758	8.93726e-07	1.2927e-05	6.0488	134.338	0.260005	-4.9137	71.6619	71.2865	68.9593	100.303	128.287	143.863	230.074	260.268
630	BT_RS08920	BT_1760	DUF4975 domain-containing protein	-1.27055	0.000928571	0.00684342	3.03219	8929.38	0.3837	-3.31132	2892.31	4394.15	6248.48	7397.13	5679.03	9005.32	14041.2	21777.4
335	BT_RS12555	BT_2480	hypothetical protein	-1.2703	1.83102e-06	2.53547e-05	5.73731	36.8276	0.266242	-4.77123	24.1651	29.0683	13.4087	18.7558	51.6276	48.3572	57.5185	51.7199
470	BT_RS07165	BT_1414	alginate export family protein	-1.26965	7.7512e-05	0.00076572	4.11063	36.1969	0.32127	-3.95197	21.6652	24.2236	17.2398	22.8332	78.2236	43.5215	53.5056	28.3625
362	BT_RS23345	BT_4632	DUF1735 domain-containing protein	-1.26928	4.73284e-06	6.07033e-05	5.32488	38.7475	0.277359	-4.57629	15.8323	26.2999	16.2821	31.8033	50.8453	51.984	66.8819	50.0515
364	BT_RS11060	BT_2185	hypothetical protein	-1.26879	4.94832e-06	6.32491e-05	5.30554	39.8865	0.277819	-4.56697	33.3311	19.3788	20.1131	21.2022	53.192	65.2823	68.2196	38.3728
738	BT_RS08235	BT_1624	sulfatase-like hydrolase/transferase	-1.2656	0.00236546	0.0148819	2.62609	138.188	0.416309	-3.04004	69.9953	69.9023	94.819	88.8862	99.3439	103.968	149.816	428.775
492	BT_RS21020	BT_4166	DUF5108 domain-containing protein	-1.26519	0.000109668	0.00103494	3.95992	26.6513	0.327081	-3.86814	13.3324	13.842	19.1554	15.4939	28.9427	26.5965	37.4539	58.3935
656	BT_RS21015	BT_4165	RagB/SusD family nutrient uptake outer membrane protein	-1.25556	0.00124969	0.00884498	2.9032	22.8859	0.389044	-3.22729	11.6659	13.1499	15.3243	13.0475	22.6848	31.4322	17.3893	58.3935
198	BT_RS11200	BT_2214	DUF4129 domain-containing protein	-1.24803	1.66404e-12	3.90208e-11	11.7788	416.435	0.176773	-7.06008	219.152	231.162	228.906	305.801	481.075	540.392	592.574	732.421
196	BT_RS18915	BT_3750	SusC/RagA family TonB-linked outer membrane protein	-1.2443	9.70935e-13	2.30003e-11	12.0128	150.968	0.174405	-7.13457	96.6602	80.9759	94.819	88.0708	262.831	176.504	212.685	195.201
972	BT_RS15730	BT_3104	hypothetical protein	-1.24354	0.0112219	0.0536043	1.94993	12.7914	0.49041	-2.53571	6.66622	7.61312	9.57768	5.70829	9.38683	13.2982	13.3764	36.7045
183	BT_RS07760	BT_1535	ABC transporter ATP-binding protein	-1.24318	1.89184e-14	4.79989e-13	13.7231	1129.34	0.162342	-7.65777	679.955	735.704	760.468	508.853	1864.07	1561.94	1542.3	1381.42
623	BT_RS21025	BT_4167	hypothetical protein	-1.22997	0.000835609	0.0062275	3.078	19.1016	0.368175	-3.34072	10.8326	7.61312	15.3243	11.4166	17.9914	24.1786	25.4151	40.0412
107	BT_RS08325	BT_1641	N-acetylmuramoyl-L-alanine amidase	-1.22747	1.00843e-28	4.37585e-27	27.9964	2050.7	0.110389	-11.1195	1305.75	1335.06	1126.33	1143.29	3193.09	2847.03	2775.6	2679.43
420	BT_RS06495	BT_1287	DUF4840 domain-containing protein	-1.22733	3.12947e-05	0.000345956	4.50453	34.6317	0.294759	-4.16383	25.8316	17.9946	26.8175	13.0475	58.6677	43.5215	36.1162	55.0567
547	BT_RS15290	BT_3013	RagB/SusD family nutrient uptake outer membrane protein	-1.22543	0.000291927	0.00247791	3.53473	36.8423	0.338296	-3.62236	17.4988	26.992	21.0709	21.2022	35.2006	33.8501	52.1679	86.756
949	BT_RS13610	BT_2692	imidazolonepropionase	-1.22541	0.0098572	0.0482266	2.00625	64.598	0.474817	-2.5808	24.9983	40.834	36.3952	51.3746	37.5473	59.2376	56.1808	210.216
187	BT_RS12865	BT_2544	CPBP family intramembrane metalloprotease	-1.2183	5.03187e-14	1.24936e-12	13.2983	961.375	0.161769	-7.53109	704.953	516.308	523.899	565.936	1250.01	1118.26	1611.85	1399.77
903	BT_RS17580	BT_3476	IPT/TIG domain-containing protein	-1.21747	0.00777149	0.039959	2.1095	8.94244	0.457381	-2.66184	6.66622	4.15261	4.78884	5.70829	10.9513	10.8804	13.3764	15.0155
2002	BT_RS21690	BT_4296	DUF4361 domain-containing protein	-1.21119	0.158495	0.367578	0.799985	4.61464	0.858904	-1.41015	0.833278	2.07631	2.8733	4.89282	0.782236	2.41786	8.02583	15.0155
4720	BT_RS21300			-1.20888	0.569074		0.244831	0.39284	2.12301	-0.569416	0	0.692102	0	0	0.782236	0	0	1.66838
4740	BT_RS24090			-1.20888	0.569074		0.244831	0.39284	2.12301	-0.569416	0	0.692102	0	0	0.782236	0	0	1.66838
481	BT_RS21010	BT_4164	SusC/RagA family TonB-linked outer membrane protein	-1.20878	8.87442e-05	0.00085663	4.05186	36.4319	0.308403	-3.91947	29.1647	17.9946	21.0709	19.5713	56.321	37.4769	34.7786	75.0773
4664	BT_RS24525			-1.20776	0.579181		0.237185	0.351497	2.17778	-0.554581	0	0.692102	0	0	0.782236	0	1.33764	0
4732	BT_RS24025	BT_4767	DUF4134 domain-containing protein	-1.20555	0.465417		0.332157	0.75075	1.65154	-0.729955	0.833278	0	0.957768	0	0	1.20893	1.33764	1.66838
614	BT_RS01805	BT_0370	galactokinase	-1.19929	0.000755688	0.00570514	3.12166	2321.65	0.356027	-3.36854	1103.26	1344.06	1469.22	1716.56	1530.84	2130.14	3172.88	6106.29
275	BT_RS13250	BT_2620	glycoside hydrolase family 97 protein	-1.19533	5.17822e-08	8.74271e-07	7.28582	219.446	0.219525	-5.44508	151.657	142.573	131.214	110.088	406.763	328.829	280.904	203.543
296	BT_RS03465	BT_0693	ABC transporter permease	-1.19276	2.85229e-07	4.47404e-06	6.54481	1651.51	0.232374	-5.13295	1134.92	1008.39	1026.73	852.982	3229.85	2380.38	2192.39	1386.43
242	BT_RS23350	BT_4633	RagB/SusD family nutrient uptake outer membrane protein	-1.18866	2.78642e-09	5.34601e-08	8.55495	76.7587	0.199986	-5.94371	41.6639	49.8313	50.7617	44.0354	102.473	101.55	86.9465	136.808
4709	BT_RS13350			-1.18737	0.540278		0.267383	0.723195	1.9389	-0.612393	1.66656	0	0	0	0.782236	0	0	3.33677
1446	BT_RS14470	BT_2853	hypothetical protein	-1.18195	0.0565016	0.181297	1.24794	7.56656	0.619748	-1.90715	2.49983	3.46051	5.74661	6.52376	10.1691	2.41786	8.02583	21.689
697	BT_RS18925	BT_3753	glycoside hydrolase family 18	-1.17062	0.00182586	0.0121628	2.73853	28.8152	0.375537	-3.11719	9.16605	32.5288	11.4932	17.1249	39.894	47.1483	41.4668	31.6993
2094	BT_RS06465	BT_1281	SusD/RagB family nutrient-binding outer membrane lipoprotein	-1.16935	0.181722	0.402738	0.740592	3.47848	0.875609	-1.33547	0	2.07631	3.83107	2.44641	3.91118	1.20893	2.67528	11.6787
244	BT_RS19980	BT_3960	C2 family cysteine protease	-1.16484	3.0169e-09	5.74076e-08	8.52044	1581.13	0.19641	-5.93068	664.122	984.861	937.655	1314.54	2284.13	2021.33	2066.65	2375.78
2758	BT_RS11800	BT_2334	helix-turn-helix domain-containing protein	-1.15953	0.364101	0.612951	0.438778	1.3077	1.27761	-0.907579	0.833278	1.3842	0.957768	0	0.782236	4.83572	0	1.66838
4704	BT_RS13195	BT_2608	DUF3408 domain-containing protein	-1.15694	0.554136		0.256383	0.673305	1.9557	-0.591574	0	0	0	1.63094	0	2.41786	1.33764	0
401	BT_RS06110	BT_1210	cytochrome ubiquinol oxidase subunit I	-1.15393	2.04169e-05	0.000236399	4.69001	3740.44	0.270857	-4.26028	1694.05	2445.89	2494.98	2641.31	3478.6	3988.26	4816.84	8363.61
1341	BT_RS14220	BT_2804	ribokinase	-1.15244	0.0445032	0.15405	1.35161	13.1055	0.573548	-2.00932	10.8326	7.61312	6.70437	6.52376	10.1691	7.25358	10.7011	45.0464
1035	BT_RS08260	BT_1629	DUF5006 domain-containing protein	-1.15196	0.0146058	0.0655214	1.83548	21.9237	0.471728	-2.44201	14.999	15.9183	14.3665	8.1547	17.9914	24.1786	14.714	65.067
86	BT_RS07730	BT_1529	sigma-54 dependent transcriptional regulator	-1.14004	1.43898e-38	7.76883e-37	37.8419	1501.02	0.087779	-12.9876	971.602	905.961	1002.78	868.476	2046.33	2008.03	2116.14	2088.82
815	BT_RS03535	BT_0706	N-acetylmuramoyl-L-alanine amidase	-1.1348	0.00419296	0.023887	2.37748	13.5463	0.396329	-2.86327	8.33278	7.61312	6.70437	10.6011	11.7335	22.9697	18.7269	21.689
4691	BT_RS12495			-1.13391	0.49588		0.304624	0.648116	1.66509	-0.680987	0.833278	0.692102	0	0	0.782236	1.20893	0	1.66838
415	BT_RS06105	BT_1209	cytochrome d ubiquinol oxidase subunit II	-1.13098	2.86804e-05	0.000320104	4.54241	2597.25	0.270329	-4.1837	1145.76	1807.08	1683.76	1874.77	2197.3	3047.71	3505.95	5515.68
592	BT_RS01340	BT_0272	TonB-dependent receptor	-1.13087	0.000595042	0.00466686	3.22545	41.4398	0.32933	-3.43386	28.3314	17.9946	30.6486	26.095	35.9828	59.2376	41.4668	91.7612
480	BT_RS15465	BT_3050	glycoside hydrolase family 18 protein	-1.13028	8.80449e-05	0.000851651	4.0553	54.6799	0.288235	-3.92138	30.8313	30.4525	28.733	45.6663	56.321	54.4019	77.583	113.45
288	BT_RS07175	BT_1416	cytochrome c biogenesis protein ResB	-1.12833	1.74992e-07	2.82114e-06	6.75698	190.472	0.215985	-5.22411	108.326	140.497	109.186	121.505	310.548	316.74	250.138	166.838
158	BT_RS19975	BT_3959	RagB/SusD family nutrient uptake outer membrane protein	-1.12766	1.61305e-17	4.74011e-16	16.7924	2226.98	0.132374	-8.51874	1214.92	1444.42	1388.76	1546.95	3594.37	2877.26	2706.04	3043.13
701	BT_RS14460	BT_2851	alpha-galactosidase	-1.12596	0.00190947	0.0125933	2.71909	45.903	0.36275	-3.10396	19.9987	26.992	28.733	38.3271	37.5473	42.3126	61.5314	111.782
2663	BT_RS11655			-1.11588	0.338801	0.590486	0.470055	1.70698	1.16658	-0.956537	1.66656	0	0	2.44641	0.782236	2.41786	1.33764	5.00515
472	BT_RS03785	BT_0757	glycoside hydrolase family 2 protein	-1.11462	7.97756e-05	0.000784742	4.09813	184.895	0.282534	-3.94507	83.3278	116.273	127.383	138.63	163.487	211.563	231.412	407.086
151	BT_RS08735	BT_1723	SLBB domain-containing protein	-1.11229	5.16471e-19	1.57762e-17	18.287	558.971	0.124855	-8.90867	299.98	365.43	367.783	382.455	803.356	766.462	810.609	675.696
1965	BT_RS15180			-1.1109	0.1482	0.350251	0.829153	4.05041	0.768298	-1.44592	0.833278	2.76841	4.78884	1.63094	1.56447	8.46251	4.01292	8.34192
520	BT_RS14245	BT_2809	GRP family sugar transporter	-1.10796	0.000171228	0.00152887	3.76643	36.6904	0.294822	-3.75807	27.4982	24.9157	24.902	14.6785	40.6763	36.2679	56.1808	68.4038
2194	BT_RS13105	BT_2590	hypothetical protein	-1.10779	0.206371	0.436365	0.685351	2.62209	0.876689	-1.26361	3.33311	0.692102	0.957768	1.63094	3.12894	1.20893	6.68819	3.33677
354	BT_RS18255	BT_3618	ATPase	-1.10414	4.12056e-06	5.40445e-05	5.38504	196.551	0.23976	-4.60521	90.8273	119.734	143.665	143.523	208.857	227.279	244.788	393.739
407	BT_RS08910	BT_1758	sugar MFS transporter	-1.101	2.30669e-05	0.000263145	4.63701	6006.15	0.260104	-4.23293	3354.78	3452.9	4273.56	4194.78	5436.54	6084.55	8163.61	13088.5
792	BT_RS01355	BT_0275	DUF5124 domain-containing protein	-1.09702	0.00360396	0.0211011	2.44322	19.9211	0.376868	-2.91089	11.6659	11.0736	10.5354	16.3094	16.427	20.5518	29.4281	43.378
320	BT_RS18920	BT_3752	SusD/RagB family nutrient-binding outer membrane lipoprotein	-1.09571	8.2108e-07	1.19134e-05	6.08561	46.7913	0.222241	-4.93029	25.8316	30.4525	30.6486	32.6188	63.3611	60.4465	77.583	53.3883
2042	BT_RS23805	BT_4725	RagB/SusD family nutrient uptake outer membrane protein	-1.08571	0.168914	0.384069	0.772334	4.49652	0.789205	-1.3757	0.833278	5.53681	2.8733	1.63094	1.56447	4.83572	5.35056	13.3471
580	BT_RS17785	BT_3519	TonB-dependent receptor	-1.08376	0.000473399	0.00378964	3.32477	136.056	0.310055	-3.49537	59.996	76.1312	106.312	105.196	119.682	146.281	164.53	310.32
514	BT_RS17790	BT_3520	RagB/SusD family nutrient uptake outer membrane protein	-1.07863	0.000151489	0.00136753	3.81962	91.1064	0.284704	-3.78861	51.6632	47.755	64.1704	69.315	94.6505	93.0877	102.998	205.211
965	BT_RS20120	BT_3987	DUF1735 domain-containing protein	-1.07594	0.0106493	0.0512379	1.97268	51.6972	0.421274	-2.554	39.9973	32.5288	30.6486	28.5415	39.1118	41.1036	48.155	153.491
258	BT_RS18855	BT_3738	response regulator	-1.07385	9.46122e-09	1.70265e-07	8.02405	1012.27	0.187077	-5.74012	688.287	627.736	618.718	676.025	1843.73	1449.51	1173.11	1021.05
718	BT_RS11105	BT_2195	RagB/SusD family nutrient uptake outer membrane protein	-1.07177	0.00207511	0.0134188	2.68296	23.8476	0.348059	-3.07927	17.4988	18.6867	12.451	11.4166	21.9026	29.0143	28.0904	51.7199
883	BT_RS07090	BT_1399	DUF3737 family protein	-1.07045	0.0067711	0.0355636	2.16934	224.813	0.395308	-2.7079	67.4955	146.033	159.947	205.498	123.593	278.054	322.371	495.51
825	BT_RS23900	BT_4743	hypothetical protein	-1.06879	0.00437775	0.0246374	2.35875	16.3684	0.375071	-2.84958	14.1657	10.3815	6.70437	10.6011	23.4671	20.5518	13.3764	31.6993
136	BT_RS07725	BT_1528	ATP-binding protein	-1.06392	3.63413e-22	1.24068e-20	21.4396	1045.9	0.109899	-9.68093	703.286	644.347	612.971	745.34	1368.13	1311.69	1538.28	1443.15
507	BT_RS12550	BT_2479	peptidase M75	-1.05786	0.000130164	0.00119201	3.88551	31.176	0.276481	-3.82615	12.4992	22.8394	23.9442	22.0177	42.2407	48.3572	44.1421	33.3677
1642	BT_RS14710	BT_2902	hypothetical protein	-1.0525	0.0842147	0.23813	1.07461	10.1735	0.60953	-1.72674	4.99967	7.61312	5.74661	7.33923	9.38683	7.25358	4.01292	35.0361
1876	BT_RS23815	BT_4727	glycerophosphodiester phosphodiesterase family protein	-1.0524	0.13015	0.322113	0.885557	7.47898	0.695339	-1.51351	5.83294	4.15261	3.83107	4.89282	3.91118	4.83572	4.01292	28.3625
495	BT_RS02440	BT_0497	HmuY family protein	-1.04299	0.00011566	0.00108487	3.93682	83.1791	0.270544	-3.85515	70.8286	44.9866	65.1282	38.3271	147.06	103.968	121.725	73.4089
356	BT_RS02925	BT_0596	UpxY family transcription antiterminator	-1.02867	4.26315e-06	5.54448e-05	5.37027	1337.47	0.223716	-4.59812	1251.58	791.072	795.905	682.549	2352.97	1627.22	1746.96	1451.49
1134	BT_RS01705	BT_0349	glycoside hydrolase family 127 protein	-1.02557	0.0222235	0.0909908	1.65319	16.1956	0.448527	-2.28653	8.33278	9.68942	10.5354	13.0475	11.7335	18.134	14.714	43.378
224	BT_RS21415	BT_4244	M60 family metallopeptidase	-1.02327	3.77674e-10	7.8283e-09	9.42288	193.14	0.163384	-6.26299	117.492	119.734	127.383	144.338	272.218	221.234	227.399	315.325
206	BT_RS21425	BT_4246	RagB/SusD family nutrient uptake outer membrane protein	-1.02293	2.37583e-11	5.35485e-10	10.6242	208.108	0.153113	-6.68084	113.326	142.573	144.623	146.785	233.888	293.77	286.255	303.646
2737	BT_RS13395	BT_2652	helix-turn-helix domain-containing protein	-1.02251	0.358077	0.607435	0.446024	2.29113	1.11259	-0.919036	1.66656	0	0.957768	3.26188	0	2.41786	6.68819	3.33677
4665	BT_RS03990	BT_0798	thioredoxin family protein	-1.02151	0.468994		0.328833	0.901834	1.4107	-0.724117	0.833278	1.3842	0	0	0.782236	1.20893	1.33764	1.66838
115	BT_RS07605	BT_1502	hypothetical protein	-1.0214	6.09655e-26	2.46142e-24	25.2149	885.28	0.0969728	-10.5328	569.962	599.36	580.407	590.4	1282.87	1211.35	1178.46	1069.43
447	BT_RS15095	BT_2979	DUF4491 family protein	-1.01857	5.0793e-05	0.000527588	4.2942	606.018	0.251377	-4.05195	339.144	420.798	395.558	444.431	533.485	615.346	861.439	1237.94
4697	BT_RS13125	BT_2594	conjugal transfer protein TraO	-1.01337	0.534006		0.272454	0.83085	1.62946	-0.621902	0	2.07631	0	0	1.56447	0	1.33764	1.66838
569	BT_RS22915	BT_4546	AAA family ATPase	-1.00855	0.000405805	0.00331134	3.39168	26.0794	0.285201	-3.53628	14.1657	17.3025	22.0287	16.3094	40.6763	29.0143	30.7657	38.3728
1238	BT_RS15720	BT_3102	RagB/SusD family nutrient uptake outer membrane protein	-1.0054	0.0313006	0.117295	1.50445	22.4646	0.466927	-2.15323	13.3324	14.5341	14.3665	16.3094	14.0802	22.9697	17.3893	66.7354
1050	BT_RS15675	BT_3093	arylsulfatase	-1.00297	0.0159219	0.0702712	1.79801	25.3196	0.416049	-2.4107	7.4995	17.9946	23.9442	17.1249	15.6447	33.8501	34.7786	51.7199
388	BT_RS18260	BT_3619	heparan-alpha-glucosaminide N-acetyltransferase domain-containing protein	-1.00296	1.10298e-05	0.000132206	4.95743	65.0605	0.228156	-4.39593	35.8309	47.0629	40.2262	48.1127	61.7966	87.043	93.6347	106.777
1060	BT_RS17565	BT_3473	DUF4973 domain-containing protein	-1.00197	0.0163651	0.0716824	1.78608	10.8306	0.417372	-2.40067	8.33278	7.61312	5.74661	6.52376	11.7335	13.2982	13.3764	20.0206
532	BT_RS18250	BT_3617	zinc-binding alcohol dehydrogenase family protein	-0.996567	0.000227873	0.00198875	3.64231	35.4047	0.270371	-3.68593	14.999	23.5315	25.8597	30.1724	44.5874	43.5215	58.8561	41.7096
454	BT_RS16200	BT_3200	N-acetylmuramoyl-L-alanine amidase	-0.992261	5.44206e-05	0.000556553	4.26424	107.006	0.245866	-4.03578	64.1624	65.7497	66.086	88.8862	122.029	93.0877	159.179	196.869
405	BT_RS16300	BT_3220	tetratricopeptide repeat protein	-0.988951	2.20527e-05	0.000252817	4.65654	2568.8	0.233077	-4.24302	2234.02	1873.52	1349.49	1429.52	4484.56	3850.44	2921.4	2407.48
653	BT_RS20485	BT_4058	NADH-quinone oxidoreductase subunit N	-0.986697	0.00121483	0.00863775	2.91548	6557.77	0.304971	-3.23538	2106.53	4141.54	5267.72	6078.51	5576.56	8878.39	10309.2	10103.7
411	BT_RS24520			-0.985823	2.44083e-05	0.000275737	4.61246	132.942	0.233596	-4.2202	123.325	87.8969	75.6637	70.9459	222.937	186.175	129.751	166.838
2539	BT_RS00030	BT_0006	hypothetical protein	-0.984173	0.301365	0.551098	0.520907	3.0685	0.952263	-1.03351	3.33311	3.46051	0.957768	0	1.56447	1.20893	4.01292	10.0103
1769	BT_RS02420	BT_0492	MotA/TolQ/ExbB proton channel family protein	-0.980991	0.107828	0.283011	0.967268	5.73452	0.610057	-1.60803	3.33311	4.15261	3.83107	4.07735	6.25789	4.83572	16.0517	3.33677
1320	BT_RS22650	BT_4491	DUF3244 domain-containing protein	-0.980295	0.0411148	0.14465	1.386	7.83317	0.479979	-2.04237	5.83294	3.46051	5.74661	6.52376	12.5158	10.8804	9.36347	8.34192
928	BT_RS07095	BT_1400	alpha/beta hydrolase	-0.976915	0.00873269	0.0436917	2.05885	312.81	0.372535	-2.62235	109.159	211.091	239.442	282.153	176.003	337.292	528.367	618.971
852	BT_RS07105	BT_1402	flavodoxin family protein	-0.976378	0.0053562	0.0291888	2.27114	22.3097	0.350611	-2.78479	12.4992	15.9183	13.4087	17.1249	16.427	26.5965	41.4668	35.0361
233	BT_RS17545	BT_3468	FAD:protein FMN transferase	-0.975951	1.01467e-09	2.02193e-08	8.99368	287.931	0.159806	-6.10709	218.319	173.025	175.271	207.945	353.571	327.62	377.214	470.484
778	BT_RS24740			-0.975553	0.00325424	0.0193959	2.48755	89.2874	0.331523	-2.94264	55.8296	71.9786	50.7617	60.3448	81.3525	91.8787	80.2583	221.895
1910	BT_RS05185	BT_1031	sugar phosphate isomerase/epimerase	-0.971352	0.137639	0.334569	0.86126	4.33513	0.654267	-1.48464	3.33311	3.46051	0.957768	4.07735	7.04012	8.46251	4.01292	3.33677
991	BT_RS17570	BT_3474	RagB/SusD family nutrient uptake outer membrane protein	-0.971268	0.0121988	0.0571534	1.91368	18.0675	0.387524	-2.50634	14.999	15.2262	6.70437	10.6011	13.298	26.5965	25.4151	31.6993
513	BT_RS22925	BT_4548	hypothetical protein	-0.967408	0.000148988	0.00134844	3.82685	35.4704	0.255068	-3.79275	28.3314	20.7631	22.9864	24.4641	44.5874	60.4465	45.4797	36.7045
479	BT_RS17555	BT_3470	Gfo/Idh/MocA family oxidoreductase	-0.967234	8.68703e-05	0.000842044	4.06113	654.959	0.246454	-3.92461	372.475	407.648	439.615	551.258	542.872	793.059	861.439	1271.31
545	BT_RS13450	BT_2663	tetratricopeptide repeat protein	-0.963194	0.000286744	0.00244025	3.54251	265.717	0.265563	-3.62699	159.156	183.407	169.525	206.314	196.341	317.949	362.5	530.546
1221	BT_RS20940	BT_4150	rhamnogalacturonan acetylesterase	-0.961125	0.03005	0.114269	1.52216	17.4067	0.443031	-2.16943	11.6659	7.61312	12.451	14.6785	15.6447	12.0893	20.0646	45.0464
360	BT_RS21030	BT_4168	TonB-dependent receptor	-0.958095	4.42656e-06	5.70904e-05	5.35393	79.6783	0.208723	-4.59028	47.4968	52.5997	62.2549	53.821	99.3439	77.3716	131.089	113.45
408	BT_RS18930	BT_3754	DUF1735 domain-containing protein	-0.957939	2.34276e-05	0.000266604	4.63027	60.5853	0.226493	-4.22944	46.6635	44.9866	42.1418	31.8033	98.5617	78.5805	60.1937	81.7508
416	BT_RS18090	BT_3585	Gfo/Idh/MocA family oxidoreductase	-0.954605	2.86474e-05	0.000320104	4.54291	233.318	0.228158	-4.18396	141.657	157.799	164.736	168.802	222.155	262.338	283.579	465.479
474	BT_RS20150	BT_3993	RNA polymerase sigma-70 factor	-0.94982	8.04104e-05	0.000787649	4.09469	135.742	0.240877	-3.94317	108.326	89.2811	85.2413	85.6244	146.278	129.356	169.88	271.947
735	BT_RS14465	BT_2852	glycoside hydrolase 43 family protein	-0.947884	0.00230564	0.0145647	2.63721	32.5812	0.311012	-3.04775	18.3321	15.2262	28.733	26.095	32.8539	39.8947	36.1162	63.3986
1417	BT_RS02500	BT_0508	ABC transporter ATP-binding protein/permease	-0.943147	0.051905	0.170074	1.28479	10.5972	0.485178	-1.94392	5.83294	2.76841	11.4932	8.97017	12.5158	8.46251	14.714	20.0206
2211	BT_RS04005	BT_0801	arsenite efflux transporter metallochaperone ArsD	-0.942439	0.209728	0.440419	0.678344	3.85743	0.751358	-1.25431	2.49983	1.3842	1.91554	4.89282	6.25789	1.20893	9.36347	3.33677
2892	BT_RS24000	BT_4762	ParA family protein	-0.932667	0.397662	0.638761	0.400485	1.47812	1.1027	-0.845803	0.833278	0.692102	1.91554	0.81547	2.34671	1.20893	4.01292	0
2139	BT_RS18235	BT_3614	aldo/keto reductase	-0.929837	0.19349	0.419997	0.713342	3.504	0.715081	-1.30032	0.833278	3.46051	2.8733	2.44641	4.69341	6.04465	2.67528	5.00515
1303	BT_RS13240	BT_2618	sigma-54 dependent transcriptional regulator	-0.928294	0.0383779	0.136648	1.41592	10.2045	0.448279	-2.0708	9.99933	4.84471	8.61991	4.89282	14.0802	8.46251	17.3893	13.3471
440	BT_RS21005	BT_4163	fasciclin domain-containing protein	-0.919266	4.28652e-05	0.000452325	4.36789	53.5578	0.224679	-4.09147	33.3311	46.3708	30.6486	38.3271	81.3525	76.1626	65.5443	56.7251
3285	BT_RS13390	BT_2651	helix-turn-helix domain-containing protein	-0.919	0.514106	0.726634	0.288947	1.38482	1.40852	-0.652458	0	1.3842	0	2.44641	3.91118	0	0	3.33677
544	BT_RS17795	BT_3521	alpha-1,6-mannanase	-0.91435	0.000277382	0.00236744	3.55692	46.9753	0.251502	-3.63556	24.1651	30.4525	42.1418	33.4343	61.7966	43.5215	66.8819	73.4089
378	BT_RS11190	BT_2212	MoxR family ATPase	-0.913845	8.40649e-06	0.000103258	5.07539	748.182	0.205148	-4.45456	394.14	494.853	573.703	610.787	696.972	945.384	1043.36	1226.26
669	BT_RS01800	BT_0369	glycoside hydrolase family 43 protein	-0.913653	0.0014169	0.00983362	2.84866	62.5845	0.286305	-3.19119	44.997	40.1419	33.5219	53.0056	53.192	64.0733	88.2842	123.46
239	BT_RS21430	BT_4247	TonB-dependent receptor	-0.907578	2.32806e-09	4.52268e-08	8.63301	461.652	0.151945	-5.97309	274.982	312.138	318.937	375.932	531.138	544.019	622.002	714.069
208	BT_RS11195	BT_2213	DUF4350 domain-containing protein	-0.907104	3.83068e-11	8.55089e-10	10.4167	834.202	0.137222	-6.61048	487.467	632.581	624.465	574.091	967.626	1009.46	1131.64	1246.28
152	BT_RS11205	BT_2215	hypothetical protein	-0.902564	5.16301e-19	1.57762e-17	18.2871	1388.23	0.101313	-8.90871	959.936	879.661	1015.23	1016.89	1896.92	1740.86	1669.37	1926.98
1871	BT_RS01350	BT_0274	fasciclin domain-containing protein	-0.900616	0.129242	0.32067	0.888598	8.84044	0.593643	-1.5171	7.4995	4.84471	5.74661	5.70829	4.69341	4.83572	10.7011	26.6942
272	BT_RS21420	BT_4245	DUF1735 domain-containing protein	-0.897481	3.71826e-08	6.34701e-07	7.42966	229.375	0.163068	-5.50374	158.323	156.415	156.116	168.802	302.725	227.279	298.293	367.045
478	BT_RS02980	BT_0607	serine O-acetyltransferase	-0.893886	8.51658e-05	0.000827248	4.06973	165.428	0.227488	-3.92938	149.157	113.505	111.101	91.3327	287.863	213.981	204.659	151.823
556	BT_RS06235	BT_1232	hypothetical protein	-0.89158	0.000341532	0.00285204	3.46657	299.651	0.248935	-3.58157	265.816	245.696	125.468	203.052	495.937	421.917	302.306	337.014
427	BT_RS03010	BT_0611	sugar transferase	-0.88878	3.50436e-05	0.000381048	4.45539	367.708	0.214788	-4.13794	345.81	260.922	219.329	207.129	599.975	495.662	457.472	355.366
1225	BT_RS22310	BT_4423	xylulokinase	-0.888552	0.0302222	0.114593	1.51967	11.7787	0.410006	-2.16717	4.99967	7.61312	11.4932	8.97017	14.8625	10.8804	18.7269	16.6838
1259	BT_RS13230	BT_2615	group II intron reverse transcriptase/maturase	-0.879498	0.0337038	0.124196	1.47232	11.5504	0.414155	-2.1236	6.66622	6.22892	7.66214	12.2321	14.0802	18.134	17.3893	10.0103
455	BT_RS03000	BT_0610	glycosyltransferase family 4 protein	-0.876473	5.70555e-05	0.000582217	4.2437	578.802	0.217775	-4.02467	500.8	438.793	359.163	335.974	986.399	801.521	695.572	512.194
576	BT_RS20515	BT_4064	NADH-quinone oxidoreductase subunit NuoH	-0.873471	0.000441498	0.00355881	3.35507	2226.54	0.248573	-3.51395	926.605	1431.96	1802.52	2127.56	2155.84	2874.84	3179.57	3313.41
1552	BT_RS11220	BT_2218	hypothetical protein	-0.871342	0.0712902	0.21322	1.14697	9.15429	0.483106	-1.80362	7.4995	8.30522	1.91554	7.33923	7.82236	13.2982	12.0387	15.0155
488	BT_RS02990			-0.869504	0.000103046	0.000980418	3.98697	151.605	0.223908	-3.8833	137.491	110.044	97.6923	85.6244	266.742	192.22	164.53	158.497
784	BT_RS10470	BT_2066	SDR family oxidoreductase	-0.869158	0.00340819	0.020184	2.46748	94.5631	0.296813	-2.9283	54.163	69.9023	69.917	71.7614	85.2637	94.2966	97.6476	213.553
572	BT_RS13235	BT_2617	group II intron reverse transcriptase/maturase	-0.865963	0.000410585	0.00333277	3.3866	38.8933	0.245094	-3.53318	20.8319	33.913	29.6908	26.095	52.4098	51.984	56.1808	40.0412
3184	BT_RS15475			-0.864106	0.479548	0.699291	0.319168	1.28841	1.22216	-0.70703	0	2.07631	0.957768	0.81547	3.91118	1.20893	1.33764	0
950	BT_RS22230	BT_4407	DUF1735 and LamG domain-containing protein	-0.861466	0.0099103	0.0484353	2.00391	23.3096	0.334038	-2.57894	15.8323	13.842	18.1976	17.1249	17.9914	29.0143	29.4281	45.0464
1173	BT_RS13465	BT_2666	biopolymer transporter ExbD	-0.86039	0.0258798	0.102353	1.58704	56.0404	0.38617	-2.22801	33.3311	47.0629	35.4374	41.589	31.2894	49.5662	74.9078	135.139
460	BT_RS11435	BT_2261	hypothetical protein	-0.860286	6.30058e-05	0.000635948	4.20062	265.338	0.215004	-4.00126	164.156	209.707	196.342	185.927	435.705	367.515	353.137	210.216
1459	BT_RS02195	BT_0447	family 10 glycosylhydrolase	-0.858725	0.0583615	0.18572	1.23387	11.0655	0.453639	-1.89297	9.99933	5.53681	6.70437	8.97017	7.82236	21.7608	16.0517	11.6787
1615	BT_RS01325	BT_0269	RagB/SusD family nutrient uptake outer membrane protein	-0.856942	0.080258	0.230736	1.09551	9.00097	0.489907	-1.74919	4.99967	6.22892	6.70437	7.33923	12.5158	4.83572	9.36347	20.0206
1271	BT_RS01725	BT_0353	L-ribulose-5-phosphate 4-epimerase	-0.850626	0.034674	0.126665	1.46	164.501	0.402731	-2.11215	59.996	128.039	122.594	157.386	105.602	120.893	239.437	382.06
2129	BT_RS02200	BT_0448	calcineurin-like phosphoesterase C-terminal domain-containing protein	-0.849884	0.191147	0.416764	0.718632	4.98947	0.650159	-1.30719	2.49983	3.46051	1.91554	5.70829	3.12894	4.83572	6.68819	11.6787
758	BT_RS18075	BT_3581	Gfo/Idh/MocA family oxidoreductase	-0.847286	0.00267709	0.0163981	2.57234	135.533	0.282187	-3.00257	64.1624	87.8969	108.228	125.582	122.811	157.161	149.816	268.61
1514	BT_RS15295	BT_3014	DUF4959 domain-containing protein	-0.846661	0.0670199	0.20526	1.1738	11.0898	0.462267	-1.83154	10.8326	8.30522	6.70437	4.89282	7.82236	12.0893	14.714	23.3574
549	BT_RS01820	BT_0373	class I mannose-6-phosphate isomerase	-0.844672	0.000302969	0.00256226	3.5186	2247.61	0.233803	-3.61275	1452.4	1574.53	1628.21	1773.65	2051.02	2452.92	2533.49	4514.65
2153	BT_RS21075	BT_4177	L-rhamnose mutarotase	-0.842427	0.196389	0.423518	0.706882	4.71065	0.65208	-1.29191	3.33311	2.07631	3.83107	4.07735	6.25789	2.41786	4.01292	11.6787
743	BT_RS20520	BT_4065	NADH-quinone oxidoreductase subunit D	-0.84234	0.0024435	0.0152694	2.61199	4293.68	0.277977	-3.03025	1569.06	2979.5	3550.44	4198.86	3942.47	5586.47	6579.85	5942.79
350	BT_RS16045	BT_3169	DUF5110 domain-containing protein	-0.838744	3.77363e-06	5.00599e-05	5.42324	605.653	0.18141	-4.62348	406.639	429.795	437.7	460.741	646.909	635.898	759.779	1067.77
1305	BT_RS21070	BT_4176	glycoside hydrolase family 88 protein	-0.838639	0.0385266	0.137072	1.41424	15.5302	0.405295	-2.06921	4.16639	13.1499	15.3243	11.4166	16.427	19.3429	16.0517	28.3625
694	BT_RS12180			-0.838217	0.00180335	0.0120648	2.74392	3429.67	0.268587	-3.12084	1442.4	2517.87	2550.54	3329.56	2771.46	4569.76	4972	5283.77
756	BT_RS13245	BT_2619	ATP-binding protein	-0.835517	0.00266313	0.0163341	2.57461	82.7484	0.27812	-3.00416	83.3278	42.9103	67.0437	46.4818	148.625	101.55	93.6347	78.4141
1194	BT_RS01730	BT_0354	NUDIX hydrolase	-0.835135	0.0281782	0.10931	1.55009	84.353	0.380507	-2.1948	39.164	53.9839	61.2971	86.4398	54.7565	80.9984	96.31	201.875
1735	BT_RS15685	BT_3095	sulfatase-like hydrolase/transferase	-0.834903	0.100487	0.26891	0.997891	25.2384	0.508313	-1.6425	10.8326	14.5341	25.8597	20.3868	9.38683	31.4322	22.7399	66.7354
194	BT_RS03020	BT_0613	polysaccharide export protein	-0.833821	5.67419e-13	1.358e-11	12.2461	545.453	0.115678	-7.20809	411.639	434.64	340.008	381.64	725.133	725.358	679.52	665.685
1028	BT_RS01715	BT_0351	L-arabinose isomerase	-0.832223	0.0142524	0.0643715	1.84611	873.91	0.339567	-2.45084	423.305	583.442	740.354	765.726	593.717	773.716	1135.66	1975.37
1269	BT_RS14725	BT_2905	TonB-dependent receptor	-0.830785	0.0345783	0.126514	1.4612	33.5331	0.393129	-2.11326	25.8316	24.2236	22.9864	22.0177	26.596	31.4322	26.7528	88.4244
368	BT_RS08295	BT_1636	arylsulfatase	-0.829026	6.09828e-06	7.6941e-05	5.21479	262.891	0.183293	-4.52295	170.822	178.562	196.342	210.391	329.321	247.831	334.41	435.448
211	BT_RS07960	BT_1574	membrane protein	-0.827649	6.10471e-11	1.34332e-09	10.2143	1552.66	0.12653	-6.54115	1015.77	1069.99	1270	1124.53	2284.13	1952.42	1960.98	1743.46
585	BT_RS05420	BT_1077	pyridoxal phosphate-dependent aminotransferase	-0.826282	0.000555876	0.00441185	3.25502	1342.95	0.239344	-3.45228	760.782	955.793	1038.22	1117.19	1084.96	1455.55	1956.97	2374.11
349	BT_RS06100	BT_1208	DUF805 domain-containing protein	-0.825171	3.35511e-06	4.46355e-05	5.47429	165.488	0.17754	-4.64779	127.491	101.739	123.552	123.136	158.794	215.19	235.424	238.579
386	BT_RS13300	BT_2630	endonuclease/exonuclease/phosphatase family protein	-0.824831	1.09582e-05	0.000131811	4.96026	795.532	0.187575	-4.39735	721.618	500.39	496.124	579.799	1272.7	794.267	1050.05	949.311
2517	BT_RS23295	BT_4622	relaxase/mobilization nuclease domain-containing protein	-0.824825	0.295007	0.544186	0.530168	2.94401	0.787647	-1.0472	2.49983	2.76841	0.957768	2.44641	4.69341	4.83572	5.35056	0
1104	BT_RS01720	BT_0352	four helix bundle protein	-0.824223	0.0200057	0.0841361	1.69885	74.1731	0.354315	-2.32624	39.164	54.676	63.2127	55.452	46.9341	76.1626	84.2712	173.512
1214	BT_RS15440	BT_3045	RagB/SusD family nutrient uptake outer membrane protein	-0.823272	0.0290329	0.111038	1.53711	17.5559	0.377122	-2.18304	11.6659	14.5341	8.61991	14.6785	15.6447	14.5072	30.7657	30.0309
1179	BT_RS14865			-0.821996	0.0271316	0.106846	1.56652	43.668	0.372008	-2.20962	22.4985	32.5288	20.1131	49.7437	35.2006	36.2679	76.2454	76.7457
518	BT_RS19705	BT_3904	HlyD family secretion protein	-0.821867	0.000160804	0.00144225	3.7937	405.648	0.217784	-3.77376	224.985	337.746	255.724	351.468	405.198	475.11	484.225	710.732
813	BT_RS07365	BT_1454	peptide chain release factor H	-0.821085	0.00410505	0.0234437	2.38668	104.755	0.286095	-2.86997	61.6625	76.1312	70.8748	92.1481	72.7479	134.191	128.413	201.875
1201	BT_RS07085	BT_1398	pyridoxal phosphate-dependent aminotransferase	-0.818315	0.0284253	0.109891	1.54629	205.253	0.373427	-2.19137	69.162	177.87	153.243	192.451	116.553	245.413	283.579	403.749
912	BT_RS18110	BT_3589	sugar MFS transporter	-0.815129	0.00798342	0.0406437	2.09781	37.4251	0.307275	-2.65277	24.9983	29.0683	27.7753	25.2796	35.2006	27.8054	64.2067	65.067
297	BT_RS12175	BT_2409	TonB-dependent receptor	-0.81485	3.01986e-07	4.72094e-06	6.52001	28701.4	0.159082	-5.1222	16044.8	19808	20639.9	26727	37523.8	36287.3	37971.6	34609
306	BT_RS19080	BT_3783	endonuclease/exonuclease/phosphatase family protein	-0.813581	4.37066e-07	6.63168e-06	6.35945	952.876	0.161039	-5.05206	719.119	530.842	729.819	786.929	1280.52	1242.78	1340.31	992.689
598	BT_RS21735	BT_4305	glycoside hydrolase family 57 protein	-0.813072	0.000641312	0.00497929	3.19293	1725.52	0.238192	-3.41351	1009.1	1279	1308.31	1408.32	1634.87	1812.19	1928.88	3423.53
857	BT_RS18035	BT_3572	hypothetical protein	-0.811925	0.00548303	0.0297056	2.26098	32.3656	0.292354	-2.77719	23.3318	24.9157	21.0709	24.4641	49.2809	35.059	24.0775	56.7251
924	BT_RS07100	BT_1401	MFS transporter	-0.8117	0.00846436	0.0425325	2.07241	47.009	0.308284	-2.63296	18.3321	34.6051	46.9306	35.8807	39.1118	59.2376	73.5701	68.4038
748	BT_RS24505			-0.811326	0.00255365	0.0158511	2.59284	50.3686	0.268926	-3.01691	44.997	39.4498	30.6486	30.1724	65.7078	54.4019	44.1421	93.4295
2525	BT_RS21695	BT_4297	RagB/SusD family nutrient uptake outer membrane protein	-0.810472	0.297474	0.546999	0.526551	5.7353	0.777905	-1.04187	2.49983	2.07631	6.70437	4.89282	3.12894	1.20893	5.35056	20.0206
376	BT_RS02975	BT_0606	O-antigen ligase family protein	-0.807861	7.97916e-06	9.85298e-05	5.09804	365.124	0.180902	-4.46574	313.312	276.841	228.906	244.641	557.734	531.93	383.902	383.728
343	BT_RS03015	BT_0612	DegT/DnrJ/EryC1/StrS family aminotransferase	-0.803686	2.41535e-06	3.26952e-05	5.61702	1139.62	0.170448	-4.71515	924.105	883.814	762.383	752.679	1754.55	1488.19	1496.82	1054.42
670	BT_RS20140	BT_3991	GH92 family glycosyl hydrolase	-0.802466	0.00144062	0.00998328	2.84145	200.523	0.251842	-3.18639	154.99	162.644	133.13	131.291	183.043	192.22	244.788	402.081
223	BT_RS15055	BT_2971	ATP-binding protein	-0.802402	3.40805e-10	7.09577e-09	9.46749	859.971	0.127792	-6.27898	629.958	613.202	674.268	592.031	1251.58	1091.66	904.244	1122.82
853	BT_RS07445	BT_1470	ATP-binding protein	-0.801775	0.00542647	0.0295177	2.26548	30.4628	0.28835	-2.78056	24.1651	15.9183	20.1131	27.726	31.2894	32.6411	40.1292	51.7199
985	BT_RS01360	BT_0276	hypothetical protein	-0.801003	0.0120708	0.05669	1.91826	20.0145	0.319116	-2.51007	10.8326	19.3788	16.2821	11.4166	24.2493	24.1786	25.4151	28.3625
988	BT_RS18845	BT_3736	hypothetical protein	-0.800522	0.0120358	0.05669	1.91952	690.628	0.318794	-2.51109	414.139	453.327	455.897	689.888	528.791	739.866	671.495	1571.62
357	BT_RS13475	BT_2668	MotA/TolQ/ExbB proton channel family protein	-0.799923	4.25741e-06	5.54448e-05	5.37085	237.676	0.173957	-4.5984	191.654	161.952	176.229	161.463	252.662	264.756	295.618	397.076
987	BT_RS13615	BT_2693	glutamate formimidoyltransferase	-0.799361	0.0120523	0.05669	1.91893	82.3294	0.318393	-2.51061	57.4962	59.5208	48.8462	72.5768	71.1835	88.2519	72.2325	188.527
636	BT_RS18105	BT_3588	N-acetylglucosamine-6-phosphate deacetylase	-0.79763	0.00100271	0.00732013	2.99882	69.2358	0.242458	-3.28976	44.1637	51.9076	52.6772	52.1901	82.917	55.6108	90.9594	123.46
439	BT_RS18085	BT_3584	FAD:protein FMN transferase	-0.795844	4.21934e-05	0.000446251	4.37475	86.4761	0.194339	-4.09513	62.4958	61.5971	56.5083	70.1304	96.215	96.7145	102.998	145.149
441	BT_RS02995	BT_0609	glycosyltransferase family 4 protein	-0.795345	4.41244e-05	0.000464557	4.35532	245.493	0.194711	-4.08475	227.485	178.562	161.863	151.677	369.215	359.052	254.151	261.936
1564	BT_RS05925	BT_1173	DUF4373 domain-containing protein	-0.795319	0.0728024	0.216126	1.13785	10.6983	0.443305	-1.79407	9.16605	11.0736	7.66214	3.26188	12.5158	14.5072	17.3893	10.0103
2852	BT_RS02140	BT_0437	AGE family epimerase/isomerase	-0.79459	0.388637	0.63218	0.410455	2.50873	0.921701	-0.862091	2.49983	0.692102	0	4.07735	3.91118	1.20893	2.67528	5.00515
836	BT_RS02255	BT_0459	glycoside hydrolase family 20 protein	-0.79306	0.00493733	0.0274211	2.30651	146.47	0.282118	-2.81109	89.994	107.968	107.27	121.505	127.504	164.415	137.777	315.325
222	BT_RS02955	BT_0602	nucleotide sugar dehydrogenase	-0.791614	3.07424e-10	6.4296e-09	9.51226	2547.5	0.125753	-6.29499	1627.39	2000.87	1938.52	1896.78	3231.42	3349.95	3608.95	2726.14
1316	BT_RS02205	BT_0449	family 10 glycosylhydrolase	-0.791071	0.0409872	0.144608	1.38735	20.2174	0.387085	-2.04366	17.4988	15.2262	17.2398	8.1547	14.8625	22.9697	24.0775	41.7096
3047	BT_RS13220	BT_2613	relaxase/mobilization nuclease domain-containing protein	-0.788426	0.442812	0.674052	0.35378	1.96177	1.02733	-0.767453	0	1.3842	0.957768	3.26188	0.782236	3.62679	4.01292	1.66838
975	BT_RS18080	BT_3583	Gfo/Idh/MocA family oxidoreductase	-0.788237	0.0115143	0.0548316	1.93876	87.12	0.311964	-2.52669	51.6632	62.2892	73.7481	66.0531	67.2723	83.4162	98.9853	193.533
1377	BT_RS20950	BT_4152	beta-galactosidase	-0.782777	0.0474437	0.159863	1.32382	18.6731	0.39488	-1.98232	12.4992	13.842	12.451	14.6785	14.0802	15.7161	22.7399	43.378
1242	BT_RS16065	BT_3173	glycoside hydrolase N-terminal domain-containing protein	-0.781608	0.0314215	0.117464	1.50277	40.2371	0.363252	-2.15169	41.6639	12.4578	28.733	35.8807	53.9743	58.0287	29.4281	61.7302
490	BT_RS12615	BT_2493	ROK family protein	-0.781006	0.000104518	0.000990358	3.98081	7836.39	0.201298	-3.87986	5012.16	5918.16	6168.98	5960.27	7283.4	8456.47	9917.25	13974.4
501	BT_RS18205	BT_3608	prolyl oligopeptidase family serine peptidase	-0.776431	0.000122433	0.00113465	3.9121	52.4517	0.202132	-3.8412	40.8306	34.6051	37.3529	41.589	65.7078	59.2376	66.8819	73.4089
771	BT_RS04530	BT_0901	universal stress protein	-0.774711	0.00300955	0.0180768	2.5215	1389.91	0.26113	-2.96676	1019.1	964.098	1060.25	1056.03	1214.03	1302.02	1569.05	2934.69
373	BT_RS20525	BT_4066	NADH-quinone oxidoreductase subunit B	-0.7739	6.566e-06	8.17318e-05	5.1827	2202.91	0.1717	-4.50729	1154.92	1591.83	1864.77	1891.08	2458.57	2860.33	2803.69	2998.09
938	BT_RS08270	BT_1631	TonB-dependent receptor	-0.773062	0.00923523	0.0457134	2.03455	27.2122	0.296964	-2.60322	18.3321	18.6867	23.9442	18.7558	32.8539	22.9697	32.1033	50.0515
387	BT_RS15460	BT_3049	hybrid sensor histidine kinase/response regulator transcription factor	-0.771832	1.1048e-05	0.000132206	4.95672	438.648	0.175593	-4.39558	313.312	338.438	285.415	355.545	428.665	518.631	548.432	720.742
235	BT_RS03740	BT_0748	ribose-phosphate pyrophosphokinase	-0.771544	1.66615e-09	3.29189e-08	8.77829	4107.17	0.128006	-6.0274	3393.94	2886.76	2905.87	2954.45	6143.68	5151.25	4911.81	4509.64
190	BT_RS21795	BT_4317	NlpC/P60 family protein	-0.770548	9.53238e-14	2.32941e-12	13.0208	678.638	0.103468	-7.44723	514.132	508.695	462.602	522.716	910.522	857.132	884.179	769.125
394	BT_RS22100	BT_4380	PqqD family protein	-0.770251	1.2788e-05	0.000150697	4.8932	604.326	0.176513	-4.3637	379.141	442.253	399.389	565.121	693.843	900.653	630.028	824.182
2060	BT_RS23290	BT_4621	MobC family plasmid mobilization relaxosome protein	-0.769677	0.172705	0.389256	0.762696	12.6833	0.564459	-1.36356	8.33278	11.7657	4.78884	11.4166	3.91118	14.5072	13.3764	33.3677
274	BT_RS21120	BT_4186	DUF4861 domain-containing protein	-0.768945	4.88972e-08	8.28576e-07	7.31072	156.752	0.140954	-5.45527	110.826	111.428	110.143	131.291	195.559	213.981	180.581	200.206
3466	BT_RS05690			-0.768418	0.576926	0.772669	0.23888	1.19552	1.37739	-0.55788	0	0	2.8733	0.81547	0.782236	2.41786	2.67528	0
231	BT_RS12185	BT_2410	GNAT family N-acetyltransferase	-0.766586	9.71722e-10	1.95312e-08	9.01246	921.088	0.125382	-6.11399	658.289	645.731	608.183	816.286	1178.83	1194.42	1202.54	1064.43
619	BT_RS19145	BT_3797	alpha-galactosidase	-0.765114	0.0007731	0.00580186	3.11176	45.2827	0.22756	-3.36225	29.1647	35.9893	31.6063	35.8807	46.9341	60.4465	52.1679	70.0722
650	BT_RS15615	BT_3081	cupin domain-containing protein	-0.764572	0.0011476	0.00819738	2.94021	581.186	0.235138	-3.25159	453.303	415.261	435.784	415.89	523.316	583.914	674.17	1147.85
215	BT_RS08970	BT_1770	hypothetical protein	-0.764024	1.32989e-10	2.87194e-09	9.87618	1620.77	0.118938	-6.42371	1259.92	1240.25	1156.03	1146.55	1998.61	1788.01	1974.35	2402.47
2088	BT_RS22315	BT_4424	zinc-binding dehydrogenase	-0.758039	0.179016	0.39807	0.747109	6.40465	0.564104	-1.34379	2.49983	3.46051	5.74661	7.33923	5.47565	9.67145	12.0387	5.00515
761	BT_RS14855	BT_2929	HU family DNA-binding protein	-0.75795	0.00275492	0.0168083	2.55989	100.37	0.25317	-2.99384	62.4958	70.5944	62.2549	101.118	82.917	117.266	151.153	155.16
613	BT_RS02380	BT_0484	RagB/SusD family nutrient uptake outer membrane protein	-0.757502	0.000738368	0.00559256	3.13173	358.843	0.22445	-3.37492	308.313	269.228	253.808	233.224	362.175	340.918	430.72	672.359
957	BT_RS02775	BT_0566	hypothetical protein	-0.756723	0.010233	0.0496465	1.99	67.0888	0.294691	-2.56786	43.3304	46.3708	59.3816	48.9282	59.4499	78.5805	58.8561	141.813
1627	BT_RS07065	BT_1394	antibiotic biosynthesis monooxygenase	-0.756406	0.0817505	0.233293	1.08751	11.1486	0.434561	-1.74062	4.16639	9.68942	11.4932	7.33923	9.38683	15.7161	14.714	16.6838
645	BT_RS17280	BT_3413	DUF5723 family protein	-0.756167	0.00108671	0.00782264	2.96389	548.882	0.231452	-3.26706	450.803	432.564	401.305	350.652	933.207	823.282	553.782	445.459
543	BT_RS09335	BT_1842	alpha-L-fucosidase	-0.755768	0.000272267	0.00232806	3.56501	291.098	0.207608	-3.64035	196.654	217.32	199.216	250.349	297.25	301.024	339.76	527.21
607	BT_RS01810	BT_0371	sugar MFS transporter	-0.755331	0.000695296	0.00531838	3.15783	3243.88	0.222718	-3.39143	2173.19	2332.38	2566.82	2579.33	2690.11	3470.84	4245.67	5892.73
1267	BT_RS23795	BT_4723	FecR family protein	-0.754416	0.0343554	0.125897	1.46401	21.4918	0.35655	-2.11588	14.999	11.7657	21.0709	15.4939	22.6848	18.134	22.7399	45.0464
3402	BT_RS01770	BT_0363	RagB/SusD family nutrient uptake outer membrane protein	-0.753546	0.553292	0.755069	0.257045	1.99456	1.27109	-0.592834	3.33311	0.692102	0	1.63094	0	3.62679	0	6.67354
381	BT_RS19985	BT_3961	DUF4302 domain-containing protein	-0.753117	9.56958e-06	0.000116618	5.01911	1463.06	0.170131	-4.42668	1007.43	1051.3	1058.33	1244.41	2449.96	1698.55	1614.53	1579.96
311	BT_RS07155	BT_1412	flavodoxin family protein	-0.749234	5.51861e-07	8.23888e-06	6.25817	411.477	0.149627	-5.00734	313.312	298.988	302.655	309.879	392.682	525.885	564.484	583.935
733	BT_RS03640	BT_0728	AraC family transcriptional regulator	-0.746158	0.00226534	0.0143492	2.64487	1686.29	0.244398	-3.05304	901.606	1275.54	1419.41	1440.12	1289.91	2008.03	2319.47	2836.25
287	BT_RS03025	BT_0614	tyrosine-protein kinase	-0.74518	1.62805e-07	2.63381e-06	6.78833	1906.63	0.142279	-5.23746	1534.06	1483.87	1433.78	1250.93	2809.01	2448.08	2372.97	1920.31
442	BT_RS07010	BT_1383	aldo/keto reductase	-0.743535	4.4746e-05	0.000470035	4.34925	1188.71	0.182172	-4.0815	699.12	948.872	952.979	952.469	1086.53	1567.98	1504.84	1796.85
911	BT_RS20490	BT_4059	NADH-quinone oxidoreductase subunit M	-0.743009	0.00797016	0.0406207	2.09853	3069.57	0.280029	-2.65333	1227.42	2024.4	2812.96	3119.17	2687.76	3831.1	4691.1	4162.62
1289	BT_RS17635	BT_3487	arylsulfatase	-0.742695	0.0370972	0.133625	1.43066	41.1178	0.356261	-2.08469	15.8323	32.5288	38.3107	35.0652	28.9427	48.3572	48.155	81.7508
264	BT_RS14505	BT_2860	response regulator	-0.74203	1.50167e-08	2.64101e-07	7.82342	380.246	0.131069	-5.66137	324.145	271.996	294.992	249.534	528.791	479.945	445.434	447.127
709	BT_RS22595	BT_4480	hypothetical protein	-0.74195	0.00196179	0.0128471	2.70735	518.568	0.239651	-3.09596	233.318	429.795	437.7	450.14	481.075	587.54	793.22	735.758
1368	BT_RS18515	BT_3671	RagB/SusD family nutrient uptake outer membrane protein	-0.740901	0.0462625	0.157201	1.33477	14.0357	0.371753	-1.99299	9.16605	11.7657	10.5354	9.78564	11.7335	20.5518	18.7269	20.0206
1209	BT_RS08250	BT_1627	glycoside hydrolase family 20 protein	-0.73969	0.0288141	0.110565	1.5404	71.5227	0.338373	-2.18602	69.162	47.755	45.0151	50.5591	55.5387	64.0733	74.9078	165.17
921	BT_RS19755	BT_3914	hypothetical protein	-0.738552	0.00831117	0.0418988	2.08034	44.6821	0.279843	-2.63916	50.8299	33.913	22.0287	26.9105	59.4499	44.7304	62.869	56.7251
1266	BT_RS15165	BT_2991	DUF6043 family protein	-0.738045	0.0343479	0.125897	1.4641	28.9603	0.348798	-2.11596	19.1654	26.2999	10.5354	30.1724	27.3783	51.984	36.1162	30.0309
1212	BT_RS18195	BT_3606	sugar porter family MFS transporter	-0.736625	0.0290026	0.111013	1.53756	28.0742	0.337367	-2.18345	13.3324	17.3025	30.6486	22.8332	34.4184	20.5518	38.7915	46.7148
412	BT_RS21100	BT_4182	hybrid sensor histidine kinase/response regulator transcription factor	-0.735773	2.60729e-05	0.000293826	4.58381	304.855	0.174963	-4.20531	264.982	223.549	208.793	216.1	383.296	299.815	351.799	490.505
662	BT_RS18275	BT_3622	DUF4922 domain-containing protein	-0.732504	0.00132183	0.00927261	2.87882	869.321	0.228109	-3.2112	422.472	628.428	750.89	809.762	805.703	1034.84	1167.76	1334.71
822	BT_RS20510	BT_4063	4Fe-4S dicluster domain-containing protein	-0.732084	0.00429816	0.0242778	2.36672	1199.29	0.256385	-2.85541	482.468	895.58	1018.11	1208.53	1156.93	1541.39	1654.66	1636.69
665	BT_RS20500	BT_4061	NADH-quinone oxidoreductase subunit NuoK	-0.731955	0.00138548	0.00967335	2.8584	722.984	0.228903	-3.19766	334.144	494.161	593.816	751.048	760.333	936.921	979.152	934.295
1389	BT_RS12945	BT_2560	TonB-dependent receptor	-0.729714	0.0490639	0.164006	1.30924	81.3766	0.370783	-1.96804	60.8293	69.2102	64.1704	48.9282	58.6677	79.7894	64.2067	205.211
1814	BT_RS23810	BT_4726	PKD domain-containing protein	-0.728348	0.118822	0.304166	0.925105	12.9712	0.466968	-1.55974	8.33278	11.7657	9.57768	8.1547	7.82236	15.7161	10.7011	31.6993
1278	BT_RS20810	BT_4123	glycoside hydrolase family 28 protein	-0.728151	0.035781	0.129993	1.44635	31.0416	0.346836	-2.09941	12.4992	20.071	36.3952	24.4641	26.596	41.1036	52.1679	35.0361
3202	BT_RS11630	BT_2300	DUF4134 domain-containing protein	-0.727964	0.485282	0.703674	0.314006	1.67918	1.04318	-0.697832	2.49983	0.692102	1.91554	0	1.56447	2.41786	2.67528	1.66838
498	BT_RS13445	BT_2662	alpha-galactosidase	-0.727359	0.000119954	0.00111612	3.92099	1201.7	0.18911	-3.84622	1059.93	674.107	945.317	939.422	1291.47	1277.84	1503.51	1921.98
1410	BT_RS20385	BT_4039	TonB-dependent receptor	-0.725379	0.0511979	0.16859	1.29075	45.9652	0.372024	-1.94982	41.6639	31.8367	25.8597	37.5116	35.9828	36.2679	46.8174	111.782
489	BT_RS06945	BT_1372	DUF2721 domain-containing protein	-0.720119	0.000104227	0.000989627	3.98202	1042.56	0.185572	-3.88053	728.285	737.781	688.635	993.243	1034.12	1137.6	1405.86	1615
1168	BT_RS02210	BT_0450	DUF5018 domain-containing protein	-0.719858	0.0254067	0.100996	1.59505	18.6817	0.322061	-2.23516	13.3324	15.9183	13.4087	13.0475	17.9914	22.9697	29.4281	23.3574
555	BT_RS07555	BT_1492	tryptophanase	-0.71954	0.000324469	0.00271443	3.48883	631.679	0.200154	-3.59494	504.966	430.487	491.335	480.312	666.465	637.106	698.247	1144.51
1477	BT_RS15725	BT_3103	TonB-dependent receptor	-0.719041	0.0608113	0.191033	1.21602	29.7388	0.383516	-1.87487	17.4988	22.8394	27.7753	20.3868	21.9026	29.0143	26.7528	71.7405
1224	BT_RS17675	BT_3496	DUF4973 domain-containing protein	-0.718681	0.0302339	0.114593	1.51951	21.7814	0.331646	-2.16701	9.99933	15.2262	17.2398	22.8332	24.2493	26.5965	21.4022	36.7045
767	BT_RS11740	BT_2320	AraC family transcriptional regulator	-0.71492	0.00295012	0.0178584	2.53016	800.93	0.24048	-2.97289	624.958	590.363	533.477	679.287	1442.44	1133.98	682.196	720.742
1429	BT_RS08535	BT_1682	RagB/SusD family nutrient uptake outer membrane protein	-0.71357	0.0537109	0.174513	1.26994	15.4908	0.369886	-1.92916	11.6659	6.92102	10.5354	17.9403	18.7737	19.3429	18.7269	20.0206
238	BT_RS02935	BT_0598	polysaccharide biosynthesis protein	-0.713248	2.28223e-09	4.45228e-08	8.64164	1933.64	0.119346	-5.97633	1593.23	1455.49	1446.23	1369.17	2712.79	2429.95	2431.83	2030.42
1522	BT_RS06425	BT_1273	L-fucose isomerase	-0.710917	0.0681235	0.207817	1.1667	154.557	0.389717	-1.82419	84.161	107.276	127.383	148.416	87.6104	123.311	177.906	380.392
1068	BT_RS07070	BT_1395	cyclophilin-like fold protein	-0.708454	0.0168158	0.0731045	1.77428	35.8024	0.296336	-2.39071	20.8319	25.6078	32.5641	28.5415	33.6361	44.7304	32.1033	68.4038
590	BT_RS07740	BT_1531	ATP-binding protein	-0.70821	0.000580181	0.00456573	3.23644	1349.55	0.205832	-3.44071	1176.59	1029.85	985.543	910.065	2259.88	1727.56	1589.11	1117.82
862	BT_RS21035	BT_4169	hypothetical protein	-0.707878	0.00575381	0.0309918	2.24004	43.5936	0.256339	-2.76149	41.6639	32.5288	30.6486	26.095	43.8052	50.7751	48.155	75.0773
232	BT_RS19990	BT_3962	GH92 family glycosyl hydrolase	-0.707823	9.82427e-10	1.96612e-08	9.0077	725.624	0.115804	-6.11224	529.131	528.074	614.887	535.764	1023.16	842.625	865.452	865.892
861	BT_RS07110	BT_1403	1-deoxy-D-xylulose-5-phosphate synthase	-0.707788	0.00570312	0.0307545	2.24389	1400.14	0.256039	-2.76438	688.287	1047.15	1335.13	1181.62	1092	1616.34	2086.72	2153.88
1578	BT_RS23820	BT_4728	MFS transporter	-0.705694	0.0749884	0.220641	1.12501	15.2064	0.396338	-1.78054	10.8326	8.99732	11.4932	13.863	11.7335	13.2982	21.4022	30.0309
328	BT_RS23160	BT_4595	DUF5606 domain-containing protein	-0.70466	1.35013e-06	1.91117e-05	5.86963	898.824	0.145825	-4.83223	795.78	610.434	635	693.965	1275.83	961.1	1007.24	1211.25
524	BT_RS06020	BT_1191	hypothetical protein	-0.703592	0.000195177	0.0017294	3.70957	495.118	0.188875	-3.72518	484.134	321.827	374.487	325.373	589.024	513.796	569.834	782.472
293	BT_RS16815	BT_3321	DUF2851 family protein	-0.702222	2.25833e-07	3.57864e-06	6.64621	490.869	0.13565	-5.17671	429.971	414.569	312.232	336.789	604.668	598.421	624.677	605.624
3473	BT_RS24675			-0.700962	0.579407	0.7746	0.237016	1.34017	1.2647	-0.554251	0.833278	2.07631	0	0.81547	0.782236	1.20893	0	5.00515
1235	BT_RS13470	BT_2667	biopolymer transporter ExbD	-0.700778	0.0309426	0.116329	1.50944	82.6103	0.324763	-2.15781	52.4965	60.905	67.0437	69.315	53.192	89.4609	88.2842	180.186
941	BT_RS07170	BT_1415	cytochrome c biogenesis protein CcsA	-0.699398	0.00933567	0.0460633	2.02985	37.9125	0.26905	-2.59951	23.3318	29.7604	27.7753	35.0652	46.9341	65.2823	33.441	41.7096
1153	BT_RS21730	BT_4304	glycosyltransferase family 4 protein	-0.696257	0.0239707	0.0965271	1.62032	776.592	0.308406	-2.2576	399.14	624.276	680.973	664.608	547.565	765.253	904.244	1626.68
604	BT_RS16325	BT_3225	DUF4271 domain-containing protein	-0.695555	0.000685327	0.00526817	3.1641	802.734	0.204853	-3.39538	709.953	591.055	619.676	533.317	1184.3	1096.5	1064.76	622.307
270	BT_RS23360	BT_4635	FecR family protein	-0.695554	2.77131e-08	4.76562e-07	7.55732	332.173	0.125205	-5.5553	295.814	234.623	237.526	245.457	391.9	414.663	398.616	438.785
3282	BT_RS23300	BT_4623	hypothetical protein	-0.694211	0.512355	0.724821	0.290429	1.67816	1.05958	-0.655175	0.833278	0	1.91554	2.44641	2.34671	1.20893	1.33764	3.33677
1920	BT_RS01405	BT_0286	biopolymer transporter ExbD	-0.692393	0.138652	0.335291	0.858075	19.1423	0.46757	-1.48083	4.16639	16.6104	17.2398	19.5713	13.298	18.134	24.0775	40.0412
875	BT_RS16190	BT_3198	DUF4373 domain-containing protein	-0.691356	0.00649109	0.0344436	2.18768	125.923	0.253999	-2.72188	113.326	78.2075	77.5792	114.166	114.989	119.684	165.867	223.564
1672	BT_RS23380	BT_4639	DedA family protein	-0.689291	0.0892516	0.247844	1.04938	11.3124	0.405618	-1.69936	8.33278	10.3815	5.74661	9.78564	13.298	10.8804	18.7269	13.3471
1077	BT_RS17815	BT_3525	hypothetical protein	-0.689111	0.0178133	0.0767941	1.74926	34.2923	0.290828	-2.36948	31.6645	25.6078	22.0287	24.4641	39.1118	26.5965	41.4668	63.3986
496	BT_RS15285	BT_3012	TonB-dependent receptor	-0.68863	0.000116444	0.00109002	3.93388	105.535	0.178703	-3.85349	89.994	86.5127	71.8326	72.5768	114.206	126.938	120.387	161.833
487	BT_RS02470	BT_0503	hypothetical protein	-0.687694	0.000100135	0.000954673	3.99941	844.18	0.176773	-3.89027	859.942	545.376	534.434	645.852	962.15	964.727	1058.07	1182.88
1000	BT_RS11440	BT_2262	DUF5012 domain-containing protein	-0.685889	0.0126544	0.0587546	1.89776	229.862	0.275087	-2.49335	107.493	220.78	193.469	184.296	326.975	345.754	298.293	161.833
969	BT_RS08540	BT_1683	TonB-dependent receptor	-0.684233	0.0109934	0.0526752	1.95887	29.6818	0.269075	-2.54291	19.1654	28.3762	23.9442	18.7558	31.2894	41.1036	34.7786	40.0412
499	BT_RS17540	BT_3467	glycoside hydrolase family 43 protein	-0.681602	0.000119862	0.00111612	3.92132	244.817	0.177205	-3.84641	217.485	191.712	193.469	149.231	329.321	261.129	254.151	362.039
271	BT_RS02950	BT_0601	UDP-N-acetylglucosamine 2-epimerase (non-hydrolyzing)	-0.680748	3.34545e-08	5.7317e-07	7.47555	1636.22	0.123272	-5.52232	1168.26	1242.32	1327.47	1294.15	2196.52	2103.54	2117.48	1640.02
290	BT_RS20530	BT_4067	NADH-quinone oxidoreductase subunit A	-0.680559	1.85596e-07	2.98155e-06	6.73143	1542.58	0.130545	-5.21322	1320.75	1073.45	1312.14	1037.28	1917.26	2124.09	1827.21	1728.45
268	BT_RS11185	BT_2211	DUF58 domain-containing protein	-0.679644	2.50003e-08	4.33121e-07	7.60205	922.525	0.121947	-5.57327	672.455	643.655	746.101	772.25	1023.16	1095.29	1120.94	1306.35
816	BT_RS17355	BT_3430	30S ribosomal protein S20	-0.678242	0.00420859	0.0239467	2.37586	10952.2	0.236974	-2.86209	11574.2	6364.57	6077.04	9682.08	17310.9	11321.6	13631.9	11655.3
464	BT_RS01475	BT_0300	efflux RND transporter permease subunit	-0.676155	7.02399e-05	0.000702853	4.15342	211.683	0.170082	-3.97547	162.489	159.876	169.525	157.386	225.284	232.115	238.1	348.692
493	BT_RS02970	BT_0605	lipopolysaccharide biosynthesis protein	-0.675885	0.000113639	0.00107024	3.94447	770.489	0.175124	-3.85946	699.12	575.137	546.885	554.52	1211.68	998.577	777.168	800.825
525	BT_RS09925	BT_1957	DUF4465 domain-containing protein	-0.673056	0.000196859	0.00174099	3.70584	13115.7	0.180782	-3.72301	7372.01	10436.9	10905.1	11726.5	12548.6	16339.9	17536.4	18060.3
916	BT_RS20495	BT_4060	NADH-quinone oxidoreductase subunit L	-0.672346	0.00808659	0.0409891	2.09223	2698	0.253866	-2.64843	1231.58	1848.6	2353.24	2887.58	2449.96	3312.47	3901.89	3598.71
904	BT_RS21065	BT_4175	rhamnogalacturonan lyase	-0.669909	0.00782115	0.0401699	2.10673	43.2932	0.251874	-2.65969	35.8309	43.6024	22.0287	30.9879	49.2809	48.3572	62.869	53.3883
587	BT_RS02960	BT_0603	polysaccharide pyruvyl transferase family protein	-0.668722	0.0005637	0.0044587	3.24895	518.622	0.193917	-3.4485	474.135	388.961	404.178	337.605	790.058	678.21	635.378	440.454
2313	BT_RS03530			-0.668481	0.23897	0.479488	0.621657	8.35322	0.567681	-1.17757	6.66622	4.15261	2.8733	11.4166	3.91118	12.0893	10.7011	15.0155
1498	BT_RS17615	BT_3483	TonB-dependent receptor	-0.667937	0.0641983	0.198981	1.19248	33.2509	0.360891	-1.8508	24.9983	22.1473	31.6063	23.6486	45.3697	15.7161	37.4539	65.067
2674	BT_RS00940	BT_0191	RagB/SusD family nutrient uptake outer membrane protein	-0.667265	0.344207	0.597547	0.46318	7.13117	0.70544	-0.945885	9.16605	2.76841	5.74661	4.07735	3.12894	2.41786	21.4022	8.34192
193	BT_RS08330	BT_1642	ATP-binding protein	-0.666862	3.73404e-13	8.98297e-12	12.4278	3682.81	0.0917928	-7.26487	2930.64	2926.21	2894.37	2638.05	4941.38	4545.58	4301.85	4284.41
719	BT_RS20145	BT_3992	FecR domain-containing protein	-0.666763	0.00208564	0.0134682	2.68076	205.464	0.216639	-3.07776	169.989	190.328	115.89	156.57	227.631	227.279	207.334	348.692
909	BT_RS21090	BT_4180	sialate O-acetylesterase	-0.66595	0.0079026	0.0403818	2.10223	34.7253	0.250715	-2.6562	27.4982	22.8394	30.6486	27.726	51.6276	42.3126	33.441	41.7096
510	BT_RS19215	BT_3811	M13 family metallopeptidase	-0.664036	0.000136626	0.00124384	3.86447	4500.86	0.174096	-3.8142	2417.34	3590.62	3923.02	3999.88	4813.1	5659	5787.96	5815.99
781	BT_RS23480	BT_4660	TonB-dependent receptor	-0.66384	0.00337097	0.0200402	2.47225	41.3984	0.226434	-2.93171	33.3311	35.2972	33.5219	25.2796	47.7164	47.1483	52.1679	56.7251
643	BT_RS23340	BT_4631	arylsulfatase	-0.659958	0.00104229	0.00752623	2.98201	92.686	0.201277	-3.27885	82.4945	63.6734	83.3258	57.0829	103.255	105.177	102.998	143.481
808	BT_RS02985	BT_0608	glycosyltransferase family 4 protein	-0.658862	0.00398628	0.0229063	2.39943	600.632	0.228832	-2.87925	606.626	436.716	457.813	364.515	1019.25	767.671	581.873	570.588
702	BT_RS18270	BT_3621	SpoIID/LytB domain-containing protein	-0.657926	0.00190719	0.0125933	2.71961	474.143	0.211939	-3.10432	249.983	397.266	374.487	447.693	443.528	540.392	647.417	692.38
286	BT_RS21285	BT_4220	flotillin family protein	-0.657741	1.53156e-07	2.48637e-06	6.81487	1098.65	0.125315	-5.24872	835.777	884.506	753.763	932.898	1307.9	1262.12	1237.32	1574.96
2089	BT_RS02230	BT_0454	MFS transporter	-0.656804	0.180224	0.400374	0.744187	11.1244	0.490128	-1.34007	4.16639	8.30522	11.4932	9.78564	9.38683	8.46251	10.7011	26.6942
1306	BT_RS07675	BT_1518	hypothetical protein	-0.656522	0.0389556	0.138492	1.40943	20.4293	0.317981	-2.06466	11.6659	20.071	11.4932	19.5713	23.4671	25.3875	26.7528	25.0258
1583	BT_RS04340	BT_0866	RagB/SusD family nutrient uptake outer membrane protein	-0.655966	0.0766674	0.224727	1.11539	15.4711	0.370527	-1.77036	9.99933	11.7657	10.5354	14.6785	14.8625	14.5072	17.3893	30.0309
1107	BT_RS15870	BT_3133	alpha-galactosidase	-0.655593	0.0202962	0.0851266	1.69259	60.2307	0.282482	-2.32083	57.4962	47.755	44.0573	35.8807	54.7565	59.2376	64.2067	118.455
1387	BT_RS01365	BT_0277	carbohydrate-binding protein	-0.654666	0.0483066	0.161707	1.31599	27.1583	0.331533	-1.97466	14.1657	19.3788	21.0709	28.5415	19.5559	35.059	36.1162	43.378
1249	BT_RS18030	BT_3571	DUF3244 domain-containing protein	-0.650967	0.0329434	0.122463	1.48223	47.8513	0.305221	-2.13277	38.3308	22.1473	57.4661	32.6188	63.3611	71.3269	57.5185	40.0412
4671	BT_RS24345			-0.65014	0.730431		0.136421	0.506768	1.88691	-0.344552	0	0.692102	0	0.81547	0	1.20893	1.33764	0
1420	BT_RS08605	BT_1696	sodium ion-translocating decarboxylase subunit beta	-0.648568	0.0525093	0.17169	1.27976	848.122	0.334497	-1.93893	489.967	603.513	670.437	876.63	527.227	773.716	1016.61	1826.88
1636	BT_RS02135	BT_0436	sugar porter family MFS transporter	-0.647333	0.0835792	0.237054	1.0779	15.4537	0.374119	-1.73029	12.4992	12.4578	14.3665	8.1547	14.0802	13.2982	25.4151	23.3574
1076	BT_RS10720	BT_2118	efflux RND transporter permease subunit	-0.645872	0.0174523	0.0753075	1.75815	99.1808	0.271713	-2.37704	50.8299	69.2102	85.2413	102.749	87.6104	95.5055	147.14	155.16
283	BT_RS19995	BT_3963	GH92 family glycosyl hydrolase	-0.645496	1.15446e-07	1.89404e-06	6.93762	849.452	0.121779	-5.30056	598.293	647.807	706.833	700.489	1205.43	991.323	964.438	981.01
4668	BT_RS05685	BT_1127	plasmid mobilization relaxosome protein MobC	-0.644283	0.646131		0.18968	1.05734	1.40323	-0.459144	0	0.692102	2.8733	0	2.34671	1.20893	1.33764	0
1251	BT_RS04325	BT_0863	ABC transporter permease	-0.64415	0.0330534	0.122675	1.48078	35.0201	0.302214	-2.13143	26.6649	22.1473	20.1131	39.958	32.0717	58.0287	42.8044	38.3728
365	BT_RS21790	BT_4316	TraB/GumN family protein	-0.641605	5.32388e-06	6.77227e-05	5.27377	617.512	0.140962	-4.5516	493.3	427.027	438.658	572.46	801.009	754.373	809.271	643.996
1425	BT_RS03190	BT_0645	outer membrane beta-barrel protein	-0.641553	0.0533233	0.17374	1.27308	3536.1	0.332016	-1.93229	3670.59	2792.63	2511.27	2077.82	7225.51	4556.46	3465.82	1988.71
1489	BT_RS24560			-0.64038	0.0619539	0.19324	1.20793	138.677	0.343069	-1.86663	153.323	42.2182	102.481	136.184	210.421	122.102	152.491	190.196
2987	BT_RS00095			-0.638276	0.425975	0.662029	0.370616	3.25981	0.801756	-0.796098	3.33311	4.15261	1.91554	0.81547	3.12894	6.04465	6.68819	0
2943	BT_RS01780	BT_0365	LamG domain-containing protein	-0.637768	0.412471	0.650731	0.384607	3.41144	0.77819	-0.819554	0.833278	2.07631	1.91554	5.70829	3.91118	4.83572	1.33764	6.67354
889	BT_RS06560	BT_1300	DUF2764 domain-containing protein	-0.636425	0.00715449	0.0373659	2.14542	503.555	0.236627	-2.68957	311.646	382.04	424.291	456.663	441.181	519.84	568.496	924.285
369	BT_RS02940	BT_0599	nucleotide sugar dehydrogenase	-0.633754	6.1707e-06	7.76438e-05	5.20967	1173.08	0.140197	-4.52045	974.102	955.793	869.653	881.523	1655.99	1545.01	1369.74	1132.83
1190	BT_RS14745	BT_2909	L-fucose/L-arabinose isomerase family protein	-0.633394	0.0279173	0.108924	1.55413	48.6119	0.28811	-2.19845	46.6635	37.3735	42.1418	25.2796	55.5387	42.3126	49.4926	90.0928
947	BT_RS22210	BT_4403	FecR family protein	-0.632996	0.00972208	0.0476659	2.01224	203.376	0.24482	-2.58556	163.322	143.265	143.665	185.112	178.35	205.518	220.71	387.065
1598	BT_RS23650	BT_4695	TolC family protein	-0.631934	0.0790848	0.229781	1.10191	1087.64	0.359867	-1.75602	282.481	863.743	1008.53	1257.45	908.958	1522.04	1491.47	1366.41
722	BT_RS23065	BT_4575	hypothetical protein	-0.631282	0.00210037	0.0135195	2.6777	149.776	0.205251	-3.07566	136.658	101.047	121.637	109.273	168.181	152.325	153.828	255.263
984	BT_RS20505	BT_4062	NADH-quinone oxidoreductase subunit J	-0.63124	0.0118744	0.0560291	1.92539	631.768	0.250905	-2.51586	269.982	516.308	554.548	640.96	589.806	780.969	830.674	870.897
4681	BT_RS11590	BT_2292	conjugative transposon protein TraK	-0.630731	0.660871		0.179884	1.05831	1.43769	-0.438712	0	0.692102	0	2.44641	0.782236	1.20893	0	3.33677
838	BT_RS03405	BT_0681	HAMP domain-containing histidine kinase	-0.628375	0.00500693	0.0276806	2.30043	866.547	0.223893	-2.80659	539.131	600.052	761.425	820.363	741.559	1025.17	983.165	1461.5
1152	BT_RS20125	BT_3988	DUF4989 domain-containing protein	-0.627547	0.0238971	0.0963845	1.62165	71.0948	0.277826	-2.25878	70.8286	41.5261	51.7195	57.8984	68.8367	68.9091	72.2325	136.808
699	BT_RS24725	BT_3471	hypothetical protein	-0.626998	0.00184655	0.0122759	2.73364	69.8519	0.201357	-3.11386	43.3304	53.9839	61.2971	60.3448	77.4413	93.0877	70.8949	98.4347
1474	BT_RS15645	BT_3087	glycoside hydrolase family 66 protein	-0.62679	0.0605227	0.190643	1.21808	17.9835	0.333938	-1.87697	11.6659	14.5341	11.4932	17.9403	17.9914	18.134	25.4151	26.6942
1886	BT_RS22645	BT_4490	DUF5025 domain-containing protein	-0.626014	0.131975	0.324907	0.879509	12.8834	0.415581	-1.50636	9.99933	14.5341	9.57768	6.52376	20.3381	15.7161	8.02583	18.3522
1742	BT_RS17610	BT_3482	IPT/TIG domain-containing protein	-0.625055	0.10166	0.270958	0.992849	20.0043	0.381863	-1.63686	17.4988	11.0736	10.5354	22.8332	18.7737	20.5518	18.7269	40.0412
1230	BT_RS17405	BT_3439	MAC/perforin domain-containing protein	-0.624587	0.0305066	0.115156	1.51561	23.5395	0.2887	-2.16345	21.6652	15.9183	20.1131	16.3094	25.0315	27.8054	34.7786	26.6942
751	BT_RS05825	BT_1153	3-phosphoserine/phosphohydroxythreonine transaminase	-0.623129	0.00260598	0.0161113	2.58403	10064.3	0.206968	-3.01076	5897.94	8029.76	7871.89	9894.1	8699.24	11766.5	13443.3	14912
409	BT_RS22170	BT_4395	beta-N-acetylglucosaminidase domain-containing protein	-0.622679	2.39727e-05	0.00027214	4.62028	262.393	0.147406	-4.22426	201.653	213.859	185.807	223.439	324.628	290.143	274.216	385.397
1506	BT_RS15670	BT_3092	beta-galactosidase	-0.622344	0.0658302	0.202955	1.18157	60.275	0.338308	-1.83958	34.9977	49.8313	45.9729	57.0829	36.7651	62.8644	69.5572	125.129
2214	BT_RS08215	BT_1620	RagB/SusD family nutrient uptake outer membrane protein	-0.621868	0.211957	0.444296	0.673752	8.96469	0.498211	-1.2482	5.83294	6.92102	7.66214	7.33923	10.9513	3.62679	9.36347	20.0206
2647	BT_RS01335	BT_0271	DUF5007 domain-containing protein	-0.621318	0.334638	0.586976	0.475424	7.26121	0.643977	-0.964813	4.99967	4.84471	4.78884	7.33923	3.91118	4.83572	4.01292	23.3574
1084	BT_RS00365	BT_0077	ORF6N domain-containing protein	-0.620641	0.0185405	0.0793861	1.73188	31.2792	0.263582	-2.35464	24.1651	22.1473	23.9442	28.5415	43.8052	27.8054	34.7786	45.0464
1307	BT_RS17620	BT_3484	RagB/SusD family nutrient uptake outer membrane protein	-0.618175	0.0392203	0.139327	1.40649	39.1275	0.299813	-2.06187	28.3314	28.3762	32.5641	32.6188	35.2006	29.0143	53.5056	73.4089
1313	BT_RS05815	BT_1151	DUF1015 domain-containing protein	-0.617975	0.0404414	0.143008	1.39317	1519.39	0.301567	-2.04921	625.791	1276.93	1402.17	1489.05	1070.88	1729.98	2122.83	2437.51
392	BT_RS12870	BT_2545	DUF2975 domain-containing protein	-0.617785	1.27744e-05	0.000150697	4.89366	940.112	0.141566	-4.36393	811.612	653.344	789.201	712.721	1113.12	924.832	1281.46	1234.6
977	BT_RS23370	BT_4637	inorganic phosphate transporter	-0.617325	0.0115621	0.0549467	1.93696	253.331	0.244462	-2.52523	139.991	227.009	218.371	212.022	208.075	284.099	298.293	438.785
563	BT_RS18490	BT_3665	alpha-L-fucosidase	-0.616843	0.000374457	0.0030894	3.4266	131.118	0.173394	-3.55746	100.827	112.12	106.312	92.9636	150.971	151.116	131.089	203.543
1936	BT_RS11100	BT_2194	DUF1735 domain-containing protein	-0.616	0.141888	0.340283	0.848053	10.8094	0.419391	-1.4688	11.6659	8.30522	5.74661	8.1547	14.0802	8.46251	13.3764	16.6838
380	BT_RS03645	BT_0729	helix-turn-helix domain-containing protein	-0.614477	9.37558e-06	0.000114555	5.028	1924.08	0.138674	-4.43109	1465.74	1472.79	1570.74	1568.96	1914.13	2099.91	2550.88	2749.5
1481	BT_RS08610	BT_1697	pyruvate carboxylase subunit B	-0.614146	0.0611817	0.191807	1.21338	1086.37	0.328038	-1.87218	760.782	796.609	834.216	1040.54	787.711	893.4	1076.8	2500.91
783	BT_RS19935	BT_3951	helix-turn-helix domain-containing protein	-0.612193	0.00339434	0.0201276	2.46925	374.766	0.20897	-2.92957	383.308	271.996	249.977	278.891	443.528	336.083	432.057	602.287
951	BT_RS10910	BT_2155	hypothetical protein	-0.611519	0.0099358	0.0485088	2.0028	22926.8	0.237202	-2.57806	22231.8	16644.4	17410.3	16272.7	34590.5	27992.8	32641.1	15631.1
583	BT_RS03550	BT_0709	DUF3987 domain-containing protein	-0.611353	0.000511862	0.00407646	3.29085	108.596	0.175956	-3.47447	74.1617	90.6653	75.6637	101.118	112.642	136.609	131.089	146.818
1440	BT_RS15530	BT_3062	DsbA family protein	-0.60949	0.0554643	0.178743	1.25599	97.821	0.318235	-1.91522	114.992	67.1339	75.6637	53.821	169.745	143.863	85.6089	71.7405
2137	BT_RS14720	BT_2904	RagB/SusD family nutrient uptake outer membrane protein	-0.608521	0.19315	0.419652	0.714105	12.7625	0.46762	-1.30132	9.99933	10.3815	13.4087	5.70829	7.82236	15.7161	10.7011	28.3625
1006	BT_RS02780	BT_0567	YdcF family protein	-0.608327	0.0129801	0.0599071	1.88672	44.455	0.244867	-2.48432	44.1637	24.9157	31.6063	39.958	52.4098	48.3572	50.8303	63.3986
866	BT_RS14565	BT_2872	capsular polysaccharide synthesis protein	-0.607767	0.00595271	0.0319151	2.22528	280.472	0.220976	-2.75037	183.321	193.788	209.751	300.093	260.484	303.442	342.436	450.464
750	BT_RS19665	BT_3896	energy transducer TonB	-0.607279	0.00258849	0.0160304	2.58695	895.067	0.201566	-3.0128	608.293	665.11	670.437	891.309	880.015	946.593	1007.24	1491.54
1590	BT_RS10350	BT_2043	DUF6249 domain-containing protein	-0.607031	0.0776112	0.226635	1.11008	786.749	0.343982	-1.76472	432.471	526.689	689.593	844.012	445.874	747.119	1009.92	1598.31
2049	BT_RS22225	BT_4406	glycoside hydrolase family 18	-0.606718	0.170043	0.385433	0.769441	23.8253	0.442193	-1.37207	13.3324	17.3025	18.1976	25.2796	12.5158	24.1786	21.4022	58.3935
1409	BT_RS14740	BT_2908	non-lysosomal glucosylceramidase	-0.606479	0.0511385	0.168514	1.29125	23.1476	0.310964	-1.95032	19.1654	15.9183	19.1554	17.9403	19.5559	22.9697	32.1033	38.3728
281	BT_RS15610	BT_3080	cysteine synthase A	-0.604944	9.27844e-08	1.53309e-06	7.03253	36082.4	0.113279	-5.34032	30608	27351.9	27918.9	28627.1	47685.1	38121.2	40331.1	48016.1
970	BT_RS02965	BT_0604	Coenzyme F420 hydrogenase/dehydrogenase, beta subunit C-terminal domain	-0.602468	0.0110328	0.0528096	1.95731	323.483	0.237037	-2.54166	294.147	272.688	230.822	232.409	549.129	440.051	318.358	250.258
2705	BT_RS14490	BT_2857	DUF4959 domain-containing protein	-0.601586	0.351136	0.602708	0.454525	4.91575	0.64521	-0.932388	6.66622	1.3842	3.83107	4.07735	7.04012	3.62679	9.36347	3.33677
993	BT_RS13455	BT_2664	substrate-binding domain-containing protein	-0.60119	0.0122854	0.0574431	1.91061	203.243	0.240107	-2.50384	139.991	191.712	125.468	185.927	165.834	240.577	232.749	343.687
1147	BT_RS18840	BT_3735	hypothetical protein	-0.600294	0.0234331	0.0948561	1.63017	391.79	0.264879	-2.2663	271.649	296.912	315.106	359.622	258.138	463.02	457.472	712.4
997	BT_RS21050	BT_4172	DUF6250 domain-containing protein	-0.599167	0.0124927	0.058178	1.90334	38.5953	0.239867	-2.49791	29.1647	36.6814	22.9864	33.4343	50.0631	39.8947	48.155	48.3832
1144	BT_RS02910	BT_0593	SH3 beta-barrel fold-containing protein	-0.598725	0.0231643	0.0940139	1.63518	79.7051	0.263673	-2.27071	91.6605	53.9839	52.6772	57.0829	128.287	97.9234	90.9594	65.067
935	BT_RS02790	BT_0569	SGNH/GDSL hydrolase family protein	-0.598429	0.00918708	0.0455723	2.03682	228.265	0.229722	-2.60501	214.152	168.181	178.145	168.802	399.722	276.845	230.074	190.196
1354	BT_RS21045	BT_4171	hypothetical protein	-0.597645	0.0452818	0.155276	1.34408	22.4108	0.29852	-2.00203	22.4985	15.2262	15.3243	18.7558	32.0717	22.9697	24.0775	28.3625
1535	BT_RS18445	BT_3656	family 43 glycosylhydrolase	-0.596912	0.0694995	0.210219	1.15802	20.3412	0.328849	-1.81516	16.6656	15.9183	18.1976	13.0475	21.1204	19.3429	20.0646	38.3728
2504	BT_RS22320	BT_4425	deoxyribose-phosphate aldolase	-0.596612	0.291678	0.54084	0.535096	7.48178	0.565806	-1.05445	4.99967	5.53681	7.66214	4.89282	5.47565	7.25358	4.01292	20.0206
1443	BT_RS18180	BT_3603	RagB/SusD family nutrient uptake outer membrane protein	-0.595642	0.0558703	0.179768	1.25282	78.5753	0.311521	-1.91205	41.6639	58.1365	68.0015	80.7315	55.5387	83.4162	90.9594	150.155
1327	BT_RS04720	BT_0939	hypothetical protein	-0.595554	0.0420393	0.14709	1.37634	44.3163	0.292925	-2.03313	54.9963	32.5288	30.6486	23.6486	66.49	48.3572	42.8044	55.0567
1848	BT_RS05930	BT_1174	helix-turn-helix transcriptional regulator	-0.594779	0.125141	0.314409	0.902602	16.6152	0.387845	-1.53355	9.99933	14.5341	12.451	17.1249	29.725	19.3429	21.4022	8.34192
567	BT_RS02590	BT_0526	asparaginase	-0.594281	0.000401513	0.00328787	3.3963	554.592	0.167919	-3.53909	326.645	485.163	476.968	478.681	616.402	654.032	793.22	605.624
819	BT_RS06435	BT_1275	rhamnulokinase	-0.593461	0.00424349	0.0240568	2.37228	178.339	0.207542	-2.85947	176.655	132.884	130.256	126.398	160.358	189.802	230.074	280.289
3297	BT_RS22410	BT_4442	hypothetical protein	-0.593445	0.518938	0.730406	0.284884	2.56383	0.920095	-0.644983	5.83294	0.692102	0.957768	0.81547	3.91118	3.62679	1.33764	3.33677
2393	BT_RS09265	BT_1829	chaperonin GroEL	-0.592833	0.260465	0.505365	0.584251	5101.72	0.526826	-1.12529	1674.05	3462.59	4496.72	6637.93	2249.71	5447.44	6856.74	9988.62
3345	BT_RS22360	BT_4433	hypothetical protein	-0.591333	0.533395	0.740375	0.272951	2.43681	0.949428	-0.622831	1.66656	1.3842	0	4.89282	3.91118	3.62679	4.01292	0
1210	BT_RS09520	BT_1876	DUF4974 domain-containing protein	-0.5902	0.0288039	0.110565	1.54055	64.6517	0.269971	-2.18616	65.8289	47.755	45.9729	44.8509	56.321	60.4465	77.583	118.455
1691	BT_RS03775	BT_0755	RagB/SusD family nutrient uptake outer membrane protein	-0.590097	0.0930618	0.255426	1.03123	20.9846	0.351361	-1.67946	14.1657	16.6104	14.3665	20.3868	15.6447	26.5965	20.0646	40.0412
3426	BT_RS24700			-0.590024	0.562363	0.762128	0.249983	1.78123	1.01845	-0.579335	1.66656	1.3842	0	2.44641	0.782236	3.62679	2.67528	1.66838
892	BT_RS07060	BT_1393	carboxymuconolactone decarboxylase family protein	-0.588228	0.00736732	0.0383051	2.13269	272.564	0.219507	-2.67977	168.322	208.323	232.738	259.32	224.502	307.068	353.137	427.106
2728	BT_RS22370	BT_4435	hypothetical protein	-0.588128	0.355825	0.60572	0.448764	4.56364	0.63695	-0.92335	3.33311	3.46051	2.8733	4.89282	5.47565	8.46251	1.33764	6.67354
833	BT_RS18695	BT_3708	alkaline phosphatase	-0.585479	0.0048248	0.0268926	2.31652	1224.36	0.207727	-2.8185	925.771	829.83	1024.81	1134.32	1149.89	1291.14	1320.25	2118.85
1413	BT_RS18850	BT_3737	YtxH domain-containing protein	-0.584413	0.0515382	0.16935	1.28787	279.773	0.300165	-1.94697	215.819	206.938	202.089	268.29	204.164	268.383	276.891	595.613
1149	BT_RS19025	BT_3772	RNA pseudouridine synthase	-0.582408	0.0237492	0.0959683	1.62435	2104.33	0.25757	-2.26116	1124.09	1725.41	1660.77	2228.68	1550.39	2448.08	2863.88	3233.33
1500	BT_RS23470	BT_4658	glycoside hydrolase family 88 protein	-0.580704	0.0647261	0.200349	1.18892	36.2194	0.314379	-1.84715	17.4988	24.2236	29.6908	44.0354	32.8539	39.8947	54.8432	46.7148
2600	BT_RS18245	BT_3616	L-fucose:H+ symporter permease	-0.580433	0.318879	0.569785	0.496374	5.36341	0.582318	-0.996764	4.16639	3.46051	4.78884	4.89282	4.69341	10.8804	6.68819	3.33677
389	BT_RS02945	BT_0600	NAD-dependent epimerase/dehydratase family protein	-0.580425	1.11677e-05	0.000133295	4.95203	1036.17	0.132118	-4.39323	907.439	858.898	793.989	764.911	1450.27	1264.54	1206.55	1042.74
929	BT_RS06450	BT_1278	RNA polymerase sigma-70 factor	-0.58011	0.00879515	0.0438624	2.05576	477.063	0.221423	-2.61992	494.967	418.722	226.033	389.795	637.522	524.676	592.574	532.215
1040	BT_RS19135	BT_3795	IS110 family transposase	-0.580092	0.0150149	0.0670329	1.82348	38.8656	0.238523	-2.43202	29.1647	26.992	38.3107	30.1724	46.9341	37.4769	46.8174	55.0567
2988	BT_RS11885	BT_2351	IS66 family insertion sequence element accessory protein TnpB	-0.579153	0.426048	0.662029	0.370541	3.19279	0.727604	-0.795972	1.66656	2.76841	1.91554	4.07735	5.47565	3.62679	2.67528	3.33677
917	BT_RS06455	BT_1279	FecR family protein	-0.578711	0.00810111	0.0410022	2.09146	60.4668	0.218561	-2.64783	50.8299	51.2155	45.0151	44.8509	59.4499	73.7448	60.1937	98.4347
978	BT_RS23375	BT_4638	DUF47 family protein	-0.578389	0.0116526	0.05532	1.93358	214.314	0.229293	-2.52249	132.491	186.867	183.891	181.85	174.439	220.025	286.255	348.692
3244	BT_RS05090	BT_1011	glycoside hydrolase family 88 protein	-0.577235	0.50149	0.717319	0.299738	2.72264	0.858792	-0.672148	1.66656	3.46051	0.957768	2.44641	2.34671	1.20893	8.02583	1.66838
1475	BT_RS11395	BT_2253	TolC family protein	-0.574734	0.0605674	0.190654	1.21776	421.543	0.306257	-1.87664	259.983	280.993	359.163	452.586	280.04	407.41	516.329	815.84
285	BT_RS11210	BT_2216	stage II sporulation protein M	-0.57447	1.2699e-07	2.06882e-06	6.89623	996.526	0.108736	-5.28314	824.945	865.127	769.087	742.078	1142.06	1126.72	1344.33	1157.86
1445	BT_RS18185	BT_3604	TonB-dependent receptor	-0.573104	0.056121	0.180325	1.25087	90.3762	0.30004	-1.91009	70.8286	69.2102	59.3816	88.8862	66.49	87.043	97.6476	183.522
1708	BT_RS05565	BT_1104	Hsp20/alpha crystallin family protein	-0.572	0.0956526	0.260021	1.0193	1002.49	0.343274	-1.66631	433.304	768.925	833.258	1188.14	643.78	1140.02	1082.15	1930.32
2455	BT_RS17625	BT_3485	DUF4973 domain-containing protein	-0.570992	0.277808	0.525402	0.556255	6.3928	0.526136	-1.08526	3.33311	4.84471	5.74661	6.52376	7.82236	4.83572	8.02583	10.0103
534	BT_RS22235	BT_4408	DUF4419 domain-containing protein	-0.56929	0.000242722	0.00211041	3.61489	127.539	0.155128	-3.66982	109.993	95.51	115.89	91.3327	166.616	142.654	156.504	141.813
2979	BT_RS24655			-0.568871	0.423877	0.660849	0.372761	3.37744	0.711343	-0.799714	3.33311	3.46051	1.91554	2.44641	5.47565	6.04465	2.67528	1.66838
1411	BT_RS11390	BT_2252	efflux RND transporter permease subunit	-0.568259	0.0512991	0.168803	1.28989	753.346	0.291569	-1.94897	473.302	550.913	725.988	675.209	496.72	712.06	964.438	1428.14
2398	BT_RS14530	BT_2865	glycosyltransferase family 4 protein	-0.567379	0.261274	0.505878	0.582904	6.81673	0.505062	-1.12338	5.83294	4.15261	7.66214	4.89282	10.1691	8.46251	6.68819	6.67354
1061	BT_RS07255	BT_1432	mannonate dehydratase	-0.566873	0.0165967	0.0726097	1.77998	812.573	0.236639	-2.39552	496.633	672.031	699.17	749.417	648.473	899.444	918.958	1416.46
910	BT_RS23590	BT_4681	beta-N-acetylhexosaminidase	-0.565755	0.0079441	0.0405324	2.09996	71.2697	0.213136	-2.65444	78.3281	52.5997	53.635	44.8509	79.0058	87.043	82.9336	91.7612
1051	BT_RS17850	BT_3532	galactose mutarotase	-0.564938	0.0159042	0.0702712	1.79849	54.597	0.234307	-2.41111	49.1634	46.3708	39.2685	39.1426	46.9341	59.2376	74.9078	81.7508
372	BT_RS19710	BT_3905	TolC family protein	-0.564792	6.56289e-06	8.17318e-05	5.1829	855.825	0.125304	-4.50739	587.461	683.104	759.51	729.846	952.763	998.577	979.152	1156.19
3237	BT_RS00410	BT_0086	conjugative transposon protein TraN	-0.564705	0.498134	0.713929	0.302654	2.73576	0.833601	-0.677429	2.49983	2.76841	0	3.26188	3.12894	1.20893	4.01292	5.00515
256	BT_RS21810	BT_4320	insulinase family protein	-0.56395	7.49456e-09	1.35927e-07	8.12525	5490.01	0.0975786	-5.77945	3971.4	4551.26	4488.1	4712.6	6703.76	6558.45	6938.33	5996.17
1480	BT_RS10660	BT_2105	GH92 family glycosyl hydrolase	-0.563423	0.0611309	0.191778	1.21374	37.9764	0.300886	-1.87255	34.9977	22.1473	29.6908	35.0652	45.3697	29.0143	37.4539	70.0722
1010	BT_RS16955	BT_3349	sulfatase-like hydrolase/transferase	-0.563342	0.0131383	0.0603974	1.88146	64.5646	0.227154	-2.48	45.8303	56.7523	51.7195	52.1901	64.1433	78.5805	58.8561	108.445
1399	BT_RS01310	BT_0266	hypothetical protein	-0.561806	0.0498938	0.165588	1.30195	31.671	0.286508	-1.96087	24.9983	20.7631	23.9442	31.8033	36.7651	26.5965	33.441	55.0567
330	BT_RS21805	BT_4319	DUF5687 family protein	-0.557614	1.44479e-06	2.03278e-05	5.84019	1712.66	0.115718	-4.81872	1484.9	1431.27	1321.72	1307.2	2133.94	2098.7	2208.44	1715.1
1130	BT_RS01785	BT_0366	hybrid sensor histidine kinase/response regulator transcription factor	-0.557259	0.0219938	0.0903692	1.6577	145.851	0.243294	-2.29047	112.492	116.273	115.89	124.767	121.247	148.698	153.828	273.615
4647	BT_RS00420	BT_0088	TraL conjugative transposon family protein	-0.557044	0.854275		0.0684023	0.184292	3.03291	-0.183667	0	0.692102	0	0	0.782236	0	0	0
4655	BT_RS00475			-0.557044	0.839266		0.0761003	0.255276	2.74633	-0.202832	0.833278	0	0	0	0	1.20893	0	0
659	BT_RS06025	BT_1192	GDSL-type esterase/lipase family protein	-0.554632	0.00130845	0.00921874	2.88324	339.505	0.172561	-3.21412	316.645	271.304	251.893	257.689	367.651	336.083	382.565	532.215
846	BT_RS00790	BT_0160	hypothetical protein	-0.554349	0.00516478	0.0283389	2.28695	1602.83	0.198224	-2.79657	1634.89	1327.45	1156.03	1078.05	2503.15	1889.56	1470.07	1763.48
1882	BT_RS18175	BT_3602	DUF5018 domain-containing protein	-0.553144	0.13085	0.322815	0.883225	60.0808	0.366137	-1.51076	47.4968	47.0629	52.6772	45.6663	28.9427	60.4465	68.2196	130.134
2184	BT_RS21685	BT_4295	discoidin domain-containing protein	-0.552225	0.203745	0.433144	0.690913	24.7945	0.434496	-1.27095	21.6652	18.6867	17.2398	21.2022	14.0802	19.3429	22.7399	63.3986
1384	BT_RS07680	BT_1519	N-acetylmuramoyl-L-alanine amidase	-0.551852	0.0479549	0.160877	1.31917	51.4974	0.279028	-1.97777	29.1647	39.4498	40.2262	57.0829	53.9743	41.1036	70.8949	80.0825
2090	BT_RS09850	BT_1942	hypothetical protein	-0.551473	0.180171	0.400374	0.744314	12.862	0.411477	-1.34023	12.4992	13.842	5.74661	8.97017	14.0802	9.67145	21.4022	16.6838
323	BT_RS22095	BT_4379	MFS transporter	-0.551356	1.24605e-06	1.79115e-05	5.90446	3080.06	0.113725	-4.84817	2439	2459.73	2556.28	2543.45	4051.98	3960.46	3544.74	3084.84
2779	BT_RS15650	BT_3088	SusF/SusE family outer membrane protein	-0.547339	0.36651	0.614975	0.435914	6.97453	0.606113	-0.90303	5.83294	6.22892	8.61991	1.63094	7.82236	3.62679	5.35056	16.6838
708	BT_RS01320	BT_0268	SusC/RagA family TonB-linked outer membrane protein	-0.547094	0.00195427	0.0128159	2.70902	192.351	0.176648	-3.0971	181.655	133.576	158.032	150.047	176.003	247.831	224.723	266.942
1030	BT_RS14660	BT_2892	exo-alpha-sialidase	-0.54523	0.0143423	0.0646518	1.84338	39.3069	0.222672	-2.44857	30.8313	34.6051	32.5641	29.3569	45.3697	43.5215	48.155	50.0515
717	BT_RS18910	BT_3749	FecR domain-containing protein	-0.545118	0.0020655	0.0133753	2.68498	279.413	0.176949	-3.08065	270.815	215.244	209.751	216.1	425.536	327.62	298.293	271.947
2336	BT_RS18510	BT_3670	TonB-dependent receptor	-0.544962	0.244455	0.485969	0.6118	13.3083	0.468211	-1.16392	4.99967	12.4578	12.451	12.2321	7.82236	12.0893	16.0517	28.3625
2800	BT_RS05165	BT_1026	DUF4992 family lipoprotein	-0.5432	0.373512	0.619501	0.427696	4.89151	0.610396	-0.889914	3.33311	6.22892	1.91554	4.07735	6.25789	3.62679	5.35056	8.34192
1913	BT_RS12545	BT_2478	thiol oxidoreductase	-0.541199	0.138025	0.334647	0.860044	20.9383	0.364889	-1.48319	10.8326	22.8394	22.0287	12.2321	20.3381	21.7608	37.4539	20.0206
471	BT_RS18600	BT_3689	DUF2156 domain-containing protein	-0.54102	7.84271e-05	0.000773115	4.10553	7542.35	0.136996	-3.94916	5133.82	7302.37	6459.19	5683.01	9053.6	9360.75	9372.83	7973.21
280	BT_RS04825	BT_0958	hybrid sensor histidine kinase/response regulator transcription factor	-0.540863	8.64529e-08	1.43357e-06	7.06322	879.363	0.101037	-5.35311	708.286	682.412	745.143	728.215	994.222	1068.69	955.074	1152.85
1947	BT_RS00005	BT_0001	hypothetical protein	-0.540284	0.144521	0.344638	0.84007	16.7584	0.37027	-1.45916	6.66622	12.4578	18.1976	17.1249	17.9914	20.5518	16.0517	25.0258
973	BT_RS23775	BT_4719	NigD-like protein	-0.540257	0.0112754	0.0538046	1.94787	60.1814	0.213199	-2.53404	48.3301	42.9103	46.9306	57.8984	68.8367	84.6251	53.5056	78.4141
491	BT_RS21785	BT_4315	HAD-IA family hydrolase	-0.540121	0.000106676	0.00100875	3.97193	366.688	0.13939	-3.87488	311.646	293.451	282.541	310.694	484.204	467.856	442.758	340.35
843	BT_RS01470	BT_0299	efflux RND transporter permease subunit	-0.537773	0.00511147	0.0281191	2.29145	203.909	0.192067	-2.79992	196.654	151.57	164.736	152.493	273	217.608	176.568	298.641
3216	BT_RS09475	BT_1867	DUF3244 domain-containing protein	-0.534965	0.490775	0.70832	0.309118	2.75302	0.77635	-0.689077	1.66656	2.76841	1.91554	2.44641	3.12894	2.41786	2.67528	5.00515
2959	BT_RS06480	BT_1284	DUF1735 domain-containing protein	-0.53479	0.417235	0.654524	0.37962	6.7001	0.659235	-0.811228	4.99967	5.53681	6.70437	4.07735	7.04012	1.20893	4.01292	20.0206
1265	BT_RS14860	BT_2930	DUF4373 domain-containing protein	-0.534781	0.0343317	0.125897	1.4643	100.937	0.252714	-2.11615	73.3284	66.4418	82.368	106.011	94.6505	83.4162	137.777	163.502
2028	BT_RS13460	BT_2665	energy transducer TonB	-0.53478	0.164591	0.376822	0.783595	49.9648	0.38479	-1.3898	29.1647	43.6024	42.1418	46.4818	25.0315	42.3126	64.2067	106.777
485	BT_RS01685	BT_0345	hypothetical protein	-0.534376	9.59262e-05	0.00091832	4.01806	268.081	0.136996	-3.90067	210.819	227.701	205.92	228.332	275.347	334.874	292.943	368.713
828	BT_RS17800	BT_3522	DUF4972 domain-containing protein	-0.534218	0.00441863	0.0247774	2.35471	72.8628	0.187667	-2.84662	64.1624	57.4444	52.6772	61.9757	78.2236	77.3716	84.2712	106.777
1365	BT_RS15860	BT_3131	alpha-galactosidase	-0.533016	0.046199	0.157144	1.33537	52.5654	0.267368	-1.99357	34.9977	33.913	46.9306	54.6365	40.6763	64.0733	66.8819	78.4141
4661	BT_RS24500	BT_0262	hypothetical protein	-0.53293	0.698879		0.155598	1.11708	1.37767	-0.386834	0	2.76841	0	0.81547	2.34671	0	1.33764	1.66838
1683	BT_RS20975	BT_4157	alpha-galactosidase	-0.531467	0.0907376	0.250564	1.04221	24.2941	0.314195	-1.69152	18.3321	22.8394	17.2398	21.2022	37.5473	21.7608	18.7269	36.7045
1687	BT_RS18100	BT_3587	glucosamine-6-phosphate deaminase	-0.530409	0.0914043	0.251572	1.03903	23.5517	0.314217	-1.68804	11.6659	17.3025	23.9442	23.6486	23.4671	26.5965	26.7528	35.0361
608	BT_RS09805	BT_1933	transposase	-0.529191	0.000696943	0.00532222	3.1568	239.923	0.156068	-3.39078	168.322	184.099	207.836	223.439	255.009	270.8	266.19	343.687
855	BT_RS19740	BT_3911	malate dehydrogenase	-0.527692	0.00542931	0.0295177	2.26526	25160.9	0.189791	-2.78039	14705.7	19664	23172.2	24896.3	23819.9	29246.5	31363.6	34418.8
954	BT_RS20130	BT_3989	DUF6078 family protein	-0.526411	0.010046	0.0488928	1.99801	459.943	0.204492	-2.57424	450.803	294.143	361.078	404.473	739.213	502.915	441.421	485.5
1135	BT_RS07080	BT_1397	EamA family transporter	-0.526058	0.0223206	0.0912275	1.65129	530.21	0.230236	-2.28487	331.644	463.016	434.827	506.407	397.376	571.824	762.454	774.13
827	BT_RS07360	BT_1453	L-lactate permease	-0.525705	0.00440865	0.0247514	2.35569	1705.94	0.18463	-2.84734	1323.24	1341.99	1513.27	1412.39	1460.43	1891.98	1986.39	2717.8
291	BT_RS21410	BT_4243	Gfo/Idh/MocA family oxidoreductase	-0.525076	1.88207e-07	3.0029e-06	6.72536	3388.71	0.10077	-5.21062	2819.81	2697.12	2538.08	3058.83	3994.1	3669.1	4275.09	4057.51
1071	BT_RS01400	BT_0285	MotA/TolQ/ExbB proton channel family protein	-0.52445	0.0171162	0.0742021	1.76659	52.5345	0.219969	-2.3842	37.4975	40.834	45.0151	47.2973	50.0631	55.6108	65.5443	78.4141
419	BT_RS11960	BT_2367	acyltransferase	-0.523634	3.01087e-05	0.000333638	4.52131	223.771	0.125492	-4.17264	195.82	169.565	179.103	188.374	250.315	247.831	268.865	290.299
565	BT_RS21435	BT_4248	FecR family protein	-0.523272	0.000387525	0.00318456	3.4117	160.138	0.147466	-3.54844	116.659	128.039	132.172	147.6	185.39	180.131	172.555	218.558
2104	BT_RS14730	BT_2906	glycoside hydrolase family 99-like domain-containing protein	-0.523085	0.183971	0.405978	0.73525	17.6063	0.393704	-1.32863	10.8326	13.1499	16.2821	16.3094	14.0802	12.0893	21.4022	36.7045
914	BT_RS21265	BT_4216	bifunctional demethylmenaquinone methyltransferase/2-methoxy-6-polyprenyl-1,4-benzoquinol methylase UbiE	-0.522421	0.00805822	0.0409347	2.09376	3583.08	0.197168	-2.64962	2248.18	2977.42	2940.35	3597.04	3173.53	3788.79	5050.92	4888.37
1284	BT_RS11445	BT_2263	SusD/RagB family nutrient-binding outer membrane lipoprotein	-0.522278	0.0362538	0.131095	1.44065	626.216	0.249408	-2.09407	331.644	641.578	519.11	565.121	819.001	900.653	770.48	462.143
2794	BT_RS20585	BT_4078	GDSL-type esterase/lipase family protein	-0.522006	0.372411	0.619214	0.428977	6.12521	0.58523	-0.891966	9.99933	3.46051	2.8733	4.07735	9.38683	4.83572	9.36347	5.00515
2155	BT_RS20755	BT_4112	DUF5123 domain-containing protein	-0.521198	0.19709	0.424635	0.705336	13.0369	0.404065	-1.28989	7.4995	13.1499	9.57768	11.4166	10.9513	13.2982	13.3764	25.0258
3302	BT_RS11710			-0.519455	0.51932	0.730414	0.284565	2.85197	0.806114	-0.644394	3.33311	1.3842	3.83107	0.81547	2.34671	2.41786	5.35056	3.33677
4701	BT_RS13155	BT_2600	DUF4141 domain-containing protein	-0.51817	0.780866		0.107424	0.512561	1.86264	-0.278191	0	0.692102	0.957768	0	0.782236	0	0	1.66838
2190	BT_RS12105	BT_2395	DUF4361 domain-containing protein	-0.518166	0.205304	0.435263	0.687604	15.0874	0.409105	-1.26659	16.6656	6.92102	12.451	13.863	21.9026	14.5072	9.36347	25.0258
4663	BT_RS03540	BT_0707	HU family DNA-binding protein	-0.517689	0.786667		0.104209	0.439568	1.91283	-0.270641	0.833278	0.692102	0	0	0.782236	1.20893	0	0
1979	BT_RS02260	BT_0460	family 20 glycosylhydrolase	-0.517427	0.152759	0.358032	0.815992	51.5568	0.361874	-1.42985	31.6645	40.834	49.8039	45.6663	38.3296	33.8501	58.8561	113.45
502	BT_RS21800	BT_4318	ABC transporter ATP-binding protein	-0.517151	0.000123522	0.00114246	3.90826	760.153	0.134709	-3.83903	669.122	615.971	630.211	589.585	1005.96	1004.62	826.661	739.094
2606	BT_RS04725			-0.517142	0.320689	0.570701	0.493916	7.06295	0.520765	-0.993043	6.66622	7.61312	3.83107	4.89282	10.1691	3.62679	8.02583	11.6787
1066	BT_RS15480	BT_3052	helix-turn-helix transcriptional regulator	-0.517124	0.0167594	0.0730087	1.77574	3945.31	0.216194	-2.39194	3908.07	2461.81	3244.92	3371.15	6541.06	4479.09	3939.35	3617.06
1451	BT_RS20920	BT_4145	glycosyl hydrolase family 2	-0.517078	0.0575305	0.18409	1.2401	109.1	0.272252	-1.89926	62.4958	118.349	85.2413	90.5172	93.0861	105.177	124.4	193.533
400	BT_RS17780	BT_3518	FecR domain-containing protein	-0.516665	1.93645e-05	0.000224773	4.71299	384.764	0.12094	-4.2721	349.977	294.143	327.557	295.2	459.172	470.274	401.292	480.495
1370	BT_RS20455			-0.516523	0.0468098	0.158641	1.32966	221.039	0.259818	-1.98802	144.157	172.333	177.187	231.594	186.954	189.802	274.216	392.07
3535	BT_RS14485	BT_2856	DUF5013 domain-containing protein	-0.515613	0.601435	0.789699	0.220811	2.15386	0.987124	-0.522338	2.49983	0.692102	0.957768	3.26188	5.47565	0	2.67528	1.66838
657	BT_RS12645	BT_2499	peptide-methionine (R)-S-oxide reductase MsrB	-0.514609	0.00127185	0.00898815	2.89556	7696.28	0.159705	-3.22226	5197.15	7426.94	7236.89	5493.01	10274.7	9031.92	9099.96	7809.71
712	BT_RS15770	BT_3112	alpha/beta fold hydrolase	-0.514111	0.00203859	0.0132938	2.69067	297.895	0.166673	-3.08455	198.32	244.312	224.118	314.771	341.055	384.44	355.812	320.33
2100	BT_RS02130	BT_0435	DUF4434 domain-containing protein	-0.512697	0.183103	0.404832	0.737305	21.2873	0.385121	-1.33126	27.4982	12.4578	10.5354	18.7558	20.3381	16.925	25.4151	38.3728
2463	BT_RS19140	BT_3796	sulfatase	-0.5124	0.279734	0.52751	0.553255	9.00863	0.474042	-1.08092	6.66622	9.68942	5.74661	6.52376	6.25789	8.46251	12.0387	16.6838
3568	BT_RS19310	BT_3829	tail fiber domain-containing protein	-0.511106	0.609979	0.793759	0.214685	2.07143	1.00196	-0.510103	1.66656	4.15261	0.957768	0	3.91118	1.20893	1.33764	3.33677
1169	BT_RS17860	BT_3534	hypothetical protein	-0.510271	0.0256639	0.101931	1.59068	45.7954	0.228692	-2.23126	45.8303	35.9893	42.1418	27.726	57.8854	49.5662	52.1679	55.0567
1525	BT_RS11125	BT_2199	GH92 family glycosyl hydrolase	-0.507941	0.0684372	0.208363	1.16471	47.8128	0.278764	-1.82212	25.8316	36.6814	45.0151	48.9282	40.6763	50.7751	56.1808	78.4141
391	BT_RS20000	BT_3964	basic secretory family protein	-0.507747	1.24599e-05	0.000147958	4.90448	716.128	0.116206	-4.36938	544.964	624.968	590.943	607.525	969.19	818.446	777.168	795.819
1743	BT_RS08210	BT_1619	TonB-dependent receptor	-0.50624	0.102181	0.272189	0.990631	21.2951	0.309746	-1.63437	14.999	18.6867	18.1976	17.9403	25.0315	15.7161	28.0904	31.6993
762	BT_RS21135	BT_4189	GldB family lipoprotein	-0.505332	0.00277604	0.0169149	2.55657	3291.19	0.168922	-2.99151	1973.2	2684.66	3199.9	3023.76	3305.73	3988.26	4099.86	4054.17
2247	BT_RS19960	BT_3956	alpha-L-fucosidase	-0.504416	0.220071	0.454734	0.657438	14.6534	0.411319	-1.22634	4.99967	12.4578	13.4087	17.1249	11.7335	21.7608	17.3893	18.3522
2249	BT_RS00375	BT_0079	antirestriction protein ArdA	-0.503798	0.220935	0.455299	0.655736	13.8045	0.411584	-1.22405	15.8323	6.92102	12.451	11.4166	17.9914	21.7608	17.3893	6.67354
675	BT_RS16680	BT_3293	discoidin domain-containing protein	-0.503592	0.00149607	0.0102907	2.82505	1216.08	0.158589	-3.17545	1199.09	930.877	893.597	998.951	1462.78	1270.59	1222.6	1750.14
986	BT_RS11110	BT_2196	TonB-dependent receptor	-0.502958	0.0120559	0.05669	1.9188	80.5475	0.200342	-2.5105	54.163	63.6734	72.7903	74.2078	73.5302	97.9234	96.31	111.782
3153	BT_RS16085	BT_3177	sulfatase	-0.502917	0.470841	0.693345	0.327125	4.37017	0.69742	-0.721111	1.66656	2.07631	5.74661	4.89282	5.47565	2.41786	2.67528	10.0103
462	BT_RS09365	BT_1848	DNA helicase RecQ	-0.50266	6.55997e-05	0.000659262	4.1831	198.148	0.125926	-3.99171	159.156	165.412	161.863	171.249	250.315	224.861	242.113	210.216
2893	BT_RS19955	BT_3955	hypothetical protein	-0.502479	0.398068	0.638863	0.400043	6.24598	0.594596	-0.845077	2.49983	4.15261	9.57768	4.07735	3.91118	6.04465	8.02583	11.6787
1075	BT_RS01465	BT_0298	efflux RND transporter periplasmic adaptor subunit	-0.502449	0.0173405	0.0748949	1.76094	119.703	0.211166	-2.37941	134.991	89.9732	84.2836	87.2553	161.141	122.102	117.712	160.165
1791	BT_RS14800	BT_2920	TonB-dependent receptor	-0.498182	0.113196	0.293351	0.946168	22.0578	0.314511	-1.58399	21.6652	17.9946	20.1131	13.0475	26.596	16.925	26.7528	33.3677
1701	BT_RS05580	BT_1107	ferritin	-0.497346	0.0946693	0.258406	1.02379	731.216	0.297587	-1.67127	353.31	591.055	633.084	846.458	535.049	883.728	749.078	1257.96
658	BT_RS01225	BT_0248	sigma-70 family RNA polymerase sigma factor	-0.497224	0.00127566	0.00900133	2.89427	458.619	0.15435	-3.2214	311.646	350.896	408.009	450.14	512.364	469.065	591.236	575.593
1723	BT_RS22215	BT_4404	TonB-dependent receptor	-0.49632	0.0984985	0.265753	1.00657	87.9507	0.300403	-1.65218	59.1627	65.0576	85.2413	80.7315	75.8769	89.4609	69.5572	178.517
1978	BT_RS18200	BT_3607	DUF4434 domain-containing protein	-0.496071	0.152521	0.358016	0.81667	18.8972	0.346737	-1.43068	19.1654	13.1499	16.2821	13.0475	16.427	19.3429	18.7269	35.0361
878	BT_RS15485	BT_3053	succinate dehydrogenase/fumarate reductase cytochrome b subunit	-0.495318	0.00662899	0.0350551	2.17855	4770	0.182442	-2.71493	2786.48	4098.63	4078.17	4871.62	4615.19	5990.25	5738.47	5981.16
1236	BT_RS08555	BT_1686	acyl-CoA carboxylase subunit beta	-0.495129	0.0310449	0.116619	1.50801	4553.25	0.229599	-2.1565	2605.66	3672.98	4160.54	4676.72	3613.93	5226.21	5686.3	6783.65
1726	BT_RS12315	BT_2430	hexokinase	-0.495056	0.0994186	0.267439	1.00253	490.034	0.300457	-1.64768	266.649	419.414	479.842	459.11	314.459	533.138	535.056	912.606
497	BT_RS06150	BT_1218	SOS response-associated peptidase	-0.494973	0.000118212	0.00110434	3.92734	1317.97	0.128571	-3.8498	908.273	1265.85	1167.52	1034.83	1567.6	1622.39	1480.77	1496.54
785	BT_RS20085	BT_3980	DUF3822 family protein	-0.493598	0.00341487	0.0201978	2.46663	2634.52	0.168596	-2.92769	2905.64	1973.87	2008.44	1864.98	3322.16	2660.86	3055.17	3285.05
1082	BT_RS12815	BT_2534	DsbA family protein	-0.493406	0.018324	0.0786359	1.73698	244.37	0.209159	-2.35901	210.819	267.151	137.919	194.082	251.098	326.411	255.489	311.988
1204	BT_RS11450	BT_2264	SusC/RagA family TonB-linked outer membrane protein	-0.492052	0.0286019	0.11031	1.5436	1078.06	0.224791	-2.18893	722.452	1029.85	969.261	864.398	1471.39	1532.92	1280.12	754.11
595	BT_RS17730	BT_3508	hypothetical protein	-0.491692	0.000621798	0.00485211	3.20635	222.862	0.143689	-3.42192	177.488	164.72	201.131	196.528	251.098	238.159	243.45	310.32
1412	BT_RS14340	BT_2828	LruC domain-containing protein	-0.491432	0.0513855	0.168968	1.28916	4122.85	0.252243	-1.94825	4344.71	1955.19	3440.3	3969.71	5519.46	3843.19	3994.19	5916.09
1024	BT_RS07260	BT_1433	SDR family oxidoreductase	-0.491369	0.0141513	0.0641644	1.8492	383.585	0.200281	-2.4534	304.98	287.222	320.852	359.622	325.41	437.633	410.655	622.307
1325	BT_RS15640	BT_3086	DUF4968 domain-containing protein	-0.490896	0.0417888	0.14638	1.37894	46.5113	0.241154	-2.03562	35.8309	42.9103	31.6063	42.4044	48.4986	45.9394	48.155	76.7457
1546	BT_RS20020	BT_3968	efflux RND transporter periplasmic adaptor subunit	-0.489833	0.0704988	0.211724	1.15182	31.6658	0.270822	-1.80869	24.9983	35.2972	23.9442	21.2022	39.1118	36.2679	44.1421	28.3625
2473	BT_RS13065	BT_2583	hypothetical protein	-0.489533	0.282376	0.530264	0.549173	9.22505	0.45538	-1.075	4.99967	5.53681	11.4932	8.97017	10.9513	8.46251	13.3764	10.0103
591	BT_RS11325	BT_2239	S41 family peptidase	-0.48912	0.000590732	0.0046409	3.22861	986.316	0.142358	-3.43583	964.102	783.459	767.172	767.357	1218.72	1042.1	1004.57	1343.05
704	BT_RS23510	BT_4666	TrkA family potassium uptake protein	-0.489056	0.00190146	0.0125933	2.72091	682.272	0.157495	-3.10521	521.632	632.581	498.039	614.864	645.344	823.282	759.779	962.658
570	BT_RS02375	BT_0483	SusC/RagA family TonB-linked outer membrane protein	-0.488255	0.000406815	0.00331376	3.3906	1689.16	0.138096	-3.53562	1474.9	1366.9	1459.64	1319.43	1712.31	1702.17	2118.82	2359.1
1195	BT_RS02265	BT_0461	DUF4982 domain-containing protein	-0.486985	0.0281179	0.10931	1.55102	88.4094	0.221797	-2.19564	68.3288	58.1365	90.9879	75.8387	79.0058	89.4609	120.387	125.129
1064	BT_RS15520	BT_3060	DUF5119 domain-containing protein	-0.486806	0.0167204	0.0729633	1.77675	170.842	0.203446	-2.3928	122.492	136.344	137.919	169.618	147.06	187.384	200.646	265.273
2134	BT_RS06555	BT_1299	V-type ATP synthase subunit A	-0.486453	0.191833	0.417886	0.717078	812.605	0.37271	-1.30518	329.145	690.718	766.214	919.85	433.359	780.969	1033.99	1546.59
844	BT_RS01485	BT_0303	patatin-like phospholipase family protein	-0.485931	0.00510781	0.0281191	2.29177	1173.78	0.173537	-2.80015	779.948	1034.69	1004.7	1089.47	1050.54	1420.49	1340.31	1670.05
1312	BT_RS01415	BT_0288	hypothetical protein	-0.485329	0.040352	0.142801	1.39413	62.0447	0.236731	-2.05013	48.3301	45.6787	50.7617	60.3448	62.5789	51.984	74.9078	101.771
425	BT_RS16685	BT_3294	glycoside hydrolase family 97 protein	-0.484039	3.39837e-05	0.000371262	4.46873	1462.99	0.116777	-4.14498	1273.25	1222.25	1202.96	1184.88	1962.63	1796.47	1538.28	1523.24
509	BT_RS02930	BT_0597	transcriptional regulator	-0.483127	0.000133871	0.00122115	3.87331	695.352	0.126499	-3.81923	669.122	547.453	595.732	510.484	890.184	826.909	777.168	745.768
535	BT_RS16795	BT_3317	WbqC family protein	-0.483126	0.000246731	0.00214125	3.60778	651.268	0.131799	-3.66563	659.123	496.237	524.857	494.175	797.098	735.03	794.557	709.063
633	BT_RS16810	BT_3320	4-hydroxy-tetrahydrodipicolinate reductase	-0.483054	0.000964868	0.00707722	3.01553	1731.24	0.146354	-3.30058	1665.72	1265.85	1346.62	1496.39	1964.98	1717.89	1971.68	2420.83
3530	BT_RS00060	BT_0013	hypothetical protein	-0.480785	0.599237	0.788175	0.222401	2.39581	0.914914	-0.525498	3.33311	2.07631	1.91554	0.81547	3.12894	1.20893	6.68819	0
554	BT_RS21080	BT_4178	response regulator	-0.479229	0.000320044	0.00268225	3.49479	579.951	0.133174	-3.59851	563.296	451.25	470.264	453.401	725.133	626.226	599.262	750.773
533	BT_RS08550	BT_1685	methylmalonyl-CoA epimerase	-0.477703	0.000232054	0.00202144	3.63441	1261.76	0.129765	-3.68129	1054.1	941.951	1032.47	1188.14	1361.87	1299.6	1520.9	1695.08
2381	BT_RS02505	BT_0509	ABC transporter ATP-binding protein/permease	-0.477067	0.257151	0.501451	0.589811	21.8209	0.42101	-1.13315	8.33278	24.9157	19.1554	19.5713	10.9513	33.8501	29.4281	28.3625
1237	BT_RS19125	BT_3793	hypothetical protein	-0.477013	0.0312058	0.117129	1.50576	128.872	0.221409	-2.15444	117.492	119.042	97.6923	93.7791	106.384	140.236	144.465	211.885
309	BT_RS20395	BT_4041	DUF349 domain-containing protein	-0.474898	5.14954e-07	7.73765e-06	6.28823	22233.5	0.0945889	-5.02066	20538.6	17112.2	17988.8	18786.8	25676.1	25850.6	24387.8	27526.7
639	BT_RS01555	BT_0317	TonB-dependent receptor	-0.474893	0.00101693	0.00738908	2.99271	5588.37	0.144529	-3.2858	5560.46	4378.93	4456.49	4313.84	7804.37	5626.36	6368.5	6198.05
422	BT_RS01220	BT_0247	membrane protein	-0.474134	3.26242e-05	0.000358944	4.48646	317.32	0.11413	-4.15433	240.817	275.457	288.288	257.689	369.997	349.381	373.201	383.728
2562	BT_RS15680	BT_3094	family 43 glycosylhydrolase	-0.472614	0.306789	0.556007	0.51316	12.7892	0.462448	-1.02198	7.4995	9.68942	8.61991	16.3094	14.0802	6.04465	13.3764	26.6942
327	BT_RS09835	BT_1939	TonB-dependent receptor	-0.47258	1.31656e-06	1.86935e-05	5.88056	1653.82	0.0976962	-4.83724	1287.41	1366.9	1450.06	1435.23	1731.87	2046.72	1983.72	1928.65
1347	BT_RS17865	BT_3535	hypothetical protein	-0.472466	0.0448007	0.154462	1.34872	58.4545	0.235465	-2.00652	61.6625	43.6024	48.8462	43.2199	86.0459	67.7001	48.155	68.4038
605	BT_RS16015	BT_3163	glycoside hydrolase family 97 protein	-0.472146	0.000690273	0.00529742	3.16098	230.244	0.139136	-3.39341	171.655	193.788	196.342	207.129	237.8	264.756	256.827	313.656
1907	BT_RS15705	BT_3099	hypothetical protein	-0.471125	0.137083	0.333759	0.863016	19.12	0.316884	-1.48674	18.3321	11.7657	19.1554	15.4939	22.6848	21.7608	25.4151	18.3522
612	BT_RS19650	BT_3893	DUF975 family protein	-0.47081	0.000719385	0.00545769	3.14304	1296.87	0.139207	-3.38208	882.441	1127.43	1095.69	1241.15	1321.98	1656.24	1483.44	1566.61
1571	BT_RS08525			-0.469738	0.0740308	0.218794	1.13059	2059.25	0.262949	-1.78642	1941.54	1791.16	1543.92	1632.57	3442.62	2525.46	1222.6	2374.11
1285	BT_RS18495	BT_3666	L-rhamnose mutarotase	-0.468697	0.0363202	0.131233	1.43985	79.1709	0.223901	-2.09332	79.9947	73.3628	45.0151	65.2376	76.6591	96.7145	82.9336	113.45
2367	BT_RS08265	BT_1630	RagB/SusD family nutrient uptake outer membrane protein	-0.46858	0.252069	0.494448	0.59848	15.873	0.40912	-1.14534	12.4992	11.0736	10.5354	17.9403	13.298	10.8804	17.3893	33.3677
1119	BT_RS18540	BT_3676	BNR repeat-containing protein	-0.468176	0.0214929	0.0891849	1.66771	65.5438	0.203625	-2.29921	69.9953	47.755	52.6772	49.7437	80.5703	65.2823	74.9078	83.4192
4653	BT_RS00465	BT_0097	DUF3408 domain-containing protein	-0.467228	0.805288		0.094049	0.471078	1.89537	-0.24651	0.833278	0	0	0.81547	0.782236	0	1.33764	0
2383	BT_RS24540			-0.466913	0.257838	0.502158	0.588652	11.7973	0.412644	-1.13151	9.99933	5.53681	12.451	12.2321	16.427	9.67145	14.714	13.3471
1174	BT_RS20605	BT_4082	RagB/SusD family nutrient uptake outer membrane protein	-0.466077	0.0258804	0.102353	1.58703	49.3582	0.209191	-2.228	47.4968	41.5261	41.184	35.0652	55.5387	56.8197	52.1679	65.067
1940	BT_RS06040	BT_1195	monofunctional biosynthetic peptidoglycan transglycosylase	-0.464057	0.143433	0.343277	0.843352	4943.75	0.317168	-1.46313	2512.33	4387.23	4355.93	5364.16	3095.31	4462.16	6550.42	8822.42
801	BT_RS11370	BT_2248	DMT family transporter	-0.464005	0.00379682	0.0220083	2.42058	278.066	0.160302	-2.89457	247.483	178.562	252.851	255.242	281.605	314.322	342.436	352.029
2958	BT_RS10685	BT_2110	hypothetical protein	-0.463931	0.416967	0.654489	0.379898	8.63358	0.57156	-0.811694	4.16639	11.0736	5.74661	7.33923	3.91118	18.134	5.35056	13.3471
882	BT_RS09820	BT_1936	hypothetical protein	-0.463505	0.00674848	0.0355251	2.17079	1392.41	0.171098	-2.70901	889.107	1229.86	1272.87	1288.44	1251.58	1713.05	1704.15	1790.18
2282	BT_RS02160	BT_0441	DUF1735 domain-containing protein	-0.463348	0.231404	0.47082	0.635628	17.5168	0.387172	-1.19675	12.4992	14.5341	12.451	17.9403	9.38683	20.5518	22.7399	30.0309
831	BT_RS09810	BT_1934	hypothetical protein	-0.46256	0.00456448	0.0255028	2.34061	1213.96	0.163088	-2.83626	776.615	1011.16	1162.73	1131.87	1165.53	1419.28	1526.25	1518.23
641	BT_RS09540	BT_1880	tetraacyldisaccharide 4'-kinase	-0.461816	0.00103043	0.00746377	2.98698	1585.41	0.140708	-3.28208	1184.92	1213.25	1431.86	1502.91	1636.44	1659.86	1903.46	2150.55
1821	BT_RS15865	BT_3132	9-O-acetylesterase	-0.461613	0.119706	0.305337	0.921884	46.6088	0.296665	-1.55601	23.3318	37.3735	51.7195	43.2199	35.9828	51.984	57.5185	71.7405
1260	BT_RS17805	BT_3523	DUF4972 domain-containing protein	-0.460733	0.0336916	0.124196	1.47248	66.6798	0.216944	-2.12374	47.4968	60.2129	56.5083	57.8984	59.4499	66.4912	86.9465	98.4347
2161	BT_RS15445	BT_3046	TonB-dependent receptor	-0.459529	0.198182	0.425801	0.702937	32.1632	0.357124	-1.28675	28.3314	21.4552	29.6908	27.726	32.8539	21.7608	25.4151	70.0722
807	BT_RS16995	BT_3357	ribonuclease III	-0.458011	0.00393517	0.0226406	2.40504	7035.48	0.158849	-2.88331	5172.99	5420.54	5969.77	7146.78	7611.94	6724.07	8526.11	9711.67
523	BT_RS07150	BT_1411	methylated-DNA--[protein]-cysteine S-methyltransferase	-0.457028	0.000186143	0.00165251	3.73015	595.616	0.122294	-3.73712	539.964	451.25	523.899	490.913	625.006	637.106	720.987	775.799
1704	BT_RS05820	BT_1152	NAD(P)-binding domain-containing protein	-0.457021	0.0953474	0.259647	1.02069	2838.38	0.274019	-1.66784	1322.41	2355.22	2629.07	3261.88	2237.98	3077.94	3706.6	4115.9
3471	BT_RS00560	BT_0115	arsenate reductase ArsC	-0.456448	0.578743	0.774159	0.237514	2.829	0.822101	-0.555221	1.66656	2.07631	3.83107	1.63094	0.782236	3.62679	4.01292	5.00515
3054	BT_RS02225	BT_0453	AGE family epimerase/isomerase	-0.455148	0.443569	0.674362	0.353039	6.30316	0.594048	-0.76618	4.99967	4.84471	6.70437	4.07735	5.47565	3.62679	4.01292	16.6838
782	BT_RS04135	BT_0825	tagaturonate reductase	-0.454294	0.00338455	0.0200952	2.4705	437.442	0.155024	-2.93047	389.974	355.048	359.163	370.223	496.72	443.678	430.72	654.007
473	BT_RS16835	BT_3325	DcaP family trimeric outer membrane transporter	-0.453743	8.00993e-05	0.00078626	4.09637	428.991	0.115043	-3.9441	386.641	341.898	347.67	374.301	537.396	458.185	527.03	458.806
1013	BT_RS18325	BT_3632	DUF4876 domain-containing protein	-0.453539	0.0133728	0.0612931	1.87378	166.416	0.183346	-2.47368	132.491	149.494	161.863	118.243	165.834	224.861	223.386	155.16
2537	BT_RS00120	BT_0028	alkaline phosphatase	-0.451665	0.301162	0.550944	0.521199	9.98743	0.436837	-1.03394	6.66622	10.3815	8.61991	7.33923	7.82236	9.67145	16.0517	13.3471
1250	BT_RS24320	BT_0785a	hypothetical protein	-0.451428	0.0330505	0.122675	1.48082	1055.43	0.211792	-2.13147	945.77	794.533	842.836	981.011	1023.95	1125.51	929.659	1800.19
922	BT_RS23545	BT_4673	ATP-binding protein	-0.451377	0.00835848	0.0420915	2.07787	794.702	0.171156	-2.63724	853.276	599.36	658.944	572.46	860.459	830.535	854.751	1127.83
1649	BT_RS12525	BT_2474	cytochrome c biogenesis protein CcsA	-0.450827	0.0854591	0.240623	1.06824	35.9729	0.262131	-1.71985	38.3308	26.992	24.902	30.1724	35.2006	32.6411	49.4926	50.0515
1114	BT_RS16335	BT_3227	ribonuclease P protein component	-0.450141	0.0211715	0.0882398	1.67425	1868.13	0.195297	-2.30491	1449.9	1525.39	1409.83	1927.77	1535.53	2039.47	2272.65	2784.53
1479	BT_RS11250	BT_2224	RDD family protein	-0.448897	0.0609114	0.191218	1.2153	378.064	0.239522	-1.87414	413.306	317.675	278.71	271.552	596.846	430.379	444.096	271.947
468	BT_RS23230	BT_4609	putative sulfate exporter family transporter	-0.448076	7.64773e-05	0.000758726	4.11647	3250.4	0.113288	-3.95518	2647.32	2407.13	2888.63	3058.83	3971.41	3951.99	3620.99	3456.89
3339	BT_RS13345	BT_2644	DNA topoisomerase	-0.4465	0.53234	0.740026	0.273811	3.62791	0.715044	-0.624437	4.16639	4.15261	2.8733	0.81547	3.91118	2.41786	4.01292	6.67354
893	BT_RS12345	BT_2436	aminopeptidase	-0.446021	0.00736091	0.0383051	2.13307	134.76	0.166422	-2.68006	133.324	112.12	122.594	88.0708	147.06	159.579	155.166	160.165
1929	BT_RS17845	BT_3531	glycoside hydrolase family 127 protein	-0.445488	0.140946	0.339249	0.850948	43.1943	0.302584	-1.47228	27.4982	42.9103	42.1418	31.8033	30.5072	41.1036	56.1808	73.4089
482	BT_RS20005	BT_3965	GH92 family glycosyl hydrolase	-0.445127	8.894e-05	0.000856739	4.0509	1033.58	0.113584	-3.91894	738.284	880.353	938.612	943.499	1130.33	1198.05	1233.3	1206.24
1851	BT_RS12700	BT_2510	malate dehydrogenase	-0.443844	0.125398	0.314594	0.90171	9769.4	0.28962	-1.5325	5662.12	8523.23	9080.6	9845.17	6350.19	9290.63	11856.8	17546.4
1618	BT_RS15335	BT_3023	alkaline phosphatase	-0.442351	0.0805227	0.230973	1.09408	271.279	0.25311	-1.74766	356.643	195.865	174.314	193.266	362.957	234.533	295.618	357.034
1778	BT_RS11350	BT_2244	carboxypeptidase-like regulatory domain-containing protein	-0.440624	0.110106	0.287507	0.958188	110.945	0.275784	-1.59772	116.659	78.8996	112.059	67.684	111.077	94.2966	108.349	198.538
1698	BT_RS18455	BT_3659	glycoside hydrolase family 31 protein	-0.440553	0.093743	0.25633	1.02806	35.2756	0.262864	-1.67598	19.9987	35.9893	33.5219	30.1724	43.023	32.6411	46.8174	40.0412
1110	BT_RS21440	BT_4249	hypothetical protein	-0.439821	0.0208089	0.0870413	1.68175	106.603	0.190281	-2.31143	109.159	73.3628	81.4103	97.8564	117.335	140.236	101.661	131.802
577	BT_RS17560	BT_3472	Gfo/Idh/MocA family oxidoreductase	-0.439308	0.000466478	0.00375366	3.33117	1171.14	0.125542	-3.4993	1154.92	874.125	985.543	962.255	1397.07	1263.33	1245.34	1486.53
4644	BT_RS00085	BT_0018	DUF6047 family protein	-0.437824	0.865907		0.0625289	0.368584	2.59282	-0.16886	0	1.3842	0	0	1.56447	0	0	0
465	BT_RS10395	BT_2052	biopolymer transporter ExbD	-0.437384	7.18623e-05	0.000717542	4.1435	5052.53	0.110171	-3.97003	3770.58	4383.77	4374.13	4638.39	5436.54	5721.87	5576.62	6518.38
1456	BT_RS16195	BT_3199	HU family DNA-binding protein	-0.435855	0.0581644	0.185379	1.23534	108.84	0.230069	-1.89446	71.6619	86.5127	90.0302	120.69	110.295	91.8787	157.841	141.813
3329	BT_RS17605	BT_3481	DUF1793 domain-containing protein	-0.435318	0.528726	0.737365	0.276769	3.59107	0.691034	-0.629951	2.49983	2.76841	1.91554	4.89282	3.12894	4.83572	5.35056	3.33677
1971	BT_RS08565	BT_1688	biotin/lipoyl-binding protein	-0.435192	0.150959	0.355608	0.82114	964.917	0.303026	-1.43615	444.137	851.977	823.68	1160.41	647.691	1067.49	1284.13	1439.82
1713	BT_RS15945	BT_3149	hypothetical protein	-0.435088	0.0963484	0.26119	1.01616	114.607	0.261657	-1.66282	138.324	98.2785	69.917	83.9934	139.238	137.818	165.867	83.4192
610	BT_RS11150	BT_2204	hypothetical protein	-0.435044	0.000699457	0.00532811	3.15524	548.429	0.128339	-3.38979	498.3	466.477	470.264	428.937	644.562	560.944	573.847	744.1
744	BT_RS02805	BT_0572	amino acid-binding protein	-0.431943	0.00245972	0.0153501	2.60911	233.877	0.142638	-3.02825	227.485	177.178	195.385	194.897	255.009	250.249	255.489	315.325
1494	BT_RS04315	BT_0861	ABC transporter permease	-0.431283	0.0633032	0.196684	1.19857	51.3194	0.23224	-1.85706	36.6642	44.2945	51.7195	40.7735	52.4098	50.7751	52.1679	81.7508
2142	BT_RS18170	BT_3601	SIS domain-containing protein	-0.429933	0.194322	0.421103	0.711479	20.7948	0.331252	-1.2979	12.4992	17.3025	19.1554	21.2022	21.9026	14.5072	28.0904	31.6993
944	BT_RS12705	BT_2511	transcriptional regulator	-0.429589	0.00947599	0.046607	2.02338	499.41	0.165584	-2.59439	351.643	424.258	401.305	522.716	481.075	600.839	544.419	669.022
692	BT_RS10400	BT_2053	biopolymer transporter ExbD	-0.429064	0.00178085	0.0119487	2.74937	9728.58	0.137321	-3.12454	6638.72	8423.57	8984.82	9121.03	10481.2	10809	10602.1	12768.1
413	BT_RS10860	BT_2145	adenosylcobalamin-dependent ribonucleoside-diphosphate reductase	-0.427821	2.65009e-05	0.000297927	4.57674	10790.4	0.101823	-4.20162	8329.44	9373.13	10313.2	8791.58	11984.6	12125.6	12078.9	13327.1
2073	BT_RS00845	BT_0172	hypothetical protein	-0.427768	0.175775	0.393692	0.755042	18.2696	0.315958	-1.35388	14.1657	15.9183	16.2821	16.3094	20.3381	25.3875	22.7399	15.0155
715	BT_RS10485	BT_2069	GNAT family N-acetyltransferase	-0.427639	0.00205319	0.0133328	2.68757	664.327	0.138735	-3.08243	677.455	564.755	519.11	507.222	854.984	761.626	757.104	672.359
1178	BT_RS18095	BT_3586	Gfo/Idh/MocA family oxidoreductase	-0.426818	0.0271054	0.106834	1.56694	157.756	0.193131	-2.21	165.822	117.657	113.017	140.261	173.656	153.534	164.53	233.574
1617	BT_RS14350	BT_2830	HU family DNA-binding protein	-0.426709	0.0805927	0.230973	1.0937	8412.23	0.244216	-1.74726	8020.3	6426.17	6740.77	7520.27	10298.1	7115.77	6539.72	14636.7
1287	BT_RS16910	BT_3340	DUF4981 domain-containing protein	-0.425844	0.0368886	0.132983	1.43311	1461.51	0.204046	-2.08699	1469.9	1083.14	1106.22	1327.59	1408.81	1357.63	1566.38	2372.44
1139	BT_RS02495	BT_0507	TetR/AcrR family transcriptional regulator	-0.425593	0.0225359	0.0918648	1.64713	80.5533	0.186564	-2.28121	80.8279	74.0549	62.2549	58.7139	97.7795	102.759	89.6218	78.4141
3224	BT_RS14680	BT_2896	SMP-30/gluconolactonase/LRE family protein	-0.425309	0.494194	0.711707	0.306103	6.92171	0.622112	-0.683653	9.99933	2.76841	5.74661	4.89282	7.04012	1.20893	12.0387	11.6787
2220	BT_RS04335	BT_0865	DUF1735 domain-containing protein	-0.424835	0.213035	0.44555	0.671549	23.505	0.34116	-1.24526	15.8323	13.842	22.9864	26.9105	23.4671	20.5518	22.7399	41.7096
1098	BT_RS07565	BT_1494	(4Fe-4S)-binding protein	-0.424658	0.0196041	0.0828224	1.70765	2610.9	0.181957	-2.33384	2115.69	2229.26	2143.48	2426.02	2631.44	2421.49	2742.16	4177.64
2552	BT_RS24495			-0.424575	0.304831	0.554596	0.515941	14.664	0.413763	-1.02613	15.8323	17.3025	7.66214	9.78564	23.4671	20.5518	9.36347	13.3471
466	BT_RS08790	BT_1734	response regulator	-0.424534	7.25747e-05	0.0007231	4.13921	4600.69	0.106998	-3.96768	4486.37	3771.95	3572.47	3885.72	5709.54	5235.88	5095.07	5048.53
1962	BT_RS23410	BT_4646	DUF4250 domain-containing protein	-0.424434	0.147574	0.349228	0.830991	277.777	0.293086	-1.44816	377.475	181.331	205.92	185.927	479.51	275.636	252.814	263.605
2296	BT_RS13520	BT_2675	hypothetical protein	-0.424373	0.234177	0.473571	0.630456	21.205	0.356716	-1.18967	24.1651	12.4578	16.2821	20.3868	30.5072	15.7161	33.441	16.6838
794	BT_RS21140	BT_4190	SAM-dependent methyltransferase	-0.424156	0.00363311	0.021245	2.43972	1169.7	0.145839	-2.90838	830.778	973.787	1027.68	1162.04	1177.26	1260.91	1557.01	1368.08
1839	BT_RS20600	BT_4081	TonB-dependent receptor	-0.423453	0.123796	0.312383	0.907294	78.4163	0.275142	-1.53903	84.161	65.7497	68.0015	48.1127	68.0545	66.4912	88.2842	138.476
1903	BT_RS00705	BT_0142	Ig-like domain-containing protein	-0.423114	0.136408	0.332813	0.86516	30.2209	0.284102	-1.4893	24.9983	22.8394	28.733	26.095	34.4184	30.2233	22.7399	51.7199
779	BT_RS21940	BT_4347	RNA polymerase sigma factor	-0.423102	0.00325242	0.0193959	2.48779	252.108	0.143775	-2.94282	254.15	211.091	187.722	207.129	284.734	255.084	298.293	318.661
370	BT_RS19210	BT_3809	ABC-F family ATP-binding cassette domain-containing protein	-0.422656	6.25423e-06	7.84821e-05	5.20383	913.933	0.0935574	-4.51761	707.453	767.541	819.849	829.333	1037.24	1040.89	1058.07	1051.08
3378	BT_RS01760	BT_0361	RagB/SusD family nutrient uptake outer membrane protein	-0.421096	0.545877	0.749737	0.262905	4.55081	0.697236	-0.60395	3.33311	1.3842	3.83107	6.52376	2.34671	3.62679	5.35056	10.0103
1317	BT_RS08570	BT_1689	sodium ion-translocating decarboxylase subunit beta	-0.420548	0.0410616	0.14465	1.38656	4305.17	0.205857	-2.04291	2559.83	3878.54	3778.39	4509.55	3570.91	5298.74	5286.35	5559.06
1213	BT_RS22265	BT_4414	hypothetical protein	-0.420115	0.0289905	0.111013	1.53774	99.2597	0.192394	-2.18362	92.4938	76.1312	67.0437	102.749	98.5617	111.222	132.426	113.45
2268	BT_RS24550	BT_1245	transposase	-0.420007	0.226329	0.463336	0.645259	26.6114	0.347151	-1.20987	24.1651	21.4552	30.6486	13.863	17.9914	26.5965	41.4668	36.7045
432	BT_RS19645	BT_3892	branched-chain amino acid aminotransferase	-0.419826	3.71923e-05	0.000399731	4.42955	2977.71	0.101794	-4.12426	2203.19	2627.91	2741.13	2616.84	3255.67	3398.3	3563.47	3415.18
1318	BT_RS17855	BT_3533	O-antigen ligase family protein	-0.419544	0.0411238	0.14465	1.38591	83.5322	0.205429	-2.04228	91.6605	65.0576	63.2127	67.684	114.206	102.759	80.2583	83.4192
797	BT_RS21945	BT_4348	hypothetical protein	-0.418936	0.00367478	0.0214243	2.43477	309.988	0.144222	-2.90481	244.15	294.835	241.357	277.26	319.152	337.292	337.085	428.775
3265	BT_RS22300	BT_4421	hypothetical protein	-0.418933	0.507021	0.721219	0.294974	6.03775	0.631415	-0.663483	4.16639	4.84471	8.61991	2.44641	2.34671	4.83572	9.36347	11.6787
2449	BT_RS14735	BT_2907	glycoside hydrolase family 99-like domain-containing protein	-0.418461	0.27594	0.522935	0.559185	16.8251	0.384091	-1.08948	10.8326	13.842	15.3243	16.3094	9.38683	18.134	24.0775	26.6942
2030	BT_RS08125	BT_1603	IS110 family transposase	-0.418418	0.165578	0.378521	0.780998	33.6063	0.301768	-1.38655	31.6645	25.6078	37.3529	19.5713	32.8539	32.6411	30.7657	58.3935
2069	BT_RS16415	BT_3240	SusC/RagA family TonB-linked outer membrane protein	-0.417123	0.174418	0.391407	0.758409	613.36	0.307127	-1.35814	417.472	573.06	582.323	530.871	1147.54	762.835	545.757	347.024
390	BT_RS10410	BT_2055	MotA/TolQ/ExbB proton channel family protein	-0.416994	1.17476e-05	0.000139856	4.93005	14693.9	0.095156	-4.38222	11808.4	12161.6	12975.8	13390.8	15627.5	16030.4	17194	18362.2
992	BT_RS21950	BT_4349	hypothetical protein	-0.416509	0.0122695	0.0574267	1.91117	331.795	0.166318	-2.5043	279.148	282.378	263.386	308.248	299.596	354.217	378.552	488.837
1360	BT_RS02435	BT_0496	TonB-dependent receptor	-0.416143	0.0458994	0.156699	1.33819	67.8338	0.208455	-1.99632	63.3291	57.4444	54.5928	54.6365	57.8854	73.7448	84.2712	96.7663
1806	BT_RS15700	BT_3098	hypothetical protein	-0.415999	0.117009	0.300649	0.931781	32.1102	0.265398	-1.56745	34.1644	29.0683	24.902	22.0177	33.6361	45.9394	38.7915	28.3625
677	BT_RS01680	BT_0344	hypothetical protein	-0.415757	0.00153907	0.0105553	2.81274	245.153	0.131269	-3.16721	184.988	209.707	218.371	225.885	263.613	296.188	255.489	306.983
3043	BT_RS22930	BT_4549	site-specific integrase	-0.415737	0.441538	0.673697	0.355032	8.2137	0.5402	-0.769599	4.99967	8.30522	4.78884	8.97017	3.12894	8.46251	12.0387	15.0155
1321	BT_RS15855	BT_3130	GH92 family glycosyl hydrolase	-0.415636	0.0414809	0.145796	1.38215	178.369	0.203874	-2.03869	159.156	97.5864	171.44	183.481	189.301	203.1	205.996	216.89
752	BT_RS01110	BT_0226	hypothetical protein	-0.414202	0.00261671	0.0161561	2.58224	31166.1	0.137631	-3.00951	24070.9	30710.6	28567.3	23539.4	31180.7	34131.7	40848.8	36279
2657	BT_RS22920	BT_4547	helix-turn-helix domain-containing protein	-0.413172	0.337379	0.589556	0.471882	10.23	0.430676	-0.959358	10.8326	6.92102	6.70437	10.6011	10.1691	10.8804	17.3893	8.34192
2520	BT_RS15435	BT_3044	DUF4361 domain-containing protein	-0.412612	0.296105	0.545561	0.528555	13.19	0.394911	-1.04482	14.999	8.30522	10.5354	10.6011	10.1691	14.5072	14.714	21.689
2109	BT_RS01370	BT_0278	alkaline phosphatase family protein	-0.412275	0.185532	0.408453	0.73158	25.7734	0.311407	-1.32391	19.9987	22.8394	20.1131	23.6486	18.7737	29.0143	26.7528	45.0464
1398	BT_RS22165	BT_4394	beta-N-acetylhexosaminidase	-0.411913	0.0497873	0.165352	1.30288	584.821	0.209968	-1.96179	451.636	488.624	362.994	702.935	597.628	591.167	787.869	695.716
769	BT_RS21400	BT_4241	DUF4981 domain-containing protein	-0.411585	0.00298164	0.0180077	2.52554	376.053	0.138598	-2.96962	289.981	315.598	348.627	334.343	371.562	389.276	480.212	478.826
1620	BT_RS21055	BT_4173	rhamnogalacturonan acetylesterase	-0.411227	0.0804886	0.230973	1.09427	47.6263	0.235275	-1.74786	39.9973	44.2945	34.4796	42.4044	43.023	49.5662	52.1679	75.0773
1357	BT_RS08290	BT_1635	response regulator	-0.411171	0.0457645	0.156584	1.33947	1164.85	0.205837	-1.99756	1094.09	813.912	1025.77	1064.19	1206.21	981.652	1256.04	1876.93
3679	BT_RS23920	BT_4747	hypothetical protein	-0.409775	0.646665	0.816242	0.189321	2.18625	0.893925	-0.4584	2.49983	2.07631	0.957768	1.63094	1.56447	2.41786	1.33764	5.00515
1362	BT_RS15620	BT_3082	glycoside hydrolase family 32 protein	-0.409469	0.0460574	0.157008	1.3367	1428.9	0.205261	-1.99487	1101.59	1226.4	1251.8	1326.77	1156.93	1461.6	1577.08	2329.06
1382	BT_RS13915	BT_2746	TlpA family protein disulfide reductase	-0.408453	0.0478616	0.160682	1.32001	68.8063	0.206436	-1.9786	62.4958	67.826	52.6772	53.0056	88.3926	64.0733	66.8819	95.0979
603	BT_RS03890	BT_0777	hypothetical protein	-0.407931	0.000680237	0.00523771	3.16734	554.394	0.120071	-3.39742	531.631	473.398	416.629	481.943	573.379	628.644	682.196	647.333
1510	BT_RS22955	BT_4554	nucleoside phosphorylase	-0.407702	0.066208	0.203579	1.17909	1364.75	0.221938	-1.83701	939.104	1225.71	1303.52	1221.57	1015.34	1364.88	1772.37	2075.47
2201	BT_RS17585	BT_3477	glutaminase family protein	-0.407671	0.207418	0.437547	0.683154	37.2463	0.32337	-1.2607	41.6639	29.0683	31.6063	24.4641	35.9828	22.9697	45.4797	66.7354
2498	BT_RS07945	BT_1571	DUF2141 domain-containing protein	-0.407339	0.288343	0.535939	0.540091	13.188	0.383644	-1.06176	9.16605	11.7657	11.4932	13.863	21.1204	15.7161	10.7011	11.6787
3460	BT_RS20790	BT_4119	polysaccharide lyase	-0.407012	0.574172	0.770486	0.240958	6.00967	0.724326	-0.561918	8.33278	4.84471	2.8733	4.07735	2.34671	1.20893	16.0517	8.34192
908	BT_RS03635	BT_0727	clostripain-related cysteine peptidase	-0.406492	0.00790588	0.0403818	2.10205	1963.75	0.153043	-2.65606	1859.88	1812.61	1699.08	1387.11	2717.49	2246.19	2070.66	1916.97
1511	BT_RS01480	BT_0302	hypothetical protein	-0.406234	0.0667028	0.204964	1.17586	77.9679	0.221541	-1.83367	63.3291	54.676	74.7059	74.2078	62.5789	89.4609	109.686	95.0979
1276	BT_RS21565	BT_4272	M60 family metallopeptidase	-0.405888	0.0353871	0.128763	1.45116	93.0555	0.192922	-2.1039	64.9957	75.4391	79.4947	98.6719	93.0861	103.968	100.323	128.466
397	BT_RS14140	BT_2790	phosphoenolpyruvate carboxykinase (ATP)	-0.405338	1.7125e-05	0.00020028	4.76637	56585.5	0.0942775	-4.29941	47536.8	45244.1	53886.9	48084.2	61489.2	61636.1	66276	68530.6
2062	BT_RS13970	BT_2757	L-asparaginase 2	-0.405237	0.17296	0.389512	0.762054	1223.32	0.297366	-1.36275	676.621	952.332	1199.13	1380.59	742.342	1306.85	1565.04	1963.69
2430	BT_RS16055	BT_3171	9-O-acetylesterase	-0.403931	0.269359	0.514664	0.569668	13.8474	0.365701	-1.10454	9.16605	11.7657	11.4932	14.6785	13.298	13.2982	18.7269	18.3522
880	BT_RS16725	BT_3302	response regulator	-0.403171	0.00668914	0.0352928	2.17463	452.924	0.148665	-2.71194	438.304	391.73	383.107	344.944	502.195	466.647	457.472	638.991
839	BT_RS14115	BT_2785	hypothetical protein	-0.401568	0.00500713	0.0276806	2.30041	969.98	0.143081	-2.80657	1014.93	752.315	818.891	760.018	1281.3	1056.61	1051.38	1024.39
579	BT_RS16115	BT_3183	DUF4884 domain-containing protein	-0.401271	0.000470436	0.00377242	3.3275	647.435	0.114746	-3.49705	602.46	506.619	520.068	602.632	765.027	699.971	690.222	792.483
3110	BT_RS00715	BT_0145	glycoside hydrolase 43 family protein	-0.40101	0.458725	0.684842	0.338448	6.68921	0.541212	-0.740949	4.99967	7.61312	6.70437	3.26188	4.69341	10.8804	5.35056	10.0103
2121	BT_RS09270	BT_1830	co-chaperone GroES	-0.400956	0.188323	0.411863	0.725096	969.275	0.304781	-1.31556	600.793	663.726	856.244	1219.13	610.926	1069.9	1063.42	1670.05
1243	BT_RS02905	BT_0592	DUF4373 domain-containing protein	-0.400818	0.0317888	0.118741	1.49773	278.521	0.186683	-2.14706	290.814	230.47	216.456	225.07	368.433	368.724	299.631	228.569
2374	BT_RS04925	BT_0978	sigma-70 family RNA polymerase sigma factor	-0.399818	0.254603	0.497944	0.594137	17.781	0.350951	-1.13924	16.6656	19.3788	12.451	12.2321	18.7737	13.2982	29.4281	20.0206
1261	BT_RS10935	BT_2160	DUF6377 domain-containing protein	-0.399617	0.0338416	0.124605	1.47055	2641.42	0.188325	-2.12195	3145.62	2037.55	1972.04	1957.13	3455.14	2524.25	2941.47	3098.19
2960	BT_RS10085	BT_1991	N-acetylmuramoyl-L-alanine amidase	-0.398916	0.417271	0.654524	0.379582	8.45864	0.491782	-0.811164	6.66622	6.22892	4.78884	11.4166	7.82236	15.7161	6.68819	8.34192
517	BT_RS09340	BT_1843	adenylosuccinate synthase	-0.39818	0.000160906	0.00144225	3.79343	5605.38	0.105517	-3.7736	4671.35	4608.71	5052.22	5011.88	5989.58	5689.23	6771.13	7048.93
1912	BT_RS02410	BT_0490	hypothetical protein	-0.398118	0.137904	0.334647	0.860425	777.39	0.268338	-1.48364	899.107	566.831	609.14	610.787	1321.2	863.177	833.349	515.531
736	BT_RS23060	BT_4574	fluoride efflux transporter CrcB	-0.398018	0.0023247	0.0146652	2.63363	237.094	0.1307	-3.04527	196.654	217.32	210.709	194.082	258.138	285.308	300.969	233.574
2177	BT_RS00945	BT_0192	PQQ-binding-like beta-propeller repeat protein	-0.397914	0.202253	0.431356	0.694104	22.9143	0.312051	-1.27516	24.9983	22.1473	14.3665	16.3094	21.1204	26.5965	22.7399	35.0361
527	BT_RS08940	BT_1764	aldose 1-epimerase family protein	-0.397208	0.000207528	0.00182837	3.68292	884.322	0.107074	-3.70967	790.78	717.71	749.932	793.452	1015.34	918.787	952.399	1136.17
1268	BT_RS09815	BT_1935	HEAT repeat domain-containing protein	-0.396789	0.0343884	0.125919	1.46359	1329.47	0.187564	-2.11549	803.28	1121.9	1286.28	1378.14	1247.67	1488.19	1611.85	1698.42
720	BT_RS06940	BT_1371	glycine C-acetyltransferase	-0.395473	0.00209978	0.0135195	2.67783	3875.02	0.128578	-3.07574	2973.13	3453.59	3262.16	3696.53	3652.26	4459.75	4839.58	4663.14
1760	BT_RS06320	BT_1251	MarR family transcriptional regulator	-0.394807	0.106684	0.281279	0.971901	99.5586	0.244723	-1.61328	134.158	67.826	70.8748	71.7614	120.464	117.266	105.673	108.445
1163	BT_RS15005	BT_2959	family 43 glycosylhydrolase	-0.394577	0.0250354	0.0999477	1.60145	170.278	0.176083	-2.24086	136.658	137.036	145.581	166.356	147.843	186.175	207.334	235.242
2093	BT_RS10715	BT_2117	TolC family protein	-0.390194	0.181359	0.402391	0.741462	41.878	0.291934	-1.33658	21.6652	42.2182	41.184	38.3271	32.8539	49.5662	44.1421	65.067
1080	BT_RS15000	BT_2958	glycosyl hydrolase 115 family protein	-0.388922	0.0181838	0.0781736	1.74031	396.43	0.164668	-2.36185	269.982	345.359	378.318	377.563	370.78	487.199	426.707	515.531
1129	BT_RS08640	BT_1705	DNA-binding protein	-0.387537	0.0219586	0.0903046	1.65839	114.806	0.16915	-2.29108	94.9936	94.8179	105.354	101.118	121.247	103.968	141.79	155.16
1196	BT_RS07560	BT_1493	N-acetyltransferase	-0.387434	0.028181	0.10931	1.55004	620.152	0.176527	-2.19476	584.961	493.469	524.857	543.103	573.379	569.406	754.428	917.612
2221	BT_RS20925	BT_4146	glycoside hydrolase family 28 protein	-0.387366	0.213442	0.446201	0.670719	25.4798	0.311349	-1.24416	18.3321	20.071	25.8597	22.8332	18.7737	33.8501	24.0775	40.0412
1874	BT_RS01735	BT_0355	sodium:solute symporter	-0.386279	0.129571	0.321023	0.887494	332.675	0.254835	-1.5158	244.984	294.835	319.894	291.123	237.8	308.277	377.214	587.271
1011	BT_RS12840	BT_2539	rubredoxin	-0.386012	0.0132273	0.0607461	1.87853	28556.9	0.155801	-2.47759	30585.5	24472.7	22664.6	21312.3	29344.8	28742.3	38225.7	33107.4
1323	BT_RS15280	BT_3011	FecR family protein	-0.385792	0.0415833	0.145935	1.38108	67.2125	0.18933	-2.03767	60.8293	62.2892	57.4661	52.1901	71.9657	90.6698	65.5443	76.7457
703	BT_RS23055	BT_4573	pentapeptide repeat-containing protein	-0.385255	0.00190532	0.0125933	2.72003	404.701	0.124091	-3.10461	299.147	343.975	387.896	371.854	434.923	442.469	466.836	490.505
729	BT_RS03700	BT_0740	flavin reductase family protein	-0.385198	0.00221778	0.0141424	2.65408	713.486	0.125906	-3.0594	552.463	620.123	620.633	678.471	694.625	794.267	841.375	905.933
1136	BT_RS22005	BT_4360	hypothetical protein	-0.384691	0.0223035	0.0912275	1.65163	7378.59	0.168343	-2.28516	8109.46	5824.04	5961.15	5710.74	10151.9	7954.76	8369.61	6947.15
2130	BT_RS02445	BT_0498	hypothetical protein	-0.384177	0.191193	0.416764	0.718529	72.6187	0.293925	-1.30706	77.4948	65.0576	70.8748	40.7735	126.722	73.7448	69.5572	56.7251
1990	BT_RS22555	BT_4472	DUF5020 family protein	-0.384149	0.155154	0.362	0.809237	191.84	0.27023	-1.42156	219.152	159.183	138.876	150.862	304.29	240.577	203.321	118.455
1566	BT_RS18545	BT_3677	DUF2264 domain-containing protein	-0.383722	0.0731163	0.216781	1.13599	75.9435	0.214118	-1.7921	81.6612	69.2102	60.3394	50.5591	73.5302	82.2073	81.596	108.445
1730	BT_RS22950	BT_4553	NAD(P)-dependent oxidoreductase	-0.383139	0.0996493	0.267523	1.00153	1344.6	0.232691	-1.64656	968.269	1190.42	1290.11	1216.68	1006.74	1383.02	1425.92	2275.68
1014	BT_RS04020	BT_0804	bifunctional GNAT family N-acetyltransferase/carbon-nitrogen hydrolase family protein	-0.382839	0.0134731	0.0616919	1.87053	575.963	0.154932	-2.47101	415.806	504.542	522.941	553.704	528.791	620.181	714.299	747.436
2543	BT_RS18190	BT_3605	AGE family epimerase/isomerase	-0.382701	0.302382	0.552088	0.519444	18.8142	0.371072	-1.03134	15.8323	14.5341	17.2398	16.3094	14.8625	13.2982	20.0646	38.3728
1941	BT_RS15490	BT_3054	fumarate reductase/succinate dehydrogenase flavoprotein subunit	-0.382369	0.144038	0.344372	0.841522	10033.4	0.261732	-1.46092	5112.16	8791.08	9748.16	11193.1	7397.6	11152.4	13886	12986.7
1044	BT_RS22045	BT_4369	LPS export ABC transporter periplasmic protein LptC	-0.382125	0.0154097	0.0685191	1.81221	3412.02	0.157733	-2.4226	3272.28	3099.23	2538.08	2938.95	3847.82	3152.89	3603.6	4843.32
3327	BT_RS10970	BT_2167	elongation factor G	-0.381855	0.52738	0.735986	0.277876	1279.18	0.604191	-0.63201	793.28	1371.75	1271.92	1005.47	549.129	731.403	1143.68	3366.8
3266	BT_RS05525			-0.381239	0.507605	0.721619	0.294474	8.70732	0.575392	-0.662572	3.33311	11.7657	6.70437	7.33923	3.12894	9.67145	9.36347	18.3522
1600	BT_RS23660	BT_4696	N-acetyltransferase	-0.380577	0.0792246	0.2299	1.10114	678.179	0.216828	-1.7552	348.31	584.134	690.551	733.923	730.608	812.401	733.026	792.483
3102	BT_RS14495	BT_2858	RagB/SusD family nutrient uptake outer membrane protein	-0.380571	0.456045	0.682653	0.340992	7.81906	0.510576	-0.745375	4.16639	4.84471	5.74661	12.2321	8.60459	7.25358	8.02583	11.6787
850	BT_RS14100	BT_2782	AMP-binding protein	-0.379941	0.00522176	0.0285836	2.28218	673.316	0.136032	-2.79303	577.461	590.363	615.845	554.52	736.866	680.628	684.871	945.974
788	BT_RS18610	BT_3691	CidA/LrgA family protein	-0.379815	0.00353761	0.0208441	2.45129	1168.21	0.130221	-2.9167	1211.59	1004.24	921.373	923.112	1353.27	1259.71	1215.91	1456.5
1740	BT_RS17840	BT_3530	glycoside hydrolase family 92 protein	-0.379788	0.101101	0.269778	0.995243	66.5703	0.231644	-1.63954	43.3304	63.6734	59.3816	62.7912	57.1032	74.9537	69.5572	101.771
428	BT_RS09535	BT_1879	signal peptide peptidase SppA	-0.379537	3.53524e-05	0.000383508	4.45158	2181.97	0.0917658	-4.13593	1752.38	1928.89	2035.26	1867.43	2334.19	2396.1	2518.77	2622.7
740	BT_RS07465	BT_1474	RimK family protein	-0.379286	0.00242178	0.015195	2.61587	374.867	0.125055	-3.03295	294.98	310.062	337.134	362.069	407.545	441.26	465.498	380.392
2041	BT_RS20340	BT_4030	DUF4248 domain-containing protein	-0.378545	0.168574	0.383483	0.773209	70.4822	0.274945	-1.3768	54.9963	49.8313	81.4103	57.8984	46.1519	101.55	80.2583	91.7612
2379	BT_RS13960	BT_2755	aspartate ammonia-lyase	-0.3781	0.256817	0.50122	0.590376	2706.52	0.333438	-1.13395	1343.24	2353.15	2551.49	3165.66	1544.92	2639.1	3192.94	4861.67
1290	BT_RS16960	BT_3350	chondroitinase	-0.377835	0.0372445	0.134051	1.42894	98.7877	0.181383	-2.08307	87.4941	80.9759	97.6923	77.4697	104.82	131.773	88.2842	121.792
1100	BT_RS22255	BT_4412	transglutaminase domain-containing protein	-0.377773	0.0196974	0.0831409	1.70559	928.25	0.161991	-2.33206	981.601	696.946	734.608	817.101	1159.27	1046.93	833.349	1156.19
2439	BT_RS14020	BT_2767	hypothetical protein	-0.37649	0.272854	0.519419	0.564069	22.0237	0.343352	-1.09651	27.4982	21.4552	15.3243	11.4166	20.3381	25.3875	21.4022	33.3677
1277	BT_RS13110	BT_2591	hypothetical protein	-0.37601	0.0357685	0.129993	1.4465	79.2095	0.179091	-2.09955	76.6615	63.6734	76.6214	60.3448	98.5617	89.4609	81.596	86.756
345	BT_RS19870	BT_3937	tetratricopeptide repeat protein	-0.374484	2.85757e-06	3.8457e-05	5.544	2428.05	0.0800043	-4.6808	2126.52	2152.44	2131.03	2050.09	2826.22	2849.45	2530.81	2757.84
1549	BT_RS11965	BT_2368	winged helix-turn-helix domain-containing protein	-0.373823	0.0709577	0.212632	1.149	58.2368	0.207018	-1.80575	51.6632	58.1365	45.9729	47.2973	71.1835	73.7448	49.4926	68.4038
974	BT_RS21130	BT_4188	enoyl-ACP reductase	-0.37353	0.0114158	0.0544183	1.94249	2350.71	0.147657	-2.52971	1688.22	2171.12	2093.68	2240.91	2724.53	2778.12	2980.26	2128.86
1509	BT_RS19610	BT_3884	2-C-methyl-D-erythritol 2,4-cyclodiphosphate synthase	-0.372701	0.0661699	0.203579	1.17934	415.003	0.202856	-1.83727	263.316	384.809	375.445	420.783	352.006	424.335	547.094	552.235
1488	BT_RS08585	BT_1692	type B 50S ribosomal protein L31	-0.372301	0.0619881	0.19324	1.20769	3228.13	0.199478	-1.86638	3517.26	2419.59	2486.37	2835.39	4933.56	3596.57	3076.57	2959.71
1133	BT_RS17920	BT_3549	M20 family metallo-hydrolase	-0.371997	0.0221835	0.0909071	1.65397	419.479	0.162642	-2.28721	322.478	361.969	374.487	400.396	380.167	438.842	480.212	597.282
1423	BT_RS16060	BT_3172	response regulator	-0.371962	0.0530192	0.172992	1.27557	1168.08	0.192252	-1.93476	1195.75	924.648	781.538	1170.2	1353.27	974.398	1416.56	1528.24
2434	BT_RS12440	BT_2457	metallophosphoesterase	-0.37194	0.270845	0.516375	0.56728	29.5684	0.337783	-1.10112	32.4978	22.1473	23.9442	23.6486	31.2894	14.5072	40.1292	48.3832
404	BT_RS08890	BT_1754	substrate-binding domain-containing protein	-0.369222	2.1977e-05	0.000252572	4.65803	1723.36	0.0870029	-4.2438	1451.57	1517.78	1478.79	1567.33	2008	1887.14	1805.81	2070.47
3227	BT_RS23540	BT_4672	hypothetical protein	-0.368358	0.495551	0.712997	0.304912	6.61375	0.540505	-0.681507	6.66622	6.22892	1.91554	8.1547	7.04012	10.8804	5.35056	6.67354
2675	BT_RS02150	BT_0439	TonB-dependent receptor	-0.367825	0.344268	0.597547	0.463103	19.9635	0.388918	-0.945766	24.1651	15.9183	13.4087	14.6785	13.298	18.134	20.0646	40.0412
3375	BT_RS00460	BT_0096	hypothetical protein	-0.367396	0.543166	0.747235	0.265068	4.65605	0.604237	-0.608033	4.99967	4.84471	3.83107	2.44641	5.47565	3.62679	5.35056	6.67354
3756	BT_RS00020	BT_0004	hypothetical protein	-0.367299	0.676129	0.834065	0.16997	2.59382	0.87923	-0.417751	0.833278	4.15261	1.91554	1.63094	0.782236	2.41786	4.01292	5.00515
1782	BT_RS14780	BT_2916	DUF2264 domain-containing protein	-0.36686	0.110924	0.288743	0.954975	45.5863	0.230143	-1.59405	45.8303	38.0656	43.0995	34.2497	64.1433	50.7751	46.8174	41.7096
571	BT_RS11170	BT_2208	immunity 17 family protein	-0.365055	0.000410092	0.00333277	3.38712	533.893	0.103312	-3.5335	454.136	496.237	422.376	493.359	621.877	580.287	593.912	608.96
2059	BT_RS18535	BT_3675	family 43 glycosylhydrolase	-0.364949	0.172662	0.389256	0.762804	31.7347	0.267617	-1.3637	35.8309	26.2999	24.902	23.6486	37.5473	33.8501	26.7528	45.0464
1057	BT_RS22660	BT_4493	TIGR01777 family oxidoreductase	-0.364809	0.0161892	0.071113	1.79077	1905.49	0.151712	-2.40462	1264.08	1917.81	1841.79	1638.28	1924.3	2195.42	2269.97	2192.26
2333	BT_RS19490	BT_3860	DUF4972 domain-containing protein	-0.364655	0.243124	0.483782	0.614172	55.5794	0.312415	-1.16721	34.9977	44.9866	46.9306	68.4995	81.3525	77.3716	32.1033	58.3935
1118	BT_RS14060	BT_2775	DUF3874 domain-containing protein	-0.364644	0.021482	0.0891849	1.66793	1765.48	0.158582	-2.2994	1936.54	1286.62	1499.86	1452.35	2224.68	1675.58	2007.8	2040.43
1021	BT_RS16375	BT_3234	hypothetical protein	-0.364528	0.0139781	0.0635653	1.85455	1292.79	0.148313	-2.45783	1359.91	963.406	1143.57	1056.85	1692.76	1279.05	1441.97	1404.78
1403	BT_RS01510	BT_0308	glycoside hydrolase family 25 protein	-0.364022	0.0507646	0.167982	1.29444	303.061	0.186347	-1.95346	219.985	276.841	298.824	262.581	241.711	389.276	386.578	348.692
2435	BT_RS17810	BT_3524	alpha-1,6-mannanase	-0.363361	0.270796	0.516375	0.567357	20.1895	0.329959	-1.10123	14.999	22.8394	17.2398	15.4939	22.6848	18.134	33.441	16.6838
1555	BT_RS23905	BT_4744	histidine-type phosphatase	-0.362419	0.0714101	0.21322	1.14624	161.051	0.201025	-1.80286	114.159	116.273	197.3	136.184	163.487	182.549	183.257	195.201
486	BT_RS10405	BT_2054	hypothetical protein	-0.36156	9.69822e-05	0.000926519	4.01331	7563.42	0.0927549	-3.89802	6002.93	6568.74	6943.82	6964.93	8040.6	8787.72	8194.38	9004.27
2519	BT_RS24780			-0.361227	0.295623	0.544967	0.529262	106.107	0.345386	-1.04587	32.4978	85.1285	127.383	126.398	104.037	120.893	119.05	133.471
3156	BT_RS13115			-0.361168	0.471788	0.694078	0.326254	8.41762	0.501919	-0.719574	4.16639	5.53681	8.61991	11.4166	10.1691	6.04465	14.714	6.67354
915	BT_RS16760	BT_3309	DUF6377 domain-containing protein	-0.361029	0.00807825	0.0409891	2.09268	437.587	0.1363	-2.64878	450.803	330.825	388.854	364.515	546.001	488.408	457.472	473.821
3443	BT_RS00575	BT_0118	aromatic aminobenezylarsenical efflux permease ArsG family transporter	-0.360145	0.567563	0.765377	0.245986	4.72828	0.630016	-0.571645	4.16639	5.53681	2.8733	3.26188	3.12894	4.83572	4.01292	10.0103
1748	BT_RS06170			-0.360078	0.103389	0.274618	0.985527	227.085	0.221091	-1.62864	147.49	241.544	181.976	221.808	176.003	256.293	286.255	305.314
1540	BT_RS11345	BT_2243	tetratricopeptide repeat protein	-0.35994	0.0700472	0.211188	1.15461	198.516	0.198685	-1.81161	173.322	188.944	176.229	154.124	190.866	175.295	214.022	315.325
905	BT_RS07455	BT_1472	glycosyltransferase	-0.35917	0.00786415	0.0403023	2.10435	1394.06	0.135136	-2.65785	1117.43	1169.65	1169.43	1426.26	1331.37	1512.37	1737.59	1688.41
522	BT_RS15600	BT_3078	pyridoxamine 5'-phosphate oxidase family protein	-0.358131	0.000185218	0.00164744	3.73232	623.681	0.0957987	-3.73837	523.298	532.918	536.35	595.293	708.706	722.941	700.923	669.022
1199	BT_RS15070	BT_2974	hypothetical protein	-0.357422	0.0283715	0.109865	1.54712	627.655	0.163049	-2.19211	455.803	631.197	614.887	496.621	581.201	674.583	761.116	805.83
776	BT_RS09830	BT_1938	DUF4876 domain-containing protein	-0.357324	0.00319791	0.0191339	2.49513	624.419	0.121207	-2.94804	481.634	581.365	575.618	547.996	623.442	681.837	720.987	782.472
1807	BT_RS18895	BT_3746	hypothetical protein	-0.357078	0.116953	0.300649	0.93199	471.864	0.227773	-1.56769	604.126	343.282	380.234	329.45	671.158	512.587	506.965	427.106
1150	BT_RS15625	BT_3083	ATP-binding protein	-0.356169	0.0239145	0.0963845	1.62134	716.777	0.157701	-2.2585	512.466	638.81	679.057	681.733	648.473	818.446	802.583	952.648
1408	BT_RS12765	BT_2524	glycoside hydrolase family 78 protein	-0.355481	0.0511385	0.168514	1.29125	170.781	0.182268	-1.95032	124.992	142.573	150.37	179.403	173.656	158.37	196.633	240.247
2020	BT_RS15785	BT_3115	bifunctional proline dehydrogenase/L-glutamate gamma-semialdehyde dehydrogenase	-0.355063	0.161736	0.371753	0.791193	144.174	0.253751	-1.39926	83.3278	142.573	114.932	163.094	114.989	142.654	189.945	201.875
1765	BT_RS17875	BT_3538	hypothetical protein	-0.354686	0.10699	0.281448	0.970655	822.383	0.220046	-1.61187	1024.93	631.889	660.86	571.645	1153.02	987.696	806.596	742.431
814	BT_RS21000	BT_4162	DUF3874 domain-containing protein	-0.354222	0.00416292	0.023745	2.3806	631.571	0.123614	-2.86555	473.302	585.518	589.985	567.567	633.611	772.507	734.364	695.716
2784	BT_RS11090	BT_2192	alpha-L-fucosidase	-0.353182	0.368961	0.615332	0.43302	19.3258	0.393113	-0.898422	21.6652	12.4578	14.3665	17.9403	11.7335	19.3429	18.7269	38.3728
2291	BT_RS14050	BT_2773	FHA domain-containing protein	-0.352015	0.233534	0.473181	0.631651	24.808	0.295486	-1.19131	15.8323	28.3762	22.0287	21.2022	30.5072	25.3875	33.441	21.689
1899	BT_RS19450	BT_3852	OmpA family protein	-0.351814	0.135063	0.330224	0.869465	13627	0.235416	-1.49443	8256.11	12275.8	14274.6	13085.8	9949.26	15250.7	15741.3	20182.4
1800	BT_RS17380	BT_3433	hypothetical protein	-0.35129	0.114992	0.296616	0.939332	356.762	0.222879	-1.57615	436.637	294.835	242.315	282.153	531.138	351.799	373.201	342.019
1594	BT_RS20010	BT_3966	LytTR family DNA-binding domain-containing protein	-0.350911	0.0785918	0.228922	1.10462	183.589	0.199504	-1.75892	114.159	157.107	169.525	203.868	186.172	182.549	243.45	211.885
1963	BT_RS03710	BT_0742	aspartate carbamoyltransferase	-0.350542	0.14774	0.349443	0.830502	2884.25	0.24216	-1.44756	1759.88	2704.04	2368.56	3307.55	2144.89	2959.46	4055.72	3773.89
680	BT_RS12835	BT_2538	DsbA family protein	-0.350412	0.00163743	0.0111803	2.78584	784.422	0.111272	-3.14916	701.62	692.102	639.789	721.691	801.792	813.61	980.489	924.285
1972	BT_RS08560	BT_1687	OadG family transporter subunit	-0.350179	0.15117	0.355923	0.820535	2411.29	0.243957	-1.43541	1409.91	2089.46	2104.22	2874.53	1896.14	2539.96	2822.42	3553.66
1588	BT_RS15690	BT_3096	alpha-L-arabinofuranosidase	-0.349735	0.0774453	0.226435	1.11101	92.6351	0.198071	-1.76571	103.326	65.0576	82.368	75.8387	114.206	85.8341	104.336	110.113
589	BT_RS04355	BT_0869	lipocalin family protein	-0.349521	0.000578222	0.00455804	3.23791	1252.98	0.101557	-3.44163	1153.26	1082.45	1002.78	1171.83	1520.67	1430.17	1349.68	1313.02
1422	BT_RS02485	BT_0505	YdeI/OmpD-associated family protein	-0.349199	0.0528997	0.172724	1.27655	139.702	0.180396	-1.93574	150.823	105.892	105.354	130.475	176.785	158.37	129.751	160.165
2410	BT_RS08590	BT_1693	efflux RND transporter periplasmic adaptor subunit	-0.349051	0.263102	0.506881	0.579876	255.311	0.311906	-1.11909	178.321	212.475	222.202	282.968	134.545	247.831	317.02	447.127
2240	BT_RS13975	BT_2758	OprO/OprP family phosphate-selective porin	-0.348604	0.217887	0.45163	0.661768	1126.44	0.282919	-1.23217	607.459	947.487	1096.64	1310.46	789.276	1071.11	1420.57	1768.49
1109	BT_RS23750	BT_4714	glycoside hydrolase family 3 C-terminal domain-containing protein	-0.348575	0.0207412	0.0868364	1.68317	1157.05	0.150725	-2.31266	923.272	1079.68	1217.32	853.797	1487.81	1159.36	1318.91	1216.25
2538	BT_RS17575	BT_3475	TonB-dependent receptor	-0.348025	0.301161	0.550944	0.521201	23.1613	0.336599	-1.03395	19.1654	22.8394	18.1976	19.5713	18.7737	22.9697	18.7269	45.0464
2246	BT_RS23640	BT_4693	efflux RND transporter periplasmic adaptor subunit	-0.347815	0.219767	0.454309	0.658038	1072.5	0.283433	-1.22715	426.638	969.635	1091.86	1287.63	1214.03	1403.57	1095.53	1091.12
1252	BT_RS08220	BT_1621	beta-N-acetylhexosaminidase	-0.347462	0.0330893	0.12271	1.48031	297.132	0.163051	-2.131	315.812	203.478	242.315	285.415	341.837	354.217	303.644	330.34
982	BT_RS22945	BT_4552	ATP-binding protein	-0.347423	0.0118109	0.0559129	1.92772	2268.68	0.13799	-2.51775	2180.69	1869.37	1828.38	2112.07	2960.76	2356.21	2718.08	2123.85
1942	BT_RS18485	BT_3664	glycoside hydrolase family 97 protein	-0.3472	0.143975	0.344372	0.841712	39.0633	0.237622	-1.46115	36.6642	36.6814	32.5641	30.1724	36.7651	47.1483	37.4539	55.0567
1976	BT_RS21105	BT_4183	right-handed parallel beta-helix repeat-containing protein	-0.346714	0.15226	0.357765	0.817414	43.2823	0.242187	-1.43159	31.6645	47.755	35.4374	38.3271	53.192	58.0287	46.8174	35.0361
2344	BT_RS06460	BT_1280	TonB-dependent receptor	-0.346176	0.24584	0.486961	0.609347	28.939	0.298296	-1.16051	28.3314	27.6841	30.6486	16.3094	41.4585	32.6411	22.7399	31.6993
2099	BT_RS23135	BT_4590	PUR family DNA/RNA-binding protein	-0.346041	0.182643	0.404008	0.738396	2085.51	0.259662	-1.33266	2636.49	1679.04	1373.44	1659.48	3481.73	2122.88	1894.1	1836.89
3415	BT_RS15195	BT_2995	relaxase/mobilization nuclease domain-containing protein	-0.345476	0.557223	0.757702	0.253971	4.91981	0.588574	-0.586972	4.99967	2.76841	4.78884	4.89282	6.25789	3.62679	5.35056	6.67354
2150	BT_RS11215	BT_2217	C10 family peptidase	-0.345229	0.195697	0.422614	0.708416	89.672	0.266811	-1.29391	114.992	61.5971	75.6637	64.4221	104.82	130.565	66.8819	98.4347
1677	BT_RS16005	BT_3161	SGNH/GDSL hydrolase family protein	-0.343846	0.0899123	0.248934	1.04618	118.357	0.202756	-1.69586	140.824	103.815	85.2413	86.4398	130.633	113.639	137.777	148.486
2953	BT_RS17415	BT_3441	DUF3244 domain-containing protein	-0.343722	0.416114	0.654066	0.380787	11.6026	0.422689	-0.813181	11.6659	8.30522	7.66214	13.863	17.9914	13.2982	6.68819	13.3471
1004	BT_RS15090	BT_2978	Lrp/AsnC ligand binding domain-containing protein	-0.343484	0.0128396	0.0593349	1.89145	1478.5	0.138046	-2.48819	1567.4	1227.1	1274.79	1144.92	1828.87	1513.58	1512.87	1758.48
448	BT_RS02465	BT_0502	TonB-dependent receptor	-0.343464	5.11575e-05	0.000529007	4.29109	1804.87	0.0848002	-4.05028	1597.39	1554.46	1603.3	1613	2119.08	2029.79	2086.72	1835.22
3260	BT_RS23535	BT_4671	TonB-dependent receptor	-0.343434	0.506362	0.721178	0.295539	11.1268	0.516821	-0.664512	20.8319	6.22892	5.74661	6.52376	11.7335	10.8804	18.7269	8.34192
1342	BT_RS20575	BT_4076	glycoside hydrolase family 78 protein	-0.34328	0.0444677	0.15405	1.35196	95.3516	0.170815	-2.00966	89.1607	89.9732	77.5792	80.7315	120.464	114.848	88.2842	101.771
2602	BT_RS20800	BT_4121	TonB-dependent receptor	-0.342939	0.319471	0.570062	0.495569	15.0853	0.344473	-0.995547	12.4992	13.842	16.2821	10.6011	17.2092	14.5072	17.3893	18.3522
2193	BT_RS10905	BT_2154	long-chain fatty acid--CoA ligase	-0.342907	0.206028	0.436365	0.686074	883.967	0.271166	-1.26456	469.969	726.015	918.499	1001.4	629.7	976.816	1031.32	1318.02
1034	BT_RS18590	BT_3687	glycoside hydrolase family 88 protein	-0.342607	0.0145666	0.0654088	1.83664	2890.87	0.140241	-2.44298	2197.35	2944.89	2669.3	2386.88	3363.61	3411.6	3480.54	2672.75
2729	BT_RS15880	BT_3135	site-specific integrase	-0.342286	0.356534	0.606388	0.447899	13.1451	0.371247	-0.92199	8.33278	14.5341	11.4932	12.2321	17.2092	13.2982	14.714	13.3471
2887	BT_RS02215	BT_0451	RagB/SusD family nutrient uptake outer membrane protein	-0.342166	0.397867	0.638761	0.400262	15.2436	0.404721	-0.845437	11.6659	14.5341	10.5354	15.4939	9.38683	16.925	13.3764	30.0309
1302	BT_RS18595	BT_3688	GNAT family N-acetyltransferase	-0.342073	0.0382049	0.136241	1.41788	6547.46	0.165041	-2.07265	4156.39	6862.19	6502.29	5577.82	6818.75	7715.4	7456	7290.84
2209	BT_RS23465	BT_4657	heparinase II/III family protein	-0.340937	0.209066	0.439427	0.679716	63.3351	0.271417	-1.25614	34.9977	55.3681	62.2549	69.315	50.0631	61.6555	82.9336	90.0928
1015	BT_RS04080	BT_0816	DoxX family protein	-0.340729	0.0135445	0.0619577	1.86824	4350.95	0.137996	-2.46912	3703.92	4217.67	4284.1	3155.05	5366.14	4944.53	4925.19	4211
668	BT_RS19895	BT_3943	L-threonylcarbamoyladenylate synthase	-0.340309	0.00139565	0.0097006	2.85522	410.595	0.106495	-3.19555	354.976	338.438	399.389	357.991	470.906	442.469	446.771	473.821
2873	BT_RS05660	BT_1122	lactonase family protein	-0.34009	0.39365	0.636171	0.404889	12.309	0.398691	-0.853016	12.4992	6.92102	11.4932	12.2321	12.5158	12.0893	10.7011	20.0206
895	BT_RS18500	BT_3667	AraC family transcriptional regulator	-0.339975	0.00750902	0.0389546	2.12442	302.365	0.12717	-2.67338	299.98	257.462	261.471	249.534	364.522	327.62	299.631	358.703
1893	BT_RS21525	BT_4264	large-conductance mechanosensitive channel protein MscL	-0.339837	0.133781	0.328128	0.873604	2453.73	0.226655	-1.49936	1688.22	2536.55	2240.22	2196.06	1846.86	2452.92	2798.34	3870.65
826	BT_RS08530	BT_1681	carbonic anhydrase	-0.339328	0.0043983	0.0247231	2.35671	1022.32	0.119142	-2.84809	818.279	1021.54	802.609	967.963	1162.4	1192.01	1147.69	1066.1
371	BT_RS17095	BT_3376	DegT/DnrJ/EryC1/StrS family aminotransferase	-0.339051	6.3e-06	7.88434e-05	5.20066	1199.67	0.0750767	-4.51606	1054.1	1091.44	1055.46	1035.65	1326.67	1369.72	1322.92	1341.38
731	BT_RS16990	BT_3356	6-phosphofructokinase	-0.338552	0.00223268	0.014181	2.65117	1130.7	0.110732	-3.0574	894.94	1080.37	916.584	1102.52	1280.52	1295.97	1273.43	1201.24
666	BT_RS12075	BT_2389	mechanosensitive ion channel	-0.337453	0.00138769	0.00967422	2.85771	2389.34	0.105546	-3.1972	1909.04	2144.13	2167.43	2225.42	2600.15	2941.33	2731.46	2395.8
3247	BT_RS13225	BT_2614	YWFCY domain-containing protein	-0.337199	0.5018	0.717542	0.299469	7.18083	0.502039	-0.67166	5.83294	6.92102	4.78884	7.33923	7.82236	6.04465	5.35056	13.3471
552	BT_RS09720	BT_1917	acyl-CoA carboxylase subunit beta	-0.336865	0.000315473	0.00265351	3.50104	4411.78	0.0935152	-3.60225	3656.42	3679.21	3996.76	4261.65	4599.55	4934.86	5012.13	5153.64
1073	BT_RS02240	BT_0456	family 20 glycosylhydrolase	-0.336135	0.0172541	0.0746605	1.76311	193.535	0.141159	-2.38125	187.487	170.257	156.116	167.987	204.164	200.682	204.659	256.931
2930	BT_RS20955	BT_4153	glycosyl hydrolase family 28 protein	-0.335956	0.408229	0.647707	0.389097	12.6784	0.406228	-0.827015	14.999	13.842	10.5354	5.70829	15.6447	13.2982	17.3893	10.0103
2502	BT_RS15495	BT_3055	succinate dehydrogenase/fumarate reductase iron-sulfur subunit	-0.335612	0.290222	0.538569	0.53727	3006.18	0.317323	-1.05763	1342.41	2666.67	2794.77	3827	1900.05	3232.68	4113.24	4172.63
1484	BT_RS18265	BT_3620	AmpG family muropeptide MFS transporter	-0.335039	0.0616768	0.192969	1.20988	192.285	0.179298	-1.86861	126.658	159.876	194.427	198.159	190.083	203.1	227.399	238.579
1676	BT_RS18045	BT_3575	hypothetical protein	-0.334868	0.0896678	0.248527	1.04736	98.8507	0.197312	-1.69715	93.3271	63.6734	108.228	84.8089	106.384	107.595	101.661	125.129
1934	BT_RS21085	BT_4179	polysaccharide deacetylase family protein	-0.334376	0.141648	0.34017	0.848791	61.516	0.227516	-1.46968	54.9963	68.5181	41.184	51.3746	64.9256	72.5358	53.5056	85.0876
1523	BT_RS03825	BT_0764	hypothetical protein	-0.33316	0.0681825	0.20786	1.16633	120.654	0.182673	-1.8238	112.492	91.3574	103.439	117.428	104.037	134.191	140.452	161.833
3076	BT_RS09045	BT_1785	hypothetical protein	-0.332833	0.448631	0.677176	0.348111	21.0628	0.439268	-0.7577	10.8326	19.3788	15.3243	27.726	10.1691	16.925	34.7786	33.3677
1241	BT_RS14830	BT_2926	hypothetical protein	-0.332616	0.0313813	0.117456	1.50333	320.267	0.154547	-2.1522	314.146	279.609	305.528	237.302	400.505	397.738	303.644	323.667
1628	BT_RS05585	BT_1108	MarC family protein	-0.332157	0.0822143	0.234391	1.08505	632.142	0.191117	-1.73798	443.304	513.54	588.069	691.519	530.356	730.194	707.611	852.545
1667	BT_RS14475	BT_2854	glycoside hydrolase family 3 C-terminal domain-containing protein	-0.331749	0.0879675	0.245011	1.05568	144.032	0.194435	-1.70622	164.156	123.194	111.101	110.088	151.754	130.565	164.53	196.869
1019	BT_RS23435	BT_4651	deoxyribonuclease IV	-0.331352	0.0139069	0.0633657	1.85677	610.353	0.134714	-2.45966	480.801	603.513	571.787	503.145	571.814	712.06	708.949	730.752
2280	BT_RS20980	BT_4158	SGNH/GDSL hydrolase family protein	-0.331297	0.22964	0.467869	0.638952	27.8078	0.275785	-1.20129	29.998	21.4552	26.8175	19.5713	26.596	30.2233	29.4281	38.3728
1490	BT_RS18330	BT_3633	TonB-dependent receptor	-0.330899	0.0620005	0.19324	1.2076	439.128	0.177303	-1.86629	449.137	404.187	421.418	281.337	497.502	413.454	567.159	478.826
2311	BT_RS00840	BT_0171	zinc-dependent metalloproteinase lipoprotein	-0.330091	0.238193	0.47855	0.623071	27.1585	0.279853	-1.17952	29.1647	22.8394	27.7753	16.3094	28.1605	30.2233	29.4281	33.3677
3853	BT_RS15200	BT_2996	hypothetical protein	-0.329096	0.708707	0.85465	0.149533	2.12425	0.880895	-0.373593	1.66656	1.3842	2.8733	1.63094	2.34671	2.41786	1.33764	3.33677
2451	BT_RS22520	BT_4465	von Willebrand factor type A domain-containing protein	-0.328695	0.276133	0.523087	0.558882	34.798	0.301819	-1.08905	25.8316	26.992	36.3952	32.6188	21.1204	39.8947	45.4797	50.0515
879	BT_RS05115	BT_1016	patatin-like phospholipase family protein	-0.32861	0.00668751	0.0352928	2.17474	2319.72	0.121168	-2.71202	2160.69	1965.57	2001.73	2095.76	2482.03	2420.28	2323.48	3108.2
1993	BT_RS14840	BT_2928	hypothetical protein	-0.327316	0.156145	0.363764	0.806472	58.3882	0.230804	-1.41816	49.9967	42.2182	60.3394	53.0056	50.0631	62.8644	60.1937	88.4244
1773	BT_RS21765	BT_4311	glucose/galactose MFS transporter	-0.326826	0.109369	0.286407	0.961107	237.267	0.204134	-1.60104	189.987	213.167	239.442	196.528	178.35	249.04	292.943	338.682
1601	BT_RS03185	BT_0644	pyruvate, phosphate dikinase	-0.32622	0.0793385	0.230087	1.10052	3636.8	0.18593	-1.75454	3929.74	3193.36	3107.96	2676.37	3862.68	3447.87	3485.89	5390.55
2820	BT_RS08600	BT_1695	TolC family protein	-0.325759	0.380372	0.626265	0.419792	374.304	0.371358	-0.877211	201.653	339.13	351.501	434.646	168.181	326.411	472.186	700.722
3963	BT_RS05095	BT_1012	glycoside hydrolase family 140 protein	-0.325756	0.748632	0.877087	0.125732	2.26632	1.01658	-0.320444	2.49983	1.3842	2.8733	0.81547	0	1.20893	2.67528	6.67354
531	BT_RS19670	BT_3897	TlpA family protein disulfide reductase	-0.325734	0.000223514	0.00195438	3.6507	1543.75	0.0882547	-3.69084	1265.75	1420.88	1358.11	1434.41	1727.96	1648.98	1678.74	1815.2
1262	BT_RS03780	BT_0756	sulfatase	-0.324747	0.034008	0.125019	1.46842	192.446	0.153184	-2.11998	184.988	157.799	169.525	169.618	211.204	192.22	187.269	266.942
3663	BT_RS24790			-0.324568	0.641713	0.813397	0.192659	3.48314	0.697537	-0.465305	1.66656	3.46051	3.83107	3.26188	3.12894	4.83572	2.67528	5.00515
1083	BT_RS10595	BT_2092	putative transporter	-0.324406	0.0184512	0.0791033	1.73398	1641.84	0.137668	-2.35644	1445.74	1325.37	1618.63	1446.64	2047.11	2023.75	1744.28	1483.19
2670	BT_RS03965	BT_0793	xylose isomerase	-0.324325	0.341737	0.594156	0.466308	282.11	0.34113	-0.950739	139.991	236.699	289.246	334.343	168.963	255.084	317.02	515.531
2026	BT_RS15365	BT_3029	Na+:solute symporter	-0.324268	0.164005	0.375851	0.785143	294.88	0.232997	-1.39173	370.809	223.549	212.624	241.379	404.416	319.158	230.074	357.034
1233	BT_RS20785	BT_4118	LytTR family transcriptional regulator DNA-binding domain-containing protein	-0.324039	0.0307125	0.115665	1.51268	137.812	0.149964	-2.16078	106.66	137.728	122.594	120.69	140.02	151.116	161.854	161.833
1300	BT_RS23030	BT_4568	TonB-dependent receptor family protein	-0.323967	0.0380714	0.136039	1.4194	113.308	0.156197	-2.07409	99.9933	108.66	102.481	92.1481	125.94	145.072	120.387	111.782
1954	BT_RS12120	BT_2398	hypothetical protein	-0.323713	0.146846	0.348566	0.833137	74.7561	0.223133	-1.45076	70.8286	60.905	75.6637	61.1603	106.384	89.4609	80.2583	53.3883
2055	BT_RS11805	BT_2335	site-specific integrase	-0.323619	0.171439	0.387344	0.76589	39.9106	0.236634	-1.36759	35.8309	29.0683	40.2262	35.8807	39.1118	42.3126	40.1292	56.7251
1215	BT_RS12040	BT_2382	cardiolipin synthase	-0.322431	0.029183	0.11152	1.53487	246.682	0.147836	-2.18101	266.649	193.096	215.498	200.606	251.88	267.174	284.917	293.636
1985	BT_RS06195	BT_1226	AMP-binding protein	-0.322429	0.153919	0.360023	0.812708	964.562	0.226135	-1.42583	679.955	842.98	838.047	1065	732.955	945.384	1135.66	1476.52
1819	BT_RS12900	BT_2551	phosphate acyltransferase	-0.321809	0.11946	0.304922	0.922778	739.945	0.206679	-1.55704	876.608	568.908	582.323	601.001	696.19	754.373	729.013	1111.14
2843	BT_RS15050	BT_2970	alpha-L-fucosidase	-0.32168	0.385643	0.629807	0.413815	15.8706	0.370794	-0.867546	14.999	14.5341	6.70437	19.5713	14.8625	20.5518	17.3893	18.3522
1086	BT_RS10385	BT_2050	IgA Peptidase M64	-0.321595	0.0186088	0.0794853	1.73028	486.121	0.136659	-2.35328	400.807	392.422	427.164	506.407	475.599	521.049	603.275	562.246
1895	BT_RS17885			-0.321524	0.134301	0.329056	0.87192	45.6642	0.214728	-1.49735	34.9977	40.1419	45.9729	42.4044	57.1032	47.1483	50.8303	46.7148
606	BT_RS11300	BT_2234	nucleoside deaminase	-0.321471	0.00069258	0.00530635	3.15953	1636.54	0.0947593	-3.3925	1388.24	1455.49	1427.07	1552.66	1976.71	1858.13	1745.62	1688.41
2431	BT_RS11890	BT_2352	IS66-like element ISBthe6 family transposase	-0.321132	0.269516	0.514753	0.569415	1532.04	0.290834	-1.10418	722.452	1477.64	1438.57	1808.71	1020.82	1754.16	2058.63	1975.37
1094	BT_RS09825	BT_1937	hypothetical protein	-0.320609	0.0193031	0.0819234	1.71437	703.689	0.137034	-2.33963	509.966	693.486	613.929	683.364	693.061	819.655	785.194	830.856
901	BT_RS17010	BT_3360	phosphoribosylglycinamide formyltransferase	-0.318458	0.0077215	0.0397902	2.1123	623.725	0.119541	-2.66401	587.461	543.992	595.732	496.621	727.479	732.612	710.286	595.613
1472	BT_RS11165	BT_2207	tRNA (adenosine(37)-N6)-threonylcarbamoyltransferase complex ATPase subunit type 1 TsaE	-0.318338	0.0603148	0.190246	1.21958	197.354	0.169465	-1.87849	199.987	175.102	158.989	171.249	255.791	250.249	193.958	173.512
508	BT_RS14425	BT_2844	tetratricopeptide repeat protein	-0.318279	0.000132141	0.00120773	3.87896	27999.4	0.083266	-3.82243	23316.8	24068.5	26627.9	25679.2	30208.4	29883.6	32254.5	31956.2
2238	BT_RS04510	BT_0897	molecular chaperone HtpG	-0.316773	0.21748	0.451189	0.66258	3409.13	0.256859	-1.23326	2084.03	2892.99	3204.69	3961.55	2246.58	3950.79	4049.03	4883.36
795	BT_RS04940	BT_0981	response regulator	-0.316751	0.00365474	0.0213446	2.43714	1234.88	0.108979	-2.90652	1162.42	1069.3	1119.63	1044.62	1267.22	1305.65	1326.94	1583.3
1331	BT_RS04935	BT_0980	polysaccharide lyase	-0.316684	0.0426381	0.148737	1.3702	227.017	0.156214	-2.02724	201.653	201.402	178.145	224.254	222.155	226.07	248.801	313.656
774	BT_RS16825	BT_3323	hypothetical protein	-0.316425	0.00305465	0.0183239	2.51504	613.287	0.106822	-2.96218	505.8	592.439	520.068	568.383	729.044	695.135	651.43	643.996
1218	BT_RS09550	BT_1882	thiamine-phosphate kinase	-0.315699	0.0296005	0.112837	1.5287	1483.38	0.145123	-2.1754	1029.93	1380.05	1400.26	1475.19	1441.66	1692.5	1799.12	1648.36
1653	BT_RS21270	BT_4217	phosphoribosylaminoimidazolesuccinocarboxamide synthase	-0.315417	0.085755	0.240871	1.06674	2956.09	0.183571	-1.71823	1829.04	2808.55	2751.67	3146.08	2757.38	3208.5	3730.67	3416.85
1878	BT_RS03970	BT_0794	D-xylose transporter XylE	-0.315205	0.130599	0.32271	0.88406	150.549	0.208505	-1.51174	127.491	121.118	131.214	154.124	129.851	131.773	181.919	226.9
2025	BT_RS01080	BT_0219	thioredoxin	-0.314983	0.163778	0.375517	0.785744	154.371	0.226203	-1.39248	143.324	180.639	117.805	110.088	232.324	157.161	148.478	145.149
871	BT_RS07720	BT_1527	DUF5686 and carboxypeptidase-like regulatory domain-containing protein	-0.31488	0.00614205	0.0327411	2.21169	426.419	0.114916	-2.7401	362.476	359.893	412.798	387.348	475.599	481.154	514.991	417.096
3128	BT_RS22120	BT_4384	winged helix-turn-helix domain-containing protein	-0.314816	0.463123	0.68743	0.334304	13.9733	0.429071	-0.733714	11.6659	13.842	13.4087	9.78564	6.25789	21.7608	13.3764	21.689
1802	BT_RS07825	BT_1548	phospho-sugar mutase	-0.314594	0.11576	0.298266	0.93644	9149.04	0.200019	-1.57282	5747.95	8301.76	8720.48	9849.25	8125.86	9479.23	10104.5	12863.2
1470	BT_RS11930	BT_2361	helix-turn-helix domain-containing protein	-0.314248	0.0599095	0.18931	1.2225	731.799	0.167024	-1.88146	763.282	642.27	577.534	627.912	986.399	770.089	626.015	860.886
3519	BT_RS21580	BT_4274	hypothetical protein	-0.314019	0.594929	0.784954	0.225535	4.88417	0.590586	-0.531707	4.99967	4.15261	3.83107	4.07735	4.69341	3.62679	5.35056	8.34192
1160	BT_RS09295	BT_1834	4Fe-4S dicluster domain-containing protein	-0.312789	0.0246715	0.0987499	1.6078	908.111	0.139234	-2.24651	652.456	818.064	873.484	895.386	941.03	941.757	1145.02	997.694
2732	BT_RS20865	BT_4134	RagB/SusD family nutrient uptake outer membrane protein	-0.312649	0.356937	0.606388	0.447409	26.8383	0.339387	-0.921218	39.164	18.6867	17.2398	21.2022	38.3296	22.9697	25.4151	31.6993
1273	BT_RS19915	BT_3947	ComEC family competence protein	-0.312594	0.035021	0.127692	1.45567	839.082	0.148281	-2.10812	631.624	797.993	731.735	832.595	867.499	938.13	1115.59	797.488
2235	BT_RS20580	BT_4077	alpha/beta hydrolase-fold protein	-0.31219	0.216994	0.450785	0.663552	35.1789	0.252875	-1.23456	37.4975	36.6814	22.0287	29.3569	43.023	38.6858	37.4539	36.7045
1565	BT_RS01280	BT_0259	amidohydrolase	-0.311913	0.0728693	0.216187	1.13746	3798.28	0.173898	-1.79365	3077.29	3463.97	3470.95	3541.59	3499.72	3283.46	4673.71	5375.54
2574	BT_RS21060	BT_4174	glycoside hydrolase family 88 protein	-0.311582	0.312834	0.564293	0.504686	25.3462	0.308713	-1.00929	24.1651	19.3788	21.0709	25.2796	20.3381	41.1036	21.4022	30.0309
749	BT_RS14455	BT_2850	HAMP domain-containing histidine kinase	-0.311082	0.00258945	0.0160304	2.58679	4720.2	0.103257	-3.01269	4768.01	4050.87	4146.18	3890.61	5650.87	5011.02	5242.21	5001.82
1172	BT_RS05285	BT_1051	family 20 glycosylhydrolase	-0.310993	0.0258718	0.102353	1.58717	315.881	0.139576	-2.22813	324.978	287.222	282.541	233.224	355.135	320.367	379.889	343.687
1663	BT_RS07715	BT_1526	inositol-3-phosphate synthase	-0.310099	0.0874415	0.244132	1.05828	8747.5	0.181445	-1.70905	6083.76	7861.58	8646.73	8649.69	7505.55	8779.25	11860.8	10592.6
2086	BT_RS23825	BT_4730	hypothetical protein	-0.309426	0.17812	0.396498	0.749288	113.67	0.229789	-1.34657	124.158	93.4337	72.7903	114.981	121.247	93.0877	164.53	125.129
2894	BT_RS23305	BT_4624	master DNA invertase Mpi family serine-type recombinase	-0.309425	0.398329	0.639061	0.399758	14.3809	0.366353	-0.844609	17.4988	12.4578	7.66214	13.863	17.9914	14.5072	16.0517	15.0155
1161	BT_RS11275	BT_2229	thioredoxin	-0.309035	0.0247137	0.0988337	1.60706	893.848	0.137603	-2.24585	683.288	885.89	864.864	757.572	837.774	1090.46	996.541	1034.4
1054	BT_RS11295	BT_2233	DUF4834 family protein	-0.308839	0.0159602	0.0703065	1.79696	1342.59	0.128158	-2.40982	1408.24	1120.51	1013.32	1254.19	1449.48	1410.82	1514.21	1569.95
1418	BT_RS17270	BT_3411	sodium-translocating pyrophosphatase	-0.308672	0.0520191	0.170328	1.28384	792.217	0.158866	-1.94298	771.615	681.72	677.142	697.227	739.213	863.177	766.467	1141.18
2061	BT_RS10050	BT_1984	helix-turn-helix transcriptional regulator	-0.307857	0.17302	0.389512	0.761904	49.3096	0.225939	-1.36256	55.8296	44.2945	34.4796	42.4044	64.1433	50.7751	50.8303	51.7199
1495	BT_RS20090	BT_3981	hypothetical protein	-0.307662	0.0633304	0.196684	1.19839	9390.67	0.165689	-1.85686	10557.6	7921.1	7790.48	7305.8	12821.6	9196.34	10010.9	9521.47
1430	BT_RS04995	BT_0992	beta-galactosidase	-0.30737	0.0539734	0.175244	1.26782	129.675	0.159503	-1.92705	140.824	111.428	107.27	105.196	152.536	149.907	135.102	135.139
1279	BT_RS01505	BT_0307	diphosphate--fructose-6-phosphate 1-phosphotransferase	-0.307184	0.0358125	0.130006	1.44597	8313.66	0.146344	-2.09905	5666.29	7824.9	7926.49	8308.83	8210.35	9598.91	9902.54	9071.01
1696	BT_RS07600	BT_1501	OmpA family protein	-0.306357	0.0935077	0.255988	1.02915	130.885	0.182662	-1.67718	144.99	118.349	100.566	103.565	129.069	175.295	135.102	140.144
4132	BT_RS24670			-0.306109	0.813686	0.914335	0.089543	1.14941	1.29887	-0.235673	0.833278	2.07631	0.957768	0	0.782236	1.20893	0	3.33677
2355	BT_RS03985	BT_0797	metalloregulator ArsR/SmtB family transcription factor	-0.305046	0.248687	0.490299	0.604347	188.407	0.264443	-1.15354	261.649	142.573	133.13	138.63	279.258	207.936	180.581	163.502
1001	BT_RS09700	BT_1913	nicotinate phosphoribosyltransferase	-0.303863	0.012697	0.0588343	1.8963	3998.68	0.121928	-2.49216	3177.29	4109.7	3712.31	3318.96	4954.68	4275.99	4176.11	4264.39
2797	BT_RS17315	BT_3421	hypothetical protein	-0.302933	0.373251	0.619373	0.427999	35.4329	0.340222	-0.8904	47.4968	32.5288	26.8175	21.2022	50.8453	35.059	49.4926	20.0206
1592	BT_RS06115	BT_1211	DUF4492 domain-containing protein	-0.302492	0.0781889	0.228035	1.10685	2053.29	0.171744	-1.76129	2488.17	1758.63	1486.46	1621.97	2357.66	2296.97	2097.42	2319.05
2875	BT_RS15345	BT_3025	RagB/SusD family nutrient uptake outer membrane protein	-0.302087	0.39429	0.63654	0.404184	19.2765	0.354619	-0.851863	15.8323	13.1499	15.3243	23.6486	12.5158	22.9697	24.0775	26.6942
2075	BT_RS10355	BT_2044	sigma-70 family RNA polymerase sigma factor	-0.301822	0.176124	0.393904	0.754181	1088.27	0.223112	-1.35279	764.116	962.021	1051.63	1118.83	890.184	1090.46	1068.77	1760.15
3488	BT_RS18655	BT_3700	SusF/SusE family outer membrane protein	-0.301739	0.584118	0.777571	0.2335	28.4827	0.551243	-0.54738	21.6652	24.9157	22.9864	30.9879	11.7335	12.0893	20.0646	83.4192
1126	BT_RS17490	BT_3456	division/cell wall cluster transcriptional repressor MraZ	-0.301442	0.0217888	0.089845	1.66177	811.598	0.131403	-2.29403	687.454	802.838	635	781.22	900.353	912.743	770.48	1002.7
1857	BT_RS04770	BT_0947	tyrosine-type recombinase/integrase	-0.30144	0.12612	0.315333	0.899217	96.052	0.197073	-1.52958	109.159	89.9732	77.5792	67.684	115.771	105.177	89.6218	113.45
1890	BT_RS21290	BT_4221	hypothetical protein	-0.300836	0.132828	0.326308	0.876709	1243.91	0.200151	-1.50304	1494.07	982.092	913.71	1070.71	1735.78	1360.05	1096.86	1298
3289	BT_RS18450	BT_3657	carbohydrate binding domain-containing protein	-0.300445	0.515998	0.728422	0.287352	15.5432	0.46256	-0.649527	9.99933	15.2262	13.4087	15.4939	7.04012	12.0893	16.0517	35.0361
1587	BT_RS09405	BT_1857	3-isopropylmalate dehydrogenase	-0.300331	0.0772503	0.226007	1.1121	1203.54	0.169979	-1.76687	774.948	1050.61	1219.24	1270.5	1254.71	1451.93	1381.78	1224.59
4037	BT_RS06475	BT_1283	DUF1735 and LamG domain-containing protein	-0.300101	0.776111	0.892393	0.110076	1.9304	1.05524	-0.284391	0	1.3842	4.78884	0.81547	1.56447	1.20893	4.01292	1.66838
891	BT_RS20410	BT_4044	flippase-like domain-containing protein	-0.2992	0.00732017	0.0381454	2.13548	611.089	0.111562	-2.68192	599.127	566.139	525.814	503.145	725.915	701.18	650.092	617.302
2974	BT_RS05015	BT_0996	malectin domain-containing carbohydrate-binding protein	-0.299089	0.423322	0.660785	0.373329	14.8773	0.373548	-0.800671	11.6659	14.5341	11.4932	14.6785	10.1691	15.7161	24.0775	16.6838
2481	BT_RS23790	BT_4722	RNA polymerase sigma-70 factor	-0.298451	0.283574	0.531533	0.547334	50.0137	0.278322	-1.07233	62.4958	40.1419	40.2262	37.5116	73.5302	48.3572	36.1162	61.7302
2448	BT_RS11015	BT_2176	LysO family transporter	-0.297757	0.275867	0.522935	0.5593	61.6167	0.273259	-1.08965	86.6609	41.5261	42.1418	51.3746	77.4413	56.8197	73.5701	63.3986
1533	BT_RS19700	BT_3903	ABC transporter permease	-0.297452	0.0692723	0.209805	1.15944	673.512	0.163737	-1.81664	478.301	666.494	610.098	659.715	612.491	817.237	686.209	857.55
919	BT_RS12655	BT_2501	transglycosylase domain-containing protein	-0.296603	0.00811057	0.0410022	2.09095	584.626	0.112034	-2.64743	483.301	523.229	523.899	570.829	693.843	608.092	684.871	588.94
2394	BT_RS20570	BT_4075	SGNH/GDSL hydrolase family protein	-0.296407	0.26062	0.505455	0.583992	82.2393	0.26349	-1.12493	89.1607	64.3655	78.537	66.0531	134.545	94.2966	70.8949	60.0618
1192	BT_RS23330	BT_4629	hypothetical protein	-0.29633	0.0280304	0.109182	1.55237	233.922	0.134888	-2.19686	209.986	205.554	209.751	214.469	265.178	270.8	208.672	286.962
644	BT_RS15605	BT_3079	CotH kinase family protein	-0.295686	0.00106136	0.00765198	2.97414	2493.47	0.0903206	-3.27374	2319.01	2193.96	2324.5	2121.85	2906.79	2712.84	2861.21	2507.58
906	BT_RS17925	BT_3550	AMP-dependent synthetase/ligase	-0.295527	0.0078643	0.0403023	2.10434	2826.46	0.111191	-2.65784	2139.02	2510.95	2810.09	2691.87	3025.69	3142.01	3162.18	3129.89
2112	BT_RS12005			-0.295057	0.185927	0.408769	0.730657	40.7633	0.223068	-1.32272	39.164	34.6051	35.4374	38.3271	50.0631	42.3126	49.4926	36.7045
3367	BT_RS14600	BT_2879	CDP-glycerol glycerophosphotransferase family protein	-0.294703	0.540048	0.744609	0.267568	9.48903	0.480958	-0.612741	8.33278	8.99732	11.4932	6.52376	17.9914	10.8804	6.68819	5.00515
1721	BT_RS08545	BT_1684	GNAT family N-acetyltransferase	-0.294547	0.0985336	0.265753	1.00642	1434.86	0.178297	-1.652	940.77	1454.8	1322.68	1435.23	1274.26	1565.57	1840.59	1645.03
1381	BT_RS07460	BT_1473	ribosomal protein S18-alanine N-acetyltransferase	-0.294022	0.0478619	0.160682	1.32001	239.211	0.148602	-1.97859	210.819	209.707	204.962	230.778	208.857	278.054	270.203	300.309
3993	BT_RS20290	BT_4020	hypothetical protein	-0.293669	0.760114	0.884728	0.119121	2.22541	0.961807	-0.305331	0	3.46051	0.957768	3.26188	1.56447	1.20893	4.01292	3.33677
3622	BT_RS21590	BT_4276	hypothetical protein	-0.293553	0.62529	0.801508	0.203919	5.6019	0.601092	-0.488367	4.16639	4.15261	5.74661	5.70829	3.91118	2.41786	12.0387	6.67354
2015	BT_RS10475	BT_2067	NADH:flavin oxidoreductase	-0.293529	0.16054	0.370117	0.794416	97.4132	0.209177	-1.40326	79.1614	74.0549	108.228	87.2553	92.3038	95.5055	97.6476	145.149
1967	BT_RS01815	BT_0372	galactose mutarotase	-0.29335	0.14976	0.3535	0.824604	4108.01	0.203662	-1.44038	3878.91	3469.51	3395.29	4020.27	3541.18	3382.59	4933.21	6243.1
1731	BT_RS10070	BT_1988	DUF4248 domain-containing protein	-0.293272	0.099888	0.267926	1.00049	81.4705	0.178238	-1.6454	75.8283	76.1312	79.4947	60.3448	82.1348	83.4162	97.6476	96.7663
3145	BT_RS00965	BT_0196	MFS transporter	-0.293258	0.46813	0.691039	0.329634	11.6997	0.404201	-0.725525	12.4992	9.68942	7.66214	12.2321	14.8625	7.25358	16.0517	13.3471
1526	BT_RS05310	BT_1056	energy transducer TonB	-0.292868	0.0686039	0.208734	1.16365	238.085	0.160826	-1.82102	185.821	211.783	223.16	232.409	202.599	278.054	275.554	295.304
1101	BT_RS00980	BT_0199	PaaI family thioesterase	-0.292864	0.0197541	0.0833046	1.70434	509.76	0.12564	-2.33099	521.632	427.027	461.644	424.86	590.588	548.855	611.301	492.173
672	BT_RS10435	BT_2059	energy transducer TonB	-0.292746	0.00146264	0.0101057	2.83486	9423	0.0920006	-3.182	8121.96	8688.65	8454.22	8611.36	9269.49	10205.8	11052.9	10979.6
2023	BT_RS17940	BT_3553	porin	-0.292146	0.16239	0.372702	0.789442	99.7666	0.209112	-1.39708	99.9933	90.6653	86.1991	80.7315	114.989	89.4609	84.2712	151.823
1950	BT_RS11155	BT_2205	hypothetical protein	-0.291853	0.145176	0.345668	0.838105	350.573	0.200341	-1.45678	402.473	308.677	252.851	299.278	483.422	413.454	349.124	295.304
526	BT_RS07575	BT_1496	gliding motility-associated protein GldE	-0.291139	0.000201355	0.00177736	3.69604	3614.05	0.0783198	-3.71731	3463.1	3125.53	3112.75	3301.84	4088.75	3837.15	3987.5	3995.78
1787	BT_RS15115	BT_2982	hypothetical protein	-0.289722	0.111774	0.29025	0.951659	202.686	0.182184	-1.59027	237.484	162.644	168.567	163.094	268.307	215.19	205.996	200.206
996	BT_RS12875	BT_2546	helix-turn-helix transcriptional regulator	-0.289273	0.0124549	0.0580603	1.90466	498.612	0.115756	-2.49899	499.133	453.327	391.727	448.509	514.711	562.153	540.406	578.929
2804	BT_RS11095	BT_2193	hypothetical protein	-0.288569	0.375879	0.6224	0.424951	21.9982	0.325878	-0.885514	16.6656	18.6867	17.2398	25.2796	14.8625	27.8054	25.4151	30.0309
1859	BT_RS03080	BT_0624	4-(cytidine 5'-diphospho)-2-C-methyl-D-erythritol kinase	-0.288399	0.126844	0.316292	0.896731	518.263	0.188907	-1.52667	617.459	422.874	385.023	440.354	484.204	579.078	698.247	518.868
1487	BT_RS07965	BT_1575	2-hydroxyacid dehydrogenase	-0.288257	0.0620132	0.19324	1.20752	4005.26	0.154462	-1.8662	2748.98	4279.27	3888.54	3508.15	4097.35	4389.63	4922.51	4207.67
1380	BT_RS16665	BT_3290	DMT family transporter	-0.288134	0.047508	0.159917	1.32323	757.278	0.145394	-1.98174	809.113	682.412	630.211	607.525	971.537	788.223	725	844.203
1116	BT_RS01215	BT_0246	metallophosphoesterase	-0.287894	0.0214139	0.0890901	1.66931	688.776	0.125138	-2.30061	564.129	614.586	658.944	640.96	666.465	701.18	868.128	795.819
2010	BT_RS15275	BT_3010	RNA polymerase sigma-70 factor	-0.285809	0.159747	0.368824	0.796567	659.418	0.203289	-1.40592	574.962	722.554	540.181	542.288	983.27	743.492	638.054	530.546
1801	BT_RS15010	BT_2961	SGNH/GDSL hydrolase family protein	-0.285624	0.115629	0.298093	0.936933	285.024	0.181535	-1.57339	314.979	274.072	247.104	191.635	336.361	325.202	255.489	335.345
2868	BT_RS17410	BT_3440	hypothetical protein	-0.285612	0.392572	0.635534	0.406081	16.4326	0.334063	-0.854963	11.6659	13.1499	19.1554	15.4939	17.9914	16.925	18.7269	18.3522
1966	BT_RS15775	BT_3113	MFS transporter AraJ	-0.285428	0.148621	0.350989	0.827921	958.889	0.197607	-1.44442	1014.93	773.078	778.665	893.755	1297.73	1179.92	1027.31	705.727
1351	BT_RS19695	BT_3902	ABC transporter permease	-0.284791	0.0449835	0.154602	1.34695	496.299	0.142054	-2.00481	386.641	497.621	423.333	478.681	454.479	558.526	567.159	603.955
2702	BT_RS02855	BT_0582	PadR family transcriptional regulator	-0.28469	0.350498	0.602208	0.455315	25.1852	0.30493	-0.933624	17.4988	24.2236	19.1554	28.5415	22.6848	26.5965	22.7399	40.0412
2096	BT_RS22570	BT_4475	hypothetical protein	-0.284582	0.182097	0.403376	0.739697	921.676	0.213278	-1.33433	1110.76	733.628	730.777	751.863	1361.09	1020.34	870.803	794.151
1648	BT_RS12460	BT_2461	TonB-dependent receptor	-0.284494	0.0853497	0.240509	1.0688	123.466	0.16536	-1.72046	106.66	118.349	115.89	101.934	116.553	141.445	121.725	165.17
920	BT_RS08200	BT_1617	RNA polymerase sigma-70 factor	-0.284213	0.00827476	0.0417605	2.08224	520.146	0.10763	-2.64065	470.802	461.632	426.207	517.008	549.912	594.794	595.249	545.562
695	BT_RS21825	BT_4323	tRNA (adenosine(37)-N6)-dimethylallyltransferase MiaA	-0.283496	0.00181182	0.012104	2.74188	1398.71	0.0908799	-3.11946	1189.92	1293.54	1342.79	1224.02	1619.23	1578.86	1498.16	1443.15
2919	BT_RS20765	BT_4114	TonB-dependent receptor	-0.283344	0.405623	0.64519	0.391877	31.194	0.340713	-0.83162	38.3308	18.6867	28.733	26.095	32.8539	25.3875	22.7399	56.7251
1831	BT_RS11990	BT_2373	DUF3857 domain-containing protein	-0.283155	0.121725	0.308667	0.91462	368.119	0.182967	-1.54757	238.317	361.277	373.529	353.914	324.628	452.14	430.72	410.423
1595	BT_RS03380	BT_0676	N-acetylglucosamine-6-phosphate deacetylase	-0.282704	0.0787717	0.229302	1.10363	670.379	0.160823	-1.75786	655.789	603.513	611.056	552.073	914.434	589.958	790.545	645.665
1863	BT_RS07240	BT_1429	pyridoxamine 5'-phosphate oxidase family protein	-0.282672	0.127272	0.316848	0.895268	75.7772	0.185365	-1.52495	75.8283	67.826	54.5928	75.8387	87.6104	85.8341	86.9465	71.7405
1686	BT_RS14390	BT_2837	2-oxoacid:ferredoxin oxidoreductase subunit beta	-0.281997	0.0914609	0.251572	1.03876	809.18	0.167086	-1.68774	555.796	748.162	869.653	746.155	817.436	806.357	865.452	1064.43
3024	BT_RS20760	BT_4113	RagB/SusD family nutrient uptake outer membrane protein	-0.281826	0.436168	0.669686	0.360346	18.7614	0.361927	-0.77868	18.3321	19.3788	15.3243	13.0475	12.5158	15.7161	24.0775	31.6993
1502	BT_RS22975	BT_4558	tRNA 2-thiocytidine biosynthesis TtcA family protein	-0.281122	0.0653454	0.201996	1.18479	348.044	0.152544	-1.84289	351.643	294.143	330.43	284.599	466.212	377.186	353.137	327.003
2145	BT_RS04445	BT_0887	type I restriction enzyme HsdR N-terminal domain-containing protein	-0.280636	0.194698	0.421438	0.710638	421.781	0.216406	-1.2968	523.298	351.588	335.219	315.587	609.362	395.32	460.148	383.728
2736	BT_RS02430			-0.280528	0.357964	0.607435	0.446161	30.6344	0.305169	-0.919252	16.6656	28.3762	27.7753	36.6962	23.4671	36.2679	37.4539	38.3728
2495	BT_RS12940	BT_2559	SusD/RagB family nutrient-binding outer membrane lipoprotein	-0.280493	0.287976	0.535852	0.540644	65.1599	0.263975	-1.06257	51.6632	58.8287	61.2971	61.1603	53.192	56.8197	61.5314	116.787
3724	BT_RS22910	BT_4544	site-specific integrase	-0.280339	0.663276	0.827717	0.178306	4.8724	0.643873	-0.435395	3.33311	6.92102	1.91554	4.89282	5.47565	2.41786	4.01292	10.0103
1973	BT_RS12070	BT_2388	hypothetical protein	-0.279827	0.15178	0.357179	0.818785	858.268	0.195236	-1.43327	664.956	886.582	740.354	812.208	1245.32	1019.13	785.194	712.4
3218	BT_RS01410	BT_0287	biopolymer transporter ExbD	-0.279813	0.492278	0.710269	0.30779	13.0134	0.407481	-0.68669	5.83294	12.4578	12.451	15.4939	10.1691	13.2982	16.0517	18.3522
1162	BT_RS22750	BT_4511	DUF6078 family protein	-0.279613	0.0248332	0.0992259	1.60497	355.638	0.124606	-2.24399	336.644	282.378	313.19	355.545	422.407	385.649	390.591	358.703
1079	BT_RS23675	BT_4699	Cof-type HAD-IIB family hydrolase	-0.279512	0.0180388	0.0776222	1.74379	4220.73	0.118196	-2.36482	3470.6	4169.91	3804.25	3803.35	4144.28	4504.48	4485.1	5383.88
1009	BT_RS05590	BT_1109	ferritin	-0.279404	0.0131359	0.0603974	1.88154	593.213	0.11266	-2.48006	522.465	519.076	524.857	574.906	598.41	696.344	593.912	715.737
2575	BT_RS21600	BT_4278	IS66-like element ISBthe6 family transposase	-0.279277	0.313118	0.564585	0.504292	1526.03	0.276868	-1.0087	755.783	1483.87	1436.65	1837.25	1074.01	1679.2	2027.86	1913.64
2147	BT_RS14025	BT_2768	hypothetical protein	-0.279039	0.194873	0.421438	0.710249	46.0852	0.215258	-1.2963	39.9973	42.9103	42.1418	40.7735	50.8453	47.1483	41.4668	63.3986
3412	BT_RS05265	BT_1047	SusD/RagB family nutrient-binding outer membrane lipoprotein	-0.278959	0.557346	0.757702	0.253875	10.705	0.475399	-0.586789	9.99933	6.92102	9.57768	11.4166	10.1691	4.83572	9.36347	23.3574
2561	BT_RS06575	BT_1303	hypothetical protein	-0.278841	0.306562	0.556007	0.513481	32.5022	0.272715	-1.02246	24.9983	37.3735	24.902	28.5415	27.3783	32.6411	44.1421	40.0412
3776	BT_RS01755	BT_0360	family 43 glycosylhydrolase	-0.278125	0.681148	0.837546	0.166758	5.35735	0.676873	-0.410897	3.33311	6.92102	3.83107	4.89282	1.56447	13.2982	4.01292	5.00515
959	BT_RS14815	BT_2923	hybrid sensor histidine kinase/response regulator transcription factor	-0.277943	0.0102789	0.0497652	1.98805	898.861	0.108305	-2.5663	849.943	864.435	752.805	785.298	1102.17	928.459	981.827	925.953
2443	BT_RS18995	BT_3767	lactaldehyde reductase	-0.277807	0.273367	0.519765	0.563254	305.46	0.253626	-1.09534	396.64	235.315	253.808	217.731	335.579	259.92	267.528	477.158
3095	BT_RS12095	BT_2393	TonB-dependent receptor	-0.277792	0.454741	0.68206	0.342236	18.1021	0.371611	-0.747534	17.4988	20.071	12.451	14.6785	17.9914	9.67145	30.7657	21.689
1427	BT_RS09395	BT_1855	class I SAM-dependent methyltransferase	-0.27733	0.0534857	0.173903	1.27176	836.731	0.143622	-1.93098	620.792	746.778	799.736	857.875	822.912	1045.73	844.05	955.984
2308	BT_RS20035	BT_3971	glutathione peroxidase	-0.276839	0.23737	0.477517	0.624574	2842.68	0.234294	-1.18159	2907.31	3023.1	2402.08	1953.05	4338.28	3450.29	2378.32	2289.02
2640	BT_RS12020	BT_2379	alpha/beta hydrolase	-0.276749	0.332339	0.584488	0.478419	130.679	0.28548	-0.969414	162.489	96.2021	101.523	114.981	212.768	152.325	121.725	83.4192
3531	BT_RS12540	BT_2477	OprO/OprP family phosphate-selective porin	-0.276605	0.599603	0.788433	0.222136	9.64778	0.526895	-0.524971	3.33311	6.92102	16.2821	8.1547	5.47565	13.2982	12.0387	11.6787
2180	BT_RS05575	BT_1106	class I fructose-bisphosphate aldolase	-0.276149	0.202988	0.432328	0.692529	2167.35	0.216913	-1.27308	1473.23	2101.22	2107.09	2157.73	1558.21	2319.94	2554.89	3066.49
1091	BT_RS05330	BT_1060	hypothetical protein	-0.275844	0.0192112	0.081753	1.71645	3518.58	0.117811	-2.34141	3303.11	3143.53	3526.5	2763.63	4323.42	3817.8	3725.32	3545.32
2185	BT_RS24755			-0.275526	0.203986	0.433459	0.690399	82.9946	0.216902	-1.27028	88.3274	77.5154	66.086	70.1304	111.86	74.9537	108.349	66.7354
1453	BT_RS03520	BT_0704	formate-dependent phosphoribosylglycinamide formyltransferase	-0.275298	0.0577001	0.184378	1.23882	937.056	0.145049	-1.89797	694.12	809.759	875.4	1011.18	915.998	1017.92	1141.01	1031.06
3104	BT_RS20985	BT_4159	glycoside hydrolase family protein	-0.274951	0.456649	0.683138	0.340417	26.3603	0.369371	-0.744376	19.1654	25.6078	25.8597	23.6486	21.1204	35.059	12.0387	48.3832
2292	BT_RS15755	BT_3109	sulfatase-like hydrolase/transferase	-0.273934	0.233519	0.473181	0.631678	36.7059	0.229937	-1.19134	30.8313	30.4525	35.4374	35.8807	36.7651	41.1036	41.4668	41.7096
2378	BT_RS23885	BT_4740	IS110 family transposase	-0.273889	0.256612	0.501031	0.590722	51.5089	0.241432	-1.13443	53.3298	33.913	48.8462	50.5591	60.2322	51.984	41.4668	71.7405
2022	BT_RS20780	BT_4117	DUF5668 domain-containing protein	-0.273635	0.162216	0.37267	0.789905	90.6325	0.195781	-1.39766	80.8279	88.589	79.4947	80.7315	125.94	89.4609	74.9078	105.108
1984	BT_RS08635	BT_1704	DUF4248 domain-containing protein	-0.273277	0.153788	0.359898	0.813078	133.484	0.191602	-1.42628	141.657	123.194	98.6501	121.505	184.608	135.4	117.712	145.149
3009	BT_RS20595	BT_4080	IPT/TIG domain-containing protein	-0.273124	0.43175	0.666507	0.364767	16.1891	0.347397	-0.7862	18.3321	14.5341	9.57768	15.4939	15.6447	14.5072	21.4022	20.0206
1492	BT_RS15405	BT_3037	RNA polymerase sigma-70 factor	-0.273067	0.0628225	0.195499	1.20188	520.016	0.146775	-1.86045	578.295	478.242	393.643	434.646	615.62	582.705	549.77	527.21
1761	BT_RS15630	BT_3084	alpha/beta hydrolase	-0.27259	0.106639	0.281279	0.972084	549.02	0.168945	-1.61349	498.3	521.153	503.786	462.372	496.72	489.617	646.08	774.13
2831	BT_RS18430	BT_3653	hypothetical protein	-0.272513	0.383316	0.62866	0.416443	27.1675	0.312586	-0.871803	14.999	26.2999	22.9864	33.4343	22.6848	37.4769	29.4281	30.0309
1961	BT_RS03030	BT_0615	HU domain-containing protein	-0.272006	0.147365	0.348911	0.831606	137.182	0.187732	-1.4489	144.99	117.657	126.425	110.904	174.439	170.459	145.803	106.777
1729	BT_RS21200	BT_4203	tRNA (adenosine(37)-N6)-dimethylallyltransferase MiaA	-0.270547	0.0995669	0.267523	1.00188	561.181	0.164271	-1.64696	478.301	499.005	526.772	533.317	666.465	608.092	737.039	440.454
1105	BT_RS21900	BT_4338	Crp/Fnr family transcriptional regulator	-0.270007	0.0201563	0.0846929	1.69559	2527.61	0.116211	-2.32343	2248.18	2211.96	2054.41	2654.36	3012.39	2641.51	2810.38	2587.66
1846	BT_RS21750	BT_4308	pantoate--beta-alanine ligase	-0.269509	0.124879	0.31409	0.903512	1712.04	0.17562	-1.53461	1969.87	1473.48	1261.38	1507.8	2198.08	2037.05	1672.05	1576.62
1657	BT_RS00750	BT_0152	esterase family protein	-0.269081	0.0863774	0.242034	1.0636	637.585	0.156915	-1.71482	520.799	604.205	646.493	539.026	539.743	789.432	676.845	784.141
2087	BT_RS19020	BT_3771	3-oxoacyl-[acyl-carrier-protein] reductase	-0.269044	0.178472	0.39705	0.748431	2492.08	0.199962	-1.34548	1659.06	2167.66	2365.69	2846.81	2058.06	2625.8	2966.88	3246.68
1002	BT_RS16965	BT_3351	cysteine--tRNA ligase	-0.269004	0.0126925	0.0588343	1.89645	3048.72	0.107935	-2.49228	2609.83	2576	2701.86	3172.99	3285.39	3105.74	3579.52	3358.46
1099	BT_RS20045	BT_3973	S-adenosylmethionine:tRNA ribosyltransferase-isomerase	-0.268375	0.019596	0.0828224	1.70783	3041.95	0.114985	-2.33399	2570.66	2862.53	2961.42	2647.83	3507.54	3368.08	3606.27	2811.23
3040	BT_RS20935	BT_4149	glycoside hydrolase family 28 protein	-0.268363	0.439822	0.671982	0.356723	16.7943	0.347399	-0.772494	9.99933	15.2262	22.0287	13.863	18.7737	15.7161	18.7269	20.0206
1208	BT_RS03430	BT_0686	uracil-xanthine permease family protein	-0.268355	0.028789	0.110565	1.54077	280.476	0.12274	-2.18636	255.816	258.154	258.597	247.903	350.442	291.352	279.567	301.978
1219	BT_RS12785	BT_2528	Na/Pi cotransporter family protein	-0.267626	0.0296489	0.112928	1.52799	3245.62	0.12306	-2.17475	2529	2846.61	2906.83	3498.37	3363.61	3503.48	3760.1	3557
1872	BT_RS12320	BT_2431	hypothetical protein	-0.266746	0.129359	0.32067	0.888203	611.017	0.17588	-1.51663	467.469	562.679	625.422	560.228	484.986	662.494	742.39	782.472
2869	BT_RS14500	BT_2859	TonB-dependent receptor	-0.266523	0.392841	0.635747	0.405784	21.6981	0.311914	-0.854477	19.1654	22.8394	20.1131	17.1249	29.725	14.5072	26.7528	23.3574
2165	BT_RS01460	BT_0297	TolC family protein	-0.266436	0.199538	0.427749	0.699974	110.62	0.207688	-1.28287	123.325	108.66	84.2836	85.6244	137.673	123.311	86.9465	135.139
3394	BT_RS12475	BT_2465	amidoligase family protein	-0.265749	0.550385	0.75306	0.259333	13.2771	0.445004	-0.597183	13.3324	12.4578	10.5354	10.6011	10.1691	6.04465	14.714	28.3625
1539	BT_RS21275	BT_4218	PhoH family protein	-0.2656	0.0699597	0.211061	1.15515	673.873	0.146565	-1.81217	718.285	531.534	596.689	605.079	869.846	707.224	725	637.323
3380	BT_RS15145	BT_2987	hypothetical protein	-0.264894	0.54553	0.749737	0.263181	10.372	0.438224	-0.604472	11.6659	8.30522	5.74661	12.2321	11.7335	16.925	8.02583	8.34192
1294	BT_RS21770	BT_4312	serine--tRNA ligase	-0.264779	0.0375317	0.134667	1.4256	4918.49	0.127302	-2.07993	4011.4	4299.34	4390.41	5170.9	4949.21	4950.57	6183.9	5392.22
860	BT_RS11270	BT_2228	hypothetical protein	-0.264595	0.00560536	0.0302624	2.2514	3567.68	0.095521	-2.77002	3534.76	3066.7	3105.08	3260.25	4152.89	3579.64	3836.35	4005.79
1081	BT_RS00390	BT_0082	hypothetical protein	-0.263751	0.0183252	0.0786359	1.73695	396.418	0.111807	-2.35898	363.309	359.893	380.234	335.158	402.069	407.41	449.447	473.821
2350	BT_RS20025	BT_3969	CusA/CzcA family heavy metal efflux RND transporter	-0.263744	0.247807	0.489604	0.605886	216.166	0.228213	-1.15569	239.984	197.941	198.258	152.493	316.805	252.667	212.685	158.497
2341	BT_RS00700	BT_0141	RagB/SusD family nutrient uptake outer membrane protein	-0.263729	0.245535	0.486607	0.609886	49.2494	0.227105	-1.16126	44.997	45.6787	43.0995	43.2199	44.5874	53.193	44.1421	75.0773
3599	BT_RS24605	BT_2028	DUF4373 domain-containing protein	-0.263257	0.620324	0.799379	0.207381	8.10427	0.531412	-0.495391	4.16639	6.92102	8.61991	8.97017	5.47565	3.62679	12.0387	15.0155
1556	BT_RS18860	BT_3739	SLC13 family permease	-0.262918	0.0716419	0.213775	1.14483	703.416	0.145953	-1.80139	762.449	621.507	517.195	654.823	739.213	692.717	791.882	847.539
2440	BT_RS04960	BT_0985	9-O-acetylesterase	-0.262453	0.273296	0.519765	0.563367	45.8456	0.239573	-1.0955	28.3314	47.0629	49.8039	42.4044	56.321	51.984	44.1421	46.7148
962	BT_RS18280	BT_3623	sodium:solute symporter	-0.262025	0.0104819	0.0505899	1.97956	1492.79	0.102373	-2.55951	1521.56	1346.83	1329.38	1233.81	1712.31	1624.8	1530.26	1643.36
3138	BT_RS03960	BT_0792	FGGY family carbohydrate kinase	-0.261424	0.466117	0.68945	0.331505	86.3783	0.358699	-0.728811	36.6642	88.589	86.1991	101.118	56.321	71.3269	98.9853	151.823
3143	BT_RS23645	BT_4694	CusA/CzcA family heavy metal efflux RND transporter	-0.260598	0.467494	0.690607	0.330223	2056.49	0.358672	-0.726562	605.793	1789.78	2332.16	2757.1	1736.56	2672.95	2390.36	2167.23
1718	BT_RS12030	BT_2380	SDR family oxidoreductase	-0.260023	0.0980141	0.264889	1.00871	310.42	0.157156	-1.65456	303.313	251.925	297.866	273.998	283.169	311.904	335.747	425.438
2662	BT_RS22805	BT_4522	restriction endonuclease subunit S	-0.259779	0.338339	0.590123	0.470648	28.2487	0.271323	-0.957452	29.998	22.8394	23.9442	26.9105	38.3296	24.1786	28.0904	31.6993
1804	BT_RS16950	BT_3348	glycoside hydrolase family 88 protein	-0.259775	0.11622	0.299118	0.93472	153.9	0.165373	-1.57084	160.823	141.881	125.468	129.66	155.665	152.325	155.166	210.216
2413	BT_RS24355			-0.259534	0.264265	0.508489	0.57796	97.4489	0.232481	-1.11637	72.4952	91.3574	91.9457	96.2255	68.8367	101.55	113.699	143.481
2500	BT_RS15715	BT_3101	sulfatase	-0.259433	0.288913	0.53657	0.539233	35.234	0.244631	-1.06051	29.998	29.0683	35.4374	33.4343	31.2894	47.1483	38.7915	36.7045
1063	BT_RS07570	BT_1495	4'-phosphopantetheinyl transferase superfamily protein	-0.259356	0.0166357	0.0726618	1.77896	3186.71	0.108306	-2.39466	3153.12	2614.76	3014.1	2820.71	3401.16	3248.4	3344.1	3897.35
2424	BT_RS11310	BT_2236	YraN family protein	-0.259162	0.267218	0.511627	0.573134	704.512	0.233586	-1.10949	867.442	677.568	505.701	517.008	1035.68	747.119	725	560.577
926	BT_RS01540	BT_0314	50S ribosomal protein L11 methyltransferase	-0.259106	0.00852584	0.0427489	2.06926	563.192	0.0985005	-2.6305	504.966	481.703	556.463	509.669	607.015	637.106	624.677	583.935
3122	BT_RS22640	BT_4489	hypothetical protein	-0.258131	0.461089	0.685755	0.336215	17.9626	0.35022	-0.737054	19.9987	20.071	15.3243	10.6011	23.4671	24.1786	13.3764	16.6838
1375	BT_RS06725	BT_1328	DUF3078 domain-containing protein	-0.258065	0.0474458	0.159863	1.3238	12765.5	0.130185	-1.9823	9258.55	12715.3	12723	11810.5	14144.4	12853.4	14778.2	13840.9
3374	BT_RS03035			-0.257448	0.542622	0.746709	0.265502	11.7476	0.422841	-0.608852	15.8323	11.0736	8.61991	8.1547	17.2092	15.7161	10.7011	6.67354
1712	BT_RS04830	BT_0959	hypothetical protein	-0.257008	0.096364	0.26119	1.01609	343.169	0.154569	-1.66274	265.816	283.762	386.938	313.956	333.232	407.41	363.838	390.402
1994	BT_RS02450	BT_0499	cation diffusion facilitator family transporter	-0.256962	0.156369	0.364089	0.805849	399.538	0.181293	-1.41739	320.812	349.511	410.882	371.854	319.934	418.29	449.447	555.572
2306	BT_RS21040	BT_4170	DUF4990 domain-containing protein	-0.256606	0.23686	0.477222	0.625509	53.7684	0.216934	-1.18287	43.3304	53.9839	48.8462	49.7437	67.2723	44.7304	52.1679	70.0722
2803	BT_RS06540	BT_1296	V-type ATP synthase subunit I	-0.256526	0.376086	0.6224	0.424713	2166.47	0.289817	-0.885131	1036.6	2071.46	2234.47	2553.24	1454.18	2373.13	2565.59	3043.13
1681	BT_RS12735	BT_2518	5-(carboxyamino)imidazole ribonucleotide mutase	-0.256366	0.0907797	0.250564	1.04201	1337.78	0.151579	-1.6913	1040.76	1264.47	1234.56	1333.29	1186.65	1384.23	1491.47	1766.82
2901	BT_RS05570	BT_1105	2,3-diphosphoglycerate-dependent phosphoglycerate mutase	-0.255757	0.40173	0.642518	0.396066	779.725	0.305004	-0.838536	415.806	732.936	731.735	960.624	459.172	803.939	939.022	1194.56
3283	BT_RS00010	BT_0002	hypothetical protein	-0.25558	0.512773	0.725192	0.290075	13.3635	0.390482	-0.654526	17.4988	8.30522	12.451	10.6011	15.6447	9.67145	16.0517	16.6838
2661	BT_RS16860	BT_3330	DUF5017 domain-containing protein	-0.254573	0.338173	0.590055	0.470861	37.0203	0.265794	-0.957781	24.1651	37.3735	37.3529	35.8807	43.023	39.8947	26.7528	51.7199
755	BT_RS06660	BT_1315	YihY/virulence factor BrkB family protein	-0.254511	0.0026622	0.0163341	2.57476	1278.92	0.0847166	-3.00427	1184.92	1234.71	1143.57	1100.88	1358.74	1375.76	1458.03	1374.75
2725	BT_RS14765	BT_2913	glycoside hydrolase family 88 protein	-0.254447	0.355479	0.605684	0.449186	33.0988	0.275371	-0.924014	19.1654	35.9893	34.4796	30.9879	33.6361	44.7304	30.7657	35.0361
2353	BT_RS01395	BT_0284	peptidoglycan-binding protein	-0.253913	0.248457	0.490054	0.604748	120.876	0.220008	-1.1541	115.826	131.499	115.89	76.6542	121.247	145.072	98.9853	161.833
1085	BT_RS22670	BT_4495	zinc ribbon domain-containing protein	-0.25375	0.0185513	0.0793861	1.73162	1435.45	0.107776	-2.35443	1447.4	1327.45	1181.89	1281.92	1691.19	1470.06	1468.73	1615
2229	BT_RS13965	BT_2756	anaerobic C4-dicarboxylate transporter	-0.253654	0.215283	0.448434	0.66699	1130.63	0.204697	-1.23917	812.446	1029.85	1151.24	1129.43	877.668	1127.93	1274.77	1641.69
2418	BT_RS18530	BT_3674	glycoside hydrolase family 127 protein	-0.253479	0.265419	0.509787	0.576068	52.7009	0.227606	-1.11367	57.4962	45.6787	36.3952	52.1901	61.7966	47.1483	50.8303	70.0722
2480	BT_RS23680	BT_4700	isochorismate synthase	-0.253455	0.283914	0.531533	0.546812	1673.31	0.236527	-1.07157	1062.43	1726.1	1602.35	1713.3	1127.2	1850.87	2031.87	2272.34
1680	BT_RS17400	BT_3438	hypothetical protein	-0.253151	0.090351	0.249702	1.04407	246.279	0.149479	-1.69355	246.65	227.009	199.216	227.516	301.943	288.934	215.36	263.605
3774	BT_RS13330	BT_2639	hypothetical protein	-0.253045	0.679833	0.836371	0.167598	5.06793	0.613157	-0.412692	8.33278	2.76841	2.8733	4.89282	7.82236	4.83572	4.01292	5.00515
1710	BT_RS16530	BT_3263	deoxyribose-phosphate aldolase	-0.25286	0.0959866	0.260623	1.01779	2680	0.151901	-1.66463	1988.2	2416.82	2491.15	2884.32	2449.18	2805.93	3254.48	3149.91
2952	BT_RS06550	BT_1298	V-type ATP synthase subunit B	-0.252553	0.416134	0.654066	0.380767	979.974	0.310588	-0.813146	480.801	899.732	1065.04	1130.24	614.837	938.13	1167.76	1543.26
1596	BT_RS04875	BT_0968	DUF2723 domain-containing protein	-0.252492	0.0788292	0.229326	1.10331	164.004	0.143664	-1.75752	141.657	147.418	159.947	150.862	177.568	174.086	208.672	151.823
3090	BT_RS18650	BT_3699	DUF5115 domain-containing protein	-0.25184	0.453557	0.681712	0.343368	36.7071	0.336011	-0.749499	29.1647	35.9893	25.8597	40.7735	24.2493	31.4322	36.1162	70.0722
1679	BT_RS04465	BT_0891	dihydroorotate dehydrogenase electron transfer subunit	-0.25077	0.0902286	0.249513	1.04466	715.719	0.148018	-1.69419	720.785	665.802	644.578	586.323	845.597	819.655	850.738	592.277
2397	BT_RS08615	BT_1698	OadG family protein	-0.250169	0.261208	0.505878	0.583014	531.307	0.222661	-1.12354	640.79	434.64	367.783	497.437	620.313	390.485	609.963	689.043
1534	BT_RS14200	BT_2800	ComF family protein	-0.250148	0.0693988	0.210051	1.15865	633.495	0.137761	-1.81581	508.299	613.202	601.478	587.954	570.25	677.001	708.949	800.825
1811	BT_RS05860	BT_1160	Na(+)-translocating NADH-quinone reductase subunit A	-0.249955	0.117704	0.301766	0.92921	2659.66	0.159768	-1.56449	1913.21	2404.36	2489.24	2910.41	2399.9	2863.96	3233.07	3063.15
1184	BT_RS12710	BT_2512	heavy metal translocating P-type ATPase	-0.249362	0.0275997	0.107957	1.5591	1416.79	0.113196	-2.20293	1438.24	1277.62	1190.51	1275.4	1677.11	1611.5	1507.52	1356.4
2113	BT_RS20720	BT_4105	MFS transporter	-0.24932	0.186631	0.410093	0.729016	333.533	0.188791	-1.32061	325.812	304.525	247.104	339.236	344.966	319.158	296.956	490.505
1106	BT_RS16525	BT_3262	DUF1266 domain-containing protein	-0.249165	0.0202643	0.0850697	1.69327	602.152	0.107333	-2.32142	577.461	539.839	542.097	542.288	621.877	742.283	647.417	603.955
2570	BT_RS15455	BT_3048	hypothetical protein	-0.249013	0.311326	0.562391	0.506784	33.2336	0.245953	-1.01244	34.1644	29.7604	29.6908	26.9105	32.0717	31.4322	40.1292	41.7096
1127	BT_RS15315	BT_3018	mechanosensitive ion channel family protein	-0.248908	0.0218169	0.0898808	1.66121	661.207	0.108526	-2.29354	608.293	633.965	649.367	527.609	757.204	716.896	708.949	687.374
3697	BT_RS11635	BT_2301	conjugal transfer protein	-0.248812	0.654558	0.822048	0.184052	6.45059	0.55608	-0.44744	3.33311	8.30522	6.70437	5.70829	10.9513	7.25358	2.67528	6.67354
2196	BT_RS20210	BT_4005	NigD-like protein	-0.248411	0.206183	0.436365	0.685746	160.668	0.196507	-1.26413	185.821	150.186	111.101	141.892	215.115	163.206	164.53	153.491
1768	BT_RS20995	BT_4161	DsbA family protein	-0.248384	0.107765	0.283006	0.967521	927.267	0.154437	-1.60832	655.789	829.83	947.232	956.546	898.007	958.682	1134.32	1037.74
3181	BT_RS20590	BT_4079	hypothetical protein	-0.248214	0.478567	0.698299	0.320057	19.562	0.350284	-0.708609	23.3318	19.3788	15.3243	12.2321	17.2092	16.925	18.7269	33.3677
1660	BT_RS12760	BT_2523	glycoside hydrolase family 78 protein	-0.248023	0.0868992	0.243056	1.06098	241.533	0.144874	-1.71199	188.321	228.394	250.935	214.469	244.84	235.741	294.281	275.283
2007	BT_RS00975	BT_0198	fimbrillin family protein	-0.247966	0.159518	0.368824	0.797191	992.381	0.176276	-1.40669	894.107	946.103	961.599	830.964	1294.6	1200.47	1068.77	742.431
1599	BT_RS09300	BT_1835	[FeFe] hydrogenase H-cluster radical SAM maturase HydE	-0.247765	0.0791933	0.2299	1.10131	655.804	0.141145	-1.75539	505.8	652.652	590.943	649.93	704.794	747.119	801.246	593.945
2840	BT_RS15555	BT_3068	IS110 family transposase	-0.247516	0.383897	0.629145	0.415785	34.4934	0.284259	-0.870739	41.6639	26.992	32.5641	23.6486	27.3783	33.8501	41.4668	48.3832
1223	BT_RS11035	BT_2180	HAD family hydrolase	-0.247501	0.0302105	0.114593	1.51984	381.696	0.114197	-2.16732	394.14	334.977	351.501	316.402	423.972	409.828	410.655	412.091
1042	BT_RS10855	BT_2144	NADPH-dependent oxidoreductase	-0.247348	0.0152496	0.0678848	1.81674	2163.69	0.101941	-2.4264	2054.03	1984.26	2077.4	1803	2590.76	2393.68	2199.08	2207.27
1809	BT_RS01830	BT_0375	tyrosine-type DNA invertase cluster 3b	-0.247086	0.117214	0.300843	0.93102	746.98	0.157724	-1.56657	867.442	599.36	613.929	654.007	927.732	751.955	823.985	737.426
1270	BT_RS09085	BT_1793	site-specific integrase	-0.246766	0.0346283	0.126598	1.46057	1182.58	0.116803	-2.11268	1162.42	1047.84	1120.59	998.135	1454.18	1172.66	1171.77	1333.04
1924	BT_RS11175	BT_2209	nucleotidyltransferase family protein	-0.24654	0.139582	0.33684	0.85517	219.573	0.16688	-1.47735	249.15	182.715	181.976	191.635	284.734	222.443	215.36	228.569
1386	BT_RS17500	BT_3458	1-acyl-sn-glycerol-3-phosphate acyltransferase	-0.245804	0.048257	0.161657	1.31644	1614.68	0.124452	-1.9751	1586.56	1537.16	1435.69	1353.68	1907.09	1928.24	1704.15	1464.84
2522	BT_RS24370			-0.244802	0.296692	0.54621	0.527694	215.542	0.234585	-1.04355	220.819	168.873	180.06	219.361	263.613	234.533	135.102	301.978
2285	BT_RS05795	BT_1147	aminomethyl-transferring glycine dehydrogenase	-0.244556	0.232302	0.472026	0.633947	2191.77	0.204744	-1.19445	1460.74	1962.11	2192.33	2408.08	1803.05	2185.75	2484	3038.13
2837	BT_RS04975	BT_0988	magnesium-translocating P-type ATPase	-0.243324	0.385102	0.629145	0.414424	5940.53	0.280155	-0.868534	2585.66	5161.7	6843.25	7172.88	6083.45	7891.9	6201.29	5584.08
1888	BT_RS19750	BT_3913	DUF5034 domain-containing protein	-0.243087	0.132314	0.325388	0.878396	96.501	0.161515	-1.50504	97.4935	91.3574	86.1991	78.2851	104.82	96.7145	113.699	103.44
1434	BT_RS16550	BT_3267	adenine phosphoribosyltransferase	-0.243062	0.0546575	0.17697	1.26235	678.479	0.12649	-1.92159	529.965	706.636	590.943	658.084	786.929	703.598	694.235	757.447
934	BT_RS23325	BT_4628	phospholipase D-like domain-containing protein	-0.242531	0.00911037	0.0452885	2.04046	1658.6	0.0929991	-2.60788	1678.22	1472.1	1470.17	1457.25	1825.74	1682.83	1840.59	1841.9
1348	BT_RS22545	BT_4470	TonB-dependent receptor	-0.242498	0.044855	0.154497	1.34819	783.471	0.120885	-2.00601	758.283	728.091	686.719	702.12	990.31	828.118	840.037	734.089
2494	BT_RS24380			-0.242443	0.287621	0.535456	0.541179	2290.66	0.227998	-1.06335	2773.15	2011.25	1818.8	1791.59	3116.43	1801.31	1966.33	3046.47
1441	BT_RS15925	BT_3145	hypothetical protein	-0.242331	0.0554219	0.178743	1.25632	1897.24	0.126507	-1.91555	1728.22	1681.81	1514.23	2028.89	2230.94	1910.11	1904.8	2178.91
1847	BT_RS02475	BT_0504	TonB-dependent receptor	-0.242205	0.125051	0.314354	0.902913	1532.58	0.1579	-1.53391	1213.25	1407.04	1500.82	1492.31	1308.68	1697.34	1589.11	2052.11
1830	BT_RS12465	BT_2462	DUF4974 domain-containing protein	-0.242121	0.121639	0.308618	0.914926	152.13	0.156416	-1.54793	169.155	125.27	136.961	127.213	176.785	161.997	151.153	168.507
2038	BT_RS11375	BT_2249	ribosome recycling factor	-0.242013	0.167823	0.382272	0.77515	7457.95	0.175469	-1.37923	8366.94	6147.25	6218.79	6605.31	10470.2	7593.29	6617.3	7644.54
3486	BT_RS21995	BT_4358	RagB/SusD family nutrient uptake outer membrane protein	-0.241501	0.583579	0.777269	0.2339	9.46525	0.440563	-0.548164	5.83294	8.99732	8.61991	10.6011	7.82236	8.46251	12.0387	13.3471
1120	BT_RS19375	BT_3837	LPS export ABC transporter ATP-binding protein	-0.241022	0.0215755	0.089442	1.66604	607.233	0.104895	-2.29776	574.128	523.229	521.983	605.079	616.402	646.778	692.897	677.364
1378	BT_RS23765	BT_4717	DMT family transporter	-0.240924	0.0473815	0.159863	1.32439	607.711	0.121503	-1.98287	610.792	534.303	561.252	525.978	730.608	689.091	647.417	562.246
1997	BT_RS14685	BT_2897	hybrid sensor histidine kinase/response regulator transcription factor	-0.23996	0.157035	0.365104	0.804004	127.95	0.169569	-1.41511	148.323	112.12	97.6923	110.904	136.109	143.863	137.777	136.808
1557	BT_RS22765	BT_4514	hypothetical protein	-0.239769	0.0720078	0.214729	1.14262	392.735	0.133274	-1.79907	349.977	333.593	328.514	427.306	393.465	417.081	468.174	423.77
2626	BT_RS20535	BT_4068	hypothetical protein	-0.239154	0.327341	0.578819	0.485	4111.89	0.244163	-0.979484	4930.5	3142.14	3357.93	3659.83	6386.95	4386	4198.85	2832.92
2756	BT_RS23440	BT_4652	DUF4962 domain-containing protein	-0.238914	0.363232	0.611933	0.439816	32.7781	0.262767	-0.909223	24.9983	24.2236	34.4796	35.8807	30.5072	32.6411	36.1162	43.378
1637	BT_RS18810	BT_3731	orotate phosphoribosyltransferase	-0.238649	0.0835628	0.237054	1.07799	2367.04	0.137917	-1.73038	1789.88	2482.57	2014.19	2398.3	2312.29	2726.14	2708.72	2504.25
3175	BT_RS15660	BT_3090	TonB-dependent receptor	-0.238533	0.476731	0.697153	0.321727	21.1686	0.33522	-0.71157	14.999	19.3788	26.8175	15.4939	17.2092	19.3429	22.7399	33.3677
2485	BT_RS17075	BT_3372	glycosyltransferase	-0.238227	0.285354	0.533159	0.544615	1655.95	0.222982	-1.06837	1999.87	1295.61	1311.18	1474.37	2396.77	1889.56	1637.27	1242.95
3319	BT_RS23455	BT_4655	hypothetical protein	-0.237853	0.524126	0.733513	0.280564	13.56	0.373397	-0.636998	10.8326	9.68942	12.451	17.1249	14.8625	18.134	12.0387	13.3471
1900	BT_RS00850	BT_0173	GGGtGRT protein	-0.237673	0.136194	0.332663	0.865841	12464.8	0.1595	-1.49011	8515.26	12367.9	12810.1	12067.3	11638.1	14492.7	14850.5	12976.7
2595	BT_RS08405	BT_1658	fructose-6-phosphate aldolase	-0.237536	0.318726	0.569785	0.496582	1743.47	0.238232	-0.997078	1054.1	1667.27	1714.4	1962.84	1311.03	1819.44	1879.38	2539.28
2886	BT_RS16720	BT_3301	alpha-1,6-mannanase	-0.237063	0.397023	0.638731	0.401184	42.5316	0.279902	-0.84695	57.4962	26.992	38.3107	34.2497	53.9743	44.7304	36.1162	48.3832
2298	BT_RS18835	BT_3734	FAD-binding oxidoreductase	-0.23684	0.234356	0.473571	0.630123	998.66	0.199157	-1.18921	858.276	993.166	885.935	926.374	763.462	1094.08	963.1	1504.88
1041	BT_RS17000	BT_3358	beta-ketoacyl-ACP synthase II	-0.236734	0.0151405	0.0675285	1.81986	38094.6	0.0974614	-2.429	33479.4	32622.9	36757.2	37049.3	45798.3	40226	39186.1	39637.5
1644	BT_RS12050	BT_2384	CatB-related O-acetyltransferase	-0.23573	0.0843903	0.238336	1.07371	236.309	0.136595	-1.72576	216.652	218.704	221.244	212.838	283.169	259.92	205.996	271.947
1911	BT_RS08580	BT_1691	class II fructose-1,6-bisphosphate aldolase	-0.235503	0.137704	0.334569	0.861052	22460.3	0.158652	-1.48439	15260.6	22464.2	23959.5	20839.3	21298.7	26100.8	25162.3	24597
2046	BT_RS02110	BT_0432	DNA/RNA non-specific endonuclease	-0.235132	0.169719	0.385145	0.770269	188.319	0.171241	-1.37311	200.82	166.797	150.37	174.511	223.719	158.37	236.762	195.201
2422	BT_RS09410	BT_1858	2-isopropylmalate synthase	-0.234981	0.266549	0.510977	0.574223	403.368	0.211496	-1.11105	236.651	405.572	366.825	472.157	366.086	456.976	485.563	437.117
1996	BT_RS09390	BT_1854	lipid A 4'-phosphatase	-0.234855	0.15673	0.364579	0.804847	676.597	0.16584	-1.41615	506.633	694.178	595.732	686.626	571.814	725.358	799.908	832.524
1419	BT_RS16040	BT_3168	radical SAM protein	-0.234832	0.0523156	0.171178	1.28137	445.044	0.121014	-1.94053	445.804	405.572	372.572	410.181	492.026	417.081	488.238	528.878
1257	BT_RS16350	BT_3230	tyrosine--tRNA ligase	-0.234648	0.0334528	0.123586	1.47557	3372.32	0.110339	-2.12661	2678.99	3122.07	3166.38	3424.97	3319.81	3747.69	3748.06	3770.55
2825	BT_RS17390	BT_3436	hypothetical protein	-0.234574	0.382057	0.627704	0.417871	44.4812	0.268357	-0.874112	47.4968	35.2972	32.5641	49.7437	61.0144	43.5215	56.1808	30.0309
2453	BT_RS00735	BT_0149	M48 family metallopeptidase	-0.233392	0.277487	0.525223	0.556758	618.773	0.214913	-1.08598	648.29	580.673	555.505	494.175	916.78	727.776	576.522	450.464
3011	BT_RS24735			-0.233317	0.433436	0.668364	0.363075	158.398	0.297854	-0.783326	221.652	119.042	119.721	120.69	154.1	142.654	119.05	270.278
1908	BT_RS01985	BT_0407	phage holin family protein	-0.233207	0.137509	0.334443	0.86167	29834.6	0.157028	-1.48513	31508.7	25614.7	26839.5	25747.7	25965.5	28596	35721.6	38683.2
1792	BT_RS19830	BT_3929	triose-phosphate isomerase	-0.233145	0.113221	0.293351	0.946072	11129.1	0.147199	-1.58388	11468.4	9470.72	11048.8	8943.26	14653.6	11961.2	10872.3	10614.3
834	BT_RS11380	BT_2250	ribosome small subunit-dependent GTPase A	-0.233136	0.00487456	0.0271374	2.31206	3523.06	0.0828129	-2.81521	3137.29	3345.62	3120.41	3354.84	3972.19	3709	3978.14	3567.01
2101	BT_RS03510	BT_0702	chloramphenicol acetyltransferase	-0.232865	0.183457	0.40537	0.736467	435.771	0.175062	-1.33019	332.478	369.582	447.278	450.955	356.699	470.274	521.679	537.22
3214	BT_RS21570	BT_4273	erythromycin esterase family protein	-0.232852	0.490254	0.708223	0.309579	23.0874	0.337513	-0.689905	28.3314	19.3788	13.4087	22.8332	24.2493	15.7161	24.0775	36.7045
2446	BT_RS09710	BT_1915	acetyl-CoA carboxylase biotin carboxylase subunit	-0.232511	0.274606	0.521257	0.561291	1809.11	0.212822	-1.09252	1100.76	1661.04	1830.29	2060.69	1461.22	2023.75	2129.52	2205.6
1355	BT_RS22760	BT_4513	RNA methyltransferase	-0.231427	0.0456271	0.156344	1.34078	642.31	0.115781	-1.99883	594.127	535.687	639.789	593.662	650.82	652.823	789.207	682.369
2644	BT_RS14750	BT_2910	AraC family transcriptional regulator	-0.231079	0.333201	0.585278	0.477293	163.96	0.238795	-0.967686	221.652	123.194	130.256	128.029	190.866	130.565	175.231	211.885
2557	BT_RS03830	BT_0765	trypsin-like peptidase domain-containing protein	-0.23055	0.306062	0.555529	0.514191	75.7822	0.225252	-1.02352	58.3294	84.4364	58.4238	75.0233	59.4499	82.2073	88.2842	100.103
1746	BT_RS11160	BT_2206	metal ABC transporter permease	-0.230078	0.102484	0.272527	0.989346	635.166	0.140899	-1.63293	532.464	636.734	666.606	500.699	614.837	643.151	747.74	739.094
2712	BT_RS07975	BT_1577	pyridoxamine 5'-phosphate oxidase	-0.230003	0.353235	0.604523	0.451936	2881.88	0.24776	-0.928332	1911.54	3176.06	2679.83	2840.28	1832	3033.21	3504.61	4077.53
1771	BT_RS11495	BT_2275	thymidine kinase	-0.229624	0.109088	0.285995	0.962222	1372.48	0.143309	-1.6023	1446.57	1146.81	1105.26	1357.76	1741.26	1328.61	1488.79	1364.74
3317	BT_RS06545	BT_1297	V-type ATP synthase subunit D	-0.229523	0.524268	0.733513	0.280446	393.852	0.360443	-0.63678	148.323	384.116	405.136	511.3	227.631	421.917	446.771	605.624
2664	BT_RS21980	BT_4355	RNA polymerase sigma-70 factor	-0.229501	0.338709	0.590486	0.470174	312.4	0.239883	-0.95672	367.475	242.928	296.908	246.272	485.768	333.665	294.281	231.905
2200	BT_RS20380	BT_4038	RagB/SusD family nutrient uptake outer membrane protein	-0.229494	0.207302	0.437502	0.683396	167.082	0.181991	-1.26102	178.321	131.499	168.567	136.999	193.994	137.818	179.244	210.216
1123	BT_RS18765	BT_3722	glutamate racemase	-0.229246	0.0216665	0.0895795	1.66421	1641.47	0.0998388	-2.29616	1409.91	1517.78	1589.89	1529.01	1703.71	1931.87	1844.6	1604.99
2390	BT_RS18025	BT_3570	tetratricopeptide repeat protein	-0.229026	0.260109	0.505101	0.584845	1077.93	0.203373	-1.12613	1392.41	973.787	741.312	863.583	1376.73	1050.56	1122.28	1102.8
1550	BT_RS13935	BT_2750	low molecular weight phosphotyrosine protein phosphatase	-0.228972	0.0709842	0.212632	1.14884	986.389	0.126814	-1.80558	866.609	888.659	975.965	899.464	921.474	1195.63	960.425	1182.88
1949	BT_RS18880	BT_3743	PCMD domain-containing protein	-0.228781	0.144757	0.344847	0.83936	4934.87	0.156881	-1.4583	5097.99	4269.58	4256.32	4557.66	6516.02	5793.2	4707.15	4281.07
3065	BT_RS15995	BT_3159	DUF5013 domain-containing protein	-0.228669	0.445898	0.675466	0.350765	24.0003	0.299984	-0.762272	17.4988	23.5315	21.0709	26.9105	32.0717	18.134	29.4281	23.3574
1625	BT_RS10280	BT_2030	Rpn family recombination-promoting nuclease/putative transposase	-0.228508	0.0814509	0.232748	1.0891	3646.47	0.131151	-1.74233	3658.09	2989.19	3129.98	3654.94	4094.22	3542.17	3563.47	4539.67
2329	BT_RS09725	BT_1918	arylsulfatase	-0.228418	0.242925	0.483782	0.614527	556.248	0.195612	-1.16771	720.785	487.24	441.531	398.765	585.112	557.317	581.873	677.364
2011	BT_RS23115	BT_4586	HIT family protein	-0.227858	0.159737	0.368824	0.796595	829.254	0.162066	-1.40596	889.94	711.481	742.27	715.167	1127.2	889.773	729.013	829.187
3078	BT_RS09135	BT_1803	hypothetical protein	-0.227537	0.450474	0.679516	0.34633	206.694	0.301524	-0.754625	289.981	154.339	164.736	154.939	340.273	230.906	176.568	141.813
2191	BT_RS11405	BT_2255	acyltransferase	-0.226922	0.205425	0.435321	0.687347	219.864	0.179208	-1.26625	186.654	197.249	226.033	197.344	186.172	210.354	244.788	310.32
2012	BT_RS20095	BT_3982	AAA family ATPase	-0.226658	0.160316	0.369955	0.795022	251.805	0.161437	-1.40401	208.319	252.617	243.273	227.516	335.579	274.427	254.151	218.558
2151	BT_RS16905	BT_3339	efflux RND transporter periplasmic adaptor subunit	-0.226288	0.1958	0.422641	0.708187	2030.13	0.174927	-1.29361	1650.72	1728.87	1746.97	2355.89	1723.27	2051.56	2582.98	2400.81
2036	BT_RS24480	BT_0070	transposase	-0.225677	0.167506	0.381828	0.775969	170.299	0.163503	-1.38026	171.655	152.954	150.37	153.308	194.777	200.682	135.102	203.543
2261	BT_RS17760	BT_3514	glycosyl hydrolase 115 family protein	-0.225663	0.223714	0.459401	0.650306	75.8726	0.18547	-1.21671	74.1617	76.1312	56.5083	70.9459	75.0946	79.7894	77.583	96.7663
1861	BT_RS07710	BT_1525	phosphatidylglycerophosphatase A	-0.225489	0.126745	0.316292	0.89707	1578.85	0.147662	-1.52707	1210.75	1395.28	1430.9	1784.25	1478.43	1742.07	1860.66	1728.45
2429	BT_RS02510	BT_0510	TIGR04133 family radical SAM/SPASM protein	-0.225406	0.269118	0.514415	0.570058	221.071	0.203969	-1.1051	154.156	245.004	195.385	217.731	178.35	228.488	254.151	295.304
3867	BT_RS22440	BT_4449	Gfo/Idh/MocA family oxidoreductase	-0.225358	0.713666	0.856879	0.146505	4.57179	0.61416	-0.366937	5.83294	5.53681	2.8733	2.44641	4.69341	4.83572	5.35056	5.00515
2445	BT_RS14950	BT_2948	GH92 family glycosyl hydrolase	-0.224887	0.274236	0.520768	0.561875	316.571	0.205685	-1.09336	349.977	281.685	289.246	248.718	370.78	334.874	432.057	225.232
2812	BT_RS14510	BT_2861	OmpA family protein	-0.224305	0.377878	0.623929	0.422648	57.91	0.254368	-0.881813	59.996	44.9866	41.184	69.315	82.917	61.6555	54.8432	48.3832
3312	BT_RS09145	BT_1805	electron transfer flavoprotein subunit alpha/FixB family protein	-0.224057	0.522821	0.732843	0.281647	611.21	0.350636	-0.639003	299.147	512.155	574.661	867.66	349.659	531.93	758.441	996.026
3241	BT_RS05520			-0.223981	0.498429	0.71404	0.302397	93.8121	0.330861	-0.676964	64.1624	60.905	85.2413	134.553	61.0144	77.3716	140.452	126.797
2048	BT_RS11400	BT_2254	pectate lyase	-0.223717	0.170095	0.385433	0.769308	120.684	0.163071	-1.3719	92.4938	112.813	130.256	109.273	122.811	120.893	141.79	135.139
1835	BT_RS20015	BT_3967	histidine kinase	-0.223351	0.12332	0.31203	0.908966	262.335	0.14494	-1.54099	257.483	206.938	235.611	266.659	266.742	246.622	298.293	320.33
1256	BT_RS06730	BT_1329	thiol peroxidase	-0.222823	0.0334583	0.123586	1.4755	14648.7	0.104782	-2.12654	13538.3	14491.2	14097.4	11951.5	16361.2	15294.2	14451.8	17004.2
1359	BT_RS22145	BT_4389	peptidoglycan editing factor PgeF	-0.222532	0.0458486	0.156641	1.33867	1454.71	0.111445	-1.99678	1339.08	1187.65	1360.03	1482.52	1449.48	1635.68	1491.47	1691.74
1372	BT_RS07805	BT_1544	NAD(+) diphosphatase	-0.222507	0.0471412	0.159531	1.3266	572.416	0.112093	-1.98503	509.133	494.853	552.632	556.151	585.112	574.242	698.247	608.96
2895	BT_RS11245	BT_2223	hypothetical protein	-0.222006	0.399227	0.64028	0.39878	201.904	0.263351	-0.843003	275.815	179.946	167.609	123.951	298.032	203.1	183.257	183.522
3269	BT_RS08245	BT_1626	DUF4981 domain-containing protein	-0.221921	0.508458	0.722138	0.293745	84.8153	0.335613	-0.661241	75.8283	74.0549	79.4947	81.547	57.8854	55.6108	78.9207	175.18
1580	BT_RS08795	BT_1735	chromate transporter	-0.221849	0.0760288	0.22331	1.11902	410.062	0.125041	-1.77421	319.145	403.495	405.136	384.902	403.634	460.603	448.109	455.469
2433	BT_RS11265	BT_2227	DUF4405 domain-containing protein	-0.221746	0.270513	0.516231	0.567812	70.3477	0.201243	-1.10188	79.9947	53.9839	68.0015	58.7139	73.5302	88.2519	73.5701	66.7354
1216	BT_RS11970	BT_2369	hypothetical protein	-0.221364	0.0295135	0.112597	1.52998	484.259	0.101704	-2.17656	464.136	429.103	449.193	443.616	483.422	530.721	508.303	565.582
2316	BT_RS05530			-0.221275	0.239427	0.479992	0.620826	270.099	0.188092	-1.17642	202.486	251.233	286.373	255.242	210.421	288.934	342.436	323.667
3023	BT_RS22685	BT_4498	hypothetical protein	-0.221184	0.435801	0.669569	0.360712	90.639	0.283823	-0.779304	120.825	88.589	69.917	57.0829	125.94	106.386	96.31	60.0618
3924	BT_RS20625	BT_4086	DUF5004 domain-containing protein	-0.220757	0.734919	0.869633	0.13376	4.6209	0.651991	-0.338589	7.4995	2.07631	3.83107	4.07735	7.04012	2.41786	6.68819	3.33677
2484	BT_RS12775	BT_2526	hypothetical protein	-0.220751	0.285312	0.533159	0.54468	1540.13	0.206606	-1.06846	1991.53	1294.92	1360.03	1045.43	1997.05	1657.44	1478.09	1496.54
1444	BT_RS00985	BT_0200	ATP phosphoribosyltransferase	-0.220748	0.0560076	0.180085	1.25175	601.633	0.115516	-1.91098	529.131	505.234	541.139	647.483	640.651	641.942	670.157	637.323
2544	BT_RS11775	BT_2328	DUF3800 domain-containing protein	-0.220607	0.302857	0.552314	0.518762	180.731	0.214114	-1.03033	197.487	150.878	168.567	154.124	273.783	191.011	156.504	153.491
1132	BT_RS04630	BT_0920	tRNA (adenosine(37)-N6)-threonylcarbamoyltransferase complex transferase subunit TsaD	-0.220467	0.0220743	0.0906115	1.65611	1277.85	0.096312	-2.28909	1064.93	1164.12	1242.22	1248.48	1296.95	1372.14	1405.86	1428.14
1776	BT_RS08160	BT_1609	PspC domain-containing protein	-0.220441	0.10991	0.287339	0.958962	188.183	0.137896	-1.5986	150.823	175.102	181.018	186.743	182.261	213.981	201.983	213.553
2531	BT_RS18215	BT_3610	DNA-binding protein	-0.220354	0.299165	0.548872	0.524089	1780.24	0.212241	-1.03822	2257.35	1446.49	1415.58	1461.32	2536.01	1899.23	1649.31	1576.62
3403	BT_RS23730	BT_4710	DUF1735 and LamG domain-containing protein	-0.219738	0.553414	0.755069	0.25695	13.171	0.37077	-0.592653	14.1657	13.1499	10.5354	10.6011	15.6447	10.8804	12.0387	18.3522
3455	BT_RS06295	BT_1246	IS110 family transposase	-0.219669	0.572033	0.768575	0.242579	15.0666	0.388754	-0.56506	14.999	12.4578	14.3665	15.4939	25.0315	18.134	13.3764	6.67354
3615	BT_RS20805	BT_4122	RagB/SusD family nutrient uptake outer membrane protein	-0.219103	0.623338	0.800668	0.205276	9.72954	0.446126	-0.491125	7.4995	8.99732	9.57768	8.97017	7.82236	7.25358	9.36347	18.3522
2052	BT_RS02245	BT_0457	GDSL-type esterase/lipase family protein	-0.219075	0.171167	0.387262	0.766581	119.838	0.160088	-1.36846	109.159	119.734	112.059	100.303	126.722	114.848	119.05	156.828
2830	BT_RS16370	BT_3233	DUF4861 domain-containing protein	-0.219068	0.382862	0.62866	0.416958	244.238	0.251042	-0.872636	139.991	242.928	234.653	283.784	176.785	274.427	327.722	273.615
2874	BT_RS18875	BT_3742	PCMD domain-containing protein	-0.219019	0.393873	0.636309	0.404644	5778.63	0.256879	-0.852615	8190.29	5080.72	3970.9	4123.02	8296.39	6300.95	5103.09	5163.65
2740	BT_RS12515			-0.218548	0.358792	0.608327	0.445157	199.785	0.238155	-0.917669	203.32	194.481	179.103	164.725	313.677	233.324	151.153	158.497
3391	BT_RS22445	BT_4450	acyltransferase	-0.218167	0.549478	0.752353	0.26005	15.1143	0.364497	-0.598542	14.999	12.4578	9.57768	17.9403	11.7335	18.134	16.0517	20.0206
3555	BT_RS14705	BT_2901	glycosyl hydrolase family 43	-0.21804	0.606745	0.792229	0.216994	11.2068	0.423604	-0.514725	14.999	10.3815	9.57768	7.33923	16.427	10.8804	13.3764	6.67354
2386	BT_RS16850	BT_3328	DUF4955 domain-containing protein	-0.217688	0.258357	0.502746	0.587779	95.7263	0.192596	-1.13028	83.3278	83.7443	95.7768	88.8862	84.4815	83.4162	117.712	128.466
2876	BT_RS23560	BT_4676	PepSY-like domain-containing protein	-0.217654	0.394252	0.63654	0.404226	592.443	0.255483	-0.851932	428.305	557.834	572.745	629.543	373.909	591.167	643.404	942.637
1527	BT_RS06200	BT_1227	hypothetical protein	-0.21681	0.0688013	0.209198	1.1624	1143.73	0.119145	-1.81972	980.768	1071.37	1020.02	1155.52	1114.69	1171.45	1201.2	1434.81
2963	BT_RS08900	BT_1756	IS110 family transposase	-0.216482	0.41956	0.657448	0.377206	30.858	0.268194	-0.807185	34.1644	29.7604	26.8175	23.6486	31.2894	44.7304	28.0904	28.3625
1894	BT_RS14925	BT_2943	NeuD/PglB/VioB family sugar acetyltransferase	-0.216088	0.13401	0.328515	0.872864	171.513	0.144205	-1.49848	162.489	153.647	158.989	162.279	203.381	176.504	204.659	150.155
1202	BT_RS09325	BT_1840	histidine--tRNA ligase	-0.216069	0.0284629	0.109944	1.54572	2217.7	0.0986235	-2.19085	2184.02	2021.63	2009.4	1997.09	2645.52	2440.83	2232.52	2210.61
2171	BT_RS14105	BT_2783	XRE family transcriptional regulator	-0.216021	0.200574	0.428956	0.697726	725.101	0.168777	-1.27992	845.777	652.652	635.958	550.442	908.176	724.149	666.144	817.508
2182	BT_RS17005	BT_3359	acyl carrier protein	-0.215642	0.20343	0.432872	0.691585	3193.69	0.169552	-1.27184	3093.13	2502.64	3286.1	2943.85	4135.68	3919.35	2862.55	2806.22
2651	BT_RS17070	BT_3371	glycosyltransferase family 2 protein	-0.215477	0.335661	0.587882	0.474099	670.641	0.223809	-0.962774	869.942	529.458	550.716	534.948	973.883	693.926	609.963	602.287
4734	BT_RS24055	BT_4773	DUF4141 domain-containing protein	-0.215322	0.861102		0.0649453	1.08215	1.23062	-0.174971	0.833278	1.3842	0.957768	0.81547	0.782236	1.20893	2.67528	0
2441	BT_RS12450	BT_2459	beta-N-acetylhexosaminidase	-0.215193	0.273484	0.519765	0.563068	79.2628	0.19651	-1.09507	65.8289	93.4337	68.9593	65.2376	86.0459	97.9234	81.596	75.0773
1112	BT_RS12965	BT_2564	AhpC/TSA family protein	-0.21501	0.0209959	0.0876656	1.67786	1574.69	0.0931561	-2.30806	1500.73	1469.33	1521.89	1339.82	1731.87	1603.04	1812.5	1618.33
2622	BT_RS10055	BT_1985	hypothetical protein	-0.214565	0.326712	0.578667	0.485835	74.8444	0.218775	-0.980759	92.4938	67.1339	64.1704	54.6365	94.6505	71.3269	84.2712	70.0722
1496	BT_RS16800	BT_3318	signal peptidase I	-0.214271	0.0634397	0.196892	1.19764	856.509	0.115442	-1.8561	734.118	779.999	863.906	791.006	791.623	949.011	949.724	992.689
2351	BT_RS07995	BT_1581	hypothetical protein	-0.214126	0.248019	0.489814	0.605515	720.475	0.185362	-1.15517	882.441	647.115	571.787	569.198	912.087	820.864	719.65	640.66
2609	BT_RS21385	BT_4238	DMT family transporter	-0.214053	0.320526	0.570701	0.494136	265.494	0.21548	-0.993377	314.979	241.544	218.371	211.207	376.255	302.233	254.151	205.211
2527	BT_RS18390	BT_3645	ATP-binding protein	-0.213928	0.297767	0.547104	0.526124	2686.59	0.205456	-1.04123	3228.12	2301.24	2221.06	2202.58	3808.71	2728.56	2116.14	2886.31
2000	BT_RS22740	BT_4509	HEPN domain-containing protein	-0.213787	0.157627	0.365932	0.802368	1034.82	0.15129	-1.4131	1195.75	874.125	863.906	901.91	1291.47	1101.34	1040.68	1009.37
1383	BT_RS21935	BT_4346	ribonuclease Z	-0.213471	0.0478363	0.160682	1.32024	680.348	0.107878	-1.97882	675.788	615.971	622.549	605.894	733.737	652.823	811.947	724.079
3765	BT_RS23285			-0.213233	0.676266	0.834065	0.169882	6.56172	0.510659	-0.417564	5.83294	5.53681	7.66214	5.70829	8.60459	8.46251	4.01292	6.67354
1537	BT_RS15585	BT_3074	phosphatase PAP2 family protein	-0.213038	0.0697208	0.210477	1.15664	2211.02	0.117459	-1.81372	2093.19	2140.67	2023.76	1937.56	2470.3	2572.6	2501.38	1948.67
3529	BT_RS23620	BT_4689	type I pullulanase	-0.212813	0.59821	0.787047	0.223147	74.7562	0.403837	-0.526977	35.8309	70.5944	71.8326	97.0409	32.8539	60.4465	97.6476	131.802
1283	BT_RS06935	BT_1370	NAD-dependent epimerase/dehydratase family protein	-0.212265	0.036162	0.130865	1.44175	1211.19	0.101315	-2.0951	1189.92	1127.43	1026.73	1144.92	1308.68	1228.27	1433.95	1229.6
1545	BT_RS18385	BT_3644	UDP-N-acetylmuramoyl-tripeptide--D-alanyl-D- alanine ligase	-0.212177	0.0704814	0.211724	1.15193	1873.54	0.117303	-1.8088	1697.39	1589.76	1762.29	1894.34	1979.84	1766.25	2298.06	2000.39
2138	BT_RS14760	BT_2912	family 43 glycosylhydrolase	-0.212109	0.193325	0.419834	0.713713	132.328	0.16306	-1.30081	112.492	134.268	123.552	117.428	126.722	140.236	127.076	176.849
1864	BT_RS07295	BT_1440	TonB-dependent receptor	-0.211157	0.127253	0.316848	0.895332	2570.55	0.138462	-1.52502	1956.54	2459.04	2583.1	2529.59	2308.38	2796.26	2933.44	2998.09
3965	BT_RS03995	BT_0799	nitrophenyl compound nitroreductase subunit ArsF family protein	-0.211076	0.750643	0.879	0.124567	4.61584	0.664197	-0.317792	6.66622	2.07631	3.83107	4.89282	7.82236	3.62679	1.33764	6.67354
2360	BT_RS03170	BT_0641	hypothetical protein	-0.210665	0.249706	0.491265	0.602571	915.854	0.183018	-1.15106	1090.76	809.759	676.184	821.994	1201.51	964.727	951.061	810.835
1844	BT_RS16750	BT_3307	TIGR00730 family Rossman fold protein	-0.210619	0.124498	0.313472	0.904839	2381.49	0.137107	-1.53617	2648.99	2151.05	1909.79	2124.3	2884.1	2490.4	2564.25	2279.01
3263	BT_RS09715	BT_1916	acetyl-CoA carboxylase biotin carboxyl carrier protein subunit	-0.210459	0.506938	0.721219	0.295045	366.847	0.317141	-0.663613	179.155	306.601	393.643	479.496	245.622	343.336	414.668	572.256
1460	BT_RS16020	BT_3164	quinolinate synthase NadA	-0.210138	0.0584	0.18572	1.23359	1250.92	0.111027	-1.89268	977.435	1217.41	1188.59	1256.64	1332.93	1386.64	1349.68	1298
1560	BT_RS08800	BT_1736	chromate transporter	-0.210122	0.0721171	0.214822	1.14196	391.401	0.11684	-1.79838	321.645	361.969	389.811	376.747	391.9	402.574	449.447	437.117
2135	BT_RS09585	BT_1888	LuxR C-terminal-related transcriptional regulator	-0.209978	0.192751	0.419178	0.715002	1021.33	0.161213	-1.30248	1160.76	835.367	1014.28	778.774	1186.65	938.13	1068.77	1187.89
1536	BT_RS07075	BT_1396	helix-turn-helix domain-containing protein	-0.2099	0.0697151	0.210477	1.15667	1480.8	0.115726	-1.81376	1279.91	1401.51	1306.4	1502.91	1530.84	1391.48	1761.67	1671.72
2989	BT_RS06570	BT_1302	hypothetical protein	-0.209792	0.426983	0.662492	0.369589	40.7673	0.264101	-0.794364	42.4972	42.2182	34.4796	30.1724	35.2006	44.7304	33.441	63.3986
3702	BT_RS01650	BT_0338	right-handed parallel beta-helix repeat-containing protein	-0.209747	0.65841	0.825769	0.181503	13.1557	0.474424	-0.442109	14.999	15.2262	10.5354	8.1547	11.7335	14.5072	26.7528	3.33677
1817	BT_RS20250	BT_4012	AAA family ATPase	-0.20964	0.119286	0.304646	0.923409	1785.92	0.134577	-1.55778	1756.55	1587.68	1712.49	1573.04	2336.54	1901.65	1635.93	1783.5
2969	BT_RS16185	BT_3197	hypothetical protein	-0.20924	0.421602	0.659329	0.375098	37.4362	0.260364	-0.803645	27.4982	33.2209	33.5219	43.2199	33.6361	39.8947	33.441	55.0567
1609	BT_RS11320	BT_2238	biotin--[acetyl-CoA-carboxylase] ligase	-0.209133	0.0798473	0.230273	1.09774	312.713	0.119397	-1.75157	293.314	297.604	307.443	263.397	337.926	372.351	314.345	315.325
1641	BT_RS10420	BT_2056	TatD family hydrolase	-0.209112	0.0842065	0.23813	1.07465	1447.36	0.121099	-1.72678	1127.42	1373.13	1415.58	1453.17	1400.98	1669.53	1602.49	1536.58
3030	BT_RS10245	BT_2024	hypothetical protein	-0.208852	0.437756	0.670793	0.358768	1825.96	0.269144	-0.775987	2776.48	1369.67	1166.56	1464.58	2514.11	1757.79	1890.08	1668.38
1968	BT_RS06270	BT_1239	CPBP family intramembrane metalloprotease	-0.208844	0.150449	0.354767	0.822609	1664.82	0.145238	-1.43795	1845.71	1398.74	1554.46	1382.22	2125.33	1639.31	1676.06	1696.75
2364	BT_RS03515	BT_0703	acyloxyacyl hydrolase	-0.208476	0.251219	0.492987	0.599948	310.57	0.181695	-1.14739	244.984	283.762	292.119	328.634	241.711	348.172	339.76	405.417
3356	BT_RS01975	BT_0405	hypothetical protein	-0.208431	0.5371	0.743074	0.269945	1130.85	0.337702	-0.617204	615.792	1060.3	1148.36	1370.81	544.436	1051.77	1516.88	1738.46
3189	BT_RS15710	BT_3100	alpha/beta hydrolase	-0.208417	0.481251	0.700638	0.317629	27.5006	0.295924	-0.704292	33.3311	31.1446	19.1554	17.9403	30.5072	27.8054	26.7528	33.3677
2858	BT_RS04625	BT_0919	hypothetical protein	-0.208415	0.389813	0.633276	0.409144	72.0485	0.242355	-0.859957	85.8276	71.2865	51.7195	60.3448	105.602	71.3269	66.8819	63.3986
1728	BT_RS20405	BT_4043	16S rRNA (adenine(1518)-N(6)/adenine(1519)-N(6))- dimethyltransferase RsmA	-0.208348	0.0996516	0.267523	1.00152	889.006	0.126536	-1.64655	921.605	777.922	795.905	806.5	1045.07	841.416	1059.41	864.223
1554	BT_RS18755	BT_3720	pyridoxal phosphate-dependent aminotransferase	-0.208198	0.0713564	0.21322	1.14657	3002.07	0.11546	-1.8032	2874.81	2773.25	2917.36	2574.44	3006.91	2983.64	3087.27	3798.91
1832	BT_RS13985	BT_2760	cob(I)yrinic acid a,c-diamide adenosyltransferase	-0.207567	0.121831	0.308767	0.914242	1490.12	0.134162	-1.54713	1434.07	1528.16	1390.68	1181.62	1839.82	1604.25	1372.42	1569.95
4106	BT_RS03285	BT_0663	hypothetical protein	-0.207122	0.803744	0.908508	0.0948822	3.43714	0.833475	-0.248504	8.33278	2.07631	1.91554	0.81547	6.25789	2.41786	4.01292	1.66838
2003	BT_RS23910	BT_4745	hypothetical protein	-0.206918	0.158658	0.367772	0.799539	504.022	0.146792	-1.4096	559.963	468.553	400.347	443.616	594.499	552.481	458.81	553.904
1339	BT_RS06055	BT_1198	LemA family protein	-0.206852	0.0443224	0.153689	1.35338	920.668	0.102859	-2.01103	867.442	777.23	862.949	914.958	1081.05	958.682	947.048	955.984
2755	BT_RS17665	BT_3494	TonB-dependent receptor	-0.206626	0.362867	0.61154	0.440252	62.1096	0.227082	-0.909915	60.8293	48.4471	52.6772	67.684	66.49	56.8197	52.1679	91.7612
2404	BT_RS14385	BT_2836	2-oxoacid:acceptor oxidoreductase subunit alpha	-0.206438	0.262088	0.506386	0.581553	499.704	0.184078	-1.12147	350.81	485.855	503.786	512.931	456.826	472.692	525.692	689.043
2170	BT_RS01315	BT_0267	response regulator	-0.206261	0.200208	0.42837	0.698519	388.793	0.16102	-1.28096	433.304	348.127	317.979	347.39	504.542	423.126	357.15	378.723
3073	BT_RS09875	BT_1948	hypothetical protein	-0.206249	0.448325	0.677154	0.348407	37.6581	0.272021	-0.758211	35.8309	29.7604	24.902	49.7437	46.9341	36.2679	36.1162	41.7096
1529	BT_RS10200			-0.206213	0.0690081	0.209552	1.1611	1594.39	0.113405	-1.81837	1282.41	1512.93	1548.71	1577.12	1557.43	1878.68	1682.75	1715.1
1352	BT_RS14935	BT_2945	UDP-N-acetyl-D-mannosamine dehydrogenase	-0.206177	0.0451511	0.154965	1.34533	926.4	0.102922	-2.00324	822.445	844.364	900.302	873.369	948.852	927.25	1123.62	971
1931	BT_RS16645	BT_3286	dienelactone hydrolase family protein	-0.206163	0.141158	0.339564	0.850293	552.488	0.140105	-1.47149	417.472	562.679	547.843	522.716	524.098	661.285	576.522	607.292
2167	BT_RS08460	BT_1668	energy transducer TonB	-0.205958	0.199557	0.427749	0.699934	448.272	0.160551	-1.28282	534.131	400.727	375.445	355.545	525.662	427.961	476.199	490.505
2097	BT_RS02870	BT_0585	flavin reductase	-0.205253	0.182257	0.403537	0.739317	259.729	0.153881	-1.33384	230.818	236.699	255.724	239.748	252.662	293.77	224.723	343.687
3067	BT_RS23490	BT_4662	heparinase II/III family protein	-0.204751	0.446575	0.676201	0.350106	31.931	0.269006	-0.761138	37.4975	25.6078	23.9442	32.6188	37.5473	41.1036	32.1033	25.0258
3074	BT_RS18130	BT_3593	SGNH/GDSL hydrolase family protein	-0.204691	0.448321	0.677154	0.348411	34.0098	0.269964	-0.758217	30.8313	29.7604	44.0573	22.8332	37.5473	39.8947	38.7915	28.3625
1988	BT_RS15535	BT_3064	DUF4248 domain-containing protein	-0.204638	0.154604	0.361079	0.810781	1471.04	0.143761	-1.42346	1161.59	1312.92	1393.55	1602.4	1859.37	1450.72	1546.31	1441.48
2681	BT_RS17220	BT_3402	ribosome assembly cofactor RimP	-0.204572	0.345826	0.598908	0.461142	2564.42	0.217002	-0.942716	3319.78	2266.63	1746.01	2200.95	3527.1	2693.5	2362.27	2399.14
2387	BT_RS24450	BT_2445	tyrosine-type recombinase/integrase	-0.202311	0.258667	0.503139	0.587258	322.502	0.179108	-1.12955	371.642	275.457	280.626	274.813	443.528	308.277	317.02	308.651
2599	BT_RS17870	BT_3536	DUF2059 domain-containing protein	-0.202274	0.319192	0.569785	0.495947	722.846	0.203062	-0.996119	890.774	552.297	599.563	649.114	1014.56	698.762	737.039	640.66
2141	BT_RS14275	BT_2815	NUDIX domain-containing protein	-0.202103	0.194296	0.421103	0.711535	501.44	0.155707	-1.29797	536.631	503.85	416.629	410.181	589.024	529.512	595.249	430.443
1561	BT_RS17485	BT_3455	16S rRNA (cytosine(1402)-N(4))-methyltransferase RsmH	-0.201878	0.0723638	0.215237	1.14048	1009.77	0.112353	-1.79682	914.106	863.051	921.373	1059.3	1067.75	1059.02	1195.85	997.694
1491	BT_RS15590	BT_3075	NAD(P)-dependent oxidoreductase	-0.201493	0.0626537	0.195105	1.20305	708.876	0.108234	-1.86164	699.953	687.257	655.113	594.478	704.012	801.521	807.934	720.742
2509	BT_RS08135	BT_1605	cytochrome c biogenesis protein CcsA	-0.201467	0.293136	0.542359	0.532931	197.095	0.191642	-1.05127	130.825	192.404	220.287	190.005	186.954	233.324	239.437	183.522
2033	BT_RS22105	BT_4381	hypothetical protein	-0.201319	0.166918	0.381273	0.777497	485.112	0.145654	-1.38218	412.472	467.169	381.192	542.288	487.333	537.974	480.212	572.256
3476	BT_RS16420	BT_3241	RagB/SusD family nutrient uptake outer membrane protein	-0.201296	0.580101	0.774859	0.236496	238.899	0.363852	-0.553237	125.825	235.315	284.457	245.457	395.811	327.62	183.257	113.45
1884	BT_RS15760	BT_3110	hypothetical protein	-0.200754	0.131978	0.324907	0.879499	751.907	0.133272	-1.50635	815.779	634.657	614.887	734.739	813.525	871.639	815.96	714.069
2723	BT_RS23365	BT_4636	sigma-70 family RNA polymerase sigma factor	-0.20037	0.355068	0.605428	0.449689	141.778	0.216662	-0.924804	147.49	131.499	136.961	114.981	206.51	165.624	117.712	113.45
2785	BT_RS03865	BT_0772	PepSY-like domain-containing protein	-0.200116	0.369644	0.61625	0.432217	131.869	0.223059	-0.897141	88.3274	123.886	136.961	139.445	100.126	134.191	155.166	176.849
3376	BT_RS08990	BT_1774	TonB-dependent receptor	-0.199401	0.543441	0.747392	0.264848	23.0507	0.328168	-0.607618	14.999	24.9157	28.733	16.3094	21.1204	20.5518	22.7399	35.0361
2071	BT_RS02860	BT_0583	PspC domain-containing protein	-0.199363	0.17476	0.391798	0.757557	132.967	0.146908	-1.35707	123.325	118.349	123.552	128.844	129.851	159.579	128.413	151.823
2363	BT_RS24665			-0.199139	0.250134	0.491482	0.601828	249.835	0.173161	-1.15002	272.482	184.791	210.709	264.212	282.387	269.592	294.281	220.227
3230	BT_RS05190	BT_1032	GH92 family glycosyl hydrolase	-0.199056	0.496623	0.713546	0.303973	626.057	0.29281	-0.679813	340.811	635.349	667.564	685.81	384.86	623.808	700.923	969.331
2554	BT_RS16820	BT_3322	TlpA family protein disulfide reductase	-0.198962	0.305212	0.554854	0.515399	161.142	0.194048	-1.02532	164.989	159.876	130.256	141.892	147.843	137.818	171.218	235.242
1711	BT_RS06990	BT_1381	formyltetrahydrofolate deformylase	-0.198691	0.0960922	0.260758	1.01731	901.25	0.119398	-1.6641	890.774	846.44	829.427	793.452	1016.91	980.443	1056.73	795.819
1951	BT_RS04235	BT_0846	DUF5640 domain-containing protein	-0.198625	0.145261	0.345694	0.83785	347.976	0.136374	-1.45647	350.81	294.835	349.585	304.986	428.665	380.813	343.773	330.34
2734	BT_RS00740	BT_0150	TonB-dependent receptor	-0.198281	0.357412	0.606751	0.446831	2207.8	0.21545	-0.920308	2960.64	1747.56	1579.36	1939.19	2911.48	2049.14	2346.22	2128.86
2331	BT_RS12905	BT_2552	butyrate kinase	-0.198127	0.242903	0.483782	0.614567	251.105	0.169663	-1.16776	231.651	222.857	237.526	240.564	226.066	274.427	222.048	353.698
2152	BT_RS03975	BT_0795	HU family DNA-binding protein	-0.198068	0.195901	0.422661	0.707964	748.771	0.153147	-1.29332	745.783	689.333	642.662	715.983	1002.83	764.044	790.545	638.991
1581	BT_RS22665	BT_4494	N-acetyltransferase	-0.198027	0.0759907	0.22331	1.11924	1037.47	0.1116	-1.77444	1047.43	1002.86	989.374	826.887	1178.83	1061.44	1070.11	1122.82
1750	BT_RS16845	BT_3327	putative DNA binding domain-containing protein	-0.197576	0.104086	0.27619	0.982607	727.41	0.121558	-1.62536	579.961	687.949	686.719	753.494	699.319	789.432	793.22	829.187
2264	BT_RS08175	BT_1612	hypothetical protein	-0.197493	0.225101	0.461637	0.647622	1863.46	0.162804	-1.21307	1985.7	1616.06	1804.43	1537.16	1951.68	2055.18	1531.6	2425.83
2091	BT_RS05810	BT_1150	YigZ family protein	-0.197271	0.181108	0.402145	0.742062	304.293	0.147509	-1.33735	317.479	267.843	288.288	264.212	390.336	305.859	325.046	275.283
2409	BT_RS04765	BT_0946	hypothetical protein	-0.196554	0.262773	0.506457	0.58042	229.829	0.175517	-1.11986	279.148	206.246	192.511	180.219	271.436	261.129	219.373	228.569
2204	BT_RS07440	BT_1469	sigma-54 dependent transcriptional regulator	-0.196098	0.208104	0.438398	0.681719	119.994	0.155782	-1.2588	112.492	102.431	105.354	127.213	120.464	141.445	133.764	116.787
2777	BT_RS12470	BT_2463	RNA polymerase sigma-70 factor	-0.195943	0.36721	0.614975	0.435086	122.047	0.217301	-0.901713	149.99	105.199	99.6078	102.749	168.181	128.147	125.738	96.7663
2321	BT_RS11070	BT_2187	Crp/Fnr family transcriptional regulator	-0.19557	0.24074	0.481584	0.618451	139.454	0.166706	-1.17314	98.3268	134.268	142.707	145.154	148.625	149.907	156.504	140.144
3193	BT_RS23950	BT_4753	helix-turn-helix transcriptional regulator	-0.195534	0.4827	0.701904	0.316322	49.9102	0.278552	-0.701966	53.3298	36.6814	48.8462	46.4818	49.2809	56.8197	29.4281	78.4141
2437	BT_RS07925	BT_1567	queuosine precursor transporter	-0.195486	0.27244	0.519056	0.564729	846.67	0.178126	-1.09746	1004.1	757.159	688.635	710.274	1084.18	884.937	935.01	709.063
2470	BT_RS22810	BT_4523	restriction endonuclease subunit S	-0.195202	0.281786	0.529786	0.550081	115.879	0.181362	-1.07632	129.158	94.8179	110.143	99.4874	145.496	102.759	115.037	130.134
1461	BT_RS14205	BT_2801	inositol monophosphatase	-0.195141	0.058862	0.187061	1.23017	863.728	0.103292	-1.88922	852.443	784.151	860.075	727.399	978.577	928.459	862.777	915.943
1424	BT_RS10340	BT_2041	hypothetical protein	-0.194968	0.053095	0.173118	1.27495	1706.52	0.100803	-1.93415	1748.22	1558.61	1542.96	1514.33	1733.43	1737.23	2017.16	1800.19
1738	BT_RS10075	BT_1989	PDDEXK nuclease domain-containing protein	-0.194963	0.100799	0.269397	0.996546	484.112	0.118808	-1.64099	499.967	413.185	439.615	450.955	488.897	470.274	544.419	565.582
2168	BT_RS11180	BT_2210	DUF86 domain-containing protein	-0.194838	0.199747	0.427779	0.69952	401.796	0.151948	-1.28227	378.308	393.806	429.08	300.093	462.301	469.065	414.668	367.045
2534	BT_RS12035	BT_2381	GNAT family N-acetyltransferase	-0.194432	0.300596	0.550704	0.522017	191.189	0.187829	-1.03516	207.486	182.715	158.989	165.54	227.631	176.504	255.489	155.16
2322	BT_RS06720	BT_1327	DedA family protein	-0.194342	0.240854	0.481604	0.618246	1454.9	0.1657	-1.17286	997.433	1582.14	1328.42	1518.41	1355.61	1595.79	1694.79	1566.61
2339	BT_RS08225	BT_1622	arylsulfatase	-0.194285	0.2451	0.486571	0.610656	220.381	0.167151	-1.16233	181.655	211.091	204.962	220.992	179.132	232.115	252.814	280.289
2954	BT_RS19355	BT_3833	50S ribosomal protein L32	-0.194267	0.415863	0.654066	0.38105	15555.3	0.238768	-0.81362	20249.5	12050.9	11764.3	13975.5	23772.9	13365.9	13793.7	15469.3
4104	BT_RS20545	BT_4070	RNA polymerase sigma-70 factor	-0.194235	0.80206	0.907398	0.0957934	3.17717	0.774826	-0.250683	3.33311	3.46051	4.78884	0.81547	6.25789	2.41786	2.67528	1.66838
2114	BT_RS06365	BT_1261	S9 family peptidase	-0.193295	0.18685	0.410348	0.728507	349.132	0.146441	-1.31995	394.974	304.525	320.852	281.337	355.917	348.172	365.175	422.101
1690	BT_RS16755	BT_3308	insulinase family protein	-0.192925	0.0921201	0.253085	1.03565	510.746	0.114542	-1.68432	456.636	520.461	497.081	433.83	578.072	569.406	494.926	535.551
4085	BT_RS24745	BT_3668	IPT/TIG domain-containing protein	-0.192849	0.793518	0.901911	0.100443	4.42075	0.736783	-0.261745	9.16605	3.46051	0.957768	2.44641	2.34671	3.62679	6.68819	6.67354
2348	BT_RS07115	BT_1404	AraC family transcriptional regulator	-0.192388	0.247699	0.489598	0.606076	109.591	0.166432	-1.15596	119.992	87.2048	99.6078	103.565	123.593	123.311	104.336	115.119
4247	BT_RS00445	BT_0093	TraG family conjugative transposon ATPase	-0.192124	0.855472	0.934798	0.0677942	1.81683	1.05481	-0.182141	1.66656	2.76841	1.91554	0.81547	4.69341	0	2.67528	0
2516	BT_RS11925	BT_2360	helix-turn-helix domain-containing protein	-0.191881	0.294718	0.544043	0.530593	456.19	0.183123	-1.04783	492.467	481.011	349.585	382.455	572.597	557.317	418.681	395.407
2027	BT_RS22550	BT_4471	SusD/RagB family nutrient-binding outer membrane lipoprotein	-0.191489	0.164137	0.375969	0.784793	275.759	0.137634	-1.39129	217.485	269.228	275.837	269.105	301.943	327.62	286.255	258.6
1366	BT_RS10375	BT_2048	dihydrofolate reductase	-0.191422	0.0463173	0.157201	1.33426	1162.36	0.0960716	-1.99249	1124.09	1137.82	984.585	1091.1	1171.79	1251.24	1211.9	1326.37
1896	BT_RS11470	BT_2270	MarC family protein	-0.191264	0.134447	0.329239	0.871449	565.855	0.127782	-1.49679	612.459	459.556	500.913	541.472	630.482	547.646	628.69	605.624
1945	BT_RS00855	BT_0174	nitrogen-fixing protein NifU	-0.191238	0.144417	0.344566	0.840383	11443.4	0.131026	-1.45954	8649.42	10998.2	10683.9	12412.3	11627.2	13247.5	11789.9	12139.2
2210	BT_RS20965	BT_4155	glycoside hydrolase family 28 protein	-0.191203	0.209175	0.439458	0.679489	272.148	0.152251	-1.25584	251.65	262.999	228.906	274.813	354.353	252.667	258.164	293.636
3165	BT_RS08485	BT_1673	MetQ/NlpA family ABC transporter substrate-binding protein	-0.190984	0.474353	0.696284	0.323898	384.253	0.266956	-0.715414	245.817	348.819	348.627	490.098	280.04	316.74	521.679	522.204
2428	BT_RS16675	BT_3292	beta-glucuronidase	-0.190238	0.268891	0.514193	0.570424	154.854	0.172064	-1.10562	179.988	121.118	142.707	133.737	154.1	151.116	165.867	190.196
1756	BT_RS13950	BT_2753	porin family protein	-0.190188	0.105646	0.279454	0.976147	3178.62	0.11754	-1.61808	3009.8	3029.33	3187.45	2654.36	3746.13	3624.37	2964.21	3213.31
2573	BT_RS23710	BT_4706	FecR family protein	-0.19014	0.312322	0.563588	0.505397	202.838	0.18819	-1.01036	250.817	170.257	160.905	176.957	251.098	205.518	181.919	225.232
2683	BT_RS20960	BT_4154	polysaccharide deacetylase family protein	-0.190067	0.346763	0.600083	0.459967	53.4871	0.202009	-0.940886	56.6629	53.2918	41.184	48.9282	60.2322	58.0287	56.1808	53.3883
2215	BT_RS09400	BT_1856	DUF4784 domain-containing protein	-0.189425	0.211879	0.444296	0.673911	937.13	0.151733	-1.24841	709.119	930.877	862.949	998.951	912.869	967.145	1195.85	919.28
1763	BT_RS12715	BT_2513	Fic family protein	-0.189421	0.106921	0.281448	0.970936	1342.38	0.117493	-1.61219	1174.92	1272.08	1241.27	1325.14	1292.25	1421.7	1328.28	1683.4
1813	BT_RS15470	BT_3051	sulfatase	-0.188822	0.118836	0.304166	0.92505	1272.92	0.121065	-1.55968	1239.08	1159.27	1138.79	1217.5	1178.83	1235.53	1479.43	1534.91
2116	BT_RS10605	BT_2094	TonB-dependent receptor plug domain-containing protein	-0.188696	0.187284	0.410944	0.7275	2164.12	0.143097	-1.31866	2189.85	2023.01	1988.33	1894.34	2784.76	2324.77	2279.34	1828.55
1845	BT_RS05300	BT_1054	UvrD-helicase domain-containing protein	-0.188087	0.12462	0.313609	0.904413	1121.15	0.122479	-1.53567	948.27	1021.54	1057.38	1162.04	1038.81	1143.65	1289.48	1308.01
3532	BT_RS15450	BT_3047	IPT/TIG domain-containing protein	-0.187982	0.600566	0.789475	0.22144	18.0748	0.359028	-0.523587	24.9983	13.842	15.3243	13.863	24.2493	16.925	12.0387	23.3574
2836	BT_RS04400	BT_0878	ATP-binding cassette domain-containing protein	-0.187975	0.384388	0.629145	0.41523	81.8159	0.216103	-0.869839	77.4948	85.8206	72.7903	72.5768	118.9	84.6251	78.9207	63.3986
1329	BT_RS17015	BT_3361	4-phosphoerythronate dehydrogenase PdxB	-0.187936	0.0424906	0.148445	1.37171	1578.04	0.0926396	-2.02868	1436.57	1484.56	1529.56	1454.8	1864.85	1577.65	1647.97	1628.34
3115	BT_RS23565	BT_4677	PepSY-like domain-containing protein	-0.187686	0.459762	0.685289	0.337467	1098.22	0.253891	-0.739238	822.445	1008.39	1110.05	1163.68	721.221	1000.99	1177.12	1781.83
2515	BT_RS05535	BT_1098	methylglyoxal synthase	-0.18753	0.294719	0.544043	0.530592	868.399	0.178971	-1.04783	619.125	769.617	878.273	979.38	723.568	1007.04	985.84	984.347
3645	BT_RS14010	BT_2765	sulfite reductase	-0.1875	0.633962	0.807169	0.197937	14.8855	0.393777	-0.476158	15.8323	17.3025	11.4932	10.6011	13.298	24.1786	8.02583	18.3522
2373	BT_RS09005	BT_1777	glycoside hydrolase family 95 protein	-0.187197	0.253792	0.496568	0.595522	121.051	0.164037	-1.14119	114.159	120.426	103.439	111.719	104.037	129.356	141.79	143.481
2566	BT_RS14130	BT_2788	chromate transporter	-0.187183	0.308922	0.558972	0.510152	88.3454	0.183965	-1.01749	89.994	83.7443	67.0437	90.5172	100.908	89.4609	108.349	76.7457
1798	BT_RS19745	BT_3912	hypothetical protein	-0.186021	0.114576	0.29587	0.940908	2785.64	0.117887	-1.57796	3095.63	2375.99	2530.42	2425.21	3174.31	2937.7	2861.21	2884.64
3017	BT_RS01795	BT_0368	carbohydrate binding domain-containing protein	-0.185635	0.435444	0.669569	0.361067	88.8297	0.238022	-0.779909	74.995	95.51	82.368	77.4697	65.7078	120.893	73.5701	120.124
2984	BT_RS23105	BT_4584	glycine cleavage system aminomethyltransferase GcvT	-0.185617	0.424754	0.661105	0.371863	915.352	0.232544	-0.798201	534.131	892.811	967.345	1029.94	694.625	999.786	1024.63	1179.55
3512	BT_RS08195	BT_1616	endonuclease	-0.185524	0.593679	0.78442	0.226448	371.879	0.347741	-0.533512	234.151	323.904	378.318	453.401	199.47	290.143	386.578	709.063
2983	BT_RS17100	BT_3377	glycosyl transferase	-0.185245	0.424884	0.661105	0.371729	369.5	0.232144	-0.797976	496.633	325.98	289.246	273.182	510.018	402.574	313.007	345.356
2045	BT_RS05935	BT_1175	hypothetical protein	-0.185143	0.169634	0.385139	0.770488	2193.32	0.134808	-1.37338	2374.01	1890.82	1834.13	2112.88	2610.32	2130.14	2080.03	2514.26
4042	BT_RS00055	BT_0012	hypothetical protein	-0.18483	0.778446	0.894192	0.108771	4.52593	0.656952	-0.281344	2.49983	4.84471	4.78884	4.07735	2.34671	3.62679	4.01292	10.0103
2711	BT_RS17175	BT_3393	shikimate kinase	-0.184734	0.352811	0.604363	0.452458	2294.05	0.198821	-0.929151	1548.23	2672.9	2312.05	2054.17	1832	2789	2494.7	2649.39
1605	BT_RS16555	BT_3268	tRNA uridine-5-carboxymethylaminomethyl(34) synthesis enzyme MnmG	-0.184525	0.079599	0.230267	1.09909	712.06	0.105261	-1.75302	654.956	638.81	656.071	718.429	760.333	778.551	818.635	670.691
2845	BT_RS06705	BT_1324	PstS family phosphate ABC transporter substrate-binding protein	-0.184261	0.386467	0.630487	0.412888	45.2385	0.212763	-0.866042	45.8303	43.6024	40.2262	39.958	48.4986	55.6108	41.4668	46.7148
3034	BT_RS15525	BT_3061	DUF3575 domain-containing protein	-0.184224	0.438622	0.671426	0.35791	44.4911	0.237854	-0.774523	34.9977	46.3708	43.0995	41.589	43.8052	59.2376	33.441	53.3883
1717	BT_RS08030	BT_1586	hypothetical protein	-0.184198	0.0978396	0.264571	1.00949	437.17	0.11127	-1.65542	424.972	372.351	429.08	410.997	477.164	444.887	430.72	507.189
3559	BT_RS06580	BT_1304	GntR family transcriptional regulator	-0.183502	0.608138	0.792919	0.215998	24.6117	0.35789	-0.512733	23.3318	19.3788	14.3665	35.0652	32.8539	18.134	18.7269	35.0361
1736	BT_RS24535	BT_0810	hypothetical protein	-0.183255	0.100797	0.269397	0.996551	1031.38	0.111672	-1.641	836.611	1009.78	966.388	1049.51	1050.54	1159.36	1032.66	1146.18
2861	BT_RS14135	BT_2789	chromate transporter	-0.182892	0.390467	0.633674	0.408415	278.609	0.21297	-0.85877	387.474	211.783	235.611	209.576	313.677	286.517	288.93	295.304
2799	BT_RS02460	BT_0501	hypothetical protein	-0.182485	0.373595	0.619501	0.427599	1693.77	0.205095	-0.889759	2189.85	1502.55	1321.72	1334.92	2216.86	1613.92	1902.12	1468.18
2905	BT_RS07425	BT_1466	ABC transporter ATP-binding protein	-0.182433	0.402942	0.643557	0.394758	50.2771	0.218123	-0.836379	56.6629	49.8313	40.2262	41.589	51.6276	64.0733	48.155	50.0515
1504	BT_RS06915	BT_1366	DUF3352 domain-containing protein	-0.182374	0.0654642	0.202095	1.184	1047.11	0.0990048	-1.84207	934.937	986.937	1034.39	969.594	1121.73	1231.9	1024.63	1072.77
1938	BT_RS08140	BT_1606	heme-binding domain-containing protein	-0.182357	0.142922	0.342408	0.844902	838.893	0.124476	-1.465	680.788	840.904	844.751	780.405	971.537	938.13	878.829	775.799
4298	BT_RS11650			-0.181961	0.871987	0.941488	0.05949	1.68225	1.12924	-0.161135	0.833278	1.3842	2.8733	0.81547	0	1.20893	1.33764	5.00515
2512	BT_RS05295	BT_1053	RNA polymerase sigma-70 factor	-0.181369	0.29397	0.543354	0.531696	655.997	0.172823	-1.04945	794.114	577.905	566.041	523.532	845.597	654.032	652.768	633.986
2653	BT_RS21965	BT_4352	hypothetical protein	-0.181345	0.336006	0.588042	0.473653	541.539	0.188491	-0.962087	594.127	481.011	485.588	472.973	790.84	540.392	480.212	487.168
2456	BT_RS12830	BT_2537	hypothetical protein	-0.181315	0.278237	0.525999	0.555585	485.511	0.167221	-1.08429	529.965	449.866	430.038	413.443	625.789	571.824	429.382	433.78
2724	BT_RS03760	BT_0752	RNA polymerase sigma-70 factor	-0.181213	0.355357	0.605684	0.449336	364.972	0.196065	-0.924249	461.636	315.598	267.217	325.373	463.866	395.32	330.397	360.371
1767	BT_RS17030	BT_3363	glycosyl transferase family 90	-0.180811	0.107491	0.282445	0.968629	2145.22	0.112334	-1.60957	1984.87	2037.55	2122.41	1903.31	2505.5	2494.02	2085.38	2028.76
2972	BT_RS16855	BT_3329	DUF4988 domain-containing protein	-0.180777	0.422878	0.66064	0.373785	42.4774	0.225566	-0.801439	44.1637	38.7577	39.2685	35.8807	37.5473	42.3126	53.5056	48.3832
2457	BT_RS18210	BT_3609	DNA-binding transcriptional regulator	-0.180553	0.278441	0.526171	0.555266	1010.88	0.166588	-1.08383	1173.25	853.361	843.793	920.666	1224.2	893.4	960.425	1217.92
2385	BT_RS18770	BT_3723	OmpH family outer membrane protein	-0.180425	0.258041	0.502342	0.58831	11561.8	0.159523	-1.13103	12586.7	9851.38	10314.2	10610.1	15798	10636.2	10959.3	11738.8
2223	BT_RS16230	BT_3206	Imm65 family immunity protein	-0.180349	0.214167	0.447314	0.669247	236.972	0.145187	-1.24219	261.649	190.328	235.611	203.052	264.396	258.711	243.45	238.579
2634	BT_RS15110	BT_2981	hypothetical protein	-0.180314	0.331304	0.583774	0.479773	327.969	0.185606	-0.97149	394.974	283.07	281.584	273.182	435.705	350.59	314.345	290.299
1785	BT_RS15580	BT_3073	tRNA dihydrouridine synthase DusB	-0.17983	0.11115	0.288952	0.954092	1066.35	0.112884	-1.59305	1074.09	1045.07	946.275	937.791	1253.92	1137.6	1145.02	991.02
2402	BT_RS03480	BT_0696	MATE family efflux transporter	-0.179732	0.262483	0.506386	0.580899	1379.23	0.160397	-1.12054	1543.23	1189.03	1181.89	1263.16	1807.75	1428.96	1428.6	1191.23
1613	BT_RS10510	BT_2074	ketol-acid reductoisomerase	-0.179697	0.0800858	0.230526	1.09644	3953.77	0.102673	-1.75019	3288.95	3527.64	4124.15	3891.42	4248.32	4023.32	4226.94	4299.43
2468	BT_RS17395	BT_3437	MAC/perforin domain-containing protein	-0.179655	0.281563	0.529698	0.550425	239.093	0.166839	-1.07682	264.982	200.017	193.469	238.933	286.298	235.741	211.347	281.957
2536	BT_RS16540	BT_3265	D-aminoacyl-tRNA deacylase	-0.179557	0.300567	0.550704	0.522059	649.702	0.173448	-1.03522	673.288	664.418	554.548	547.996	876.886	731.403	561.808	587.271
3046	BT_RS00110			-0.179512	0.442932	0.674052	0.353663	405.178	0.233968	-0.767252	570.795	357.125	282.541	310.694	526.445	425.544	374.539	393.739
2106	BT_RS11895	BT_2353	hypothetical protein	-0.179168	0.184989	0.407836	0.732855	1472.97	0.135165	-1.32555	1546.56	1335.06	1397.38	1251.75	1828.87	1610.3	1500.83	1313.02
3648	BT_RS23390	BT_4642	carboxypeptidase-like regulatory domain-containing protein	-0.178742	0.634143	0.807169	0.197813	15.2293	0.375584	-0.475904	18.3321	13.842	8.61991	17.1249	22.6848	14.5072	13.3764	13.3471
2934	BT_RS11385	BT_2251	efflux RND transporter periplasmic adaptor subunit	-0.178183	0.409585	0.648257	0.387656	287.842	0.216078	-0.824624	296.647	249.157	272.006	259.32	210.421	252.667	337.085	425.438
3661	BT_RS18425	BT_3652	DUF1266 domain-containing protein	-0.178147	0.639655	0.811232	0.194054	14.6829	0.38051	-0.468181	9.99933	13.842	12.451	19.5713	17.9914	20.5518	14.714	8.34192
2809	BT_RS00710	BT_0143	alginate lyase family protein	-0.177801	0.376954	0.622687	0.423711	80.0113	0.201241	-0.883522	62.4958	78.8996	70.8748	85.6244	66.49	90.6698	81.596	103.44
4183	BT_RS21545	BT_4268	RagB/SusD family nutrient uptake outer membrane protein	-0.17776	0.832546	0.925049	0.0795918	3.01842	0.840722	-0.211437	1.66656	4.15261	1.91554	4.07735	7.04012	3.62679	0	1.66838
3010	BT_RS14690	BT_2898	glycoside hydrolase family 43 protein	-0.177633	0.433264	0.668321	0.363247	42.348	0.226683	-0.783618	30.8313	46.3708	39.2685	42.4044	45.3697	48.3572	42.8044	43.378
2242	BT_RS12755	BT_2522	aminopeptidase P family protein	-0.177585	0.21821	0.451961	0.661125	1379.66	0.144226	-1.2313	1033.26	1307.38	1384.93	1451.54	1331.37	1345.54	1524.91	1658.37
3108	BT_RS23755	BT_4715	DNA starvation/stationary phase protection protein	-0.177444	0.458085	0.684327	0.339054	11266.1	0.239141	-0.742004	13414.9	11624.5	9756.78	7502.33	17412.6	9579.57	10033.6	10804.5
2811	BT_RS19605	BT_3883	fumarylacetoacetate hydrolase family protein	-0.176852	0.376948	0.622687	0.423719	393.786	0.200165	-0.883535	255.816	424.258	394.6	402.027	319.152	426.753	485.563	442.122
3779	BT_RS23460	BT_4656	sulfatase	-0.176482	0.682932	0.839072	0.165623	13.8797	0.43206	-0.408466	6.66622	8.99732	17.2398	18.7558	9.38683	16.925	14.714	18.3522
3498	BT_RS04330	BT_0864	ABC transporter permease	-0.175803	0.588317	0.78089	0.230389	20.5022	0.324793	-0.541277	21.6652	12.4578	21.0709	21.2022	16.427	21.7608	22.7399	26.6942
1815	BT_RS22535	BT_4468	arsenate reductase family protein	-0.175254	0.118982	0.304244	0.92452	370.936	0.11241	-1.55906	358.309	337.746	362.994	338.42	423.972	413.454	383.902	348.692
2187	BT_RS17170	BT_3392	nitroreductase family protein	-0.17513	0.204546	0.43425	0.68921	2882.13	0.138038	-1.26871	2184.85	3185.05	2788.06	2670.66	2830.13	3247.19	3253.14	2897.98
3540	BT_RS10725	BT_2119	efflux RND transporter periplasmic adaptor subunit	-0.17495	0.602332	0.789811	0.220164	33.8091	0.335764	-0.521049	24.1651	24.9157	35.4374	41.589	19.5559	36.2679	53.5056	35.0361
2317	BT_RS23670	BT_4698	DUF488 family protein	-0.174636	0.239674	0.480279	0.620379	2327.64	0.148525	-1.1758	1890.71	2448.66	2334.08	2074.56	2364.7	3027.16	2125.51	2355.76
2582	BT_RS21875	BT_4333	DUF5063 domain-containing protein	-0.174581	0.315537	0.567405	0.50095	1266.99	0.173942	-1.00367	1309.08	1266.55	1092.81	1096.81	1702.14	1398.73	1278.78	991.02
3155	BT_RS16000	BT_3160	right-handed parallel beta-helix repeat-containing protein	-0.174139	0.471457	0.693812	0.326558	347.029	0.241823	-0.72011	420.805	368.89	294.992	221.808	507.671	355.426	313.007	293.636
2703	BT_RS05305	BT_1055	radical SAM protein	-0.173501	0.350586	0.602208	0.455206	172.443	0.18587	-0.933454	124.992	174.41	164.736	181.85	141.585	183.757	211.347	196.869
3042	BT_RS06035	BT_1194	OmpA family protein	-0.173451	0.440826	0.672832	0.355733	8089.03	0.225028	-0.770799	5091.33	8004.85	7666.93	9647.83	6168.71	8221.94	9202.95	10707.7
3596	BT_RS15750	BT_3108	glycoside hydrolase family 43 protein	-0.173105	0.618607	0.798718	0.208585	30.4855	0.347722	-0.497826	44.1637	18.6867	24.902	28.5415	47.7164	31.4322	26.7528	21.689
2391	BT_RS19205	BT_3808	nucleotidyltransferase	-0.172743	0.26013	0.505101	0.584809	1720.04	0.153401	-1.12608	1254.92	1708.11	1705.78	1797.3	1544.92	1894.39	1791.1	2063.79
2964	BT_RS17775	BT_3517	sigma-70 family RNA polymerase sigma factor	-0.172737	0.419758	0.657537	0.377001	460.76	0.214091	-0.80684	529.965	462.324	461.644	280.522	535.831	558.526	480.212	377.055
2925	BT_RS22800	BT_4521	tyrosine-type recombinase/integrase	-0.172735	0.407705	0.647171	0.389654	259.468	0.208632	-0.827939	288.314	231.162	191.554	267.474	369.215	256.293	264.852	206.88
2319	BT_RS15765	BT_3111	hypothetical protein	-0.172254	0.240113	0.480744	0.619584	715.759	0.146636	-1.1747	551.63	694.178	632.127	813.024	700.883	741.075	844.05	749.105
2401	BT_RS17085	BT_3374	ATP-grasp domain-containing protein	-0.172204	0.261624	0.505923	0.582322	1038.81	0.153403	-1.12256	1040.76	1006.32	939.57	924.743	1312.59	1149.69	1114.25	822.514
3998	BT_RS23930	BT_4749	N-6 DNA methylase	-0.172133	0.762649	0.885687	0.117675	5.32719	0.569969	-0.302004	4.99967	3.46051	6.70437	4.89282	4.69341	4.83572	8.02583	5.00515
3060	BT_RS11085	BT_2191	DUF4981 domain-containing protein	-0.171995	0.444495	0.674441	0.352133	96.1271	0.22494	-0.764625	61.6625	100.355	107.27	90.5172	85.2637	95.5055	94.9724	133.471
2276	BT_RS09560	BT_1883	glycoside hydrolase family 76 protein	-0.171846	0.228861	0.466872	0.640429	496.79	0.142812	-1.2033	551.63	445.714	453.982	420.783	612.491	534.347	481.55	473.821
2826	BT_RS17930	BT_3551	insulinase family protein	-0.171766	0.381909	0.627704	0.41804	2524.34	0.196442	-0.874383	1654.89	2376.68	2589.8	2873.72	2058.06	2705.59	3003	2933.02
2284	BT_RS00745	BT_0151	DUF2007 domain-containing protein	-0.171548	0.231972	0.471561	0.634564	236.124	0.143519	-1.19529	255.816	200.017	242.315	191.635	255.791	242.995	263.515	236.911
2217	BT_RS19615	BT_3885	metallophosphoesterase family protein	-0.171512	0.212362	0.444744	0.672923	1335.6	0.137529	-1.2471	1034.1	1194.57	1335.13	1459.69	1267.22	1395.11	1494.14	1504.88
2262	BT_RS07285	BT_1438	MFS transporter	-0.171442	0.224067	0.459922	0.649622	478.881	0.141014	-1.21578	530.798	442.945	394.6	435.461	546.783	562.153	469.511	448.795
3789	BT_RS14795	BT_2919	RagB/SusD family nutrient uptake outer membrane protein	-0.171216	0.687179	0.842062	0.16293	15.7001	0.425184	-0.402687	16.6656	9.68942	15.3243	16.3094	6.25789	16.925	22.7399	21.689
2287	BT_RS14870	BT_2932	helix-turn-helix domain-containing protein	-0.170966	0.232683	0.472387	0.633235	594.85	0.14325	-1.19348	493.3	517.692	544.97	680.918	599.975	565.78	655.443	700.722
2796	BT_RS21445	BT_4250	RNA polymerase sigma-70 factor	-0.170534	0.372965	0.619341	0.428332	2628.28	0.19141	-0.890933	3153.12	2061.77	2452.84	2227.86	3664.77	2623.38	2364.95	2477.55
2605	BT_RS22850	BT_4532	hypothetical protein	-0.170503	0.320079	0.570518	0.494743	125.904	0.171481	-0.994296	118.325	118.349	101.523	136.999	153.318	140.236	108.349	130.134
2411	BT_RS15595	BT_3077	ribonuclease R	-0.170438	0.263872	0.508154	0.578606	3292.96	0.152546	-1.11729	2382.34	3077.08	3470.95	3462.49	2999.09	3508.32	3687.87	3755.53
3754	BT_RS18555	BT_3679	IPT/TIG domain-containing protein	-0.170418	0.673395	0.832922	0.17173	12.1078	0.40432	-0.421493	12.4992	16.6104	7.66214	8.97017	15.6447	12.0893	13.3764	10.0103
2426	BT_RS16630	BT_3283	rRNA maturation RNase YbeY	-0.170417	0.267758	0.512449	0.572258	237.959	0.153773	-1.10824	204.153	256.77	222.202	214.469	269.871	270.8	270.203	195.201
1304	BT_RS16120	BT_3184	L-aspartate oxidase	-0.170372	0.038352	0.136648	1.41621	2629.18	0.0822625	-2.07107	2409.01	2578.77	2479.66	2430.92	2866.11	2697.12	2957.52	2614.36
3331	BT_RS10870	BT_2147	acyltransferase	-0.170371	0.530732	0.739757	0.275125	308.736	0.271771	-0.62689	475.802	229.086	236.569	221.808	424.754	285.308	279.567	316.993
3168	BT_RS14775	BT_2915	metallophosphoesterase	-0.170156	0.475313	0.696284	0.323021	35.164	0.23836	-0.713862	34.9977	31.8367	37.3529	29.3569	43.023	36.2679	33.441	35.0361
1987	BT_RS16150	BT_3190	sigma-70 family RNA polymerase sigma factor	-0.170104	0.154219	0.360465	0.811862	318.832	0.119389	-1.42479	310.813	265.075	291.161	333.527	338.708	337.292	330.397	343.687
3361	BT_RS24300			-0.169327	0.538833	0.744246	0.268546	178.435	0.275517	-0.614579	226.652	158.491	134.087	153.308	240.929	199.474	97.6476	216.89
1902	BT_RS21145	BT_4191	hypothetical protein	-0.169101	0.136278	0.332671	0.865573	3760.05	0.113506	-1.48979	3028.13	3686.83	3760.2	3681.85	3553.7	4039.04	4154.71	4175.97
3246	BT_RS23475	BT_4659	RagB/SusD family nutrient uptake outer membrane protein	-0.169032	0.501478	0.717319	0.299748	31.9419	0.251474	-0.672166	35.8309	29.0683	25.8597	30.1724	39.1118	29.0143	34.7786	31.6993
3749	BT_RS04655	BT_0925	ABC transporter ATP-binding protein	-0.168829	0.672257	0.832277	0.172465	261.386	0.399074	-0.423053	189.987	229.086	239.442	323.742	109.513	210.354	223.386	565.582
3831	BT_RS11755	BT_2324	type IA DNA topoisomerase	-0.168789	0.701938	0.850439	0.153701	9.51617	0.441041	-0.382706	7.4995	10.3815	11.4932	6.52376	11.7335	8.46251	6.68819	13.3471
3683	BT_RS03935	BT_0787	succinate--CoA ligase subunit alpha	-0.168306	0.648213	0.817174	0.188282	166.032	0.368893	-0.456246	98.3268	171.641	171.44	181.85	93.8683	139.027	128.413	343.687
2018	BT_RS22620	BT_4485	DUF2809 domain-containing protein	-0.168289	0.161235	0.370968	0.792542	383.837	0.120127	-1.40093	412.472	359.893	319.894	352.283	402.069	385.649	414.668	423.77
2977	BT_RS05635	BT_1117	cyclic nucleotide-binding domain-containing protein	-0.168137	0.424299	0.660849	0.372328	79.9294	0.210438	-0.798985	69.9953	75.4391	75.6637	77.4697	57.1032	96.7145	86.9465	100.103
2202	BT_RS06390	BT_1266	histidine kinase	-0.16769	0.207606	0.437744	0.682761	345.616	0.133068	-1.26018	369.142	346.743	316.063	270.736	375.473	379.604	351.799	355.366
2625	BT_RS14260	BT_2812	alkyl hydroperoxide reductase subunit C	-0.167618	0.32737	0.578819	0.484961	19923.9	0.171139	-0.979425	14938.2	22296.1	21704	16134.1	24690.5	19850.6	18495.5	21281.9
1532	BT_RS16110	BT_3182	rubrerythrin family protein	-0.167568	0.0691702	0.209633	1.16008	16089.6	0.092207	-1.81731	14110.7	15811.8	16523.4	14181	17900.7	16362.9	16882.3	16944.1
2417	BT_RS04985	BT_0990	response regulator transcription factor	-0.167483	0.265562	0.509787	0.575834	237.995	0.150433	-1.11334	194.987	266.459	229.864	205.498	269.089	255.084	219.373	263.605
2591	BT_RS03835	BT_0766	tetratricopeptide repeat protein	-0.167302	0.318177	0.569724	0.497331	3753.56	0.167601	-0.998211	4062.23	3601.7	3180.75	3296.95	3697.63	3516.78	3433.72	5238.73
2212	BT_RS22275	BT_4416	copper homeostasis protein CutC	-0.167228	0.210255	0.441327	0.677253	678.967	0.133476	-1.25286	524.132	632.581	691.508	709.459	714.963	657.658	708.949	792.483
3152	BT_RS20970	BT_4156	DUF4981 domain-containing protein	-0.167174	0.470467	0.693013	0.327471	66.7641	0.231633	-0.72172	56.6629	58.8287	55.5505	78.2851	48.4986	74.9537	76.2454	85.0876
2529	BT_RS16495	BT_3256	serine acetyltransferase	-0.167143	0.298115	0.54731	0.525616	2485.07	0.16064	-1.04048	3007.3	1991.18	2352.28	2015.84	2625.18	2903.85	2659.23	2325.73
3954	BT_RS18660	BT_3701	starch-binding outer membrane lipoprotein SusD	-0.166746	0.745604	0.875528	0.127492	35.8668	0.513949	-0.324441	29.998	29.7604	35.4374	38.3271	13.298	16.925	28.0904	95.0979
2414	BT_RS03810	BT_0761	DUF3352 domain-containing protein	-0.166737	0.264395	0.508527	0.577747	1800.49	0.149397	-1.11606	2086.53	1568.99	1558.29	1575.49	2202.78	1916.16	1874.03	1621.67
1376	BT_RS10850	BT_2143	chromosomal replication initiator protein DnaA	-0.166187	0.0473436	0.159863	1.32474	7980.79	0.0837968	-1.98321	7655.32	7825.59	7592.22	7017.12	9003.53	8394.81	8451.2	7906.47
2583	BT_RS03525	BT_0705	outer membrane beta-barrel protein	-0.166049	0.316004	0.56773	0.500307	275.368	0.165602	-1.0027	199.153	272.688	272.006	291.938	243.275	292.561	307.657	323.667
1751	BT_RS21820	BT_4322	diacylglycerol kinase catalytic subunit	-0.165142	0.104504	0.277107	0.980865	1839.69	0.101726	-1.6234	1874.87	1656.2	1749.84	1659.48	2125.33	1748.11	1964.99	1938.66
1897	BT_RS08145	BT_1607	bifunctional methylenetetrahydrofolate dehydrogenase/methenyltetrahydrofolate cyclohydrolase FolD	-0.165007	0.134765	0.32967	0.870423	1713.62	0.11033	-1.49557	1820.71	1423.65	1654.06	1566.52	1932.9	1733.61	1738.93	1838.56
2751	BT_RS10610	BT_2095	hypothetical protein	-0.164856	0.361684	0.610211	0.44167	1532.29	0.180732	-0.91216	1860.71	1359.98	1301.61	1259.9	2047.89	1548.64	1504.84	1374.75
1957	BT_RS21885	BT_4335	membrane protein	-0.164833	0.146985	0.348566	0.832726	2588.41	0.113657	-1.45026	2462.34	2686.74	2298.64	2318.38	3132.07	2722.51	2599.03	2487.56
2162	BT_RS19920	BT_3948	DHH family phosphoesterase	-0.164729	0.198337	0.425939	0.702596	918.542	0.128064	-1.2863	754.116	926.724	918.499	865.214	918.345	959.891	1132.98	872.565
4731	BT_RS24020	BT_4766	hypothetical protein	-0.164393	0.893928		0.0486977	1.09927	1.23292	-0.133336	0.833278	0.692102	1.91554	0.81547	0.782236	2.41786	1.33764	0
1544	BT_RS16730	BT_3303	DEAD/DEAH box helicase	-0.164285	0.0702001	0.2112	1.15366	3334.07	0.090734	-1.81062	3127.29	3162.91	3024.63	3262.7	3389.43	3543.38	3893.87	3268.37
2982	BT_RS16500	BT_3257	histidine kinase	-0.163886	0.423889	0.660849	0.372748	1333.58	0.204936	-0.799692	1306.58	1629.9	976.923	1119.64	1687.28	1380.6	1538.28	1029.39
3913	BT_RS00015	BT_0003	DUF4469 domain-containing protein	-0.163791	0.732188	0.868524	0.135378	8.42077	0.478618	-0.342217	4.99967	9.68942	7.66214	8.97017	7.82236	4.83572	13.3764	10.0103
1033	BT_RS17375	BT_3432	ATP-binding protein	-0.163754	0.0144269	0.0648443	1.84083	1998.23	0.0669353	-2.44645	1914.04	1877.67	1891.59	1857.64	2133.16	2110.79	2112.13	2088.82
3397	BT_RS16425	BT_3242	putative zinc-binding metallopeptidase	-0.163662	0.551054	0.75306	0.258806	180.898	0.274517	-0.596181	129.991	197.249	181.018	176.957	281.605	200.682	177.906	101.771
2581	BT_RS18460	BT_3660	helix-turn-helix domain-containing protein	-0.163649	0.315452	0.567405	0.501067	907.56	0.163022	-1.00385	898.273	755.083	762.383	1007.11	923.038	754.373	1067.44	1092.79
1865	BT_RS11875	BT_2349	IS66-like element ISBthe5 family transposase	-0.163595	0.127137	0.316848	0.895729	732.095	0.107241	-1.52549	699.12	697.639	722.157	640.144	698.537	738.657	821.31	839.197
3614	BT_RS24375			-0.163348	0.622605	0.800668	0.205787	180.718	0.331899	-0.492162	264.982	157.799	99.6078	160.648	291.774	168.041	111.024	191.864
3470	BT_RS23430	BT_4650	ClC family H(+)/Cl(-) exchange transporter	-0.163314	0.578133	0.773565	0.237972	604.688	0.29367	-0.556114	379.141	555.758	658.944	685.81	354.353	535.556	710.286	957.653
3643	BT_RS08975	BT_1771	leucine-rich repeat protein	-0.162756	0.633139	0.807021	0.198501	26.0432	0.340983	-0.477313	19.1654	23.5315	26.8175	26.9105	14.8625	26.5965	25.4151	45.0464
3468	BT_RS09150	BT_1806	acyl-CoA dehydrogenase family protein	-0.162639	0.577193	0.772753	0.238679	2906.44	0.291735	-0.55749	1611.56	2558.01	2954.71	3844.94	1853.12	2782.96	3508.63	4137.59
2781	BT_RS18645	BT_3698	alpha-amylase family glycosyl hydrolase	-0.162469	0.367999	0.614975	0.434153	121.208	0.180475	-0.900227	124.992	128.731	102.481	101.118	145.496	110.013	108.349	148.486
2780	BT_RS16625	BT_3282	zinc-dependent metalloprotease	-0.162217	0.368377	0.614975	0.433707	155.953	0.180338	-0.899518	133.324	165.412	155.158	135.368	150.189	193.429	191.282	123.46
3160	BT_RS07135	BT_1408	S41 family peptidase	-0.162049	0.473356	0.695573	0.324812	1264.13	0.226001	-0.717029	718.285	1295.61	1281.49	1476	1041.94	1338.29	1544.97	1416.46
2110	BT_RS00395	BT_0083	hypothetical protein	-0.161895	0.185682	0.408588	0.731231	486.374	0.122327	-1.32346	498.3	454.019	443.446	443.616	594.499	494.453	458.81	503.852
2491	BT_RS22050	BT_4370	hemolysin family protein	-0.161601	0.286528	0.534258	0.542832	2576.8	0.151629	-1.06577	3028.96	2087.38	2314.92	2302.07	3188.39	2581.07	2599.03	2512.59
2227	BT_RS17275	BT_3412	ribonuclease HII	-0.1616	0.214773	0.447879	0.66802	433.003	0.130265	-1.24055	458.303	420.106	354.374	404.473	513.929	463.02	429.382	420.433
3342	BT_RS18140	BT_3595	DUF6259 domain-containing protein	-0.161314	0.532239	0.740026	0.273893	38.0433	0.258272	-0.624591	37.4975	38.7577	26.8175	41.589	49.2809	45.9394	29.4281	35.0361
2773	BT_RS08470	BT_1670	MFS transporter	-0.161013	0.367608	0.614975	0.434615	1066.31	0.178713	-0.900963	858.276	1009.08	1027.68	1130.24	823.694	1148.48	1421.91	1111.14
2399	BT_RS22195	BT_4400	DUF6078 family protein	-0.160974	0.261398	0.505907	0.582698	257.869	0.143331	-1.12309	210.819	254.693	222.202	287.045	294.121	259.92	275.554	258.6
2270	BT_RS10835	BT_2140	transporter	-0.160729	0.227149	0.464605	0.643689	819.014	0.133083	-1.20774	868.275	721.862	756.637	751.048	982.488	894.609	868.128	709.063
2405	BT_RS20070	BT_3977	TonB-dependent receptor	-0.159962	0.262627	0.506386	0.580661	600.984	0.142797	-1.1202	689.954	544.684	542.097	496.621	710.27	644.36	612.639	567.251
2318	BT_RS05630	BT_1116	DNA-binding protein	-0.159579	0.239792	0.480308	0.620166	176.196	0.135753	-1.17551	159.156	179.254	150.37	176.142	179.914	204.309	175.231	185.191
2613	BT_RS02660	BT_0543	glutamine synthetase III	-0.159343	0.324318	0.576235	0.489029	150.419	0.161667	-0.985624	122.492	147.418	136.961	160.648	142.367	158.37	189.945	145.149
2621	BT_RS02540	BT_0516	DUF2023 family protein	-0.159234	0.326786	0.578667	0.485737	100.747	0.162383	-0.980609	88.3274	108.66	94.819	88.8862	104.037	118.475	104.336	98.4347
2213	BT_RS23780	BT_4720	sigma-70 family RNA polymerase sigma factor	-0.159064	0.211022	0.442735	0.675673	210.713	0.127174	-1.25076	209.986	186.867	182.934	217.731	229.977	227.279	220.71	210.216
2369	BT_RS05640	BT_1118	RagB/SusD family nutrient uptake outer membrane protein	-0.158908	0.252774	0.495412	0.597267	549.057	0.13895	-1.14364	432.471	528.766	535.392	576.537	504.542	563.362	654.105	597.282
3698	BT_RS07055	BT_1392	AAA family ATPase	-0.158839	0.655225	0.822663	0.18361	17.1148	0.355729	-0.446516	10.8326	16.6104	22.0287	15.4939	15.6447	20.5518	24.0775	11.6787
3079	BT_RS18905	BT_3748	RNA polymerase sigma-70 factor	-0.158464	0.450809	0.679801	0.346007	392.399	0.210145	-0.754067	501.633	344.667	353.416	286.23	517.84	413.454	399.954	321.998
2763	BT_RS21645	BT_4287	hypothetical protein	-0.157887	0.365417	0.614054	0.437211	1473.05	0.174444	-0.905092	1596.56	1451.34	1289.16	1236.25	1904.74	1754.16	1330.95	1221.26
3874	BT_RS23445	BT_4653	sugar MFS transporter	-0.15787	0.715297	0.857286	0.145514	11.7666	0.432816	-0.364751	9.16605	14.5341	11.4932	8.1547	7.04012	9.67145	17.3893	16.6838
2913	BT_RS20895	BT_4140	nucleotidyltransferase domain-containing protein	-0.157782	0.404442	0.644636	0.393144	140.805	0.189251	-0.833714	158.323	145.341	105.354	123.136	142.367	143.863	184.594	123.46
3894	BT_RS03270			-0.157754	0.722508	0.861038	0.141158	18.2486	0.44424	-0.355109	27.4982	17.3025	4.78884	19.5713	23.4671	22.9697	12.0387	18.3522
4108	BT_RS10680	BT_2109	DUF4959 domain-containing protein	-0.156949	0.803823	0.908508	0.0948395	4.46439	0.631833	-0.248402	3.33311	2.76841	3.83107	7.33923	6.25789	4.83572	4.01292	3.33677
2774	BT_RS10705	BT_2114	hypothetical protein	-0.156826	0.368058	0.614975	0.434083	104.941	0.174228	-0.900116	85.8276	110.044	84.2836	116.612	115.771	105.177	115.037	106.777
1607	BT_RS09155	BT_1807	rhomboid family intramembrane serine protease	-0.156652	0.0798897	0.230273	1.09751	623.09	0.0894476	-1.75133	596.627	559.91	601.478	601.001	666.465	650.405	678.183	630.649
3308	BT_RS04845	BT_0962	aldo/keto reductase	-0.156632	0.521569	0.732057	0.282688	598.507	0.244383	-0.640929	369.975	588.979	604.351	698.858	403.634	640.733	762.454	719.074
2403	BT_RS11285	BT_2231	phosphatidylserine decarboxylase family protein	-0.156472	0.26239	0.506386	0.581053	1253.5	0.139612	-1.12076	1293.25	1087.98	1151.24	1214.24	1621.57	1227.06	1294.83	1137.84
1881	BT_RS17090	BT_3375	pyridoxal phosphate-dependent aminotransferase	-0.156018	0.130713	0.322813	0.88368	1362.38	0.103234	-1.51129	1176.59	1401.51	1345.66	1231.36	1418.19	1555.89	1348.34	1421.46
1646	BT_RS23505	BT_4665	potassium transporter	-0.155961	0.0851822	0.24028	1.06965	2017.18	0.0906023	-1.72138	1964.87	1960.72	1985.45	1719.83	2011.13	2130.14	2183.03	2182.25
2032	BT_RS17750	BT_3512	DUF4965 domain-containing protein	-0.15565	0.166946	0.381273	0.777425	246.109	0.11262	-1.38208	221.652	233.238	228.906	247.087	256.573	256.293	264.852	260.268
2933	BT_RS03885	BT_0776	DUF362 domain-containing protein	-0.15561	0.409646	0.648257	0.387592	651.658	0.188729	-0.824517	451.636	620.815	686.719	704.566	528.009	692.717	712.961	815.84
1805	BT_RS07005	BT_1382	glutamine amidotransferase	-0.15543	0.116389	0.299387	0.934088	504.739	0.0989928	-1.57011	497.467	486.548	470.264	453.401	514.711	506.542	535.056	573.924
1582	BT_RS14345	BT_2829	arginine--tRNA ligase	-0.15528	0.0761202	0.223405	1.1185	3548.71	0.087548	-1.77366	3057.3	3361.54	3508.3	3506.52	3757.08	3885.5	3781.5	3531.97
2547	BT_RS03195	BT_0646	PorT family protein	-0.155029	0.303571	0.553374	0.51774	5184.64	0.150688	-1.02881	5753.78	4891.78	4218.97	4762.35	6304.04	5651.75	4388.79	5505.67
3159	BT_RS06155	BT_1219	Dyp-type peroxidase	-0.154937	0.473553	0.695573	0.324632	564.567	0.216178	-0.71671	469.969	521.845	522.941	618.942	393.465	533.138	642.067	814.172
2278	BT_RS10625	BT_2098	ABC transporter substrate-binding protein	-0.154936	0.229752	0.467869	0.63874	694.685	0.129006	-1.201	615.792	685.873	619.676	709.459	725.133	765.253	830.674	605.624
2699	BT_RS15955	BT_3151	hypothetical protein	-0.154829	0.35003	0.601921	0.455895	245.216	0.165676	-0.934532	179.155	249.849	254.766	242.195	219.808	267.174	250.138	298.641
2051	BT_RS18815	BT_3732	SRPBCC family protein	-0.154512	0.171035	0.387185	0.766915	631.465	0.112874	-1.36889	613.292	570.292	620.633	591.216	747.817	654.032	675.508	578.929
3300	BT_RS23975	BT_4758	YWFCY domain-containing protein	-0.154221	0.519006	0.730406	0.284828	393.207	0.239148	-0.644879	509.966	319.059	352.459	309.879	517.058	488.408	378.552	270.278
2832	BT_RS08040	BT_1588	hypothetical protein	-0.154189	0.383584	0.628878	0.416139	133.191	0.176962	-0.871311	134.991	114.889	133.13	124.767	179.914	132.982	123.063	121.792
1431	BT_RS22090	BT_4378	preprotein translocase subunit SecG	-0.153875	0.0541379	0.175655	1.2665	5071.64	0.0799044	-1.92573	4768.85	4875.86	4550.35	5013.51	5639.14	5266.1	5417.44	5041.86
1935	BT_RS02655	BT_0542	DUF308 domain-containing protein	-0.153654	0.141882	0.340283	0.848074	1102.44	0.104611	-1.46882	1139.09	990.398	1052.59	990.796	1117.81	1133.98	1096.86	1298
2326	BT_RS06060	BT_1199	M48 family metallopeptidase	-0.153036	0.24186	0.482784	0.616436	1482.69	0.130761	-1.17035	1168.26	1341.29	1578.4	1528.19	1425.23	1611.5	1692.11	1516.56
1995	BT_RS23760	BT_4716	hydrogen peroxide-inducible genes activator	-0.15249	0.156441	0.364089	0.805648	567.808	0.107604	-1.41714	488.301	557.142	513.363	591.216	586.677	575.451	631.366	598.95
2327	BT_RS10645	BT_2102	Crp/Fnr family transcriptional regulator	-0.152483	0.242092	0.483039	0.61602	948.101	0.130353	-1.16977	1074.93	862.359	824.638	828.518	977.795	955.055	940.36	1121.15
2465	BT_RS16535	BT_3264	nucleotide pyrophosphohydrolase	-0.152083	0.280497	0.528399	0.552073	1162.21	0.140921	-1.0792	1191.59	882.43	1148.36	1182.43	1311.03	1068.69	1178.46	1334.71
3000	BT_RS19225	BT_3813	rod shape-determining protein	-0.151968	0.429396	0.664469	0.367142	3910.32	0.19231	-0.790225	2619.82	3853.62	3817.66	4525.04	3220.46	4064.43	4735.24	4446.25
2231	BT_RS19820	BT_3927	DUF1599 domain-containing protein	-0.151231	0.215785	0.449077	0.665978	1197.86	0.122176	-1.23781	1042.43	1281.08	1006.61	1206.9	1199.17	1208.93	1234.64	1403.11
2766	BT_RS02235	BT_0455	exo-alpha-sialidase	-0.151207	0.367225	0.614975	0.435068	403.655	0.167695	-0.901684	500.8	350.896	338.092	340.867	470.124	388.067	393.266	447.127
2877	BT_RS17915	BT_3548	ATP-binding protein	-0.151037	0.394733	0.637033	0.403697	283.227	0.177468	-0.851066	354.143	252.617	246.146	220.177	303.507	281.681	268.865	338.682
2549	BT_RS12340	BT_2435	winged helix DNA-binding protein	-0.151014	0.304111	0.553937	0.516969	524.171	0.14695	-1.02766	399.973	519.076	516.237	549.627	476.382	608.092	528.367	595.613
3692	BT_RS16430	BT_3243	DUF4302 domain-containing protein	-0.150924	0.65286	0.821027	0.18518	180.606	0.335542	-0.449792	118.325	183.407	201.131	184.296	316.805	204.309	149.816	86.756
4309	BT_RS04000	BT_0800	aromatic aminobenezylarsenical efflux permease ArsG family transporter	-0.150923	0.876454	0.94364	0.0572708	1.99432	0.970777	-0.155466	3.33311	2.76841	0	1.63094	3.12894	2.41786	2.67528	0
2423	BT_RS04075	BT_0815	DUF3332 domain-containing protein	-0.150739	0.266931	0.511499	0.5736	8190.52	0.135782	-1.11016	8676.09	7531.45	8018.43	6830.38	10320	8397.23	8221.13	7529.42
1956	BT_RS18820	BT_3733	argininosuccinate lyase	-0.150462	0.146753	0.348566	0.833414	2332.55	0.103688	-1.4511	2242.35	2179.43	2277.57	2149.58	2647.87	2620.96	2430.49	2112.17
1621	BT_RS21720	BT_4302	rhomboid family intramembrane serine protease	-0.150346	0.080639	0.230973	1.09345	1189.48	0.0860601	-1.74699	1199.09	1063.76	1101.43	1144.92	1238.28	1242.78	1215.91	1309.68
2967	BT_RS05855	BT_1159	NADH:ubiquinone reductase (Na(+)-transporting) subunit B	-0.149936	0.421755	0.659329	0.37494	2895.6	0.186631	-0.80338	2007.37	2753.18	2910.66	3307.55	2356.09	3023.54	3382.89	3423.53
2058	BT_RS02845	BT_0580	peptide MFS transporter	-0.149817	0.172549	0.389256	0.763088	2932.11	0.109832	-1.36406	2970.63	2690.2	2867.56	2596.46	3486.42	3167.4	2891.98	2786.2
2077	BT_RS16805	BT_3319	signal peptidase I	-0.149744	0.176344	0.394206	0.753639	1842.81	0.110749	-1.3521	1661.56	1745.48	1827.42	1750	1666.94	1907.69	2007.8	2175.57
2649	BT_RS08915	BT_1759	DUF4980 domain-containing protein	-0.149533	0.335266	0.587515	0.474611	10646.1	0.155188	-0.963562	10313.5	9636.83	10146.6	10278.2	8663.26	10140.5	12153.8	13835.9
2884	BT_RS01075	BT_0218	thioredoxin domain-containing protein	-0.149377	0.396927	0.638731	0.401289	819.34	0.176334	-0.847122	890.774	793.149	756.637	670.316	1145.98	773.716	725	799.156
2523	BT_RS10650	BT_2103	GntR family transcriptional regulator	-0.148733	0.296893	0.546363	0.5274	354.866	0.142584	-1.04312	367.475	296.912	351.501	330.265	380.167	377.186	304.982	430.443
2251	BT_RS11290	BT_2232	CDP-diacylglycerol--serine O-phosphatidyltransferase	-0.148499	0.22103	0.455299	0.655548	2679.37	0.121343	-1.22379	2868.97	2532.4	2433.69	2334.69	3067.93	3032	2732.8	2432.5
1917	BT_RS03690	BT_0738	serine hydroxymethyltransferase	-0.148416	0.13834	0.335062	0.859051	7996.82	0.100146	-1.482	6717.88	7536.3	8187.96	7902.72	8330.03	8498.78	8959.5	7841.41
2775	BT_RS10945	BT_2162	30S ribosomal protein S18	-0.148194	0.368482	0.614975	0.433584	4926.41	0.164785	-0.899321	5407.97	4241.89	4454.58	4593.54	6544.18	4468.21	5434.83	4266.06
2233	BT_RS04360	BT_0870	aminotransferase class I/II-fold pyridoxal phosphate-dependent enzyme	-0.147777	0.216643	0.450256	0.664256	7064.05	0.119609	-1.23551	6396.24	6687.78	6742.68	6987.76	8109.44	7844.75	7720.85	6022.87
2822	BT_RS07895	BT_1561	DUF4783 domain-containing protein	-0.147757	0.381019	0.626885	0.419054	639.313	0.168669	-0.876021	747.45	642.27	505.701	532.502	796.316	669.748	576.522	643.996
4082	BT_RS14620	BT_2883	phosphoribosylglycinamide formyltransferase	-0.147056	0.792258	0.901137	0.101134	5.60555	0.558342	-0.26338	4.99967	3.46051	7.66214	5.70829	7.82236	4.83572	5.35056	5.00515
2829	BT_RS08495	BT_1675	tetratricopeptide repeat protein	-0.146843	0.383115	0.62866	0.416671	709.916	0.168364	-0.872172	544.13	669.262	702.044	777.143	575.725	747.119	848.063	815.84
1786	BT_RS19385	BT_3839	ABC transporter ATP-binding protein	-0.146385	0.11109	0.288952	0.954326	1423.52	0.0918748	-1.59331	1434.07	1344.06	1276.7	1353.68	1576.99	1506.33	1531.6	1364.74
3600	BT_RS12455	BT_2460	RagB/SusD family nutrient uptake outer membrane protein	-0.145455	0.62027	0.799379	0.207419	29.3086	0.293571	-0.495468	16.6656	32.5288	31.6063	30.1724	32.8539	24.1786	28.0904	38.3728
3140	BT_RS21475	BT_4254	tetratricopeptide repeat protein	-0.145391	0.466771	0.690197	0.330896	9023.2	0.199783	-0.727742	10472.6	7354.27	8092.18	8360.2	13103.2	8689.79	8832.43	7280.83
2741	BT_RS15575	BT_3072	U32 family peptidase	-0.145222	0.359136	0.608327	0.444742	802.749	0.158364	-0.917013	569.129	816.68	804.525	857.875	745.471	851.087	943.035	834.192
2717	BT_RS17205	BT_3399	M48 family metallopeptidase	-0.144928	0.354043	0.605013	0.450944	1108.43	0.156378	-0.926776	1345.74	971.711	997.036	897.833	1291.47	1123.1	1039.35	1201.24
2489	BT_RS14095	BT_2781	mannose-1-phosphate guanylyltransferase	-0.144924	0.286205	0.534258	0.543323	2380.54	0.13589	-1.06648	1889.04	2439.66	2287.15	2425.21	2255.97	2237.73	2696.68	2812.9
3459	BT_RS07270	BT_1435	YtxH domain-containing protein	-0.144861	0.57417	0.770486	0.24096	6188.53	0.257796	-0.561921	4977.17	5601.87	5682.44	7247.9	4257.71	5667.47	5713.06	10360.7
1883	BT_RS08805	BT_1737	family 10 glycosylhydrolase	-0.144669	0.131177	0.323448	0.882144	1591.02	0.0958403	-1.50948	1419.91	1465.18	1632.04	1531.45	1720.92	1676.79	1760.33	1521.57
2970	BT_RS18750	BT_3719	glutamate 5-kinase	-0.144608	0.42166	0.659329	0.375038	592.832	0.179963	-0.803545	736.617	474.782	493.25	549.627	748.6	541.601	585.886	612.297
2918	BT_RS03945	BT_0789	ACP S-malonyltransferase	-0.144309	0.405459	0.645149	0.392054	738.397	0.173467	-0.831912	524.132	705.252	754.721	819.547	644.562	735.03	834.687	889.249
3255	BT_RS20155	BT_3994	GH92 family glycosyl hydrolase	-0.144297	0.505663	0.721066	0.296139	1880.93	0.21679	-0.665607	2544.83	1674.19	1296.82	1633.39	2433.54	1789.22	1983.72	1691.74
3028	BT_RS19350	BT_3832	DUF177 domain-containing protein	-0.144151	0.437117	0.670256	0.359402	2867.86	0.185506	-0.77707	3441.44	2623.07	2332.16	2505.12	3938.56	2845.82	2740.82	2515.92
1466	BT_RS05595	BT_1110	hypothetical protein	-0.144141	0.0596076	0.188784	1.2247	1039.99	0.0765209	-1.88369	1021.6	980.708	971.176	979.38	1106.86	1083.2	1087.5	1089.46
2645	BT_RS04065	BT_0813	M56 family metallopeptidase	-0.143999	0.334422	0.586819	0.475705	216.226	0.149184	-0.965245	199.987	189.636	203.047	228.332	215.115	257.502	185.932	250.258
4069	BT_RS10665	BT_2106	MFS transporter	-0.143919	0.78874	0.900124	0.103066	8.37649	0.537117	-0.267948	11.6659	3.46051	10.5354	5.70829	5.47565	8.46251	6.68819	15.0155
3464	BT_RS04305	BT_0859	ABC transporter permease	-0.143827	0.575949	0.771978	0.239616	52.3531	0.25715	-0.559311	65.8289	45.6787	45.0151	44.0354	75.8769	43.5215	45.4797	53.3883
1699	BT_RS09940	BT_1962	site-specific integrase	-0.143721	0.0938487	0.256468	1.02757	1526.75	0.0857815	-1.67544	1518.23	1408.43	1502.74	1374.88	1667.73	1532.92	1555.67	1653.37
2559	BT_RS01100	BT_0224	hypothetical protein	-0.143708	0.306695	0.556007	0.513293	1596.95	0.14059	-1.02218	1618.23	1530.93	1599.47	1325.14	1889.1	1854.5	1598.48	1359.73
2639	BT_RS06950	BT_1373	ferritin	-0.143351	0.332168	0.584488	0.478642	13387.1	0.147822	-0.969756	14334	12584.5	12258.5	11715.9	16744.5	14464.9	11022.1	13972.7
3271	BT_RS00150	BT_0036	site-specific integrase	-0.142734	0.509504	0.722758	0.292853	343.724	0.216392	-0.659611	400.807	297.604	296.908	314.771	488.897	398.947	284.917	266.942
3031	BT_RS11335	BT_2241	MATE family efflux transporter	-0.142629	0.438386	0.671372	0.358144	349.616	0.184056	-0.774922	239.151	332.209	365.867	390.61	304.29	359.052	418.681	387.065
2769	BT_RS04370	BT_0872	aspartate--tRNA ligase	-0.142462	0.368416	0.614975	0.433662	6162.86	0.158388	-0.899445	4487.2	6026.82	6395.97	6522.95	5311.38	6558.45	7001.2	6998.87
3536	BT_RS15430	BT_3043	glycoside hydrolase family 30 protein	-0.142428	0.601345	0.789699	0.220876	41.1642	0.272607	-0.522467	24.9983	50.5234	40.2262	39.1426	35.2006	38.6858	45.4797	55.0567
4273	BT_RS13070	BT_2584	hypothetical protein	-0.142034	0.865457	0.939982	0.0627548	2.48613	0.838292	-0.169432	2.49983	4.15261	0.957768	1.63094	2.34671	3.62679	1.33764	3.33677
3141	BT_RS14120	BT_2786	30S ribosomal protein S15	-0.141904	0.466959	0.690255	0.330721	3589.31	0.195074	-0.727436	4338.04	3078.47	3273.65	2961.79	4429.02	3053.76	3028.41	4551.35
2237	BT_RS08465	BT_1669	phenylalanine--tRNA ligase subunit alpha	-0.14088	0.217298	0.451012	0.662944	5452.47	0.114189	-1.23375	4634.69	4937.45	5527.28	5647.13	5671.21	5338.64	6446.08	5417.24
3242	BT_RS18320	BT_3631	hypothetical protein	-0.140525	0.499461	0.715298	0.301499	100.609	0.208081	-0.675338	101.66	103.815	101.523	77.4697	125.158	83.4162	128.413	83.4192
3251	BT_RS16745	BT_3306	SIS domain-containing protein	-0.140292	0.504378	0.72034	0.297244	1559.56	0.210139	-0.667618	1107.43	1507.4	1429.95	1887.81	1179.61	1524.46	1932.89	1906.96
2720	BT_RS19455	BT_3853	hypothetical protein	-0.140049	0.35453	0.605249	0.450348	1295.16	0.151267	-0.925839	1529.9	1139.89	1170.39	1089.47	1481.55	1243.99	1201.2	1504.88
3442	BT_RS21470	BT_4253	6,7-dimethyl-8-ribityllumazine synthase	-0.139991	0.567311	0.765259	0.246179	1473.48	0.244732	-0.572017	1894.04	1328.14	1209.66	1179.17	2229.37	1466.43	1443.31	1037.74
2123	BT_RS17510	BT_3460	deoxyguanosinetriphosphate triphosphohydrolase	-0.13936	0.188164	0.411863	0.725464	1285.32	0.105895	-1.31603	1132.42	1280.39	1333.21	1150.63	1469.04	1360.05	1298.85	1257.96
2288	BT_RS14065	BT_2776	hypothetical protein	-0.139358	0.232976	0.472774	0.632689	314.166	0.11684	-1.19273	275.815	332.209	282.541	304.986	329.321	345.754	322.371	320.33
3510	BT_RS06345	BT_1256	DUF2089 family protein	-0.139187	0.59349	0.78442	0.226587	33.7319	0.260754	-0.533786	34.9977	33.913	23.9442	34.2497	33.6361	32.6411	28.0904	48.3832
4293	BT_RS13130	BT_2595	conjugative transposon protein TraN	-0.139158	0.870505	0.941476	0.0602286	2.41834	0.853645	-0.163017	1.66656	2.76841	1.91554	2.44641	0.782236	2.41786	4.01292	3.33677
2362	BT_RS12150	BT_2404	asparaginase	-0.138581	0.250002	0.49143	0.602057	825.327	0.120469	-1.15035	739.951	783.459	782.496	832.595	725.133	864.385	913.607	960.99
2698	BT_RS10770	BT_2128	bifunctional fucokinase/fucose-1-phosphate guanylyltransferase	-0.138252	0.349608	0.601641	0.456419	962.668	0.147807	-0.935351	721.618	1005.62	926.161	1010.37	864.37	1017.92	1094.19	1061.09
3971	BT_RS05350	BT_1064	DUF3868 domain-containing protein	-0.138136	0.753937	0.881302	0.122665	9.63858	0.440693	-0.313452	10.8326	7.61312	9.57768	8.97017	9.38683	9.67145	16.0517	5.00515
3463	BT_RS06370	BT_1262	helix-turn-helix transcriptional regulator	-0.137876	0.575078	0.771033	0.240273	90.3269	0.245948	-0.560589	119.159	83.0522	72.7903	70.9459	123.593	102.759	73.5701	76.7457
2632	BT_RS17210	BT_3400	hypothetical protein	-0.137431	0.330903	0.58351	0.480299	450.74	0.141346	-0.972297	450.803	431.179	400.347	438.723	574.943	481.154	420.019	408.754
3112	BT_RS19905	BT_3945	methionyl-tRNA formyltransferase	-0.137247	0.459236	0.684963	0.337964	853.766	0.185442	-0.740106	553.296	881.046	865.822	950.838	751.729	916.369	941.698	969.331
2926	BT_RS06375	BT_1263	DJ-1/PfpI family protein	-0.137112	0.408597	0.647707	0.388705	108.748	0.165922	-0.826365	111.659	83.7443	109.186	110.088	115.771	106.386	109.686	123.46
3485	BT_RS20880	BT_4137	hybrid sensor histidine kinase/response regulator transcription factor	-0.13704	0.583562	0.777269	0.233913	236.394	0.249987	-0.548189	353.31	180.639	186.765	180.219	282.387	199.474	231.412	276.952
3437	BT_RS20815	BT_4124	hybrid sensor histidine kinase/response regulator transcription factor	-0.136899	0.565345	0.763718	0.247686	145.088	0.238119	-0.57492	199.153	107.276	125.468	121.505	181.479	120.893	129.751	175.18
2939	BT_RS04470	BT_0892	dihydroorotate dehydrogenase	-0.136784	0.412007	0.650441	0.385096	678.355	0.166735	-0.820367	770.782	602.821	650.324	564.305	830.734	797.894	639.391	570.588
3176	BT_RS12695	BT_2509	WYL domain-containing protein	-0.13626	0.477048	0.697398	0.321438	129.777	0.19163	-0.711058	140.824	131.499	114.932	110.088	177.568	122.102	131.089	110.113
3131	BT_RS02515	BT_0511	radical SAM-associated putative lipoprotein	-0.136233	0.464253	0.687788	0.333245	2340.61	0.186145	-0.731861	2499.83	2027.86	1921.28	2470.87	2683.07	1710.64	2459.92	2951.37
3150	BT_RS13980	BT_2759	DUF2795 domain-containing protein	-0.136156	0.469848	0.692321	0.328043	1008.01	0.188392	-0.722727	1175.75	1072.07	741.312	854.613	1270.35	1132.77	936.347	880.907
2932	BT_RS10045	BT_1983	hemolysin III family protein	-0.136068	0.408977	0.647796	0.388301	176.009	0.164792	-0.825695	189.154	165.412	142.707	176.142	215.897	197.056	169.88	151.823
2105	BT_RS01105	BT_0225	hypothetical protein	-0.135951	0.184379	0.406685	0.734288	4269.78	0.10242	-1.32739	4153.89	4142.23	4003.47	3980.31	5147.89	4405.34	4204.2	4120.91
3257	BT_RS16365	BT_3232	gluconate 5-dehydrogenase	-0.135946	0.505864	0.721132	0.295966	827.34	0.204341	-0.665292	544.13	751.623	861.033	994.874	704.794	866.803	842.712	1052.75
3544	BT_RS11305	BT_2235	hypothetical protein	-0.135446	0.603306	0.790392	0.219462	166.256	0.260648	-0.519652	172.488	146.726	101.523	214.469	244.058	147.49	143.127	160.165
2762	BT_RS10380	BT_2049	Lrp/AsnC ligand binding domain-containing protein	-0.13495	0.365365	0.614054	0.437273	961.987	0.149085	-0.905189	1016.6	977.248	850.498	826.887	1189	1095.29	876.153	864.223
2693	BT_RS22130	BT_4386	hypoxanthine phosphoribosyltransferase	-0.134941	0.348863	0.601475	0.457345	569.357	0.144046	-0.936797	609.126	553.681	541.139	470.526	703.23	573.033	601.937	502.184
3231	BT_RS05670	BT_1124	site-specific integrase	-0.134928	0.497304	0.713546	0.303378	94.9747	0.198793	-0.678737	77.4948	96.2021	93.8612	94.5945	85.2637	132.982	97.6476	81.7508
2164	BT_RS02735	BT_0558	sugar phosphate nucleotidyltransferase	-0.134844	0.199326	0.427667	0.700436	779.622	0.105062	-1.28347	693.287	786.92	769.087	724.953	805.703	894.609	826.661	735.758
2947	BT_RS03770	BT_0754	TonB-dependent receptor	-0.134259	0.413874	0.652058	0.383132	177.414	0.164312	-0.817096	154.156	173.025	177.187	168.802	144.714	188.593	185.932	226.9
3799	BT_RS14785	BT_2917	DUF4998 domain-containing protein	-0.133849	0.688567	0.842766	0.162054	16.4652	0.333954	-0.400801	14.999	15.2262	19.1554	13.0475	14.0802	18.134	18.7269	18.3522
3085	BT_RS00995	BT_0202	histidinol-phosphate transaminase	-0.13365	0.453513	0.681712	0.34341	321.871	0.178302	-0.749571	229.985	316.291	347.67	331.896	265.178	349.381	369.188	365.376
2427	BT_RS14420	BT_2843	site-specific tyrosine recombinase XerD	-0.133588	0.268439	0.513541	0.571154	789.24	0.120712	-1.10666	859.942	669.955	688.635	794.268	880.797	832.953	793.22	794.151
3748	BT_RS00380	BT_0080	hypothetical protein	-0.133523	0.672382	0.832277	0.172384	18.673	0.315747	-0.422881	18.3321	14.5341	20.1131	18.7558	21.9026	19.3429	14.714	21.689
3381	BT_RS20460	BT_4053	mechanosensitive ion channel	-0.13314	0.545758	0.749737	0.263	340.232	0.220384	-0.604128	286.647	350.204	311.275	346.575	269.089	299.815	321.033	537.22
2568	BT_RS15790	BT_3116	redox-regulated ATPase YchF	-0.132823	0.310539	0.561462	0.507884	1611.69	0.130978	-1.01409	1295.75	1609.83	1558.29	1684.76	1538.66	1604.25	1956.97	1645.03
2924	BT_RS19910	BT_3946	ribulose-phosphate 3-epimerase	-0.132714	0.407474	0.647026	0.3899	595.65	0.160216	-0.828347	441.637	607.665	680.973	542.288	551.476	701.18	626.015	613.966
2607	BT_RS17035	BT_3364	hypothetical protein	-0.132612	0.320587	0.570701	0.494054	1724.43	0.133513	-0.993252	1749.88	1679.04	1565.95	1590.17	2085.44	1971.77	1666.7	1486.53
2163	BT_RS10430	BT_2058	polyprenyl synthetase family protein	-0.131751	0.198822	0.426781	0.701537	4166.31	0.102536	-1.28492	4106.39	3821.09	3695.07	4277.96	3991.75	4179.27	4448.99	4809.95
4256	BT_RS14625	BT_2884	WbqC family protein	-0.13172	0.857777	0.935632	0.0666257	3.14867	0.735024	-0.179205	4.16639	2.76841	3.83107	1.63094	4.69341	2.41786	4.01292	1.66838
3401	BT_RS23070	BT_4576	hypothetical protein	-0.131602	0.552142	0.753776	0.25795	1215.75	0.221346	-0.594554	1677.39	1162.04	888.808	913.327	1487.81	1055.4	1179.8	1361.4
3847	BT_RS23735	BT_4711	DUF1735 domain-containing protein	-0.131584	0.706506	0.852846	0.150884	19.2578	0.349444	-0.376553	24.1651	15.9183	22.0287	11.4166	21.1204	19.3429	13.3764	26.6942
4022	BT_RS18480	BT_3663	glycoside hydrolase 43 family protein	-0.131495	0.768642	0.887755	0.114276	14.3144	0.447029	-0.294152	7.4995	17.3025	12.451	16.3094	13.298	7.25358	12.0387	28.3625
2556	BT_RS11415	BT_2257	DUF4954 family protein	-0.131406	0.305694	0.555297	0.514713	3327.44	0.128289	-1.0243	2562.33	3306.17	3348.36	3487.77	3381.61	3752.52	3574.17	3206.64
2236	BT_RS17475	BT_3453	penicillin-binding transpeptidase domain-containing protein	-0.131316	0.217139	0.450884	0.663262	3723.77	0.1064	-1.23417	3098.96	3682.67	3677.83	3760.13	3976.1	4224	3753.41	3617.06
4011	BT_RS18565	BT_3681	RagB/SusD family nutrient uptake outer membrane protein	-0.131227	0.766401	0.886939	0.115544	13.5492	0.441713	-0.297086	14.1657	17.3025	12.451	6.52376	7.04012	14.5072	14.714	21.689
2962	BT_RS22185	BT_4398	DUF5107 domain-containing protein	-0.131135	0.419162	0.657045	0.377618	136.955	0.16232	-0.807877	132.491	121.81	115.89	150.862	120.464	157.161	148.478	148.486
2862	BT_RS03145	BT_0636	M56 family metallopeptidase	-0.130923	0.390749	0.633909	0.408102	364.372	0.152544	-0.85826	332.478	310.062	342.881	402.842	314.459	367.515	395.941	448.795
3393	BT_RS12205	BT_2414	4Fe-4S binding protein	-0.130845	0.550996	0.75306	0.258852	6202.05	0.21944	-0.596269	7202.85	5439.92	5717.87	5326.65	9509.64	6196.98	4863.65	5358.85
2735	BT_RS05130	BT_1019	glycoside hydrolase family 78 protein	-0.130647	0.357313	0.606751	0.446951	134.491	0.141932	-0.920497	131.658	135.652	130.256	117.428	150.189	137.818	144.465	128.466
3373	BT_RS22455	BT_4452	YbaN family protein	-0.130312	0.541622	0.745554	0.266304	312.881	0.213499	-0.610362	219.152	368.198	283.499	322.111	231.542	382.022	367.851	328.672
4000	BT_RS02425	BT_0493	hypothetical protein	-0.13021	0.763852	0.886642	0.116991	9.74877	0.43342	-0.300426	9.99933	8.99732	6.70437	11.4166	8.60459	10.8804	14.714	6.67354
3338	BT_RS11315	BT_2237	MmcQ/YjbR family DNA-binding protein	-0.129945	0.532648	0.740026	0.273559	206.943	0.208255	-0.623968	258.316	197.249	184.849	152.493	270.654	218.816	204.659	168.507
3012	BT_RS17465	BT_3451	phospho-N-acetylmuramoyl-pentapeptide- transferase	-0.129487	0.433859	0.668648	0.362652	1375.06	0.165456	-0.782605	964.935	1342.68	1494.12	1452.35	1339.97	1592.16	1546.31	1267.97
2768	BT_RS03265	BT_0660	ATP-binding protein	-0.128969	0.368212	0.614975	0.433902	375.315	0.143326	-0.899827	434.971	338.438	336.176	327.004	430.23	397.738	395.941	342.019
2349	BT_RS19250	BT_3818	gliding motility lipoprotein GldH	-0.128944	0.247512	0.489598	0.606403	788.054	0.111503	-1.15641	804.946	672.031	736.523	798.345	845.597	738.657	870.803	837.529
2144	BT_RS15695	BT_3097	response regulator	-0.128671	0.194579	0.421375	0.710905	506.924	0.0991948	-1.29715	489.134	500.39	494.208	450.955	502.978	517.422	536.393	563.914
3467	BT_RS23970	BT_4757	hypothetical protein	-0.128401	0.576964	0.772669	0.238851	268.848	0.230182	-0.557824	299.147	240.159	283.499	207.945	374.691	326.411	228.736	190.196
3332	BT_RS15990	BT_3158	DUF4959 domain-containing protein	-0.128389	0.530945	0.739757	0.274951	84.5628	0.204909	-0.626564	100.827	67.826	78.537	77.4697	104.82	87.043	68.2196	91.7612
3900	BT_RS05075	BT_1008	alpha/beta hydrolase	-0.128286	0.725218	0.86316	0.139532	402.505	0.364974	-0.351494	274.982	354.356	467.391	439.538	188.519	315.531	383.902	795.819
3320	BT_RS05625	BT_1115	aldo/keto reductase	-0.128113	0.524656	0.733625	0.280125	298.011	0.201376	-0.636185	237.484	283.762	314.148	300.908	204.164	338.501	333.072	372.05
2314	BT_RS18640	BT_3697	UDP-2,3-diacylglucosamine diphosphatase	-0.127727	0.238886	0.479488	0.621809	1631.04	0.108448	-1.17778	1545.73	1386.28	1791.03	1514.33	1672.42	1766.25	1725.55	1646.7
2490	BT_RS17470	BT_3452	UDP-N-acetylmuramoyl-L-alanyl-D-glutamate--2, 6-diaminopimelate ligase	-0.127654	0.286316	0.534258	0.543155	1532.95	0.119723	-1.06624	1222.42	1532.31	1483.58	1621.15	1487.03	1686.46	1657.33	1573.29
3593	BT_RS11745	BT_2322	site-specific integrase	-0.127459	0.616487	0.796852	0.210076	44.1888	0.254493	-0.500835	55.8296	31.8367	43.0995	39.958	57.8854	44.7304	40.1292	40.0412
2178	BT_RS17350	BT_3429	DNA topoisomerase (ATP-hydrolyzing) subunit B	-0.127449	0.202613	0.431925	0.693332	6553.78	0.100027	-1.27414	5580.46	6213	6562.62	6699.09	6385.39	6623.73	7086.81	7279.16
2192	BT_RS10170	BT_2008	YicC family protein	-0.127173	0.206387	0.436365	0.685317	1859.46	0.100647	-1.26356	1813.21	1657.58	1764.21	1873.95	1907.87	1736.02	2110.79	2012.07
3574	BT_RS09525	BT_1877	RNA polymerase sigma-70 factor	-0.126958	0.611793	0.794979	0.213395	244.542	0.250155	-0.507516	369.142	198.633	204.005	163.909	256.573	259.92	288.93	215.222
2535	BT_RS16255	BT_3211	DUF3098 domain-containing protein	-0.126627	0.300794	0.550704	0.521731	243.237	0.122377	-1.03473	245.817	226.317	226.033	234.855	279.258	244.204	260.84	228.569
2459	BT_RS10425	BT_2057	hypothetical protein	-0.126543	0.279274	0.527101	0.55397	1723.73	0.116958	-1.08195	1704.05	1752.4	1493.16	1641.54	1610.62	1959.68	1978.37	1650.03
3425	BT_RS24435			-0.126403	0.562071	0.761955	0.250209	84.4661	0.218023	-0.579768	90.8273	91.3574	75.6637	66.8686	96.9972	110.013	85.6089	58.3935
4733	BT_RS24045	BT_4771	hypothetical protein	-0.126332	0.938936		0.0273639	0.901638	1.6491	-0.0766069	2.49983	0	0.957768	0	0	2.41786	1.33764	0
3784	BT_RS23485	BT_4661	DUF4958 family protein	-0.126182	0.684723	0.840323	0.164485	24.0884	0.310772	-0.406027	29.1647	17.9946	24.902	20.3868	21.1204	29.0143	33.441	16.6838
3144	BT_RS08170			-0.125776	0.467657	0.690626	0.330073	478.691	0.173174	-0.726297	549.963	427.027	367.783	488.467	602.322	429.17	517.666	447.127
3036	BT_RS01000	BT_0203	bifunctional histidinol-phosphatase/imidazoleglycerol-phosphate dehydratase HisB	-0.125635	0.439979	0.671982	0.356568	525.025	0.162692	-0.772228	384.141	537.071	529.646	556.151	452.914	610.51	579.198	550.567
3197	BT_RS23140	BT_4591	transcription antitermination factor NusB	-0.125577	0.483677	0.702443	0.315445	3151.81	0.179293	-0.700402	3837.24	2688.82	2950.88	2585.04	4112.21	3340.28	2817.07	2882.97
3761	BT_RS09515	BT_1875	TonB-dependent receptor	-0.125141	0.67612	0.834065	0.169976	34.9863	0.299549	-0.417763	26.6649	33.913	23.9442	48.1127	34.4184	29.0143	32.1033	51.7199
3334	BT_RS19395	BT_3841	trigger factor	-0.125035	0.531226	0.739796	0.274721	14029.2	0.199694	-0.626136	16403.9	12241.9	12461.5	12582.7	19960.3	14275.1	13611.8	10696
3346	BT_RS06745	BT_1332	YggS family pyridoxal phosphate-dependent enzyme	-0.124915	0.533784	0.740471	0.272635	1138.13	0.20075	-0.62224	776.615	1123.28	1242.22	1210.97	865.153	1230.69	1234.64	1421.46
2126	BT_RS11995	BT_2374	DUF3857 and transglutaminase domain-containing protein	-0.124525	0.189025	0.413023	0.72348	611.111	0.0948065	-1.31347	554.963	617.355	594.774	570.829	614.837	638.315	675.508	622.307
2452	BT_RS23315	BT_4626	Eco57I restriction-modification methylase domain-containing protein	-0.123908	0.277143	0.524787	0.557296	475.625	0.114016	-1.08676	425.805	472.013	480.799	440.354	449.786	548.855	473.524	513.862
3201	BT_RS14430	BT_2845	AhpC/TSA family protein	-0.123765	0.484367	0.703222	0.314826	1443.38	0.176986	-0.699296	1724.05	1320.53	1293.94	1190.59	1918.82	1484.57	1301.52	1313.02
3166	BT_RS08945	BT_1765	GH32 C-terminal domain-containing protein	-0.123341	0.475195	0.696284	0.323129	10056	0.172734	-0.714053	12404.2	8175.11	8451.34	9474.13	10805.8	8639.02	10234.3	12264.3
3453	BT_RS21150	BT_4192	lipoyl synthase	-0.123271	0.571098	0.767914	0.243289	1227.55	0.217627	-0.566435	847.443	1199.41	1224.03	1427.07	876.886	1219.81	1500.83	1524.9
3497	BT_RS01750	BT_0359	hypothetical protein	-0.122735	0.587972	0.780656	0.230643	66.5971	0.226542	-0.541777	64.9957	66.4418	56.5083	69.315	91.5216	58.0287	77.583	48.3832
3986	BT_RS04295	BT_0857	TolC family protein	-0.122705	0.760588	0.884728	0.118851	11.043	0.402694	-0.304709	13.3324	8.99732	8.61991	11.4166	12.5158	12.0893	8.02583	13.3471
3111	BT_RS14995	BT_2957	helix-turn-helix transcriptional regulator	-0.122666	0.459248	0.684963	0.337953	99.9396	0.165746	-0.740085	104.16	106.584	81.4103	89.7017	105.602	103.968	96.31	111.782
3953	BT_RS18120	BT_3591	DUF4855 domain-containing protein	-0.122377	0.744933	0.874962	0.127883	31.4374	0.376164	-0.325328	12.4992	29.0683	36.3952	41.589	28.1605	22.9697	30.7657	50.0515
4093	BT_RS00950	BT_0193	sugar phosphate isomerase/epimerase	-0.122285	0.797356	0.904331	0.0983475	9.18561	0.476245	-0.25677	6.66622	11.0736	5.74661	10.6011	5.47565	10.8804	8.02583	15.0155
3719	BT_RS18440	BT_3655	glycoside hydrolase family 43 protein	-0.122086	0.662973	0.827717	0.178504	24.0191	0.280135	-0.435812	24.1651	24.9157	22.9864	19.5713	25.0315	25.3875	20.0646	30.0309
2956	BT_RS10805	BT_2134	HDIG domain-containing protein	-0.12171	0.416679	0.654469	0.380198	1580.17	0.149853	-0.812196	1599.06	1551	1502.74	1405.06	1961.85	1511.16	1819.19	1291.33
2293	BT_RS01115	BT_0227	porin family protein	-0.12138	0.233849	0.47351	0.631065	22801.3	0.101957	-1.1905	20368.6	23523.2	22936.6	20545.8	25802.8	23744.6	24021.3	21467.1
3057	BT_RS15230			-0.121276	0.443676	0.674362	0.352934	365.053	0.158323	-0.766001	364.142	419.414	292.119	324.557	423.19	409.828	365.175	321.998
2753	BT_RS11900	BT_2354	DGQHR domain-containing protein	-0.121256	0.361942	0.610423	0.441361	2406.04	0.133004	-0.911671	2601.49	2223.72	2337.91	2059.88	2825.44	2701.96	2125.51	2372.44
3760	BT_RS04990	BT_0991	ACT domain-containing protein	-0.121008	0.675459	0.834065	0.170401	159.26	0.289031	-0.418668	239.984	128.039	129.299	114.981	223.719	180.131	151.153	106.777
3675	BT_RS00590	BT_0121	metalloregulator ArsR/SmtB family transcription factor	-0.120958	0.645235	0.815191	0.190282	114.007	0.262727	-0.460392	165.822	83.0522	85.2413	104.38	155.665	102.759	115.037	100.103
3063	BT_RS16510	BT_3259	DUF3836 domain-containing protein	-0.12077	0.445061	0.674763	0.351581	3911.09	0.158144	-0.763675	4229.72	3647.38	3788.93	3321.41	3929.95	3383.8	3778.83	5208.7
3398	BT_RS22350	BT_4431	hypothetical protein	-0.120581	0.550965	0.75306	0.258876	309.43	0.202211	-0.596315	260.816	311.446	326.599	287.861	294.903	328.829	441.421	223.564
2479	BT_RS16640	BT_3285	Holliday junction branch migration DNA helicase RuvB	-0.120267	0.283606	0.531533	0.547285	1495.46	0.112163	-1.07225	1252.42	1526.08	1484.54	1466.22	1382.99	1604.25	1590.45	1656.71
2890	BT_RS11785	BT_2330	ATP-binding protein	-0.120197	0.397222	0.638761	0.400967	893.711	0.141978	-0.846594	976.601	808.375	874.442	770.619	1074.01	975.607	904.244	765.789
4250	BT_RS11870	BT_2348	IS66 family insertion sequence element accessory protein TnpB	-0.120074	0.855811	0.934949	0.0676219	3.96812	0.660803	-0.181709	3.33311	3.46051	3.83107	4.89282	6.25789	3.62679	1.33764	5.00515
2302	BT_RS15960	BT_3152	putative DNA binding domain-containing protein	-0.119863	0.235754	0.475502	0.627541	683.419	0.101093	-1.18567	640.79	636.042	636.916	703.751	693.061	663.703	708.949	784.141
3253	BT_RS01060	BT_0215	transcriptional repressor	-0.119758	0.505184	0.720826	0.296551	8452.87	0.179721	-0.666356	10827.6	7314.82	6911.25	7357.17	10719	8120.39	8012.46	8360.28
3071	BT_RS16585	BT_3274	PKD-like family lipoprotein	-0.119739	0.44735	0.676462	0.349352	159.33	0.157585	-0.75984	154.156	143.957	139.834	175.326	187.737	181.34	147.14	145.149
3136	BT_RS20440	BT_4050	discoidin domain-containing protein	-0.119496	0.465187	0.688732	0.332372	903.438	0.163619	-0.730332	931.604	870.664	862.949	795.083	793.187	802.73	935.01	1236.27
4009	BT_RS22220	BT_4405	SusD/RagB family nutrient-binding outer membrane lipoprotein	-0.119063	0.765686	0.886932	0.115949	11.2143	0.399512	-0.298022	12.4992	9.68942	10.5354	10.6011	14.0802	7.25358	13.3764	11.6787
2475	BT_RS02740	BT_0559	helix-turn-helix transcriptional regulator	-0.118959	0.28401	0.531533	0.546667	638.6	0.111036	-1.07136	559.963	602.821	608.183	676.84	612.491	725.358	660.794	662.349
3275	BT_RS11780	BT_2329	DUF6088 family protein	-0.11843	0.509585	0.722758	0.292784	286.311	0.179579	-0.659485	305.813	254.693	287.33	254.427	394.247	292.561	259.502	241.916
3517	BT_RS18160	BT_3599	beta galactosidase jelly roll domain-containing protein	-0.118417	0.593969	0.784562	0.226237	68.7005	0.222131	-0.533094	51.6632	65.7497	68.0015	75.8387	52.4098	74.9537	70.8949	90.0928
3561	BT_RS18470	BT_3662	family 43 glycosylhydrolase	-0.118132	0.607746	0.792919	0.216278	44.9376	0.230145	-0.513293	44.1637	52.5997	38.3107	36.6962	49.2809	45.9394	37.4539	55.0567
2824	BT_RS04145	BT_0827	SPOR domain-containing protein	-0.117643	0.381997	0.627704	0.41794	3350.46	0.134569	-0.874222	2664.82	3466.05	3235.34	3486.13	3006.91	3369.29	3789.53	3785.56
3634	BT_RS11355	BT_2245	hypothetical protein	-0.117458	0.63008	0.805025	0.200604	60.4008	0.243883	-0.481615	63.3291	67.1339	59.3816	41.589	71.1835	42.3126	61.5314	76.7457
3019	BT_RS15240	BT_3003	toll/interleukin-1 receptor domain-containing protein	-0.117382	0.435657	0.669569	0.360855	3829.06	0.150577	-0.779548	4471.37	3519.34	3574.39	3131.41	4656.65	4103.11	3587.55	3588.7
3199	BT_RS02850	BT_0581	GNAT family N-acetyltransferase	-0.117203	0.484715	0.703222	0.314514	564.79	0.167735	-0.69874	684.121	494.161	510.49	480.312	685.238	581.496	480.212	602.287
3198	BT_RS02535	BT_0515	quinol oxidase	-0.117108	0.484817	0.703222	0.314422	1283.82	0.167637	-0.698576	1449.9	1058.92	1291.07	1129.43	1650.52	1178.71	1115.59	1396.44
2992	BT_RS16520	BT_3261	polyprenyl synthetase family protein	-0.11691	0.426761	0.662492	0.369815	2219.41	0.147103	-0.794746	2560.66	2072.15	1994.07	1894.34	2650.21	2474.68	2112.13	1997.06
2844	BT_RS21970	BT_4353	valine--tRNA ligase	-0.116825	0.386123	0.63037	0.413274	2592.91	0.134797	-0.866669	1940.7	2562.85	2643.44	2804.4	2559.48	2773.29	2799.68	2659.41
3372	BT_RS07450	BT_1471	AI-2E family transporter	-0.116497	0.541402	0.745471	0.26648	1180.29	0.190761	-0.610694	925.771	1075.53	1239.35	1286.81	928.514	1146.07	1218.59	1621.67
2421	BT_RS03560	BT_0711	F0F1 ATP synthase subunit beta	-0.116415	0.266127	0.510379	0.574911	5459.17	0.104687	-1.11203	5183.82	5196.99	5652.75	4919.73	5384.13	5105.31	5965.87	6264.78
2808	BT_RS16155	BT_3191	hypothetical protein	-0.116283	0.376507	0.62255	0.424227	301.805	0.13149	-0.884351	260.816	284.454	338.092	276.444	307.419	319.158	341.098	286.962
2366	BT_RS10765	BT_2127	HAD family hydrolase	-0.11586	0.251177	0.492987	0.60002	554.328	0.100968	-1.14749	501.633	545.376	521.983	560.228	592.935	610.51	529.705	572.256
3133	BT_RS05845	BT_1157	NADH:ubiquinone reductase (Na(+)-transporting) subunit D	-0.11566	0.464061	0.687788	0.333425	1587.58	0.157968	-0.732177	1185.75	1517.78	1593.73	1797.3	1420.54	1667.12	1896.77	1621.67
3107	BT_RS23955	BT_4754	DNA cytosine methyltransferase	-0.115347	0.457869	0.684225	0.339258	1572.94	0.155379	-0.74236	1855.71	1380.74	1403.13	1403.42	1947.77	1645.35	1385.79	1561.61
3602	BT_RS23530	BT_4670	RagB/SusD family nutrient uptake outer membrane protein	-0.115338	0.619726	0.799379	0.2078	76.5591	0.232425	-0.496238	75.8283	76.8233	52.6772	89.7017	87.6104	101.55	68.2196	60.0618
2616	BT_RS01290	BT_0261	hypothetical protein	-0.115312	0.325882	0.577728	0.48694	558.384	0.117372	-0.982442	535.798	559.91	536.35	514.562	652.385	587.54	494.926	585.603
3119	BT_RS09920	BT_1956	cell surface protein	-0.115152	0.460737	0.685689	0.336547	7430.11	0.15611	-0.737634	5396.31	7215.85	7844.12	8077.23	6609.89	8018.84	8460.57	7818.05
3715	BT_RS11225	BT_2219	C10 family peptidase	-0.115025	0.662448	0.827717	0.178848	43.6017	0.263496	-0.436536	46.6635	44.2945	44.0573	33.4343	59.4499	41.1036	28.0904	51.7199
3552	BT_RS22260	BT_4413	hypothetical protein	-0.114918	0.60501	0.791544	0.218238	1413.51	0.222188	-0.51721	2036.53	1178.65	1203.91	1011.18	1720.14	1479.73	1308.21	1369.74
2908	BT_RS24690	BT_2925	hypothetical protein	-0.114213	0.403463	0.643557	0.394196	193.269	0.136708	-0.835453	181.655	195.173	178.145	189.189	209.639	230.906	184.594	176.849
3672	BT_RS09140	BT_1804	electron transfer flavoprotein subunit beta/FixA family protein	-0.114122	0.643372	0.81399	0.191538	766.164	0.24649	-0.462989	552.463	680.336	727.903	980.195	531.92	681.837	893.543	1081.11
3919	BT_RS18900	BT_3747	DUF2007-related protein	-0.113363	0.733531	0.869044	0.134581	49.5761	0.332998	-0.340432	54.9963	50.5234	39.2685	44.8509	44.5874	68.9091	20.0646	73.4089
3228	BT_RS09170	BT_1810	GAF domain-containing protein	-0.113354	0.495787	0.713117	0.304705	576.253	0.166419	-0.681133	404.973	605.589	623.507	581.43	594.499	662.494	622.002	515.531
3416	BT_RS21185	BT_4200	M56 family metallopeptidase	-0.113287	0.557547	0.757702	0.253719	755.409	0.19316	-0.58649	976.601	675.491	552.632	699.673	940.247	767.671	676.845	754.11
3120	BT_RS14695	BT_2899	hypothetical protein	-0.113204	0.460769	0.685689	0.336517	128.632	0.15348	-0.737582	107.493	134.96	127.383	122.321	122.029	126.938	137.777	150.155
3667	BT_RS05550	BT_1101	cation:proton antiporter	-0.113062	0.642806	0.813894	0.19192	1679.59	0.243784	-0.463779	1007.43	1729.56	1750.8	1965.28	1145.19	1807.35	1942.25	2088.82
2714	BT_RS00785	BT_0159	VIT1/CCC1 transporter family protein	-0.112986	0.353728	0.605013	0.45133	575.374	0.121834	-0.927382	597.46	546.76	507.617	555.335	530.356	565.78	613.976	685.706
3888	BT_RS12920	BT_2555	hypothetical protein	-0.112768	0.719271	0.858503	0.143107	34.8729	0.313738	-0.359433	53.3298	26.992	26.8175	27.726	43.023	42.3126	25.4151	33.3677
4334	BT_RS00690	BT_0139	RNA polymerase sigma-70 factor	-0.112701	0.88308	0.945387	0.0539998	2.71092	0.766334	-0.147066	2.49983	2.76841	2.8733	2.44641	3.12894	3.62679	2.67528	1.66838
4010	BT_RS12530	BT_2475	Rid family hydrolase	-0.112637	0.766038	0.886939	0.11575	12.9763	0.378532	-0.297562	9.99933	16.6104	13.4087	9.78564	14.8625	12.0893	12.0387	15.0155
3325	BT_RS22980	BT_4559	DMT family protein	-0.112587	0.525725	0.734118	0.279241	183.687	0.177429	-0.634545	234.984	159.876	152.285	159.832	204.946	183.757	195.295	178.517
2787	BT_RS16360	BT_3231	5-dehydro-4-deoxy-D-glucuronate isomerase	-0.112334	0.37039	0.617051	0.43134	333.192	0.125409	-0.895743	309.979	294.143	353.416	326.188	383.296	310.695	355.812	332.009
2885	BT_RS01260	BT_0255	sulfurtransferase TusA family protein	-0.11224	0.396861	0.638731	0.401361	1137.24	0.132477	-0.84724	1160.76	1101.83	1184.76	923.928	1188.22	1171.45	1020.62	1346.39
2244	BT_RS10540	BT_2080	L-serine ammonia-lyase, iron-sulfur-dependent, subunit alpha	-0.112173	0.219192	0.453524	0.659175	1439.8	0.0912955	-1.22868	1289.08	1362.06	1452.93	1429.52	1418.98	1561.94	1433.95	1569.95
2710	BT_RS09530	BT_1878	GH92 family glycosyl hydrolase	-0.112121	0.352728	0.604363	0.452561	1591	0.120649	-0.929312	1339.08	1586.99	1668.43	1519.22	1420.54	1707.01	1721.54	1765.15
3496	BT_RS05195	BT_1033	1,4-beta-mannosyl-N-acetylglucosamine phosphorylase	-0.111932	0.587796	0.780645	0.230774	422.094	0.206504	-0.542033	304.98	445.714	451.109	418.336	301.943	429.17	508.303	517.199
2266	BT_RS01245	BT_0252	transcription-repair coupling factor	-0.111715	0.225557	0.462164	0.646743	1411.03	0.0921833	-1.21188	1238.25	1361.36	1394.51	1431.97	1444.79	1451.93	1562.36	1403.11
3694	BT_RS17630	BT_3486	sulfatase-like hydrolase/transferase	-0.111185	0.653463	0.821364	0.184779	35.6472	0.247653	-0.448956	34.9977	42.9103	29.6908	28.5415	35.2006	38.6858	33.441	41.7096
3465	BT_RS05515			-0.111079	0.576821	0.772669	0.238959	74.6218	0.199054	-0.558034	57.4962	72.6707	78.537	76.6542	62.5789	87.043	73.5701	88.4244
2860	BT_RS17985	BT_3562	DUF6359 domain-containing protein	-0.111039	0.390286	0.6336	0.408618	9255.22	0.129251	-0.8591	7117.02	9615.37	9643.76	9222.15	9968.81	10313.4	9091.93	9069.34
2682	BT_RS03705	BT_0741	aspartate carbamoyltransferase regulatory subunit	-0.11102	0.346725	0.600083	0.460015	756.549	0.117986	-0.94096	677.455	649.884	766.214	816.286	792.405	715.687	811.947	822.514
2589	BT_RS20420	BT_4046	ATP-binding protein	-0.111001	0.317379	0.569175	0.498421	1943.13	0.111017	-0.999858	2108.19	1827.15	1815.93	1725.53	2157.41	2147.06	1930.21	1833.55
3322	BT_RS21405	BT_4242	YitT family protein	-0.110983	0.524898	0.733625	0.279925	140.518	0.174553	-0.635814	107.493	128.039	136.961	168.802	156.447	147.49	133.764	145.149
3296	BT_RS19965	BT_3957	helix-turn-helix domain-containing protein	-0.110868	0.518252	0.730406	0.285459	2444.41	0.171611	-0.646042	3040.63	2271.48	1983.54	2108.81	2998.31	2595.57	2386.35	2170.57
3833	BT_RS23170	BT_4597	ATP-dependent chaperone ClpB	-0.110711	0.702066	0.850439	0.153622	3168.14	0.289415	-0.382533	2057.36	2951.81	3279.4	3895.5	1802.27	2955.84	3491.24	4911.72
2412	BT_RS06925	BT_1368	UDP-N-acetylmuramate dehydrogenase	-0.110613	0.263993	0.508175	0.578408	1161.33	0.0990265	-1.117	1122.42	1182.8	1076.53	1084.58	1178.83	1324.99	1094.19	1226.26
2749	BT_RS21340	BT_4230	DUF3874 domain-containing protein	-0.110557	0.360828	0.609849	0.442699	359.139	0.120988	-0.913788	368.309	337.746	333.303	343.313	368.433	375.977	424.031	321.998
3705	BT_RS21620	BT_4282	glycosyltransferase family 4 protein	-0.110522	0.659267	0.826175	0.180938	46.5913	0.250659	-0.440925	52.4965	48.4471	43.0995	35.0652	46.9341	62.8644	32.1033	51.7199
4229	BT_RS23450	BT_4654	ROK family protein	-0.110146	0.84756	0.930563	0.0718298	5.81878	0.572982	-0.192233	4.99967	6.92102	4.78884	5.70829	4.69341	12.0893	4.01292	3.33677
3027	BT_RS21450	BT_4251	right-handed parallel beta-helix repeat-containing protein	-0.109938	0.436875	0.670106	0.359643	1690.68	0.141403	-0.777481	1957.37	1447.18	1690.46	1413.21	1951.68	1771.08	1716.19	1578.29
3318	BT_RS16840	BT_3326	tRNA-dihydrouridine synthase family protein	-0.109759	0.524186	0.733513	0.280515	461.103	0.172331	-0.636906	356.643	396.574	467.391	552.073	416.149	505.333	444.096	550.567
3007	BT_RS07890	BT_1560	carboxylating nicotinate-nucleotide diphosphorylase	-0.109665	0.431945	0.666507	0.364571	3358.37	0.139547	-0.785868	2475.67	3362.92	3644.31	3440.47	3371.44	3573.6	3658.44	3340.11
3082	BT_RS00990	BT_0201	histidinol dehydrogenase	-0.109157	0.451951	0.68086	0.344908	611.342	0.145124	-0.752166	464.136	603.513	641.704	641.775	550.694	660.076	671.495	657.344
2462	BT_RS17975	BT_3560	TonB-dependent receptor	-0.108483	0.279608	0.52751	0.55345	16227.4	0.100335	-1.0812	13927.4	16260.9	16456.4	15828.3	17935.1	17632.3	15453.7	16325.1
2746	BT_RS22695	BT_4500	fimbrillin family protein	-0.108313	0.359573	0.608366	0.444213	552.206	0.118222	-0.916179	489.134	499.697	566.041	568.383	508.453	563.362	601.937	620.639
3431	BT_RS13895	BT_2742a	30S ribosomal protein S21	-0.107462	0.564448	0.763218	0.248376	2069.27	0.186486	-0.576248	2490.67	1849.99	1734.52	1896.78	2796.49	2168.82	1754.98	1861.92
3264	BT_RS10455	BT_2063	PepSY domain-containing protein	-0.107303	0.506722	0.721219	0.29523	88.573	0.161613	-0.663951	87.4941	84.4364	83.3258	85.6244	87.6104	90.6698	104.336	85.0876
2354	BT_RS21870	BT_4332	3'-5' exonuclease domain-containing protein 2	-0.10678	0.248455	0.490054	0.604752	1924.55	0.0925219	-1.15411	1899.87	1769.7	1883.93	1864.98	2151.93	2086.61	1914.16	1825.21
3187	BT_RS10760	BT_2126	hypothetical protein	-0.106597	0.480601	0.699946	0.318216	793.523	0.151129	-0.705337	960.769	761.312	642.662	693.15	911.305	784.596	798.57	795.819
2587	BT_RS13945	BT_2752	primosomal protein N'	-0.106544	0.316958	0.568858	0.498998	1479.66	0.106467	-1.00073	1289.08	1483.17	1487.41	1442.57	1536.31	1699.76	1520.9	1378.09
2642	BT_RS10000	BT_1974	Xaa-Pro peptidase family protein	-0.105868	0.333002	0.585212	0.477553	1775.18	0.109358	-0.968084	1539.9	1706.72	1680.88	1912.28	1752.21	1844.83	2027.86	1736.79
3252	BT_RS07305	BT_1442	adenosylmethionine--8-amino-7-oxononanoate transaminase	-0.105508	0.504536	0.720345	0.297108	1418.97	0.158096	-0.66737	1608.23	1291.46	1351.41	1214.24	1173.35	1370.93	1685.42	1656.71
2891	BT_RS23575	BT_4679	magnesium/cobalt transporter CorA	-0.105344	0.397647	0.638761	0.400503	702.05	0.124545	-0.845832	624.958	739.165	644.578	693.15	633.611	691.508	818.635	770.794
2871	BT_RS09280	BT_1832	murein L,D-transpeptidase catalytic domain family protein	-0.105288	0.393452	0.636072	0.405108	769.203	0.123378	-0.853373	864.109	697.639	684.804	718.429	838.557	707.224	838.7	804.161
1922	BT_RS19825	BT_3928	DoxX family protein	-0.105281	0.139116	0.336065	0.856622	3260.37	0.0711797	-1.47909	3160.62	3111.69	3202.78	3092.26	3408.98	3279.83	3550.09	3276.71
2859	BT_RS09345	BT_1844	transcriptional repressor	-0.104948	0.39016	0.6336	0.408757	2420.03	0.122128	-0.859327	2465.67	2157.28	2562.03	2147.13	2816.83	2301.8	2647.19	2262.33
3558	BT_RS04840	BT_0961	DUF1893 domain-containing protein	-0.104841	0.608124	0.792919	0.216008	165.602	0.204467	-0.512753	136.658	151.57	172.398	175.326	114.206	180.131	205.996	188.527
3384	BT_RS14250	BT_2810	metallophosphoesterase	-0.104493	0.547637	0.751383	0.261507	1673.49	0.173777	-0.601304	1407.41	1871.44	1791.03	1380.59	1648.95	1372.14	2129.52	1786.84
3400	BT_RS16970	BT_3352	Cof-type HAD-IIB family hydrolase	-0.104479	0.551585	0.753238	0.258387	439.229	0.175481	-0.595386	509.966	382.04	347.67	455.032	522.533	377.186	512.316	407.086
3075	BT_RS07930	BT_1568	transcriptional regulator	-0.104428	0.448599	0.677176	0.348141	149.194	0.137813	-0.757752	136.658	152.262	147.496	138.63	160.358	153.534	137.777	166.838
3706	BT_RS03930	BT_0786	DUF4396 domain-containing protein	-0.104419	0.660294	0.827015	0.180263	228.403	0.237581	-0.439508	219.152	236.007	172.398	249.534	158.794	211.563	232.749	347.024
3521	BT_RS01545	BT_0315	hypothetical protein	-0.10418	0.595962	0.785647	0.224782	2848.42	0.196486	-0.530217	2204.02	2729.65	2818.71	3226.82	2315.42	2688.66	2764.9	4039.16
3309	BT_RS18800	BT_3729	peptide chain release factor N(5)-glutamine methyltransferase	-0.104151	0.522273	0.732493	0.282103	242.817	0.162776	-0.639846	244.984	267.843	184.849	239.748	274.565	267.174	258.164	205.211
3722	BT_RS22505	BT_4462	1-acyl-sn-glycerol-3-phosphate acyltransferase	-0.103971	0.66385	0.827717	0.17793	49.1839	0.239232	-0.434603	39.9973	53.9839	45.0151	52.1901	61.7966	61.6555	38.7915	40.0412
3462	BT_RS06750	BT_1333	dihydroorotate dehydrogenase-like protein	-0.10371	0.574834	0.770928	0.240458	3358.53	0.184884	-0.560947	2239.02	3646.68	3517.88	3545.66	2830.91	3655.81	3483.21	3949.07
3484	BT_RS09040	BT_1784	hypothetical protein	-0.103642	0.583435	0.777269	0.234008	329.886	0.188999	-0.548375	254.983	347.435	348.627	318.033	278.476	326.411	306.319	458.806
2850	BT_RS06670	BT_1317	riboflavin synthase	-0.103615	0.387828	0.63182	0.411361	1296.25	0.119985	-0.863563	1470.73	1234.02	1167.52	1128.61	1432.27	1367.3	1321.59	1247.95
2384	BT_RS19900	BT_3944	chloride channel protein	-0.10319	0.257798	0.502158	0.58872	1494.03	0.0911884	-1.13161	1367.41	1399.43	1503.7	1493.13	1545.7	1486.98	1682.75	1473.18
3348	BT_RS21180	BT_4199	M56 family metallopeptidase	-0.103058	0.534721	0.741299	0.271872	334.467	0.166005	-0.620815	372.475	267.151	323.725	327.004	383.296	291.352	303.644	407.086
3592	BT_RS04910	BT_0975	threonine/serine exporter family protein	-0.102871	0.616646	0.796852	0.209964	398.348	0.205492	-0.500609	514.132	339.13	367.783	318.033	488.897	417.081	441.421	300.309
3554	BT_RS20415	BT_4045	aminoacyl-histidine dipeptidase	-0.102558	0.606223	0.791979	0.217367	3905.65	0.19896	-0.515472	2512.33	4018.34	4139.47	4395.38	3163.36	4101.9	4378.09	4536.34
2814	BT_RS22055	BT_4371	SurA N-terminal domain-containing protein	-0.102516	0.378533	0.624565	0.421897	12900	0.116416	-0.880603	10464.3	12909.8	13365.6	13030.4	13942.6	14013.9	13478	11995.7
3701	BT_RS01550	BT_0316	TonB-dependent receptor	-0.102497	0.657232	0.824514	0.182281	2082.34	0.230986	-0.443738	1511.57	2108.14	1948.1	2462.72	1486.25	2110.79	1979.71	3051.48
3245	BT_RS15325	BT_3020	DUF4832 domain-containing protein	-0.102388	0.501487	0.717319	0.29974	313.043	0.152328	-0.672151	321.645	316.291	289.246	276.444	257.356	315.531	342.436	385.397
2697	BT_RS22190	BT_4399	lactonase family protein	-0.102101	0.34941	0.601525	0.456664	421.766	0.109114	-0.935734	383.308	436.716	388.854	419.967	454.479	463.02	424.031	403.749
2917	BT_RS21110	BT_4184	HAD family hydrolase	-0.101874	0.405193	0.644948	0.392338	352.447	0.122388	-0.832382	375.808	294.835	331.388	359.622	380.949	355.426	367.851	353.698
3258	BT_RS03695	BT_0739	PorT family protein	-0.101828	0.506199	0.721167	0.295678	692.238	0.153178	-0.664767	540.797	658.189	722.157	748.602	627.353	667.33	849.401	724.079
3657	BT_RS04285	BT_0855	ATP-binding protein	-0.101826	0.637969	0.809978	0.195201	266.448	0.216402	-0.470541	236.651	247.772	273.922	266.659	168.181	278.054	304.982	355.366
3041	BT_RS14885	BT_2935	hypothetical protein	-0.101446	0.440643	0.672775	0.355913	710.19	0.131558	-0.771107	596.627	748.854	628.296	767.357	722.786	789.432	775.83	652.338
2793	BT_RS07300	BT_1441	DUF4421 domain-containing protein	-0.101372	0.372755	0.619214	0.428576	636.817	0.113732	-0.891325	679.955	573.752	645.535	561.043	709.488	656.449	612.639	655.675
3445	BT_RS20830	BT_4127	glucosamine-6-phosphate deaminase	-0.100968	0.568468	0.766154	0.245294	2046.85	0.177041	-0.570309	1399.07	2031.32	2196.16	2272.72	1755.34	2155.52	2287.36	2277.35
2834	BT_RS02065	BT_0423	translation initiation factor IF-3	-0.100926	0.384627	0.629145	0.414961	2989.23	0.116087	-0.869403	2409.01	2982.96	3138.6	3009.08	3020.21	3287.08	3175.55	2891.31
3293	BT_RS16830	BT_3324	chondroitinase	-0.100814	0.516875	0.728773	0.286615	98.1224	0.155537	-0.64817	94.9936	85.1285	99.6078	99.4874	100.908	102.759	100.323	101.771
3676	BT_RS20745	BT_4110	pectinesterase family protein	-0.100722	0.645541	0.815355	0.190076	61.1474	0.218977	-0.459966	68.3288	55.3681	54.5928	55.452	50.8453	61.6555	56.1808	86.756
3796	BT_RS06625	BT_1309	hypothetical protein	-0.100386	0.689641	0.842766	0.161377	1530.49	0.251379	-0.399342	2091.53	1392.51	1173.27	1252.56	2063.54	1466.43	1013.93	1790.18
3879	BT_RS03545	BT_0708	DUF4248 domain-containing protein	-0.100152	0.716937	0.857664	0.144519	82.2183	0.276239	-0.362555	101.66	69.9023	92.9035	54.6365	97.7795	79.7894	111.024	50.0515
2990	BT_RS09165	BT_1809	DUF4132 domain-containing protein	-0.100084	0.426932	0.662492	0.369641	1960.05	0.125979	-0.794452	1629.06	1909.51	2012.27	2015.84	1763.94	2095.08	2286.02	1968.69
2458	BT_RS22785	BT_4518	type I restriction-modification system subunit M	-0.0999961	0.278807	0.526648	0.554697	968.745	0.0923322	-1.083	922.438	964.79	884.977	971.225	1063.06	1036.05	969.788	937.632
3893	BT_RS16670	BT_3291	S41 family peptidase	-0.0998034	0.72181	0.860869	0.141577	46.1278	0.280315	-0.356041	53.3298	31.8367	56.5083	38.3271	53.192	61.6555	44.1421	30.0309
3483	BT_RS20265	BT_4015	site-specific integrase	-0.0996143	0.582813	0.776916	0.234471	436.203	0.181354	-0.549281	551.63	377.195	389.811	366.962	505.324	469.065	355.812	473.821
3987	BT_RS05560	BT_1103	RNA polymerase sigma factor	-0.0993016	0.759776	0.884728	0.119314	197.363	0.324754	-0.305775	107.493	174.41	202.089	276.444	111.077	197.056	216.697	293.636
2888	BT_RS09840	BT_1940	toprim domain-containing protein	-0.0991515	0.39747	0.638761	0.400695	1452.89	0.11718	-0.846148	1294.91	1464.49	1466.34	1383.04	1315.72	1430.17	1720.2	1548.26
3865	BT_RS19005	BT_3769	DUF4890 domain-containing protein	-0.0990083	0.712019	0.855351	0.147508	1105.29	0.268209	-0.369146	1079.09	878.277	960.641	1348.79	824.476	878.893	995.203	1876.93
3229	BT_RS03045	BT_0617	Fe-S cluster domain-containing protein	-0.0985777	0.497315	0.713546	0.303368	623.554	0.14524	-0.67872	479.968	587.594	615.845	724.953	635.175	602.047	668.819	674.027
3212	BT_RS12335	BT_2434	FAD-dependent oxidoreductase	-0.09852	0.489806	0.708023	0.309976	1886.3	0.142655	-0.690617	1444.07	1935.81	1955.76	1949.79	1661.47	2024.96	2101.43	2017.08
3889	BT_RS18125	BT_3592	NPCBM/NEW2 domain-containing protein	-0.0985057	0.718931	0.858503	0.143313	41.2289	0.273712	-0.359888	33.3311	37.3735	37.3529	49.7437	37.5473	26.5965	49.4926	58.3935
3083	BT_RS22425	BT_4446	sugar phosphate isomerase/epimerase	-0.0982117	0.452392	0.681303	0.344485	266.389	0.130699	-0.751433	290.814	267.151	234.653	236.486	268.307	280.472	299.631	253.594
2928	BT_RS13885	BT_2741	ribosome-associated translation inhibitor RaiA	-0.0979882	0.408578	0.647707	0.388725	8141.25	0.118572	-0.826399	7346.18	8009.69	7609.46	8494.75	8940.17	8902.57	6959.73	8867.46
3004	BT_RS22745	BT_4510	DUF3874 domain-containing protein	-0.0979561	0.430632	0.665587	0.365894	606.11	0.124292	-0.788111	526.631	609.05	550.716	657.269	700.101	609.301	568.496	627.313
3049	BT_RS18680	BT_3705	DUF6377 domain-containing protein	-0.0976195	0.442248	0.674052	0.354334	1204.04	0.127042	-0.768402	1410.74	1094.21	1067.91	1081.31	1314.94	1248.83	1159.73	1254.63
2673	BT_RS01455	BT_0296	xanthan lyase	-0.0975651	0.34294	0.595686	0.464782	404.911	0.102876	-0.948373	376.641	388.269	395.558	402.842	416.932	398.947	401.292	458.806
3607	BT_RS12730	BT_2517	4-hydroxy-3-methylbut-2-en-1-yl diphosphate synthase	-0.097455	0.622276	0.800631	0.206017	2322.53	0.197827	-0.492627	1614.89	2398.13	2481.58	2479.03	1806.18	2403.35	2375.65	3021.44
3333	BT_RS22285	BT_4418	cell division protein ZapA	-0.0969172	0.531038	0.739757	0.274874	4609.15	0.154715	-0.626422	5697.12	4015.57	4125.11	3981.94	5495.21	4412.6	4677.72	4467.93
3213	BT_RS09275	BT_1831	L,D-transpeptidase	-0.0968188	0.490399	0.708223	0.309451	926.687	0.140383	-0.689675	735.784	920.495	1031.52	892.94	828.388	971.98	1051.38	981.01
3758	BT_RS00720	BT_0146	glycoside hydrolase family 88 protein	-0.0965697	0.675195	0.834065	0.170571	105.972	0.230461	-0.419029	79.9947	90.6653	106.312	131.291	75.8769	122.102	129.751	111.782
3441	BT_RS03580	BT_0715	ATP synthase F0 subunit C	-0.0964158	0.566686	0.764639	0.246657	613.985	0.168283	-0.572939	528.298	681.028	521.983	639.329	521.751	713.269	553.782	752.441
3753	BT_RS15355	BT_3027	hypothetical protein	-0.0963527	0.673442	0.832922	0.1717	40.9426	0.228633	-0.421429	46.6635	39.4498	37.3529	34.2497	42.2407	35.059	44.1421	48.3832
3635	BT_RS11255	BT_2225	DsbA family protein	-0.0962749	0.630291	0.805073	0.200459	103.425	0.200024	-0.481317	122.492	95.51	93.8612	90.5172	137.673	103.968	88.2842	95.0979
3294	BT_RS07810	BT_1545	Crp/Fnr family transcriptional regulator	-0.0962521	0.519134	0.730406	0.28472	295.465	0.149302	-0.64468	251.65	283.762	306.486	297.647	265.96	264.756	339.76	353.698
3183	BT_RS15900	BT_3140	helix-turn-helix domain-containing protein	-0.0961434	0.479393	0.699285	0.319308	579.306	0.135934	-0.707279	592.46	640.886	531.561	477.05	667.247	610.51	572.509	542.225
4015	BT_RS15155	BT_2989	hypothetical protein	-0.0958346	0.767576	0.887635	0.114879	26.2898	0.324261	-0.295547	36.6642	22.1473	22.9864	21.2022	32.8539	29.0143	32.1033	13.3471
3094	BT_RS05745	BT_1138	site-specific integrase	-0.0955991	0.455098	0.68206	0.341895	266.609	0.127987	-0.746942	267.482	251.925	225.075	284.599	266.742	257.502	280.904	298.641
3704	BT_RS08700	BT_1716	CDP-glycerol glycerophosphotransferase family protein	-0.0953832	0.658741	0.825958	0.181285	62.5428	0.215969	-0.441652	47.4968	75.4391	64.1704	54.6365	71.1835	56.8197	58.8561	71.7405
3052	BT_RS17505	BT_3459	GNAT family N-acetyltransferase	-0.0952961	0.443223	0.674274	0.353378	3436.08	0.124284	-0.766762	2793.15	3685.44	3488.19	3323.86	3399.6	4005.19	3456.46	3336.77
2966	BT_RS02050	BT_0420	peptide deformylase	-0.0952273	0.421648	0.659329	0.37505	1107.24	0.118506	-0.803565	1096.59	1168.27	889.766	1125.35	1072.45	1138.81	1197.19	1169.54
3964	BT_RS08000			-0.0951442	0.749606	0.878007	0.125167	93.6016	0.298109	-0.319159	137.491	81.668	73.7481	70.9459	146.278	87.043	68.2196	83.4192
3688	BT_RS04240	BT_0848	hypothetical protein	-0.0949718	0.652102	0.820962	0.185685	292.939	0.210653	-0.450844	379.975	280.993	246.146	228.332	384.86	313.113	258.164	251.926
3261	BT_RS01255	BT_0254	YgiQ family radical SAM protein	-0.0947967	0.506724	0.721219	0.295229	528.613	0.142777	-0.663947	495.8	557.834	471.222	517.008	447.439	541.601	654.105	543.893
2776	BT_RS11500	BT_2276	AI-2E family transporter	-0.0937936	0.367738	0.614975	0.434461	519.185	0.104132	-0.900719	499.133	499.005	478.884	533.317	535.831	541.601	581.873	483.832
3135	BT_RS15265	BT_3008	SAM-dependent methyltransferase	-0.0937289	0.464848	0.68845	0.332689	219.498	0.12824	-0.730887	195.82	202.786	215.498	234.855	211.986	245.413	226.061	223.564
2767	BT_RS03095	BT_0627	YebC/PmpR family DNA-binding transcriptional regulator	-0.0936895	0.366805	0.614975	0.435564	3856.62	0.103814	-0.902474	3298.11	4021.11	3666.33	3937.91	3699.19	4267.53	3935.33	4027.48
3629	BT_RS09985	BT_1971	catalase	-0.0936889	0.627056	0.802044	0.202694	3156.35	0.192825	-0.485875	2274.01	3435.59	3560.98	2942.22	2517.23	3012.66	3520.67	3987.44
3907	BT_RS15985	BT_3157	RagB/SusD family nutrient uptake outer membrane protein	-0.0935959	0.727427	0.86446	0.13821	48.5519	0.26853	-0.34855	59.996	39.4498	48.8462	39.1426	53.192	30.2233	50.8303	66.7354
2771	BT_RS06665	BT_1316	nitroreductase family protein	-0.0932786	0.366632	0.614975	0.435769	1059.63	0.103322	-0.9028	1002.43	1036.08	1083.24	981.011	1097.48	1216.18	977.814	1082.78
3223	BT_RS23705	BT_4705	RNA polymerase sigma-70 factor	-0.0932287	0.493997	0.711644	0.306276	213.457	0.136306	-0.683966	239.984	205.554	196.342	184.296	219.808	232.115	205.996	223.564
3162	BT_RS06340	BT_1255	hypothetical protein	-0.0931913	0.474029	0.696052	0.324195	197.828	0.130166	-0.715939	199.153	201.402	180.06	183.481	184.608	220.025	215.36	198.538
3311	BT_RS22735	BT_4508	SEC-C metal-binding domain-containing protein	-0.093099	0.522181	0.732493	0.282179	2333.58	0.14547	-0.639986	2737.32	2112.99	2191.37	1994.64	2816.05	2432.37	2161.62	2222.29
3249	BT_RS10285			-0.0929709	0.502897	0.718668	0.298521	845.874	0.138775	-0.669938	990.767	715.633	712.579	856.244	912.087	826.909	900.231	852.545
2899	BT_RS22755	BT_4512	alcohol dehydrogenase	-0.0927884	0.401092	0.642384	0.396756	509.643	0.110506	-0.839672	544.964	474.09	498.039	457.479	556.17	484.781	544.419	517.199
4363	BT_RS11610	BT_2296	TraG family conjugative transposon ATPase	-0.0927118	0.894305	0.951507	0.0485142	3.84058	0.697824	-0.132858	1.66656	3.46051	2.8733	6.52376	2.34671	4.83572	4.01292	5.00515
3504	BT_RS12590	BT_2486	PL29 family lyase N-terminal domain-containing protein	-0.0922426	0.591141	0.783072	0.228309	104.231	0.171715	-0.537183	114.159	110.736	89.0724	89.7017	105.602	112.431	120.387	91.7612
3100	BT_RS05445	BT_1082	sodium:solute symporter	-0.0921251	0.455623	0.682406	0.341394	1311.72	0.12348	-0.746073	1469.9	1204.26	1232.65	1175.09	1466.69	1264.54	1459.36	1221.26
3306	BT_RS07635	BT_1510	Rpn family recombination-promoting nuclease/putative transposase	-0.0920548	0.520348	0.730928	0.283706	916.47	0.143207	-0.642808	1074.93	833.983	903.175	738.816	1054.45	892.191	908.257	925.953
3943	BT_RS10460	BT_2064	DUF4374 domain-containing protein	-0.0918907	0.740564	0.872201	0.130437	25.6226	0.277527	-0.331106	25.8316	25.6078	24.902	22.8332	25.0315	22.9697	36.1162	21.689
2635	BT_RS16215	BT_3202	RHS repeat-associated core domain-containing protein	-0.0918709	0.331186	0.583774	0.479928	969.308	0.0945439	-0.971728	923.272	1024.31	921.373	886.416	1059.93	997.368	972.463	969.331
3096	BT_RS15400	BT_3036	TonB-dependent receptor family protein	-0.0916207	0.454914	0.68206	0.342071	342.567	0.122611	-0.747248	366.642	348.127	324.683	286.23	351.224	342.127	347.786	373.718
3171	BT_RS16655	BT_3288	TIGR00341 family protein	-0.0911136	0.475561	0.69632	0.322793	737.456	0.127707	-0.713459	583.294	762.696	712.579	798.345	757.204	784.596	785.194	715.737
2648	BT_RS22115	BT_4383	bifunctional ADP-dependent NAD(P)H-hydrate dehydratase/NAD(P)H-hydrate epimerase	-0.0910217	0.334868	0.587156	0.475127	985.289	0.094386	-0.964356	933.271	922.572	910.837	1050.33	1041.94	962.309	1036.67	1024.39
3794	BT_RS04475	BT_0893	tRNA (guanosine(37)-N1)-methyltransferase TrmD	-0.090964	0.689254	0.842766	0.161621	345.532	0.227485	-0.399868	424.138	303.141	281.584	332.712	488.115	354.217	345.111	235.242
3526	BT_RS09915	BT_1955	lipoprotein	-0.0909462	0.597359	0.786373	0.223764	8222.82	0.172181	-0.528202	5591.29	8457.48	8451.34	9353.44	7410.12	8612.42	9285.89	8620.54
3872	BT_RS05850	BT_1158	Na(+)-translocating NADH-quinone reductase subunit C	-0.0909272	0.714973	0.857171	0.145711	1387.6	0.248989	-0.365186	769.115	1415.35	1467.3	1722.27	1017.69	1513.58	1623.89	1571.62
3905	BT_RS06755	BT_1334	PhoH family protein	-0.0908451	0.726376	0.86371	0.138838	1602.72	0.259594	-0.34995	1138.26	1555.15	1849.45	1663.56	1068.53	1303.23	1784.41	2459.2
3926	BT_RS05555	BT_1102	6-phosphofructokinase	-0.0903075	0.735763	0.870129	0.133262	408.064	0.267601	-0.33747	233.318	418.029	439.615	488.467	258.92	493.244	437.408	495.51
3056	BT_RS14125	BT_2787	translational GTPase TypA	-0.0902614	0.444257	0.674362	0.352366	5518.31	0.117985	-0.765025	4484.7	5350.64	5782.04	5765.37	5503.03	5463.16	6260.15	5537.37
2744	BT_RS13940	BT_2751	DUF4091 domain-containing protein	-0.0902151	0.359804	0.608366	0.443933	508.16	0.0985163	-0.915738	496.633	487.932	496.124	488.467	502.978	533.138	571.172	488.837
4311	BT_RS05085	BT_1010	glycoside hydrolase family 95 protein	-0.0900728	0.876483	0.94364	0.0572565	5.31369	0.579511	-0.155429	5.83294	2.76841	4.78884	7.33923	6.25789	4.83572	4.01292	6.67354
3098	BT_RS23110	BT_4585	cation:proton antiporter	-0.0898568	0.454875	0.68206	0.342108	1374.57	0.12024	-0.747312	1384.07	1277.62	1348.54	1321.88	1642.7	1493.03	1284.13	1244.61
3669	BT_RS01980	BT_0406	hypothetical protein	-0.0896488	0.64377	0.81399	0.191269	1750.85	0.193863	-0.462434	1377.41	1786.31	1836.04	1782.62	1250.79	1745.7	1942.25	2285.69
3843	BT_RS23835	BT_4732	type II toxin-antitoxin system RelE/ParE family toxin	-0.0893706	0.705685	0.852588	0.151389	54.591	0.236645	-0.377657	65.8289	59.5208	49.8039	37.5116	66.49	58.0287	49.4926	50.0515
3482	BT_RS18760	BT_3721	DUF2007 domain-containing protein	-0.0891697	0.58227	0.776416	0.234876	621.695	0.162105	-0.550072	706.619	625.66	594.774	482.758	614.055	761.626	539.068	649.002
3673	BT_RS23570	BT_4678	L-serine ammonia-lyase	-0.0886986	0.6439	0.81399	0.191182	1066.29	0.191883	-0.462254	816.612	973.787	1144.53	1196.29	837.774	990.114	1186.49	1384.76
3226	BT_RS17460	BT_3450	UDP-N-acetylmuramoyl-L-alanine--D-glutamate ligase	-0.0884312	0.494949	0.712556	0.30544	2290.86	0.129577	-0.682459	1775.71	2382.91	2271.83	2452.12	2276.31	2483.14	2462.59	2222.29
4172	BT_RS12810	BT_2533	DUF4361 domain-containing protein	-0.0881495	0.831221	0.92485	0.0802837	11.2393	0.413583	-0.213136	13.3324	11.7657	12.451	6.52376	13.298	14.5072	8.02583	10.0103
2700	BT_RS19845	BT_3932	DNA primase	-0.0869688	0.350025	0.601921	0.455901	2177.26	0.0930605	-0.93454	2136.52	1952.42	2195.2	2166.7	2338.1	2271.58	2328.83	2028.76
3620	BT_RS16010	BT_3162	glycerophosphodiester phosphodiesterase family protein	-0.0867407	0.62541	0.801508	0.203835	364.18	0.177676	-0.488197	369.975	397.959	375.445	270.736	373.909	466.647	345.111	313.656
4103	BT_RS08595	BT_1694	efflux RND transporter permease subunit	-0.0867313	0.801375	0.906845	0.0961643	555.336	0.344763	-0.251568	333.311	506.619	579.449	733.108	247.186	542.81	605.95	894.254
3371	BT_RS07520	BT_1485	DUF5106 domain-containing protein	-0.0856043	0.541193	0.745404	0.266648	665.851	0.140103	-0.61101	770.782	580.673	652.24	583.877	780.671	660.076	679.52	618.971
3077	BT_RS05110	BT_1015	SDR family oxidoreductase	-0.0854931	0.450378	0.679516	0.346423	1909.53	0.113268	-0.754786	2017.37	1858.99	1762.29	1776.91	2231.72	2023.75	1761.67	1843.57
3944	BT_RS10110	BT_1996	IS256 family transposase	-0.0852908	0.740985	0.87231	0.130191	40.6788	0.258027	-0.330549	39.164	33.913	42.1418	44.8509	57.8854	32.6411	41.4668	33.3677
3597	BT_RS09495	BT_1871	glycoside hydrolase family 97 protein	-0.0849964	0.620054	0.799379	0.20757	377.978	0.171442	-0.495774	284.148	375.119	371.614	433.83	335.579	355.426	402.629	465.479
3037	BT_RS01005	BT_0204	dual specificity protein phosphatase family protein	-0.0849897	0.43996	0.671982	0.356587	383.892	0.110053	-0.772261	366.642	383.424	351.501	388.164	404.416	354.217	424.031	398.744
3409	BT_RS19835	BT_3930	SPOR domain-containing protein	-0.084811	0.555239	0.756272	0.25552	662.94	0.143765	-0.589927	531.631	671.339	655.113	712.721	565.556	702.389	729.013	735.758
4028	BT_RS02385	BT_0485	IS110 family transposase	-0.084668	0.771639	0.889536	0.112586	26.4559	0.291726	-0.290232	29.1647	18.6867	32.5641	22.8332	29.725	20.5518	28.0904	30.0309
3350	BT_RS21520	BT_4263	type I glyceraldehyde-3-phosphate dehydrogenase	-0.0846497	0.53486	0.741299	0.27176	60035.3	0.136399	-0.620605	65071.5	51180.9	63414.8	53434.5	73203.2	57539.1	56651.7	59786.6
3576	BT_RS03105	BT_0629	Nramp family divalent metal transporter	-0.0843527	0.613077	0.795783	0.212485	2891.16	0.166808	-0.505686	2425.67	3360.15	3083.05	2359.97	3279.91	3260.49	2977.58	2382.45
3537	BT_RS18885	BT_3744	PorT family protein	-0.0840096	0.601586	0.789699	0.220702	1440.2	0.160901	-0.52212	1552.4	1371.05	1378.23	1295.78	1914.13	1472.48	1322.92	1214.58
3935	BT_RS15510	BT_3058	helix-turn-helix domain-containing protein	-0.0836771	0.737151	0.870947	0.132443	4198.1	0.249315	-0.335628	6223.75	3413.45	2831.16	3838.42	5630.53	3790	3693.22	4164.29
3617	BT_RS04885	BT_0970	HAD family phosphatase	-0.0833495	0.624493	0.801508	0.204472	854.66	0.170277	-0.489493	900.773	842.98	783.454	796.714	1113.12	949.011	790.545	660.68
4472	BT_RS10080	BT_1990	HU family DNA-binding protein	-0.0833357	0.937135	0.972969	0.0281978	1.78395	1.05661	-0.0788711	1.66656	2.76841	0.957768	1.63094	3.91118	0	0	3.33677
3295	BT_RS15665	BT_3091	DUF6377 domain-containing protein	-0.0831946	0.518743	0.730406	0.285048	663.255	0.128927	-0.645284	722.452	612.51	572.745	668.686	738.431	602.047	643.404	745.768
2941	BT_RS16975	BT_3353	DEAD/DEAH box helicase	-0.0830798	0.411844	0.650441	0.385267	1112.17	0.101236	-0.820652	982.434	1074.14	1183.8	1079.68	1081.83	1143.65	1230.63	1121.15
3567	BT_RS23100	BT_4583	peptidase T	-0.0830157	0.609599	0.793692	0.214956	1977.64	0.16257	-0.510647	1488.23	2087.38	2031.43	2072.93	1618.45	2066.06	2164.3	2292.36
3700	BT_RS13480	BT_2669	hypothetical protein	-0.0829618	0.656855	0.824264	0.182531	2036.9	0.186742	-0.44426	2772.31	1795.31	1836.04	1510.25	2152.71	2045.51	2177.68	2005.4
3513	BT_RS09740	BT_1923	O-acetylhomoserine aminocarboxypropyltransferase/cysteine synthase	-0.0828803	0.593311	0.78442	0.226718	1073.78	0.155194	-0.534044	874.108	950.256	1135.91	1209.34	902.7	1113.43	1219.93	1184.55
2772	BT_RS08285	BT_1634	phosphotransferase	-0.0827391	0.366448	0.614975	0.435988	761.435	0.091612	-0.903147	743.284	730.167	755.679	733.108	823.694	788.223	806.596	710.732
3304	BT_RS19625	BT_3888	tRNA 2-thiouridine(34) synthase MnmA	-0.0824776	0.519772	0.730512	0.284187	859.806	0.128131	-0.643697	914.939	880.353	712.579	835.041	1016.12	834.162	842.712	842.534
3781	BT_RS18605	BT_3690	LrgB family protein	-0.0823932	0.683419	0.839381	0.165313	589.905	0.202042	-0.407802	456.636	543.992	626.38	662.977	412.238	628.644	734.364	654.007
3088	BT_RS12155	BT_2405	AAA family ATPase	-0.0822832	0.453595	0.681712	0.343331	473.89	0.109794	-0.749434	421.638	442.253	469.306	510.484	511.582	490.826	482.888	462.143
2980	BT_RS12595	BT_2488	site-specific integrase	-0.0821686	0.424435	0.660849	0.372189	484.921	0.102871	-0.798751	517.465	469.245	456.855	441.985	510.018	495.662	510.978	477.158
3850	BT_RS07290	BT_1439	RagB/SusD family nutrient uptake outer membrane protein	-0.081479	0.709343	0.85465	0.149143	1490.61	0.218596	-0.372738	973.268	1712.95	1393.55	1711.67	1113.12	1590.95	1582.43	1846.9
3575	BT_RS09995	BT_1973	NADP-specific glutamate dehydrogenase	-0.0814331	0.61236	0.795297	0.212993	7423.81	0.16071	-0.506708	8013.63	7004.76	6810.69	7024.46	6430.76	7398.66	6698.89	10008.6
3357	BT_RS15260	BT_3007	M15 family metallopeptidase	-0.0812087	0.537297	0.743125	0.269786	204.878	0.131639	-0.616906	205.82	182.023	194.427	212.838	192.43	205.518	234.087	211.885
3775	BT_RS09320	BT_1839	hypothetical protein	-0.0810633	0.680475	0.83694	0.167188	192.261	0.196844	-0.411814	228.318	204.17	181.976	131.291	180.696	189.802	183.257	238.579
3125	BT_RS05865	BT_1161	C1 family peptidase	-0.0809529	0.462464	0.68711	0.334922	969.082	0.110171	-0.734796	947.437	877.585	878.273	1066.63	1063.84	971.98	1019.28	927.622
4335	BT_RS14160	BT_2794	HlyD family secretion protein	-0.0808567	0.883025	0.945387	0.0540271	5.6825	0.549538	-0.147136	6.66622	4.84471	5.74661	4.89282	4.69341	7.25358	8.02583	3.33677
3671	BT_RS08505	BT_1677	HAD-IIIA family hydrolase	-0.0806198	0.643934	0.81399	0.191158	371.62	0.174424	-0.462205	294.147	312.83	416.629	420.783	323.063	391.694	446.771	367.045
3211	BT_RS05665	BT_1123	helix-turn-helix domain-containing protein	-0.0805844	0.489422	0.707689	0.310316	284.255	0.116582	-0.691228	270.815	249.849	296.908	288.676	296.467	278.054	299.631	293.636
3490	BT_RS07505	BT_1482	response regulator transcription factor	-0.0805157	0.585027	0.778304	0.232824	397.236	0.14745	-0.546056	332.478	393.806	375.445	439.538	344.184	386.858	446.771	458.806
3785	BT_RS20040	BT_3972	NUDIX domain-containing protein	-0.0802396	0.685181	0.840501	0.164195	6837.96	0.197925	-0.405404	7222.02	7616.58	6915.08	4840.63	9147.46	7035.98	6375.19	5550.72
3759	BT_RS04835	BT_0960	TonB-dependent receptor	-0.0801218	0.675238	0.834065	0.170543	840.567	0.191235	-0.41897	571.628	865.127	925.204	905.172	664.9	940.548	937.685	914.275
3764	BT_RS12740	BT_2519	glycine cleavage system protein GcvH	-0.0800402	0.67534	0.834065	0.170478	955.882	0.191104	-0.418831	814.112	822.217	937.655	1140.84	808.05	787.014	1107.56	1229.6
3734	BT_RS11365	BT_2247	RyR domain-containing protein	-0.0797967	0.666591	0.828775	0.17614	197.619	0.185216	-0.430831	259.983	158.491	181.976	168.802	204.946	195.847	220.71	190.196
3268	BT_RS12675	BT_2505	S1-like domain-containing RNA-binding protein	-0.0796855	0.508103	0.721886	0.294048	673.155	0.120408	-0.661794	603.293	730.167	614.887	670.316	677.416	759.208	720.987	608.96
3321	BT_RS11065	BT_2186	3-phosphoshikimate 1-carboxyvinyltransferase	-0.0796413	0.524756	0.733625	0.280042	673.518	0.125216	-0.636031	732.451	625.66	636.916	628.727	783.018	691.508	700.923	588.94
3477	BT_RS22795	BT_4520	restriction endonuclease subunit S	-0.0794963	0.580465	0.775122	0.236224	1077.62	0.143831	-0.552706	1156.59	1025	987.459	1026.68	1278.96	1227.06	1036.67	882.575
3503	BT_RS11980	BT_2371	DJ-1/PfpI family protein	-0.0794664	0.590628	0.782839	0.228686	335.583	0.147727	-0.537926	373.308	324.596	289.246	321.295	413.803	330.038	330.397	301.978
3064	BT_RS12880	BT_2547	SufE family protein	-0.0794121	0.445587	0.675215	0.351068	915.464	0.104107	-0.762793	869.109	911.498	907.006	869.291	849.508	881.31	1016.61	1019.38
3641	BT_RS03880	BT_0775	4Fe-4S binding protein	-0.0793803	0.633278	0.807021	0.198406	1195.33	0.166375	-0.477118	888.274	1137.82	1320.76	1300.67	1017.69	1194.42	1308.21	1394.77
4002	BT_RS04600	BT_0914a	DUF4295 domain-containing protein	-0.0793589	0.764294	0.886852	0.116739	8562.7	0.264665	-0.299846	12605.8	7942.56	5561.76	7200.6	12286.6	8360.96	7320.9	7222.44
3690	BT_RS19175	BT_3803	insulinase family protein	-0.0793047	0.652443	0.821012	0.185458	1328.91	0.176087	-0.450371	1052.43	1350.29	1275.75	1487.42	1045.07	1305.65	1424.59	1690.07
4252	BT_RS22335	BT_4428	hypothetical protein	-0.0792781	0.856596	0.93555	0.0672241	11.4159	0.438705	-0.180709	6.66622	15.2262	7.66214	13.863	9.38683	8.46251	13.3764	16.6838
2849	BT_RS22040	BT_4368	hypothetical protein	-0.0789658	0.387657	0.631763	0.411552	8333.87	0.0914089	-0.863873	8779.41	7857.43	7833.58	7954.91	9198.31	8403.28	7880.03	8764.02
3310	BT_RS21505	BT_4260	dCMP deaminase family protein	-0.0788517	0.522353	0.732493	0.282036	1624.61	0.123259	-0.639723	1822.38	1512.24	1477.84	1508.62	1731.09	1450.72	1840.59	1653.37
3192	BT_RS22280	BT_4417	ribonuclease Y	-0.0779148	0.4817	0.700854	0.317223	16245.4	0.110742	-0.703571	13710.7	15591	16950.6	16974	16782.1	15079	17052.2	17823.4
3587	BT_RS22345	BT_4430	cytochrome c biogenesis protein CcsA	-0.0779106	0.614609	0.796341	0.211401	108.594	0.154736	-0.503506	95.8269	106.584	102.481	117.428	107.166	112.431	121.725	105.108
4349	BT_RS15150	BT_2988	hypothetical protein	-0.0778108	0.887954	0.948045	0.0516098	8.39782	0.552264	-0.140894	16.6656	4.15261	6.70437	5.70829	10.1691	12.0893	6.68819	5.00515
3854	BT_RS21190	BT_4201	TonB-dependent receptor plug domain-containing protein	-0.0776484	0.709417	0.85465	0.149099	683.547	0.208374	-0.37264	928.271	618.047	501.87	613.234	844.032	641.942	588.561	732.421
3695	BT_RS20905	BT_4142	GyrI-like domain-containing protein	-0.0776418	0.653787	0.821525	0.184563	105.703	0.173112	-0.448507	96.6602	88.589	121.637	103.565	97.7795	107.595	102.998	126.797
3086	BT_RS07580	BT_1497	single-stranded DNA-binding protein	-0.077298	0.453824	0.681712	0.343113	1074.44	0.103194	-0.749056	969.935	1157.19	983.627	1068.27	1052.89	1083.2	1094.19	1186.22
3543	BT_RS14030	BT_2769	serine/threonine protein kinase	-0.0771927	0.602798	0.789985	0.219828	156.431	0.148339	-0.520382	148.323	170.257	139.834	152.493	184.608	155.952	156.504	143.481
3743	BT_RS23685	BT_4701	2-succinyl-5-enolpyruvyl-6-hydroxy-3- cyclohexene-1-carboxylic-acid synthase	-0.0766142	0.670574	0.831812	0.173553	1854.66	0.180116	-0.425361	1403.24	1926.81	1928.94	1959.57	1391.6	2014.08	1989.07	2223.96
3627	BT_RS03585	BT_0716	F0F1 ATP synthase subunit B	-0.0765467	0.626836	0.802044	0.202846	2282.5	0.157444	-0.486185	1840.71	2367.68	2228.73	2448.04	1816.35	2703.17	2414.44	2440.85
3815	BT_RS12780	BT_2527	nucleoside kinase	-0.0765381	0.694686	0.845459	0.158212	1681.79	0.195	-0.392504	1339.91	1820.23	1756.55	1628.49	1314.16	1647.77	1579.75	2367.44
2944	BT_RS03125	BT_0632	translation elongation factor 4	-0.0763238	0.412687	0.650852	0.384379	1500.29	0.0931717	-0.819174	1338.24	1560	1468.26	1474.37	1479.21	1522.04	1651.98	1508.22
3800	BT_RS23010	BT_4565	DUF4199 domain-containing protein	-0.0761675	0.689932	0.842766	0.161194	851.999	0.190921	-0.398947	1164.09	707.328	705.875	742.078	1006.74	847.46	793.22	849.208
3814	BT_RS09360	BT_1847	helix-turn-helix domain-containing protein	-0.0761312	0.694603	0.845459	0.158264	17957.7	0.193907	-0.392617	20650.3	13519.5	16590.5	19177.4	23177.6	16648.2	14042.5	19855.4
3777	BT_RS10940	BT_2161	50S ribosomal protein L9	-0.0758902	0.681411	0.837646	0.166591	9653.56	0.184855	-0.410539	11696.7	8854.06	8485.82	8565.7	12906.1	9351.08	9651.06	7717.95
4320	BT_RS23740	BT_4712	DUF1573 domain-containing protein	-0.0758741	0.87614	0.94364	0.0574266	10.6374	0.486795	-0.155865	11.6659	13.1499	6.70437	8.97017	3.91118	13.2982	17.3893	10.0103
2631	BT_RS17950	BT_3555	DUF4010 domain-containing protein	-0.0758631	0.329879	0.582147	0.481645	3088.01	0.0778596	-0.974358	3093.13	3107.54	2957.59	2865.56	3089.83	3110.58	3118.04	3361.8
4119	BT_RS00555	BT_0114	ACR3 family arsenite efflux transporter	-0.075563	0.808027	0.910688	0.0925741	21.2932	0.310995	-0.242972	15.8323	20.7631	24.902	21.2022	17.2092	29.0143	21.4022	20.0206
3344	BT_RS17980	BT_3561	DUF5689 domain-containing protein	-0.0753292	0.533314	0.740375	0.273017	5321.31	0.120922	-0.622956	4290.55	5376.94	5644.13	5418.8	5644.61	5689.23	4910.47	5595.76
3591	BT_RS16885	BT_3335	carbohydrate-binding family 9-like protein	-0.0749831	0.61616	0.796826	0.210306	4248.33	0.149578	-0.501299	4660.52	3958.82	4351.14	3585.62	5352.84	4337.64	4006.23	3733.84
3725	BT_RS07630	BT_1509	site-specific integrase	-0.0749542	0.664305	0.828018	0.177633	937.824	0.172714	-0.433978	1109.93	838.827	840.92	867.66	1246.1	917.578	844.05	837.529
4370	BT_RS12535	BT_2476	hypothetical protein	-0.0749086	0.896161	0.952146	0.0476138	5.98312	0.573959	-0.130512	4.99967	3.46051	8.61991	6.52376	4.69341	10.8804	5.35056	3.33677
3632	BT_RS10615	BT_2096	GntR family transcriptional regulator	-0.0747343	0.629411	0.804613	0.201066	116.38	0.154872	-0.482556	116.659	121.81	108.228	104.38	105.602	124.52	116.375	133.471
4324	BT_RS15045	BT_2969	beta-galactosidase	-0.0745544	0.879644	0.944539	0.0556931	9.16988	0.492366	-0.151421	6.66622	8.30522	10.5354	9.78564	7.04012	3.62679	17.3893	10.0103
3786	BT_RS16875	BT_3333	arylsulfatase	-0.0744211	0.685898	0.841159	0.16374	84.6338	0.184016	-0.404427	92.4938	76.1312	84.2836	76.6542	74.3124	99.1323	98.9853	75.0773
3851	BT_RS09110	BT_1798	DUF4925 domain-containing protein	-0.0744117	0.70895	0.85465	0.149384	1318.19	0.199353	-0.373266	1196.59	1353.06	1280.54	1310.46	1821.04	1464.02	1203.87	915.943
3126	BT_RS14150	BT_2792	helix-turn-helix domain-containing protein	-0.0743977	0.462739	0.687183	0.334664	669.738	0.101312	-0.734344	662.456	649.191	699.17	602.632	727.479	704.807	678.183	633.986
4426	BT_RS14525	BT_2864	glycosyltransferase family 4 protein	-0.0743803	0.920551	0.965249	0.0359519	3.50645	0.745749	-0.0997391	1.66656	5.53681	2.8733	4.07735	6.25789	3.62679	4.01292	0
3829	BT_RS01065	BT_0216	NADH peroxidase	-0.0741574	0.700527	0.849451	0.154575	36794.7	0.192813	-0.384609	42738	35496.5	36050.4	29115.5	51444.5	35632	30835.2	33045.7
3172	BT_RS08005	BT_1582	methyltransferase domain-containing protein	-0.0741014	0.476338	0.696797	0.322085	677.795	0.104045	-0.712206	620.792	658.189	644.578	715.167	628.918	719.314	726.338	709.063
3803	BT_RS16235	BT_3207	type IV secretion protein Rhs	-0.0739427	0.690465	0.842974	0.160858	296.182	0.185681	-0.398224	337.477	298.988	269.133	251.98	376.255	322.784	294.281	218.558
3916	BT_RS12685	BT_2507	hypothetical protein	-0.0738464	0.732531	0.868524	0.135174	73.3314	0.216076	-0.341761	94.9936	63.6734	68.9593	58.7139	76.6591	87.043	61.5314	75.0773
3917	BT_RS15235	BT_3002	helix-turn-helix transcriptional regulator	-0.0737734	0.73273	0.868539	0.135056	71.6563	0.21603	-0.341496	69.9953	74.747	53.635	82.3625	93.8683	67.7001	64.2067	66.7354
3856	BT_RS09685	BT_1908	hypothetical protein	-0.0737194	0.71059	0.854881	0.148381	588.531	0.19867	-0.371064	479.135	600.744	568.914	641.775	407.545	656.449	591.236	762.452
3940	BT_RS00695	BT_0140	TonB-dependent receptor	-0.0735195	0.739627	0.871596	0.130987	59.9952	0.221213	-0.332347	63.3291	50.5234	56.5083	61.9757	57.1032	55.6108	48.155	86.756
3788	BT_RS22270	BT_4415	sodium ion-translocating decarboxylase subunit beta	-0.0734338	0.686918	0.841964	0.163095	843.364	0.182199	-0.403041	594.96	785.536	893.597	1012.81	775.978	811.193	1021.96	850.876
3626	BT_RS23050	BT_4572	phosphopyruvate hydratase	-0.0733471	0.626013	0.801593	0.203417	23706	0.150503	-0.487347	17491.3	24812.5	25163.4	24944.4	21841.6	22885.1	25706.7	26802.6
3449	BT_RS07500	BT_1481	hypothetical protein	-0.0730518	0.570833	0.767914	0.243491	1525.18	0.128879	-0.566825	1331.58	1543.39	1605.22	1462.14	1315.72	1501.49	1680.07	1761.81
3887	BT_RS04220	BT_0843	hypothetical protein	-0.0729837	0.718599	0.858363	0.143513	51.0318	0.202546	-0.360331	54.9963	48.4471	47.8884	48.9282	58.6677	50.7751	53.5056	45.0464
4029	BT_RS04280	BT_0854	hypothetical protein	-0.072632	0.771902	0.889536	0.112438	1910.36	0.250552	-0.289888	1521.56	1779.39	1692.38	2452.93	1172.57	2080.57	1867.34	2716.13
4333	BT_RS11555	BT_2285	hypothetical protein	-0.0723433	0.881972	0.94513	0.054545	11.2559	0.487261	-0.148469	6.66622	14.5341	12.451	9.78564	5.47565	21.7608	9.36347	10.0103
3118	BT_RS04165	BT_0831	DEAD/DEAH box helicase	-0.0722072	0.460553	0.685689	0.33672	1943.89	0.0978502	-0.737937	1942.37	1834.76	1944.27	1864.98	2187.91	2003.2	2011.81	1761.81
3542	BT_RS08180	BT_1613	OmpH family outer membrane protein	-0.071221	0.602825	0.789985	0.219809	6138.43	0.136873	-0.520342	7187.02	5562.42	5777.25	5423.69	7238.03	6199.4	5569.93	6149.67
3598	BT_RS10165	BT_2007	tRNA (adenosine(37)-N6)-threonylcarbamoyltransferase complex dimerization subunit type 1 TsaB	-0.0712098	0.620119	0.799379	0.207525	751.115	0.14366	-0.495682	881.608	732.244	657.986	660.531	834.646	765.253	822.648	654.007
3780	BT_RS07495	BT_1480	DUF3805 domain-containing protein	-0.0711366	0.683545	0.839381	0.165233	847.059	0.174513	-0.40763	585.794	910.806	879.231	927.19	730.608	945.384	888.192	909.27
4006	BT_RS12445	BT_2458	FAD-dependent oxidoreductase	-0.0710484	0.765252	0.886932	0.116195	42.7702	0.237946	-0.298591	36.6642	51.2155	34.4796	43.2199	36.7651	45.9394	52.1679	41.7096
[truncated: 2,742 more rows]
