# Supplementary material for: Dual membrane-spanning anti-sigma 2 controls OMV biogenesis and colonization fitness in Bacteroides thetaiotaomicron
Source: J Bacteriol. 2026 Mar 5;208(4):e00442-25. doi: 10.1128/jb.00442-25 (PMC13088901; doi:10.1128/jb.00442-25)
Supplement: Data Set S6 — OMV proteomics data for Δdma2 vs Δdma2-das2. [file jb.00442-25-s0006.xlsx]

## Sheet: Sheet1
Supplemental Dataset 6: OMV Proteomics- Δdma2 vs Δdma2-das2
N: -Log Student's T-test p-value OMV_Delta_1558_OMV_Delta_1558_1559	N: Student's T-test q-value OMV_Delta_1558_OMV_Delta_1558_1559	N: Student's T-test Difference OMV_Delta_1558_OMV_Delta_1558_1559	N: Student's T-test Test statistic OMV_Delta_1558_OMV_Delta_1558_1559	T: Protein IDs	T: Majority protein IDs	Gene Names	T: Fasta headers
1.48672	0.016	6.14918	1.90771	Q8A7G7	Q8A7G7	BT_1557	tr|Q8A7G7|Q8A7G7_BACTN DUF4943 domain-containing protein OS=Bacteroides thetaiotaomicron (strain ATCC 29148 / DSM 2079 / JCM 5827 / CCUG 10774 / NCTC 10582 / VPI-5482 / E50) OX=226186 GN=BT_1557 PE=4 SV=1
0.94368	0.0300198	4.50894	1.3116	Q8A865	Q8A865	BT_1309	tr|Q8A865|Q8A865_BACTN DUF3568 family protein OS=Bacteroides thetaiotaomicron (strain ATCC 29148 / DSM 2079 / JCM 5827 / CCUG 10774 / NCTC 10582 / VPI-5482 / E50) OX=226186 GN=BT_1309 PE=4 SV=1
4.69221	0.0204	3.93703	2.9644	Q8A4E4	Q8A4E4	BT_2655	tr|Q8A4E4|Q8A4E4_BACTN DUF4906 domain-containing protein OS=Bacteroides thetaiotaomicron (strain ATCC 29148 / DSM 2079 / JCM 5827 / CCUG 10774 / NCTC 10582 / VPI-5482 / E50) OX=226186 GN=BT_2655 PE=4 SV=1
2.07997	0.0165161	3.77086	1.90857	Q8A2L1	Q8A2L1	BT_3294	tr|Q8A2L1|Q8A2L1_BACTN Putative alpha-glucosidase OS=Bacteroides thetaiotaomicron (strain ATCC 29148 / DSM 2079 / JCM 5827 / CCUG 10774 / NCTC 10582 / VPI-5482 / E50) OX=226186 GN=BT_3294 PE=4 SV=1
3.34203	0.0165714	3.74133	2.42692	Q8A4E1	Q8A4E1	BT_2658	tr|Q8A4E1|Q8A4E1_BACTN Fimbrillin_C domain-containing protein OS=Bacteroides thetaiotaomicron (strain ATCC 29148 / DSM 2079 / JCM 5827 / CCUG 10774 / NCTC 10582 / VPI-5482 / E50) OX=226186 GN=BT_2658 PE=4 SV=1
0.758271	0.0529103	3.72363	1.08947	Q8AA07	Q8AA07	BT_0658	tr|Q8AA07|Q8AA07_BACTN Gly-zipper_Omp domain-containing protein OS=Bacteroides thetaiotaomicron (strain ATCC 29148 / DSM 2079 / JCM 5827 / CCUG 10774 / NCTC 10582 / VPI-5482 / E50) OX=226186 GN=BT_0658 PE=4 SV=1
2.98604	0.016	3.60014	2.23904	Q8AAM0	Q8AAM0	BT_0444	tr|Q8AAM0|Q8AAM0_BACTN Lipoprotein OS=Bacteroides thetaiotaomicron (strain ATCC 29148 / DSM 2079 / JCM 5827 / CCUG 10774 / NCTC 10582 / VPI-5482 / E50) OX=226186 GN=BT_0444 PE=4 SV=1
2.27085	0.0182857	3.48912	1.91678	Q8A5V1	Q8A5V1	BT_2135	tr|Q8A5V1|Q8A5V1_BACTN Putative lipoprotein OS=Bacteroides thetaiotaomicron (strain ATCC 29148 / DSM 2079 / JCM 5827 / CCUG 10774 / NCTC 10582 / VPI-5482 / E50) OX=226186 GN=BT_2135 PE=4 SV=1
0.823682	0.0456115	3.48628	1.11985	Q8ABF3	Q8ABF3	BT_0157	tr|Q8ABF3|Q8ABF3_BACTN DUF4251 domain-containing protein OS=Bacteroides thetaiotaomicron (strain ATCC 29148 / DSM 2079 / JCM 5827 / CCUG 10774 / NCTC 10582 / VPI-5482 / E50) OX=226186 GN=BT_0157 PE=4 SV=1
2.77912	0.022	3.48117	2.11674	Q8A5W1	Q8A5W1	BT_2125	tr|Q8A5W1|Q8A5W1_BACTN Putative lipoprotein OS=Bacteroides thetaiotaomicron (strain ATCC 29148 / DSM 2079 / JCM 5827 / CCUG 10774 / NCTC 10582 / VPI-5482 / E50) OX=226186 GN=BT_2125 PE=4 SV=1
1.37778	0.0279494	3.13118	1.4138	Q8AA74	Q8AA74	BT_0591	tr|Q8AA74|Q8AA74_BACTN DUF3078 domain-containing protein OS=Bacteroides thetaiotaomicron (strain ATCC 29148 / DSM 2079 / JCM 5827 / CCUG 10774 / NCTC 10582 / VPI-5482 / E50) OX=226186 GN=BT_0591 PE=4 SV=1
3.69579	0.0173333	3.08966	2.22996	Q8A8Z3	Q8A8Z3	BT_1024	tr|Q8A8Z3|Q8A8Z3_BACTN SusD homolog OS=Bacteroides thetaiotaomicron (strain ATCC 29148 / DSM 2079 / JCM 5827 / CCUG 10774 / NCTC 10582 / VPI-5482 / E50) OX=226186 GN=BT_1024 PE=3 SV=1
1.36458	0.0277531	3.07	1.39449	Q8A0M2	Q8A0M2	BT_3999	tr|Q8A0M2|Q8A0M2_BACTN Membrane-bound lytic murein transglycosylase D presursor OS=Bacteroides thetaiotaomicron (strain ATCC 29148 / DSM 2079 / JCM 5827 / CCUG 10774 / NCTC 10582 / VPI-5482 / E50) OX=226186 GN=BT_3999 PE=3 SV=1
1.08379	0.0304957	3.02016	1.23257	Q8A9Y7	Q8A9Y7	BT_0678	tr|Q8A9Y7|Q8A9Y7_BACTN Cation efflux system protein czcC OS=Bacteroides thetaiotaomicron (strain ATCC 29148 / DSM 2079 / JCM 5827 / CCUG 10774 / NCTC 10582 / VPI-5482 / E50) OX=226186 GN=BT_0678 PE=3 SV=1
1.4007	0.0281	2.99267	1.39613	Q8A6V5	Q8A6V5	BT_1771	tr|Q8A6V5|Q8A6V5_BACTN Putative cell surface protein OS=Bacteroides thetaiotaomicron (strain ATCC 29148 / DSM 2079 / JCM 5827 / CCUG 10774 / NCTC 10582 / VPI-5482 / E50) OX=226186 GN=BT_1771 PE=4 SV=1
4.11891	0.017	2.93384	2.24339	Q8ABT1	Q8ABT1	BT_0029	tr|Q8ABT1|Q8ABT1_BACTN SusC homolog OS=Bacteroides thetaiotaomicron (strain ATCC 29148 / DSM 2079 / JCM 5827 / CCUG 10774 / NCTC 10582 / VPI-5482 / E50) OX=226186 GN=BT_0029 PE=3 SV=1
2.09148	0.0204762	2.92972	1.67065	Q8A762	Q8A762	BT_1663	tr|Q8A762|Q8A762_BACTN Pullulanase OS=Bacteroides thetaiotaomicron (strain ATCC 29148 / DSM 2079 / JCM 5827 / CCUG 10774 / NCTC 10582 / VPI-5482 / E50) OX=226186 GN=BT_1663 PE=3 SV=1
3.91871	0.0242	2.84914	2.15143	Q8A6Y1	Q8A6Y1	BT_1744	tr|Q8A6Y1|Q8A6Y1_BACTN S-layer protein OS=Bacteroides thetaiotaomicron (strain ATCC 29148 / DSM 2079 / JCM 5827 / CCUG 10774 / NCTC 10582 / VPI-5482 / E50) OX=226186 GN=BT_1744 PE=4 SV=1
1.88457	0.03144	2.81662	1.55791	Q8A6G6	Q8A6G6	BT_1918	tr|Q8A6G6|Q8A6G6_BACTN Choline-sulfatase OS=Bacteroides thetaiotaomicron (strain ATCC 29148 / DSM 2079 / JCM 5827 / CCUG 10774 / NCTC 10582 / VPI-5482 / E50) OX=226186 GN=BT_1918 PE=1 SV=1
1.08208	0.0360315	2.68983	1.17284	Q8A9T1	Q8A9T1	BT_0734	tr|Q8A9T1|Q8A9T1_BACTN TonB-dependent receptor OS=Bacteroides thetaiotaomicron (strain ATCC 29148 / DSM 2079 / JCM 5827 / CCUG 10774 / NCTC 10582 / VPI-5482 / E50) OX=226186 GN=BT_0734 PE=4 SV=1
1.41329	0.0298776	2.64809	1.32168	Q8A8K6	Q8A8K6	BT_1161	tr|Q8A8K6|Q8A8K6_BACTN Aminopeptidase OS=Bacteroides thetaiotaomicron (strain ATCC 29148 / DSM 2079 / JCM 5827 / CCUG 10774 / NCTC 10582 / VPI-5482 / E50) OX=226186 GN=BT_1161 PE=3 SV=1
5.95532	0.0154667	2.63021	2.32044	Q8A578	Q8A578	BT_2364	tr|Q8A578|Q8A578_BACTN SusC homolog OS=Bacteroides thetaiotaomicron (strain ATCC 29148 / DSM 2079 / JCM 5827 / CCUG 10774 / NCTC 10582 / VPI-5482 / E50) OX=226186 GN=BT_2364 PE=4 SV=1
3.09439	0.0153514	2.58708	1.82626	Q8A3Y0	Q8A3Y0	BT_2824	tr|Q8A3Y0|Q8A3Y0_BACTN Beta-glucanase OS=Bacteroides thetaiotaomicron (strain ATCC 29148 / DSM 2079 / JCM 5827 / CCUG 10774 / NCTC 10582 / VPI-5482 / E50) OX=226186 GN=BT_2824 PE=3 SV=1
3.29627	0.0150588	2.56152	1.85872	Q8ABT0	Q8ABT0	BT_0030	tr|Q8ABT0|Q8ABT0_BACTN SusD homolog OS=Bacteroides thetaiotaomicron (strain ATCC 29148 / DSM 2079 / JCM 5827 / CCUG 10774 / NCTC 10582 / VPI-5482 / E50) OX=226186 GN=BT_0030 PE=3 SV=1
0.76843	0.0831136	2.53756	0.964995	Q89ZP1	Q89ZP1	BT_4335	tr|Q89ZP1|Q89ZP1_BACTN Outer membrane lipoprotein-sorting protein OS=Bacteroides thetaiotaomicron (strain ATCC 29148 / DSM 2079 / JCM 5827 / CCUG 10774 / NCTC 10582 / VPI-5482 / E50) OX=226186 GN=BT_4335 PE=4 SV=1
2.00833	0.0294667	2.49977	1.49568	Q89ZV6	Q89ZV6	BT_4265	sp|Q89ZV6|GUAA1_BACTN GMP synthase [glutamine-hydrolyzing] 1 OS=Bacteroides thetaiotaomicron (strain ATCC 29148 / DSM 2079 / JCM 5827 / CCUG 10774 / NCTC 10582 / VPI-5482 / E50) OX=226186 GN=guaA1 PE=3 SV=1
1.99097	0.0281846	2.48253	1.48406	Q8A2G1	Q8A2G1	BT_3344	tr|Q8A2G1|Q8A2G1_BACTN DUF4973 domain-containing protein OS=Bacteroides thetaiotaomicron (strain ATCC 29148 / DSM 2079 / JCM 5827 / CCUG 10774 / NCTC 10582 / VPI-5482 / E50) OX=226186 GN=BT_3344 PE=4 SV=1
3.45798	0.0157778	2.45783	1.83592	Q8A204	Q8A204	BT_3504	tr|Q8A204|Q8A204_BACTN IPT/TIG domain-containing protein OS=Bacteroides thetaiotaomicron (strain ATCC 29148 / DSM 2079 / JCM 5827 / CCUG 10774 / NCTC 10582 / VPI-5482 / E50) OX=226186 GN=BT_3504 PE=1 SV=1
2.6006	0.0207826	2.445	1.63959	Q8A0S1	Q8A0S1	BT_3950	tr|Q8A0S1|Q8A0S1_BACTN Phosphoglucomutase/phosphomannomutase OS=Bacteroides thetaiotaomicron (strain ATCC 29148 / DSM 2079 / JCM 5827 / CCUG 10774 / NCTC 10582 / VPI-5482 / E50) OX=226186 GN=BT_3950 PE=3 SV=1
1.25063	0.0340656	2.43894	1.19985	Q8A1L2	Q8A1L2	BT_3649	tr|Q8A1L2|Q8A1L2_BACTN Putative modulator of DNA gyrase OS=Bacteroides thetaiotaomicron (strain ATCC 29148 / DSM 2079 / JCM 5827 / CCUG 10774 / NCTC 10582 / VPI-5482 / E50) OX=226186 GN=BT_3649 PE=1 SV=1
1.90254	0.0265974	2.42895	1.43724	Q8A8E0	Q8A8E0	BT_1227	tr|Q8A8E0|Q8A8E0_BACTN Lipoprotein OS=Bacteroides thetaiotaomicron (strain ATCC 29148 / DSM 2079 / JCM 5827 / CCUG 10774 / NCTC 10582 / VPI-5482 / E50) OX=226186 GN=BT_1227 PE=4 SV=1
2.22194	0.0285517	2.38975	1.51673	Q8A3A9	Q8A3A9	BT_3045	tr|Q8A3A9|Q8A3A9_BACTN SusD homolog OS=Bacteroides thetaiotaomicron (strain ATCC 29148 / DSM 2079 / JCM 5827 / CCUG 10774 / NCTC 10582 / VPI-5482 / E50) OX=226186 GN=BT_3045 PE=3 SV=1
2.20224	0.0289836	2.34702	1.49409	Q8A535	Q8A535	BT_2409	tr|Q8A535|Q8A535_BACTN Putative TonB-dependent outer membrane protein OS=Bacteroides thetaiotaomicron (strain ATCC 29148 / DSM 2079 / JCM 5827 / CCUG 10774 / NCTC 10582 / VPI-5482 / E50) OX=226186 GN=BT_2409 PE=3 SV=1
1.28678	0.0369231	2.25034	1.16669	Q8A673	Q8A673	BT_2013	tr|Q8A673|Q8A673_BACTN Putative phosphohydrolase OS=Bacteroides thetaiotaomicron (strain ATCC 29148 / DSM 2079 / JCM 5827 / CCUG 10774 / NCTC 10582 / VPI-5482 / E50) OX=226186 GN=BT_2013 PE=4 SV=1
1.4374	0.0321	2.19458	1.2066	Q8A2K7	Q8A2K7	BT_3298	tr|Q8A2K7|Q8A2K7_BACTN IPT/TIG domain-containing protein OS=Bacteroides thetaiotaomicron (strain ATCC 29148 / DSM 2079 / JCM 5827 / CCUG 10774 / NCTC 10582 / VPI-5482 / E50) OX=226186 GN=BT_3298 PE=4 SV=1
1.77542	0.0304615	2.1266	1.29051	Q8A242	Q8A242	BT_3464	tr|Q8A242|Q8A242_BACTN Putative peptidase OS=Bacteroides thetaiotaomicron (strain ATCC 29148 / DSM 2079 / JCM 5827 / CCUG 10774 / NCTC 10582 / VPI-5482 / E50) OX=226186 GN=BT_3464 PE=4 SV=1
2.61955	0.0285161	2.11974	1.4905	Q8A1U3	Q8A1U3	BT_3565	tr|Q8A1U3|Q8A1U3_BACTN Putative TonB-dependent receptor OS=Bacteroides thetaiotaomicron (strain ATCC 29148 / DSM 2079 / JCM 5827 / CCUG 10774 / NCTC 10582 / VPI-5482 / E50) OX=226186 GN=BT_3565 PE=4 SV=1
2.8031	0.0280635	2.04856	1.4896	Q8ABW9	Q8ABW9		tr|Q8ABW9|Q8ABW9_BACTN Fimbrillin family protein OS=Bacteroides thetaiotaomicron (strain ATCC 29148 / DSM 2079 / JCM 5827 / CCUG 10774 / NCTC 10582 / VPI-5482 / E50) OX=226186 GN=BT_p548229 PE=4 SV=1
0.440533	0.198423	1.98244	0.658072	Q8A9D1	Q8A9D1	BT_0884	tr|Q8A9D1|Q8A9D1_BACTN Outer membrane efflux protein oprM OS=Bacteroides thetaiotaomicron (strain ATCC 29148 / DSM 2079 / JCM 5827 / CCUG 10774 / NCTC 10582 / VPI-5482 / E50) OX=226186 GN=BT_0884 PE=3 SV=1
0.494738	0.180174	1.98184	0.700631	Q8A197	Q8A197	BT_3769	tr|Q8A197|Q8A197_BACTN DUF4890 domain-containing protein OS=Bacteroides thetaiotaomicron (strain ATCC 29148 / DSM 2079 / JCM 5827 / CCUG 10774 / NCTC 10582 / VPI-5482 / E50) OX=226186 GN=BT_3769 PE=4 SV=1
1.53914	0.0372093	1.98067	1.16981	Q8A0D4	Q8A0D4	BT_4087	tr|Q8A0D4|Q8A0D4_BACTN DUF4961 domain-containing protein OS=Bacteroides thetaiotaomicron (strain ATCC 29148 / DSM 2079 / JCM 5827 / CCUG 10774 / NCTC 10582 / VPI-5482 / E50) OX=226186 GN=BT_4087 PE=4 SV=1
0.830409	0.103477	1.96155	0.899413	Q8A7S2	Q8A7S2	BT_1452	tr|Q8A7S2|Q8A7S2_BACTN Putative outer membrane protein OS=Bacteroides thetaiotaomicron (strain ATCC 29148 / DSM 2079 / JCM 5827 / CCUG 10774 / NCTC 10582 / VPI-5482 / E50) OX=226186 GN=BT_1452 PE=4 SV=1
3.42939	0.0285614	1.93347	1.52276	Q8A8P9	Q8A8P9	BT_1118	tr|Q8A8P9|Q8A8P9_BACTN SusD homolog OS=Bacteroides thetaiotaomicron (strain ATCC 29148 / DSM 2079 / JCM 5827 / CCUG 10774 / NCTC 10582 / VPI-5482 / E50) OX=226186 GN=BT_1118 PE=3 SV=1
1.9362	0.0301982	1.93037	1.25466	Q8A621	Q8A621	BT_2065	tr|Q8A621|Q8A621_BACTN Putative TonB-linked outer membrane receptor OS=Bacteroides thetaiotaomicron (strain ATCC 29148 / DSM 2079 / JCM 5827 / CCUG 10774 / NCTC 10582 / VPI-5482 / E50) OX=226186 GN=BT_2065 PE=4 SV=1
1.33976	0.0524737	1.88288	1.07634	Q8A476	Q8A476	BT_2727	sp|Q8A476|RL3_BACTN 50S ribosomal protein L3 OS=Bacteroides thetaiotaomicron (strain ATCC 29148 / DSM 2079 / JCM 5827 / CCUG 10774 / NCTC 10582 / VPI-5482 / E50) OX=226186 GN=rplC PE=3 SV=1
4.02539	0.0291111	1.84141	1.53367	Q8AAG1	Q8AAG1	BT_0504	tr|Q8AAG1|Q8AAG1_BACTN TonB-dependent outer membrane receptor OS=Bacteroides thetaiotaomicron (strain ATCC 29148 / DSM 2079 / JCM 5827 / CCUG 10774 / NCTC 10582 / VPI-5482 / E50) OX=226186 GN=BT_0504 PE=3 SV=1
0.56203	0.168906	1.83393	0.726614	Q8A0Z8	Q8A0Z8	BT_3873	sp|Q8A0Z8|SYN_BACTN Asparagine--tRNA ligase OS=Bacteroides thetaiotaomicron (strain ATCC 29148 / DSM 2079 / JCM 5827 / CCUG 10774 / NCTC 10582 / VPI-5482 / E50) OX=226186 GN=asnS PE=3 SV=1
3.00866	0.0274146	1.81401	1.3919	Q8A4B5	Q8A4B5	BT_2688	tr|Q8A4B5|Q8A4B5_BACTN Outer membrane efflux protein OS=Bacteroides thetaiotaomicron (strain ATCC 29148 / DSM 2079 / JCM 5827 / CCUG 10774 / NCTC 10582 / VPI-5482 / E50) OX=226186 GN=BT_2688 PE=3 SV=1
2.16721	0.0294035	1.80375	1.24698	Q8AAE0	Q8AAE0	BT_0525	tr|Q8AAE0|Q8AAE0_BACTN Outer membrane protein OS=Bacteroides thetaiotaomicron (strain ATCC 29148 / DSM 2079 / JCM 5827 / CCUG 10774 / NCTC 10582 / VPI-5482 / E50) OX=226186 GN=BT_0525 PE=4 SV=1
1.17431	0.0738571	1.78737	0.992847	Q8A4R5	Q8A4R5	BT_2532	tr|Q8A4R5|Q8A4R5_BACTN SusD homolog OS=Bacteroides thetaiotaomicron (strain ATCC 29148 / DSM 2079 / JCM 5827 / CCUG 10774 / NCTC 10582 / VPI-5482 / E50) OX=226186 GN=BT_2532 PE=3 SV=1
4.37879	0.0296	1.78532	1.52769	Q8AAZ6	Q8AAZ6	BT_0316	tr|Q8AAZ6|Q8AAZ6_BACTN Putative hemin receptor OS=Bacteroides thetaiotaomicron (strain ATCC 29148 / DSM 2079 / JCM 5827 / CCUG 10774 / NCTC 10582 / VPI-5482 / E50) OX=226186 GN=BT_0316 PE=4 SV=1
0.867664	0.110105	1.7661	0.872194	Q8A636	Q8A636	BT_2050	tr|Q8A636|Q8A636_BACTN Putative lipoprotein OS=Bacteroides thetaiotaomicron (strain ATCC 29148 / DSM 2079 / JCM 5827 / CCUG 10774 / NCTC 10582 / VPI-5482 / E50) OX=226186 GN=BT_2050 PE=4 SV=1
0.914433	0.103883	1.7497	0.887499	Q8A446	Q8A446	BT_2757	tr|Q8A446|Q8A446_BACTN L-asparaginase II OS=Bacteroides thetaiotaomicron (strain ATCC 29148 / DSM 2079 / JCM 5827 / CCUG 10774 / NCTC 10582 / VPI-5482 / E50) OX=226186 GN=BT_2757 PE=3 SV=1
0.758996	0.126407	1.73114	0.815352	Q8A6N0	Q8A6N0	BT_1847	tr|Q8A6N0|Q8A6N0_BACTN Transcriptional regulator, AraC/XylS family OS=Bacteroides thetaiotaomicron (strain ATCC 29148 / DSM 2079 / JCM 5827 / CCUG 10774 / NCTC 10582 / VPI-5482 / E50) OX=226186 GN=BT_1847 PE=4 SV=1
3.10792	0.0290337	1.71296	1.34432	Q8A3X6	Q8A3X6	BT_2828	tr|Q8A3X6|Q8A3X6_BACTN Putative lipoprotein OS=Bacteroides thetaiotaomicron (strain ATCC 29148 / DSM 2079 / JCM 5827 / CCUG 10774 / NCTC 10582 / VPI-5482 / E50) OX=226186 GN=BT_2828 PE=4 SV=1
1.51667	0.054271	1.7105	1.06442	Q8A6G2	Q8A6G2	BT_1922	tr|Q8A6G2|Q8A6G2_BACTN Putative N-acetylmuramoyl-L-alanine amidase OS=Bacteroides thetaiotaomicron (strain ATCC 29148 / DSM 2079 / JCM 5827 / CCUG 10774 / NCTC 10582 / VPI-5482 / E50) OX=226186 GN=BT_1922 PE=4 SV=1
3.10513	0.0289684	1.69899	1.33535	Q8A577	Q8A577	BT_2365	tr|Q8A577|Q8A577_BACTN SusD homolog OS=Bacteroides thetaiotaomicron (strain ATCC 29148 / DSM 2079 / JCM 5827 / CCUG 10774 / NCTC 10582 / VPI-5482 / E50) OX=226186 GN=BT_2365 PE=1 SV=1
4.28194	0.0288696	1.69546	1.45345	Q8A3K2	Q8A3K2	BT_2952	tr|Q8A3K2|Q8A3K2_BACTN SusC homolog OS=Bacteroides thetaiotaomicron (strain ATCC 29148 / DSM 2079 / JCM 5827 / CCUG 10774 / NCTC 10582 / VPI-5482 / E50) OX=226186 GN=BT_2952 PE=3 SV=1
4.454	0.0284444	1.67019	1.44847	Q8A7V4	Q8A7V4	BT_1420	tr|Q8A7V4|Q8A7V4_BACTN Putative TonB receptor OS=Bacteroides thetaiotaomicron (strain ATCC 29148 / DSM 2079 / JCM 5827 / CCUG 10774 / NCTC 10582 / VPI-5482 / E50) OX=226186 GN=BT_1420 PE=3 SV=1
3.73786	0.0280952	1.6685	1.38511	Q8A957	Q8A957	BT_0960	tr|Q8A957|Q8A957_BACTN Putative TonB-dependent outer membrane receptor OS=Bacteroides thetaiotaomicron (strain ATCC 29148 / DSM 2079 / JCM 5827 / CCUG 10774 / NCTC 10582 / VPI-5482 / E50) OX=226186 GN=BT_0960 PE=3 SV=1
1.98462	0.0406567	1.65245	1.14014	Q8AAY9	Q8AAY9	BT_0323	tr|Q8AAY9|Q8AAY9_BACTN OMP_b-brl_2 domain-containing protein OS=Bacteroides thetaiotaomicron (strain ATCC 29148 / DSM 2079 / JCM 5827 / CCUG 10774 / NCTC 10582 / VPI-5482 / E50) OX=226186 GN=BT_0323 PE=4 SV=1
2.86723	0.0307523	1.6365	1.26736	Q89ZK9	Q89ZK9	BT_4368	tr|Q89ZK9|Q89ZK9_BACTN TPR_REGION domain-containing protein OS=Bacteroides thetaiotaomicron (strain ATCC 29148 / DSM 2079 / JCM 5827 / CCUG 10774 / NCTC 10582 / VPI-5482 / E50) OX=226186 GN=BT_4368 PE=4 SV=1
0.551072	0.18746	1.62079	0.684233	Q8ABD3	Q8ABD3	BT_0177	tr|Q8ABD3|Q8ABD3_BACTN NigD-like protein OS=Bacteroides thetaiotaomicron (strain ATCC 29148 / DSM 2079 / JCM 5827 / CCUG 10774 / NCTC 10582 / VPI-5482 / E50) OX=226186 GN=BT_0177 PE=4 SV=1
3.86539	0.0293333	1.59109	1.34257	Q8A5R6	Q8A5R6	BT_2172	tr|Q8A5R6|Q8A5R6_BACTN SusC homolog OS=Bacteroides thetaiotaomicron (strain ATCC 29148 / DSM 2079 / JCM 5827 / CCUG 10774 / NCTC 10582 / VPI-5482 / E50) OX=226186 GN=BT_2172 PE=3 SV=1
5.3225	0.0273067	1.58899	1.44027	Q8A7N5	Q8A7N5	BT_1489	tr|Q8A7N5|Q8A7N5_BACTN Vitamin B12 receptor, outer membrane OS=Bacteroides thetaiotaomicron (strain ATCC 29148 / DSM 2079 / JCM 5827 / CCUG 10774 / NCTC 10582 / VPI-5482 / E50) OX=226186 GN=BT_1489 PE=3 SV=1
3.86824	0.0292766	1.58117	1.33574	Q8A1Z2	Q8A1Z2	BT_3516	tr|Q8A1Z2|Q8A1Z2_BACTN Arabinan endo-1,5-alpha-L-arabinosidase A OS=Bacteroides thetaiotaomicron (strain ATCC 29148 / DSM 2079 / JCM 5827 / CCUG 10774 / NCTC 10582 / VPI-5482 / E50) OX=226186 GN=BT_3516 PE=3 SV=1
1.16625	0.0989206	1.56797	0.91894	Q8A2I1	Q8A2I1	BT_3324	sp|Q8A2I1|CABC2_BACTN Chondroitin sulfate ABC exolyase OS=Bacteroides thetaiotaomicron (strain ATCC 29148 / DSM 2079 / JCM 5827 / CCUG 10774 / NCTC 10582 / VPI-5482 / E50) OX=226186 GN=chonabc PE=1 SV=1
1.12989	0.102846	1.53504	0.89721	Q8A216	Q8A216	BT_3492	tr|Q8A216|Q8A216_BACTN IPT/TIG domain-containing protein OS=Bacteroides thetaiotaomicron (strain ATCC 29148 / DSM 2079 / JCM 5827 / CCUG 10774 / NCTC 10582 / VPI-5482 / E50) OX=226186 GN=BT_3492 PE=4 SV=1
0.720164	0.158583	1.52258	0.749391	Q8A2K9	Q8A2K9	BT_3296	tr|Q8A2K9|Q8A2K9_BACTN SusD homolog OS=Bacteroides thetaiotaomicron (strain ATCC 29148 / DSM 2079 / JCM 5827 / CCUG 10774 / NCTC 10582 / VPI-5482 / E50) OX=226186 GN=BT_3296 PE=3 SV=1
1.95021	0.0541795	1.50739	1.06348	Q8A0Y6	Q8A0Y6	BT_3885	tr|Q8A0Y6|Q8A0Y6_BACTN Putative phosphohydrolase, Icc family OS=Bacteroides thetaiotaomicron (strain ATCC 29148 / DSM 2079 / JCM 5827 / CCUG 10774 / NCTC 10582 / VPI-5482 / E50) OX=226186 GN=BT_3885 PE=4 SV=1
0.45183	0.237081	1.49412	0.601146	Q8A212	Q8A212	BT_3496	tr|Q8A212|Q8A212_BACTN DUF4973 domain-containing protein OS=Bacteroides thetaiotaomicron (strain ATCC 29148 / DSM 2079 / JCM 5827 / CCUG 10774 / NCTC 10582 / VPI-5482 / E50) OX=226186 GN=BT_3496 PE=4 SV=1
0.887304	0.131132	1.48903	0.805747	Q8ABA4	Q8ABA4	BT_0206	tr|Q8ABA4|Q8ABA4_BACTN SusC homolog OS=Bacteroides thetaiotaomicron (strain ATCC 29148 / DSM 2079 / JCM 5827 / CCUG 10774 / NCTC 10582 / VPI-5482 / E50) OX=226186 GN=BT_0206 PE=3 SV=1
0.655891	0.175529	1.48876	0.712432	Q89ZA6	Q89ZA6	BT_4471	tr|Q89ZA6|Q89ZA6_BACTN SusD homolog OS=Bacteroides thetaiotaomicron (strain ATCC 29148 / DSM 2079 / JCM 5827 / CCUG 10774 / NCTC 10582 / VPI-5482 / E50) OX=226186 GN=BT_4471 PE=4 SV=1
2.08002	0.0530719	1.48575	1.07317	Q8A7W6	Q8A7W6	BT_1408	tr|Q8A7W6|Q8A7W6_BACTN Tricorn protease homolog OS=Bacteroides thetaiotaomicron (strain ATCC 29148 / DSM 2079 / JCM 5827 / CCUG 10774 / NCTC 10582 / VPI-5482 / E50) OX=226186 GN=BT_1408 PE=3 SV=1
1.29031	0.0987368	1.47257	0.916741	Q8A1J6	Q8A1J6	BT_3665	tr|Q8A1J6|Q8A1J6_BACTN Alpha-L-fucosidase OS=Bacteroides thetaiotaomicron (strain ATCC 29148 / DSM 2079 / JCM 5827 / CCUG 10774 / NCTC 10582 / VPI-5482 / E50) OX=226186 GN=BT_3665 PE=4 SV=1
5.02993	0.03032	1.45226	1.31322	Q8A1T9	Q8A1T9	BT_3569	tr|Q8A1T9|Q8A1T9_BACTN SusC homolog OS=Bacteroides thetaiotaomicron (strain ATCC 29148 / DSM 2079 / JCM 5827 / CCUG 10774 / NCTC 10582 / VPI-5482 / E50) OX=226186 GN=BT_3569 PE=3 SV=1
5.52133	0.0299167	1.44573	1.33013	Q89Z14	Q89Z14	BT_4563	tr|Q89Z14|Q89Z14_BACTN Calcium-binding protein P OS=Bacteroides thetaiotaomicron (strain ATCC 29148 / DSM 2079 / JCM 5827 / CCUG 10774 / NCTC 10582 / VPI-5482 / E50) OX=226186 GN=BT_4563 PE=4 SV=1
0.790631	0.155296	1.44551	0.758164	Q8ABX1	Q8ABX1		tr|Q8ABX1|Q8ABX1_BACTN DUF3575 domain-containing protein OS=Bacteroides thetaiotaomicron (strain ATCC 29148 / DSM 2079 / JCM 5827 / CCUG 10774 / NCTC 10582 / VPI-5482 / E50) OX=226186 GN=BT_p548227 PE=4 SV=1
3.47011	0.0338843	1.43859	1.20157	Q8A8G7	Q8A8G7	BT_1200	tr|Q8A8G7|Q8A8G7_BACTN DUF4251 domain-containing protein OS=Bacteroides thetaiotaomicron (strain ATCC 29148 / DSM 2079 / JCM 5827 / CCUG 10774 / NCTC 10582 / VPI-5482 / E50) OX=226186 GN=BT_1200 PE=4 SV=1
0.3472	0.32107	1.43476	0.517175	Q8ABB3	Q8ABB3	BT_0197	tr|Q8ABB3|Q8ABB3_BACTN DUF2490 domain-containing protein OS=Bacteroides thetaiotaomicron (strain ATCC 29148 / DSM 2079 / JCM 5827 / CCUG 10774 / NCTC 10582 / VPI-5482 / E50) OX=226186 GN=BT_0197 PE=4 SV=1
0.561922	0.199626	1.43446	0.654353	Q8A6J8	Q8A6J8	BT_1883	tr|Q8A6J8|Q8A6J8_BACTN Putative alpha-1,6-mannanase OS=Bacteroides thetaiotaomicron (strain ATCC 29148 / DSM 2079 / JCM 5827 / CCUG 10774 / NCTC 10582 / VPI-5482 / E50) OX=226186 GN=BT_1883 PE=4 SV=1
1.01784	0.121374	1.42746	0.828202	Q8A5P4	Q8A5P4	BT_2194	tr|Q8A5P4|Q8A5P4_BACTN Sialidase, exo-alpha-sialidase OS=Bacteroides thetaiotaomicron (strain ATCC 29148 / DSM 2079 / JCM 5827 / CCUG 10774 / NCTC 10582 / VPI-5482 / E50) OX=226186 GN=BT_2194 PE=4 SV=1
2.52987	0.053	1.41329	1.09264	Q8A5U7	Q8A5U7	BT_2141	tr|Q8A5U7|Q8A5U7_BACTN Putative N-acetylmuramoyl-L-alanine amidase amiA OS=Bacteroides thetaiotaomicron (strain ATCC 29148 / DSM 2079 / JCM 5827 / CCUG 10774 / NCTC 10582 / VPI-5482 / E50) OX=226186 GN=BT_2141 PE=4 SV=1
4.10354	0.0318644	1.39431	1.21542	Q8ABE1	Q8ABE1	BT_0169	tr|Q8ABE1|Q8ABE1_BACTN Putative endonuclease/exonuclease/phosphatase OS=Bacteroides thetaiotaomicron (strain ATCC 29148 / DSM 2079 / JCM 5827 / CCUG 10774 / NCTC 10582 / VPI-5482 / E50) OX=226186 GN=BT_0169 PE=4 SV=1
1.23772	0.115791	1.36352	0.861511	Q8A1I6	Q8A1I6	BT_3675	tr|Q8A1I6|Q8A1I6_BACTN Endo-1,4-beta-xylanase D OS=Bacteroides thetaiotaomicron (strain ATCC 29148 / DSM 2079 / JCM 5827 / CCUG 10774 / NCTC 10582 / VPI-5482 / E50) OX=226186 GN=BT_3675 PE=1 SV=1
0.591674	0.202598	1.35105	0.650704	Q8ABF6	Q8ABF6	BT_0154	tr|Q8ABF6|Q8ABF6_BACTN Putative periplasmic protease OS=Bacteroides thetaiotaomicron (strain ATCC 29148 / DSM 2079 / JCM 5827 / CCUG 10774 / NCTC 10582 / VPI-5482 / E50) OX=226186 GN=BT_0154 PE=4 SV=1
3.83414	0.0366412	1.35099	1.16544	Q8A9P9	Q8A9P9	BT_0766	tr|Q8A9P9|Q8A9P9_BACTN TPR_REGION domain-containing protein OS=Bacteroides thetaiotaomicron (strain ATCC 29148 / DSM 2079 / JCM 5827 / CCUG 10774 / NCTC 10582 / VPI-5482 / E50) OX=226186 GN=BT_0766 PE=4 SV=1
0.916492	0.146419	1.34811	0.771628	Q89ZJ5	Q89ZJ5	BT_4382	tr|Q89ZJ5|Q89ZJ5_BACTN DUF4831 family protein OS=Bacteroides thetaiotaomicron (strain ATCC 29148 / DSM 2079 / JCM 5827 / CCUG 10774 / NCTC 10582 / VPI-5482 / E50) OX=226186 GN=BT_4382 PE=4 SV=1
4.32451	0.0349355	1.34285	1.18875	Q89YT2	Q89YT2	BT_4649	tr|Q89YT2|Q89YT2_BACTN DUF4890 domain-containing protein OS=Bacteroides thetaiotaomicron (strain ATCC 29148 / DSM 2079 / JCM 5827 / CCUG 10774 / NCTC 10582 / VPI-5482 / E50) OX=226186 GN=BT_4649 PE=4 SV=1
0.56691	0.2126	1.33143	0.634452	Q8A7C9	Q8A7C9	BT_1595	tr|Q8A7C9|Q8A7C9_BACTN Transcription termination factor Rho OS=Bacteroides thetaiotaomicron (strain ATCC 29148 / DSM 2079 / JCM 5827 / CCUG 10774 / NCTC 10582 / VPI-5482 / E50) OX=226186 GN=rho PE=3 SV=1
3.37486	0.0458571	1.32982	1.11765	Q8A3Y7	Q8A3Y7	BT_2817	tr|Q8A3Y7|Q8A3Y7_BACTN Putative TonB-dependent receptor OS=Bacteroides thetaiotaomicron (strain ATCC 29148 / DSM 2079 / JCM 5827 / CCUG 10774 / NCTC 10582 / VPI-5482 / E50) OX=226186 GN=BT_2817 PE=4 SV=1
2.27159	0.0683879	1.32052	1.00777	Q8A1U8	Q8A1U8	BT_3560	tr|Q8A1U8|Q8A1U8_BACTN TonB-dependent receptor OS=Bacteroides thetaiotaomicron (strain ATCC 29148 / DSM 2079 / JCM 5827 / CCUG 10774 / NCTC 10582 / VPI-5482 / E50) OX=226186 GN=BT_3560 PE=4 SV=1
1.66371	0.0983617	1.31343	0.920684	Q8ABP4	Q8ABP4	BT_0066	tr|Q8ABP4|Q8ABP4_BACTN Major outer membrane protein OmpA OS=Bacteroides thetaiotaomicron (strain ATCC 29148 / DSM 2079 / JCM 5827 / CCUG 10774 / NCTC 10582 / VPI-5482 / E50) OX=226186 GN=BT_0066 PE=4 SV=1
1.83287	0.0933702	1.30224	0.940754	Q8A4W1	Q8A4W1	BT_2486	tr|Q8A4W1|Q8A4W1_BACTN DUF4988 domain-containing protein OS=Bacteroides thetaiotaomicron (strain ATCC 29148 / DSM 2079 / JCM 5827 / CCUG 10774 / NCTC 10582 / VPI-5482 / E50) OX=226186 GN=BT_2486 PE=4 SV=1
1.6573	0.101929	1.27775	0.902013	Q8A605	Q8A605	BT_2081	tr|Q8A605|Q8A605_BACTN PCMD domain-containing protein OS=Bacteroides thetaiotaomicron (strain ATCC 29148 / DSM 2079 / JCM 5827 / CCUG 10774 / NCTC 10582 / VPI-5482 / E50) OX=226186 GN=BT_2081 PE=1 SV=1
0.659171	0.198795	1.27739	0.661468	Q8A6G0	Q8A6G0	BT_1924	tr|Q8A6G0|Q8A6G0_BACTN Putative metal-dependent hydrolase OS=Bacteroides thetaiotaomicron (strain ATCC 29148 / DSM 2079 / JCM 5827 / CCUG 10774 / NCTC 10582 / VPI-5482 / E50) OX=226186 GN=BT_1924 PE=4 SV=1
1.1362	0.131679	1.27378	0.80261	Q8ABI3	Q8ABI3	BT_0127	tr|Q8ABI3|Q8ABI3_BACTN Putative transmembrane protein OS=Bacteroides thetaiotaomicron (strain ATCC 29148 / DSM 2079 / JCM 5827 / CCUG 10774 / NCTC 10582 / VPI-5482 / E50) OX=226186 GN=BT_0127 PE=3 SV=1
2.05954	0.0910787	1.26473	0.950405	Q8A862	Q8A862	BT_1312	tr|Q8A862|Q8A862_BACTN Serine protease OS=Bacteroides thetaiotaomicron (strain ATCC 29148 / DSM 2079 / JCM 5827 / CCUG 10774 / NCTC 10582 / VPI-5482 / E50) OX=226186 GN=BT_1312 PE=4 SV=1
2.837	0.0636049	1.25605	1.02401	Q8A1U0	Q8A1U0	BT_3568	tr|Q8A1U0|Q8A1U0_BACTN SusD homolog OS=Bacteroides thetaiotaomicron (strain ATCC 29148 / DSM 2079 / JCM 5827 / CCUG 10774 / NCTC 10582 / VPI-5482 / E50) OX=226186 GN=BT_3568 PE=3 SV=1
0.813721	0.177562	1.24591	0.70674	Q8A4H8	Q8A4H8	BT_2621	tr|Q8A4H8|Q8A4H8_BACTN Putative O-antigen related protein OS=Bacteroides thetaiotaomicron (strain ATCC 29148 / DSM 2079 / JCM 5827 / CCUG 10774 / NCTC 10582 / VPI-5482 / E50) OX=226186 GN=BT_2621 PE=4 SV=1
3.28378	0.0579874	1.23509	1.04377	Q8A268	Q8A268	BT_3438	tr|Q8A268|Q8A268_BACTN Lipocalin-like domain-containing protein OS=Bacteroides thetaiotaomicron (strain ATCC 29148 / DSM 2079 / JCM 5827 / CCUG 10774 / NCTC 10582 / VPI-5482 / E50) OX=226186 GN=BT_3438 PE=4 SV=1
4.75418	0.045942	1.23303	1.12067	Q8A7T4	Q8A7T4	BT_1440	tr|Q8A7T4|Q8A7T4_BACTN SusC homolog OS=Bacteroides thetaiotaomicron (strain ATCC 29148 / DSM 2079 / JCM 5827 / CCUG 10774 / NCTC 10582 / VPI-5482 / E50) OX=226186 GN=BT_1440 PE=3 SV=1
1.66626	0.108019	1.22957	0.879048	Q8A474	Q8A474	BT_2729	sp|Q8A474|EFG_BACTN Elongation factor G OS=Bacteroides thetaiotaomicron (strain ATCC 29148 / DSM 2079 / JCM 5827 / CCUG 10774 / NCTC 10582 / VPI-5482 / E50) OX=226186 GN=fusA PE=3 SV=1
2.82024	0.0735529	1.20937	0.991427	Q8A8I2	Q8A8I2	BT_1185	tr|Q8A8I2|Q8A8I2_BACTN OmpA-related protein OS=Bacteroides thetaiotaomicron (strain ATCC 29148 / DSM 2079 / JCM 5827 / CCUG 10774 / NCTC 10582 / VPI-5482 / E50) OX=226186 GN=BT_1185 PE=4 SV=1
0.310296	0.364665	1.19649	0.455723	Q8A7X4	Q8A7X4	BT_1400	tr|Q8A7X4|Q8A7X4_BACTN Putative hydrolase OS=Bacteroides thetaiotaomicron (strain ATCC 29148 / DSM 2079 / JCM 5827 / CCUG 10774 / NCTC 10582 / VPI-5482 / E50) OX=226186 GN=BT_1400 PE=4 SV=1
4.54676	0.0529664	1.19541	1.08126	Q8A373	Q8A373	BT_3082	tr|Q8A373|Q8A373_BACTN 2,6-beta-D-fructofuranosidase OS=Bacteroides thetaiotaomicron (strain ATCC 29148 / DSM 2079 / JCM 5827 / CCUG 10774 / NCTC 10582 / VPI-5482 / E50) OX=226186 GN=BT_3082 PE=3 SV=1
1.54388	0.118709	1.19166	0.841672	Q8A9B5	Q8A9B5	BT_0900	tr|Q8A9B5|Q8A9B5_BACTN Putative tetratricopeptide repeat family protein OS=Bacteroides thetaiotaomicron (strain ATCC 29148 / DSM 2079 / JCM 5827 / CCUG 10774 / NCTC 10582 / VPI-5482 / E50) OX=226186 GN=BT_0900 PE=4 SV=1
0.710288	0.199223	1.18934	0.655215	Q8A2L6	Q8A2L6	BT_3289	tr|Q8A2L6|Q8A2L6_BACTN Dipeptidyl-peptidase OS=Bacteroides thetaiotaomicron (strain ATCC 29148 / DSM 2079 / JCM 5827 / CCUG 10774 / NCTC 10582 / VPI-5482 / E50) OX=226186 GN=BT_3289 PE=3 SV=1
0.737335	0.199163	1.18202	0.662003	Q8A9B9	Q8A9B9	BT_0896	tr|Q8A9B9|Q8A9B9_BACTN Putative patatin-like phospholipase OS=Bacteroides thetaiotaomicron (strain ATCC 29148 / DSM 2079 / JCM 5827 / CCUG 10774 / NCTC 10582 / VPI-5482 / E50) OX=226186 GN=BT_0896 PE=4 SV=1
1.27399	0.139917	1.16711	0.785372	Q8A2H6	Q8A2H6	BT_3329	tr|Q8A2H6|Q8A2H6_BACTN DUF4988 domain-containing protein OS=Bacteroides thetaiotaomicron (strain ATCC 29148 / DSM 2079 / JCM 5827 / CCUG 10774 / NCTC 10582 / VPI-5482 / E50) OX=226186 GN=BT_3329 PE=4 SV=1
2.86453	0.0837241	1.16702	0.966105	Q8A1U9	Q8A1U9	BT_3559	tr|Q8A1U9|Q8A1U9_BACTN Endonuclease/exonuclease/phosphatase family OS=Bacteroides thetaiotaomicron (strain ATCC 29148 / DSM 2079 / JCM 5827 / CCUG 10774 / NCTC 10582 / VPI-5482 / E50) OX=226186 GN=BT_3559 PE=4 SV=1
0.480999	0.292293	1.13062	0.546813	Q8A2I2	Q8A2I2	BT_3323	tr|Q8A2I2|Q8A2I2_BACTN DUF4348 domain-containing protein OS=Bacteroides thetaiotaomicron (strain ATCC 29148 / DSM 2079 / JCM 5827 / CCUG 10774 / NCTC 10582 / VPI-5482 / E50) OX=226186 GN=BT_3323 PE=4 SV=1
1.71984	0.121298	1.12537	0.831251	Q8AA10	Q8AA10	BT_0655	tr|Q8AA10|Q8AA10_BACTN Superoxide dismutase OS=Bacteroides thetaiotaomicron (strain ATCC 29148 / DSM 2079 / JCM 5827 / CCUG 10774 / NCTC 10582 / VPI-5482 / E50) OX=226186 GN=BT_0655 PE=3 SV=1
1.77937	0.120362	1.12223	0.836779	Q8AAP7	Q8AAP7	BT_0417	tr|Q8AAP7|Q8AAP7_BACTN PCMD domain-containing protein OS=Bacteroides thetaiotaomicron (strain ATCC 29148 / DSM 2079 / JCM 5827 / CCUG 10774 / NCTC 10582 / VPI-5482 / E50) OX=226186 GN=BT_0417 PE=4 SV=1
3.44583	0.0832457	1.11536	0.966091	Q8A8K5	Q8A8K5	BT_1162	tr|Q8A8K5|Q8A8K5_BACTN Putative outer membrane protein OS=Bacteroides thetaiotaomicron (strain ATCC 29148 / DSM 2079 / JCM 5827 / CCUG 10774 / NCTC 10582 / VPI-5482 / E50) OX=226186 GN=BT_1162 PE=4 SV=1
2.50244	0.101	1.11503	0.903205	Q8A3K3	Q8A3K3	BT_2951	tr|Q8A3K3|Q8A3K3_BACTN SusD homolog OS=Bacteroides thetaiotaomicron (strain ATCC 29148 / DSM 2079 / JCM 5827 / CCUG 10774 / NCTC 10582 / VPI-5482 / E50) OX=226186 GN=BT_2951 PE=3 SV=1
4.18749	0.0731228	1.10246	0.99099	Q8A1E2	Q8A1E2	BT_3724	tr|Q8A1E2|Q8A1E2_BACTN Cationic outer membrane protein OS=Bacteroides thetaiotaomicron (strain ATCC 29148 / DSM 2079 / JCM 5827 / CCUG 10774 / NCTC 10582 / VPI-5482 / E50) OX=226186 GN=BT_3724 PE=3 SV=1
5.4126	0.062075	1.09885	1.02799	Q8AAY4	Q8AAY4	BT_0328	tr|Q8AAY4|Q8AAY4_BACTN Porin OS=Bacteroides thetaiotaomicron (strain ATCC 29148 / DSM 2079 / JCM 5827 / CCUG 10774 / NCTC 10582 / VPI-5482 / E50) OX=226186 GN=BT_0328 PE=4 SV=1
2.06004	0.117563	1.09316	0.850188	Q8A6M1	Q8A6M1	BT_1856	tr|Q8A6M1|Q8A6M1_BACTN DUF4784_N domain-containing protein OS=Bacteroides thetaiotaomicron (strain ATCC 29148 / DSM 2079 / JCM 5827 / CCUG 10774 / NCTC 10582 / VPI-5482 / E50) OX=226186 GN=BT_1856 PE=4 SV=1
1.05131	0.178647	1.07678	0.703389	Q8A6N4	Q8A6N4	BT_1843	sp|Q8A6N4|PURA_BACTN Adenylosuccinate synthetase OS=Bacteroides thetaiotaomicron (strain ATCC 29148 / DSM 2079 / JCM 5827 / CCUG 10774 / NCTC 10582 / VPI-5482 / E50) OX=226186 GN=purA PE=3 SV=1
3.09699	0.0997917	1.069	0.912159	Q8A7V5	Q8A7V5	BT_1419	tr|Q8A7V5|Q8A7V5_BACTN DUF4625 domain-containing protein OS=Bacteroides thetaiotaomicron (strain ATCC 29148 / DSM 2079 / JCM 5827 / CCUG 10774 / NCTC 10582 / VPI-5482 / E50) OX=226186 GN=BT_1419 PE=4 SV=1
0.698213	0.228575	1.06895	0.61324	Q8A1M6	Q8A1M6	BT_3633	tr|Q8A1M6|Q8A1M6_BACTN SusC homolog OS=Bacteroides thetaiotaomicron (strain ATCC 29148 / DSM 2079 / JCM 5827 / CCUG 10774 / NCTC 10582 / VPI-5482 / E50) OX=226186 GN=BT_3633 PE=3 SV=1
1.29464	0.167053	1.04616	0.731867	Q8A3Y6	Q8A3Y6	BT_2818	tr|Q8A3Y6|Q8A3Y6_BACTN SusC homolog OS=Bacteroides thetaiotaomicron (strain ATCC 29148 / DSM 2079 / JCM 5827 / CCUG 10774 / NCTC 10582 / VPI-5482 / E50) OX=226186 GN=BT_2818 PE=3 SV=1
1.02651	0.187792	1.04422	0.684523	Q8A1Y0	Q8A1Y0	BT_3528	tr|Q8A1Y0|Q8A1Y0_BACTN Glycoside hydrolase family 125 protein OS=Bacteroides thetaiotaomicron (strain ATCC 29148 / DSM 2079 / JCM 5827 / CCUG 10774 / NCTC 10582 / VPI-5482 / E50) OX=226186 GN=BT_3528 PE=4 SV=1
4.10572	0.0940659	1.04239	0.939141	Q8AB74	Q8AB74	BT_0236	tr|Q8AB74|Q8AB74_BACTN Dipeptidyl-peptidase OS=Bacteroides thetaiotaomicron (strain ATCC 29148 / DSM 2079 / JCM 5827 / CCUG 10774 / NCTC 10582 / VPI-5482 / E50) OX=226186 GN=BT_0236 PE=3 SV=1
2.37063	0.118283	1.0417	0.844644	Q8A6W1	Q8A6W1	BT_1765	tr|Q8A6W1|Q8A6W1_BACTN Levanase (2,6-beta-D-fructofuranosidase) OS=Bacteroides thetaiotaomicron (strain ATCC 29148 / DSM 2079 / JCM 5827 / CCUG 10774 / NCTC 10582 / VPI-5482 / E50) OX=226186 GN=BT_1765 PE=3 SV=1
3.10509	0.103529	1.03803	0.889959	Q8A7H2	Q8A7H2	BT_1552	tr|Q8A7H2|Q8A7H2_BACTN SusC homolog OS=Bacteroides thetaiotaomicron (strain ATCC 29148 / DSM 2079 / JCM 5827 / CCUG 10774 / NCTC 10582 / VPI-5482 / E50) OX=226186 GN=BT_1552 PE=3 SV=1
2.12826	0.123982	1.03796	0.822448	Q8A7N8	Q8A7N8	BT_1486	tr|Q8A7N8|Q8A7N8_BACTN Quinoprotein amine dehydrogenase-like protein OS=Bacteroides thetaiotaomicron (strain ATCC 29148 / DSM 2079 / JCM 5827 / CCUG 10774 / NCTC 10582 / VPI-5482 / E50) OX=226186 GN=BT_1486 PE=4 SV=1
1.00028	0.192054	1.03646	0.675984	Q8A308	Q8A308	BT_3147	tr|Q8A308|Q8A308_BACTN Fimbrillin family protein OS=Bacteroides thetaiotaomicron (strain ATCC 29148 / DSM 2079 / JCM 5827 / CCUG 10774 / NCTC 10582 / VPI-5482 / E50) OX=226186 GN=BT_3147 PE=4 SV=1
2.61396	0.118009	1.01989	0.847337	Q8A1E3	Q8A1E3	BT_3723	tr|Q8A1E3|Q8A1E3_BACTN Putative outer membrane protein OmpH OS=Bacteroides thetaiotaomicron (strain ATCC 29148 / DSM 2079 / JCM 5827 / CCUG 10774 / NCTC 10582 / VPI-5482 / E50) OX=226186 GN=BT_3723 PE=3 SV=1
3.47411	0.103724	1.01476	0.890989	Q8A7I6	Q8A7I6	BT_1538	tr|Q8A7I6|Q8A7I6_BACTN Peptidoglycan hydrolase OS=Bacteroides thetaiotaomicron (strain ATCC 29148 / DSM 2079 / JCM 5827 / CCUG 10774 / NCTC 10582 / VPI-5482 / E50) OX=226186 GN=BT_1538 PE=4 SV=1
0.284972	0.403617	1.00706	0.407741	Q8A6E8	Q8A6E8	BT_1936	tr|Q8A6E8|Q8A6E8_BACTN HEAT repeat domain-containing protein OS=Bacteroides thetaiotaomicron (strain ATCC 29148 / DSM 2079 / JCM 5827 / CCUG 10774 / NCTC 10582 / VPI-5482 / E50) OX=226186 GN=BT_1936 PE=4 SV=1
2.16472	0.131692	1.00691	0.805808	Q8A4U5	Q8A4U5	BT_2502	tr|Q8A4U5|Q8A4U5_BACTN DUF3300 domain-containing protein OS=Bacteroides thetaiotaomicron (strain ATCC 29148 / DSM 2079 / JCM 5827 / CCUG 10774 / NCTC 10582 / VPI-5482 / E50) OX=226186 GN=BT_2502 PE=4 SV=1
2.68533	0.120811	0.994442	0.834156	Q8A243	Q8A243	BT_3463	tr|Q8A243|Q8A243_BACTN DUF4292 domain-containing protein OS=Bacteroides thetaiotaomicron (strain ATCC 29148 / DSM 2079 / JCM 5827 / CCUG 10774 / NCTC 10582 / VPI-5482 / E50) OX=226186 GN=BT_3463 PE=4 SV=1
3.17157	0.115434	0.99436	0.861027	Q8AA19	Q8AA19	BT_0646	tr|Q8AA19|Q8AA19_BACTN OMP_b-brl_2 domain-containing protein OS=Bacteroides thetaiotaomicron (strain ATCC 29148 / DSM 2079 / JCM 5827 / CCUG 10774 / NCTC 10582 / VPI-5482 / E50) OX=226186 GN=BT_0646 PE=4 SV=1
0.87146	0.216161	0.989126	0.629252	Q89YR0	Q89YR0	BT_4671	tr|Q89YR0|Q89YR0_BACTN SusC homolog OS=Bacteroides thetaiotaomicron (strain ATCC 29148 / DSM 2079 / JCM 5827 / CCUG 10774 / NCTC 10582 / VPI-5482 / E50) OX=226186 GN=BT_4671 PE=3 SV=1
0.461413	0.336487	0.972174	0.498557	Q8A6L0	Q8A6L0	BT_1871	sp|Q8A6L0|AGAL_BACTN Retaining alpha-galactosidase OS=Bacteroides thetaiotaomicron (strain ATCC 29148 / DSM 2079 / JCM 5827 / CCUG 10774 / NCTC 10582 / VPI-5482 / E50) OX=226186 GN=BT_1871 PE=1 SV=1
2.48379	0.134933	0.952661	0.792467	Q8AB73	Q8AB73	BT_0237	tr|Q8AB73|Q8AB73_BACTN Dipeptidyl-peptidase OS=Bacteroides thetaiotaomicron (strain ATCC 29148 / DSM 2079 / JCM 5827 / CCUG 10774 / NCTC 10582 / VPI-5482 / E50) OX=226186 GN=BT_0237 PE=3 SV=1
0.716973	0.262052	0.943365	0.574658	Q8AB09	Q8AB09	BT_0303	tr|Q8AB09|Q8AB09_BACTN Putative patatin-like phospholipase OS=Bacteroides thetaiotaomicron (strain ATCC 29148 / DSM 2079 / JCM 5827 / CCUG 10774 / NCTC 10582 / VPI-5482 / E50) OX=226186 GN=BT_0303 PE=4 SV=1
1.59466	0.175675	0.939288	0.712766	Q8A9R8	Q8A9R8	BT_0747	tr|Q8A9R8|Q8A9R8_BACTN Putative phosphatidylinositol-4-phosphate 5-kinase OS=Bacteroides thetaiotaomicron (strain ATCC 29148 / DSM 2079 / JCM 5827 / CCUG 10774 / NCTC 10582 / VPI-5482 / E50) OX=226186 GN=BT_0747 PE=4 SV=1
3.61671	0.121214	0.93226	0.832215	Q8A7T5	Q8A7T5	BT_1439	tr|Q8A7T5|Q8A7T5_BACTN SusD homolog OS=Bacteroides thetaiotaomicron (strain ATCC 29148 / DSM 2079 / JCM 5827 / CCUG 10774 / NCTC 10582 / VPI-5482 / E50) OX=226186 GN=BT_1439 PE=1 SV=1
2.47192	0.142543	0.932252	0.777572	Q8A846	Q8A846	BT_1328	tr|Q8A846|Q8A846_BACTN DUF3078 domain-containing protein OS=Bacteroides thetaiotaomicron (strain ATCC 29148 / DSM 2079 / JCM 5827 / CCUG 10774 / NCTC 10582 / VPI-5482 / E50) OX=226186 GN=BT_1328 PE=4 SV=1
1.64402	0.174711	0.932117	0.71358	Q8A0H4	Q8A0H4	BT_4047	tr|Q8A0H4|Q8A0H4_BACTN Alpha-2-macroglobulin-like protein OS=Bacteroides thetaiotaomicron (strain ATCC 29148 / DSM 2079 / JCM 5827 / CCUG 10774 / NCTC 10582 / VPI-5482 / E50) OX=226186 GN=BT_4047 PE=3 SV=1
4.28808	0.117019	0.927318	0.85009	Q8A6S7	Q8A6S7	BT_1799	tr|Q8A6S7|Q8A6S7_BACTN Putative vitamin B12 receptor OS=Bacteroides thetaiotaomicron (strain ATCC 29148 / DSM 2079 / JCM 5827 / CCUG 10774 / NCTC 10582 / VPI-5482 / E50) OX=226186 GN=BT_1799 PE=3 SV=1
0.54518	0.322989	0.912398	0.513346	Q8A125	Q8A125	BT_3846	tr|Q8A125|Q8A125_BACTN Peptidyl-prolyl cis-trans isomerase OS=Bacteroides thetaiotaomicron (strain ATCC 29148 / DSM 2079 / JCM 5827 / CCUG 10774 / NCTC 10582 / VPI-5482 / E50) OX=226186 GN=BT_3846 PE=4 SV=1
1.95817	0.168636	0.909671	0.727248	Q8AA92	Q8AA92	BT_0573	tr|Q8AA92|Q8AA92_BACTN Lipoprotein protein, putative OS=Bacteroides thetaiotaomicron (strain ATCC 29148 / DSM 2079 / JCM 5827 / CCUG 10774 / NCTC 10582 / VPI-5482 / E50) OX=226186 GN=BT_0573 PE=4 SV=1
0.767964	0.268367	0.893559	0.567653	Q8A183	Q8A183	BT_3783	tr|Q8A183|Q8A183_BACTN Putative endonuclease/exonuclease/phosphatase family protein OS=Bacteroides thetaiotaomicron (strain ATCC 29148 / DSM 2079 / JCM 5827 / CCUG 10774 / NCTC 10582 / VPI-5482 / E50) OX=226186 GN=BT_3783 PE=1 SV=1
0.611236	0.314579	0.8881	0.525864	Q8A4P9	Q8A4P9	BT_2548	tr|Q8A4P9|Q8A4P9_BACTN Leucine aminopeptidase OS=Bacteroides thetaiotaomicron (strain ATCC 29148 / DSM 2079 / JCM 5827 / CCUG 10774 / NCTC 10582 / VPI-5482 / E50) OX=226186 GN=BT_2548 PE=1 SV=1
4.57264	0.127231	0.878831	0.816141	Q8AB99	Q8AB99	BT_0211	tr|Q8AB99|Q8AB99_BACTN Leucine-rich repeat protein OS=Bacteroides thetaiotaomicron (strain ATCC 29148 / DSM 2079 / JCM 5827 / CCUG 10774 / NCTC 10582 / VPI-5482 / E50) OX=226186 GN=BT_0211 PE=4 SV=1
1.56559	0.194676	0.8747	0.672226	Q8A8X3	Q8A8X3	BT_1044	tr|Q8A8X3|Q8A8X3_BACTN Putative secreted endoglycosidase, GH family 18 OS=Bacteroides thetaiotaomicron (strain ATCC 29148 / DSM 2079 / JCM 5827 / CCUG 10774 / NCTC 10582 / VPI-5482 / E50) OX=226186 GN=BT_1044 PE=4 SV=1
0.895623	0.249679	0.872443	0.584366	Q8A7H1	Q8A7H1	BT_1553	tr|Q8A7H1|Q8A7H1_BACTN SusD homolog OS=Bacteroides thetaiotaomicron (strain ATCC 29148 / DSM 2079 / JCM 5827 / CCUG 10774 / NCTC 10582 / VPI-5482 / E50) OX=226186 GN=BT_1553 PE=3 SV=1
2.57913	0.164248	0.86991	0.73939	Q8A3D0	Q8A3D0	BT_3024	tr|Q8A3D0|Q8A3D0_BACTN SusC homolog OS=Bacteroides thetaiotaomicron (strain ATCC 29148 / DSM 2079 / JCM 5827 / CCUG 10774 / NCTC 10582 / VPI-5482 / E50) OX=226186 GN=BT_3024 PE=3 SV=1
2.09571	0.177187	0.867002	0.709179	Q8A2F5	Q8A2F5	BT_3350	tr|Q8A2F5|Q8A2F5_BACTN Chondroitin sulfate ABC lyase OS=Bacteroides thetaiotaomicron (strain ATCC 29148 / DSM 2079 / JCM 5827 / CCUG 10774 / NCTC 10582 / VPI-5482 / E50) OX=226186 GN=BT_3350 PE=3 SV=1
0.229548	0.464345	0.865491	0.343616	Q8AA79	Q8AA79	BT_0586	tr|Q8AA79|Q8AA79_BACTN Lipoprotein OS=Bacteroides thetaiotaomicron (strain ATCC 29148 / DSM 2079 / JCM 5827 / CCUG 10774 / NCTC 10582 / VPI-5482 / E50) OX=226186 GN=BT_0586 PE=4 SV=1
0.56404	0.332267	0.861853	0.502809	Q8A8X5	Q8A8X5	BT_1042	tr|Q8A8X5|Q8A8X5_BACTN SusC homolog OS=Bacteroides thetaiotaomicron (strain ATCC 29148 / DSM 2079 / JCM 5827 / CCUG 10774 / NCTC 10582 / VPI-5482 / E50) OX=226186 GN=BT_1042 PE=3 SV=1
1.84479	0.18887	0.858079	0.685618	Q8A6S8	Q8A6S8	BT_1798	tr|Q8A6S8|Q8A6S8_BACTN DUF4925 domain-containing protein OS=Bacteroides thetaiotaomicron (strain ATCC 29148 / DSM 2079 / JCM 5827 / CCUG 10774 / NCTC 10582 / VPI-5482 / E50) OX=226186 GN=BT_1798 PE=4 SV=1
2.04265	0.18013	0.857085	0.699037	Q8A0D1	Q8A0D1	BT_4090	tr|Q8A0D1|Q8A0D1_BACTN SusC homolog OS=Bacteroides thetaiotaomicron (strain ATCC 29148 / DSM 2079 / JCM 5827 / CCUG 10774 / NCTC 10582 / VPI-5482 / E50) OX=226186 GN=BT_4090 PE=4 SV=1
0.636892	0.321152	0.848267	0.518475	Q8A122	Q8A122	BT_3849	tr|Q8A122|Q8A122_BACTN OstA-like_N domain-containing protein OS=Bacteroides thetaiotaomicron (strain ATCC 29148 / DSM 2079 / JCM 5827 / CCUG 10774 / NCTC 10582 / VPI-5482 / E50) OX=226186 GN=BT_3849 PE=4 SV=1
2.03253	0.188923	0.836836	0.684856	Q8AA88	Q8AA88	BT_0577	tr|Q8AA88|Q8AA88_BACTN LysM-repeat protein OS=Bacteroides thetaiotaomicron (strain ATCC 29148 / DSM 2079 / JCM 5827 / CCUG 10774 / NCTC 10582 / VPI-5482 / E50) OX=226186 GN=BT_0577 PE=4 SV=1
0.177204	0.506957	0.832283	0.294268	Q8A789	Q8A789	BT_1636	tr|Q8A789|Q8A789_BACTN Arylsulfatase OS=Bacteroides thetaiotaomicron (strain ATCC 29148 / DSM 2079 / JCM 5827 / CCUG 10774 / NCTC 10582 / VPI-5482 / E50) OX=226186 GN=BT_1636 PE=1 SV=1
0.292673	0.429828	0.824983	0.3789	Q8A9D2	Q8A9D2	BT_0883	tr|Q8A9D2|Q8A9D2_BACTN zf-RING_7 domain-containing protein OS=Bacteroides thetaiotaomicron (strain ATCC 29148 / DSM 2079 / JCM 5827 / CCUG 10774 / NCTC 10582 / VPI-5482 / E50) OX=226186 GN=BT_0883 PE=4 SV=1
0.499784	0.362531	0.824126	0.469826	Q8AA52	Q8AA52	BT_0613	tr|Q8AA52|Q8AA52_BACTN Putative membrane protein involved in polysaccharide export OS=Bacteroides thetaiotaomicron (strain ATCC 29148 / DSM 2079 / JCM 5827 / CCUG 10774 / NCTC 10582 / VPI-5482 / E50) OX=226186 GN=BT_0613 PE=4 SV=1
0.351841	0.403489	0.81517	0.40821	Q8A160	Q8A160	BT_3807	tr|Q8A160|Q8A160_BACTN Putative outer membrane protein OS=Bacteroides thetaiotaomicron (strain ATCC 29148 / DSM 2079 / JCM 5827 / CCUG 10774 / NCTC 10582 / VPI-5482 / E50) OX=226186 GN=BT_3807 PE=4 SV=1
2.14922	0.192055	0.814962	0.67712	Q8A8Y9	Q8A8Y9	BT_1028	tr|Q8A8Y9|Q8A8Y9_BACTN SusD homolog OS=Bacteroides thetaiotaomicron (strain ATCC 29148 / DSM 2079 / JCM 5827 / CCUG 10774 / NCTC 10582 / VPI-5482 / E50) OX=226186 GN=BT_1028 PE=3 SV=1
2.12716	0.192895	0.813951	0.67514	Q8A201	Q8A201	BT_3507	tr|Q8A201|Q8A201_BACTN DUF4973 domain-containing protein OS=Bacteroides thetaiotaomicron (strain ATCC 29148 / DSM 2079 / JCM 5827 / CCUG 10774 / NCTC 10582 / VPI-5482 / E50) OX=226186 GN=BT_3507 PE=1 SV=1
3.30177	0.172178	0.801572	0.716942	Q8A6T7	Q8A6T7	BT_1789	tr|Q8A6T7|Q8A6T7_BACTN Aminopeptidase OS=Bacteroides thetaiotaomicron (strain ATCC 29148 / DSM 2079 / JCM 5827 / CCUG 10774 / NCTC 10582 / VPI-5482 / E50) OX=226186 GN=BT_1789 PE=3 SV=1
0.512247	0.36263	0.800342	0.465945	Q8A1C1	Q8A1C1	BT_3745	tr|Q8A1C1|Q8A1C1_BACTN PCMD domain-containing protein OS=Bacteroides thetaiotaomicron (strain ATCC 29148 / DSM 2079 / JCM 5827 / CCUG 10774 / NCTC 10582 / VPI-5482 / E50) OX=226186 GN=BT_3745 PE=1 SV=1
2.85361	0.180072	0.797865	0.698122	Q8A0B5	Q8A0B5	BT_4106	sp|Q8A0B5|KDUI2_BACTN 4-deoxy-L-threo-5-hexosulose-uronate ketol-isomerase 2 OS=Bacteroides thetaiotaomicron (strain ATCC 29148 / DSM 2079 / JCM 5827 / CCUG 10774 / NCTC 10582 / VPI-5482 / E50) OX=226186 GN=kduI2 PE=3 SV=2
0.570655	0.35055	0.792353	0.480144	Q8A473	Q8A473	BT_2730	sp|Q8A473|RS7_BACTN 30S ribosomal protein S7 OS=Bacteroides thetaiotaomicron (strain ATCC 29148 / DSM 2079 / JCM 5827 / CCUG 10774 / NCTC 10582 / VPI-5482 / E50) OX=226186 GN=rpsG PE=3 SV=1
0.469652	0.372971	0.790787	0.448914	Q8A1F8	Q8A1F8	BT_3708	tr|Q8A1F8|Q8A1F8_BACTN Alkaline phosphatase III OS=Bacteroides thetaiotaomicron (strain ATCC 29148 / DSM 2079 / JCM 5827 / CCUG 10774 / NCTC 10582 / VPI-5482 / E50) OX=226186 GN=BT_3708 PE=3 SV=1
2.5378	0.190384	0.790167	0.679151	Q89ZY0	Q89ZY0	BT_4241	tr|Q89ZY0|Q89ZY0_BACTN beta-galactosidase OS=Bacteroides thetaiotaomicron (strain ATCC 29148 / DSM 2079 / JCM 5827 / CCUG 10774 / NCTC 10582 / VPI-5482 / E50) OX=226186 GN=BT_4241 PE=3 SV=1
0.411187	0.390998	0.782416	0.425044	Q8A3E5	Q8A3E5	BT_3009	tr|Q8A3E5|Q8A3E5_BACTN Beta-glucosidase (Gentiobiase) OS=Bacteroides thetaiotaomicron (strain ATCC 29148 / DSM 2079 / JCM 5827 / CCUG 10774 / NCTC 10582 / VPI-5482 / E50) OX=226186 GN=BT_3009 PE=4 SV=1
0.529298	0.36142	0.782182	0.464814	Q8A507	Q8A507	BT_2440	tr|Q8A507|Q8A507_BACTN 5-nucleotidase OS=Bacteroides thetaiotaomicron (strain ATCC 29148 / DSM 2079 / JCM 5827 / CCUG 10774 / NCTC 10582 / VPI-5482 / E50) OX=226186 GN=BT_2440 PE=4 SV=1
2.50966	0.198323	0.767758	0.661326	Q89ZI3	Q89ZI3	BT_4394	tr|Q89ZI3|Q89ZI3_BACTN Beta-hexosaminidase OS=Bacteroides thetaiotaomicron (strain ATCC 29148 / DSM 2079 / JCM 5827 / CCUG 10774 / NCTC 10582 / VPI-5482 / E50) OX=226186 GN=BT_4394 PE=3 SV=1
0.124339	0.579145	0.765691	0.231683	Q8A4U9	Q8A4U9	BT_2498	tr|Q8A4U9|Q8A4U9_BACTN Putative outer membrane efflux protein OS=Bacteroides thetaiotaomicron (strain ATCC 29148 / DSM 2079 / JCM 5827 / CCUG 10774 / NCTC 10582 / VPI-5482 / E50) OX=226186 GN=BT_2498 PE=3 SV=1
2.20622	0.207083	0.765689	0.645677	Q8A7Y3	Q8A7Y3	BT_1391	tr|Q8A7Y3|Q8A7Y3_BACTN Bacterial outer membrane protein OS=Bacteroides thetaiotaomicron (strain ATCC 29148 / DSM 2079 / JCM 5827 / CCUG 10774 / NCTC 10582 / VPI-5482 / E50) OX=226186 GN=BT_1391 PE=4 SV=1
1.42433	0.249	0.752523	0.586464	Q8A2R3	Q8A2R3	BT_3242	tr|Q8A2R3|Q8A2R3_BACTN Substrate import-associated zinc metallohydrolase lipoprotein OS=Bacteroides thetaiotaomicron (strain ATCC 29148 / DSM 2079 / JCM 5827 / CCUG 10774 / NCTC 10582 / VPI-5482 / E50) OX=226186 GN=BT_3242 PE=4 SV=1
0.516203	0.372436	0.747449	0.448642	Q8AAK8	Q8AAK8	BT_0456	tr|Q8AAK8|Q8AAK8_BACTN Beta-hexosaminidase OS=Bacteroides thetaiotaomicron (strain ATCC 29148 / DSM 2079 / JCM 5827 / CCUG 10774 / NCTC 10582 / VPI-5482 / E50) OX=226186 GN=BT_0456 PE=3 SV=1
2.90333	0.199697	0.746543	0.660218	Q8A654	Q8A654	BT_2032	tr|Q8A654|Q8A654_BACTN SusC homolog OS=Bacteroides thetaiotaomicron (strain ATCC 29148 / DSM 2079 / JCM 5827 / CCUG 10774 / NCTC 10582 / VPI-5482 / E50) OX=226186 GN=BT_2032 PE=3 SV=1
2.44348	0.209608	0.745001	0.641617	Q8AA89	Q8AA89	BT_0576	tr|Q8AA89|Q8AA89_BACTN OMP_b-brl_2 domain-containing protein OS=Bacteroides thetaiotaomicron (strain ATCC 29148 / DSM 2079 / JCM 5827 / CCUG 10774 / NCTC 10582 / VPI-5482 / E50) OX=226186 GN=BT_0576 PE=4 SV=1
1.81371	0.234921	0.738538	0.605239	Q8ABG0	Q8ABG0	BT_0150	tr|Q8ABG0|Q8ABG0_BACTN Putative ferric aerobactin receptor OS=Bacteroides thetaiotaomicron (strain ATCC 29148 / DSM 2079 / JCM 5827 / CCUG 10774 / NCTC 10582 / VPI-5482 / E50) OX=226186 GN=BT_0150 PE=3 SV=1
1.71024	0.239893	0.73838	0.598638	Q8A510	Q8A510	BT_2437	tr|Q8A510|Q8A510_BACTN DUF4136 domain-containing protein OS=Bacteroides thetaiotaomicron (strain ATCC 29148 / DSM 2079 / JCM 5827 / CCUG 10774 / NCTC 10582 / VPI-5482 / E50) OX=226186 GN=BT_2437 PE=1 SV=1
2.8584	0.203295	0.735171	0.649809	Q8AAG3	Q8AAG3	BT_0502	tr|Q8AAG3|Q8AAG3_BACTN TonB-dependent outer membrane receptor OS=Bacteroides thetaiotaomicron (strain ATCC 29148 / DSM 2079 / JCM 5827 / CCUG 10774 / NCTC 10582 / VPI-5482 / E50) OX=226186 GN=BT_0502 PE=3 SV=1
3.62415	0.199104	0.717255	0.656704	Q89ZA7	Q89ZA7	BT_4470	tr|Q89ZA7|Q89ZA7_BACTN SusC homolog OS=Bacteroides thetaiotaomicron (strain ATCC 29148 / DSM 2079 / JCM 5827 / CCUG 10774 / NCTC 10582 / VPI-5482 / E50) OX=226186 GN=BT_4470 PE=3 SV=1
2.65873	0.222432	0.708082	0.621944	Q8A1G1	Q8A1G1	BT_3702	sp|Q8A1G1|SUSC_BACTN TonB-dependent receptor SusC OS=Bacteroides thetaiotaomicron (strain ATCC 29148 / DSM 2079 / JCM 5827 / CCUG 10774 / NCTC 10582 / VPI-5482 / E50) OX=226186 GN=susC PE=1 SV=1
2.11864	0.241405	0.701557	0.595558	Q8A365	Q8A365	BT_3090	tr|Q8A365|Q8A365_BACTN SusC homolog OS=Bacteroides thetaiotaomicron (strain ATCC 29148 / DSM 2079 / JCM 5827 / CCUG 10774 / NCTC 10582 / VPI-5482 / E50) OX=226186 GN=BT_3090 PE=3 SV=1
2.69363	0.225895	0.700476	0.617247	Q89ZQ6	Q89ZQ6	BT_4320	tr|Q89ZQ6|Q89ZQ6_BACTN Putative zinc protease OS=Bacteroides thetaiotaomicron (strain ATCC 29148 / DSM 2079 / JCM 5827 / CCUG 10774 / NCTC 10582 / VPI-5482 / E50) OX=226186 GN=BT_4320 PE=3 SV=1
0.449778	0.400018	0.698311	0.411529	Q8A8E1	Q8A8E1	BT_1226	tr|Q8A8E1|Q8A8E1_BACTN Putative long-chain-fatty-acid--CoA ligase OS=Bacteroides thetaiotaomicron (strain ATCC 29148 / DSM 2079 / JCM 5827 / CCUG 10774 / NCTC 10582 / VPI-5482 / E50) OX=226186 GN=BT_1226 PE=4 SV=1
0.369901	0.427341	0.695808	0.383102	Q8A8X4	Q8A8X4	BT_1043	tr|Q8A8X4|Q8A8X4_BACTN SusD homolog OS=Bacteroides thetaiotaomicron (strain ATCC 29148 / DSM 2079 / JCM 5827 / CCUG 10774 / NCTC 10582 / VPI-5482 / E50) OX=226186 GN=BT_1043 PE=1 SV=1
1.31596	0.296213	0.693787	0.541754	Q8A2H7	Q8A2H7	BT_3328	tr|Q8A2H7|Q8A2H7_BACTN DUF4955 domain-containing protein OS=Bacteroides thetaiotaomicron (strain ATCC 29148 / DSM 2079 / JCM 5827 / CCUG 10774 / NCTC 10582 / VPI-5482 / E50) OX=226186 GN=BT_3328 PE=4 SV=1
0.362913	0.428744	0.684958	0.377105	Q89ZK4	Q89ZK4	BT_4373	tr|Q89ZK4|Q89ZK4_BACTN Putative lipoprotein OS=Bacteroides thetaiotaomicron (strain ATCC 29148 / DSM 2079 / JCM 5827 / CCUG 10774 / NCTC 10582 / VPI-5482 / E50) OX=226186 GN=BT_4373 PE=4 SV=1
2.90436	0.232669	0.680892	0.608374	Q8A6D1	Q8A6D1	BT_1953	tr|Q8A6D1|Q8A6D1_BACTN Putative TonB-linked outer membrane receptor OS=Bacteroides thetaiotaomicron (strain ATCC 29148 / DSM 2079 / JCM 5827 / CCUG 10774 / NCTC 10582 / VPI-5482 / E50) OX=226186 GN=BT_1953 PE=4 SV=1
1.76511	0.273943	0.680466	0.563061	Q8A3B9	Q8A3B9	BT_3035	tr|Q8A3B9|Q8A3B9_BACTN Carboxy-terminal processing protease OS=Bacteroides thetaiotaomicron (strain ATCC 29148 / DSM 2079 / JCM 5827 / CCUG 10774 / NCTC 10582 / VPI-5482 / E50) OX=226186 GN=BT_3035 PE=3 SV=1
2.65493	0.240287	0.678268	0.598701	Q8A066	Q8A066	BT_4155	tr|Q8A066|Q8A066_BACTN Pectate lyase OS=Bacteroides thetaiotaomicron (strain ATCC 29148 / DSM 2079 / JCM 5827 / CCUG 10774 / NCTC 10582 / VPI-5482 / E50) OX=226186 GN=BT_4155 PE=1 SV=1
1.62172	0.286448	0.676167	0.551923	Q8A2N1	Q8A2N1	BT_3274	tr|Q8A2N1|Q8A2N1_BACTN PKD-like family protein OS=Bacteroides thetaiotaomicron (strain ATCC 29148 / DSM 2079 / JCM 5827 / CCUG 10774 / NCTC 10582 / VPI-5482 / E50) OX=226186 GN=BT_3274 PE=4 SV=1
0.51075	0.391991	0.674881	0.42006	Q89YX5	Q89YX5	BT_4605	tr|Q89YX5|Q89YX5_BACTN BIG2 domain-containing protein OS=Bacteroides thetaiotaomicron (strain ATCC 29148 / DSM 2079 / JCM 5827 / CCUG 10774 / NCTC 10582 / VPI-5482 / E50) OX=226186 GN=BT_4605 PE=4 SV=1
1.43119	0.301393	0.672429	0.537129	Q8A028	Q8A028	BT_4193	tr|Q8A028|Q8A028_BACTN Dipeptidyl peptidase IV OS=Bacteroides thetaiotaomicron (strain ATCC 29148 / DSM 2079 / JCM 5827 / CCUG 10774 / NCTC 10582 / VPI-5482 / E50) OX=226186 GN=BT_4193 PE=4 SV=1
0.881235	0.346052	0.671814	0.485128	Q8A734	Q8A734	BT_1691	tr|Q8A734|Q8A734_BACTN Fructose-bisphosphate aldolase OS=Bacteroides thetaiotaomicron (strain ATCC 29148 / DSM 2079 / JCM 5827 / CCUG 10774 / NCTC 10582 / VPI-5482 / E50) OX=226186 GN=BT_1691 PE=4 SV=1
0.197568	0.51012	0.671235	0.286738	Q8A7U9	Q8A7U9	BT_1425	tr|Q8A7U9|Q8A7U9_BACTN DUF541 domain-containing protein OS=Bacteroides thetaiotaomicron (strain ATCC 29148 / DSM 2079 / JCM 5827 / CCUG 10774 / NCTC 10582 / VPI-5482 / E50) OX=226186 GN=BT_1425 PE=4 SV=1
3.58672	0.228305	0.665624	0.612398	Q8ABH0	Q8ABH0	BT_0140	tr|Q8ABH0|Q8ABH0_BACTN SusC homolog OS=Bacteroides thetaiotaomicron (strain ATCC 29148 / DSM 2079 / JCM 5827 / CCUG 10774 / NCTC 10582 / VPI-5482 / E50) OX=226186 GN=BT_0140 PE=3 SV=1
0.346448	0.445462	0.653748	0.361209	Q8A7H3	Q8A7H3	BT_1551	tr|Q8A7H3|Q8A7H3_BACTN Peptidase M1A and M12B OS=Bacteroides thetaiotaomicron (strain ATCC 29148 / DSM 2079 / JCM 5827 / CCUG 10774 / NCTC 10582 / VPI-5482 / E50) OX=226186 GN=BT_1551 PE=4 SV=1
3.72432	0.236482	0.650975	0.602602	Q8A2R5	Q8A2R5	BT_3240	tr|Q8A2R5|Q8A2R5_BACTN SusC homolog OS=Bacteroides thetaiotaomicron (strain ATCC 29148 / DSM 2079 / JCM 5827 / CCUG 10774 / NCTC 10582 / VPI-5482 / E50) OX=226186 GN=BT_3240 PE=3 SV=1
1.99654	0.288734	0.645719	0.549788	Q8A7E5	Q8A7E5	BT_1579	tr|Q8A7E5|Q8A7E5_BACTN DUF4468 domain-containing protein OS=Bacteroides thetaiotaomicron (strain ATCC 29148 / DSM 2079 / JCM 5827 / CCUG 10774 / NCTC 10582 / VPI-5482 / E50) OX=226186 GN=BT_1579 PE=4 SV=1
0.369643	0.441744	0.644196	0.366825	Q8A818	Q8A818	BT_1356	tr|Q8A818|Q8A818_BACTN Putative capsule polysaccharide export protein OS=Bacteroides thetaiotaomicron (strain ATCC 29148 / DSM 2079 / JCM 5827 / CCUG 10774 / NCTC 10582 / VPI-5482 / E50) OX=226186 GN=BT_1356 PE=4 SV=1
0.346007	0.447923	0.638242	0.356258	Q8A881	Q8A881	BT_1293	tr|Q8A881|Q8A881_BACTN Alpha-glucan phosphorylase OS=Bacteroides thetaiotaomicron (strain ATCC 29148 / DSM 2079 / JCM 5827 / CCUG 10774 / NCTC 10582 / VPI-5482 / E50) OX=226186 GN=BT_1293 PE=3 SV=1
0.138917	0.57895	0.636095	0.23271	Q8A994	Q8A994	BT_0923	tr|Q8A994|Q8A994_BACTN Putative periplasmic protein OS=Bacteroides thetaiotaomicron (strain ATCC 29148 / DSM 2079 / JCM 5827 / CCUG 10774 / NCTC 10582 / VPI-5482 / E50) OX=226186 GN=BT_0923 PE=1 SV=1
1.58373	0.316503	0.635865	0.522673	Q8A126	Q8A126	BT_3845	tr|Q8A126|Q8A126_BACTN Inosine-5-monophosphate dehydrogenase OS=Bacteroides thetaiotaomicron (strain ATCC 29148 / DSM 2079 / JCM 5827 / CCUG 10774 / NCTC 10582 / VPI-5482 / E50) OX=226186 GN=guaB PE=3 SV=1
0.90342	0.362812	0.634382	0.467885	Q8A3I8	Q8A3I8	BT_2966	tr|Q8A3I8|Q8A3I8_BACTN Galactose-binding like protein OS=Bacteroides thetaiotaomicron (strain ATCC 29148 / DSM 2079 / JCM 5827 / CCUG 10774 / NCTC 10582 / VPI-5482 / E50) OX=226186 GN=BT_2966 PE=4 SV=1
1.6969	0.312486	0.633862	0.527368	Q8A353	Q8A353	BT_3102	tr|Q8A353|Q8A353_BACTN SusD homolog OS=Bacteroides thetaiotaomicron (strain ATCC 29148 / DSM 2079 / JCM 5827 / CCUG 10774 / NCTC 10582 / VPI-5482 / E50) OX=226186 GN=BT_3102 PE=3 SV=1
0.440558	0.427431	0.624854	0.382338	Q8A963	Q8A963	BT_0954	tr|Q8A963|Q8A963_BACTN Putative outer membrane protein OS=Bacteroides thetaiotaomicron (strain ATCC 29148 / DSM 2079 / JCM 5827 / CCUG 10774 / NCTC 10582 / VPI-5482 / E50) OX=226186 GN=BT_0954 PE=3 SV=1
0.934712	0.360952	0.624175	0.465733	Q8A0D2	Q8A0D2	BT_4089	tr|Q8A0D2|Q8A0D2_BACTN SusD homolog OS=Bacteroides thetaiotaomicron (strain ATCC 29148 / DSM 2079 / JCM 5827 / CCUG 10774 / NCTC 10582 / VPI-5482 / E50) OX=226186 GN=BT_4089 PE=3 SV=1
0.292064	0.470607	0.619573	0.328559	Q8A7S3	Q8A7S3	BT_1451	tr|Q8A7S3|Q8A7S3_BACTN DUF3575 domain-containing protein OS=Bacteroides thetaiotaomicron (strain ATCC 29148 / DSM 2079 / JCM 5827 / CCUG 10774 / NCTC 10582 / VPI-5482 / E50) OX=226186 GN=BT_1451 PE=4 SV=1
0.692043	0.387613	0.614824	0.429779	Q8A2J4	Q8A2J4	BT_3311	tr|Q8A2J4|Q8A2J4_BACTN SusD homolog OS=Bacteroides thetaiotaomicron (strain ATCC 29148 / DSM 2079 / JCM 5827 / CCUG 10774 / NCTC 10582 / VPI-5482 / E50) OX=226186 GN=BT_3311 PE=3 SV=1
0.836954	0.373723	0.613999	0.449082	Q89ZV8	Q89ZV8	BT_4263	tr|Q89ZV8|Q89ZV8_BACTN Glyceraldehyde-3-phosphate dehydrogenase OS=Bacteroides thetaiotaomicron (strain ATCC 29148 / DSM 2079 / JCM 5827 / CCUG 10774 / NCTC 10582 / VPI-5482 / E50) OX=226186 GN=BT_4263 PE=3 SV=1
2.0199	0.313241	0.613919	0.527477	Q8AAP3	Q8AAP3	BT_0421	tr|Q8AAP3|Q8AAP3_BACTN Tetratricopeptide repeat (TPR) family protein OS=Bacteroides thetaiotaomicron (strain ATCC 29148 / DSM 2079 / JCM 5827 / CCUG 10774 / NCTC 10582 / VPI-5482 / E50) OX=226186 GN=BT_0421 PE=4 SV=1
0.796512	0.377088	0.606936	0.440346	Q8A326	Q8A326	BT_3129	tr|Q8A326|Q8A326_BACTN Putative flagellar motor protein MotB OS=Bacteroides thetaiotaomicron (strain ATCC 29148 / DSM 2079 / JCM 5827 / CCUG 10774 / NCTC 10582 / VPI-5482 / E50) OX=226186 GN=BT_3129 PE=4 SV=1
0.203182	0.519195	0.604403	0.277452	Q8A0P4	Q8A0P4	BT_3977	tr|Q8A0P4|Q8A0P4_BACTN TonB-dependent receptor domain protein OS=Bacteroides thetaiotaomicron (strain ATCC 29148 / DSM 2079 / JCM 5827 / CCUG 10774 / NCTC 10582 / VPI-5482 / E50) OX=226186 GN=BT_3977 PE=4 SV=1
0.747451	0.391521	0.589997	0.425165	Q89ZG6	Q89ZG6	BT_4411	tr|Q89ZG6|Q89ZG6_BACTN DUF4627 domain-containing protein OS=Bacteroides thetaiotaomicron (strain ATCC 29148 / DSM 2079 / JCM 5827 / CCUG 10774 / NCTC 10582 / VPI-5482 / E50) OX=226186 GN=BT_4411 PE=1 SV=1
1.54712	0.343333	0.589506	0.489096	Q8A9K9	Q8A9K9	BT_0806	sp|Q8A9K9|SYI_BACTN Isoleucine--tRNA ligase OS=Bacteroides thetaiotaomicron (strain ATCC 29148 / DSM 2079 / JCM 5827 / CCUG 10774 / NCTC 10582 / VPI-5482 / E50) OX=226186 GN=ileS PE=3 SV=1
0.836209	0.382857	0.589252	0.435614	Q89YS1	Q89YS1	BT_4660	tr|Q89YS1|Q89YS1_BACTN SusC homolog OS=Bacteroides thetaiotaomicron (strain ATCC 29148 / DSM 2079 / JCM 5827 / CCUG 10774 / NCTC 10582 / VPI-5482 / E50) OX=226186 GN=BT_4660 PE=3 SV=1
0.341309	0.467683	0.588273	0.338493	Q8A3Z4	Q8A3Z4	BT_2810	tr|Q8A3Z4|Q8A3Z4_BACTN Metallophosphoesterase OS=Bacteroides thetaiotaomicron (strain ATCC 29148 / DSM 2079 / JCM 5827 / CCUG 10774 / NCTC 10582 / VPI-5482 / E50) OX=226186 GN=BT_2810 PE=4 SV=1
0.412255	0.446116	0.585762	0.359779	Q8AAQ4	Q8AAQ4	BT_0410	tr|Q8AAQ4|Q8AAQ4_BACTN Sporulation related OS=Bacteroides thetaiotaomicron (strain ATCC 29148 / DSM 2079 / JCM 5827 / CCUG 10774 / NCTC 10582 / VPI-5482 / E50) OX=226186 GN=BT_0410 PE=4 SV=1
5.01848	0.282227	0.57792	0.554453	Q8A6W3	Q8A6W3	BT_1763	tr|Q8A6W3|Q8A6W3_BACTN SusC homolog OS=Bacteroides thetaiotaomicron (strain ATCC 29148 / DSM 2079 / JCM 5827 / CCUG 10774 / NCTC 10582 / VPI-5482 / E50) OX=226186 GN=BT_1763 PE=1 SV=1
0.127046	0.599034	0.577188	0.213449	Q8A193	Q8A193	BT_3773	tr|Q8A193|Q8A193_BACTN Alpha-1,2-mannosidase, putative OS=Bacteroides thetaiotaomicron (strain ATCC 29148 / DSM 2079 / JCM 5827 / CCUG 10774 / NCTC 10582 / VPI-5482 / E50) OX=226186 GN=BT_3773 PE=4 SV=1
0.43502	0.445353	0.57645	0.362252	Q8A470	Q8A470	BT_2733	sp|Q8A470|RPOC_BACTN DNA-directed RNA polymerase subunit beta OS=Bacteroides thetaiotaomicron (strain ATCC 29148 / DSM 2079 / JCM 5827 / CCUG 10774 / NCTC 10582 / VPI-5482 / E50) OX=226186 GN=rpoC PE=3 SV=1
0.306428	0.479145	0.568812	0.319388	Q8A2W7	Q8A2W7	BT_3188	tr|Q8A2W7|Q8A2W7_BACTN Secreted protein OS=Bacteroides thetaiotaomicron (strain ATCC 29148 / DSM 2079 / JCM 5827 / CCUG 10774 / NCTC 10582 / VPI-5482 / E50) OX=226186 GN=BT_3188 PE=4 SV=1
0.307536	0.47983	0.568584	0.319741	Q8A1E1	Q8A1E1	BT_3725	tr|Q8A1E1|Q8A1E1_BACTN Putative outer membrane protein OS=Bacteroides thetaiotaomicron (strain ATCC 29148 / DSM 2079 / JCM 5827 / CCUG 10774 / NCTC 10582 / VPI-5482 / E50) OX=226186 GN=BT_3725 PE=4 SV=1
1.86302	0.346431	0.565028	0.485424	Q8A6Y8	Q8A6Y8	BT_1737	tr|Q8A6Y8|Q8A6Y8_BACTN Putative secreted protein OS=Bacteroides thetaiotaomicron (strain ATCC 29148 / DSM 2079 / JCM 5827 / CCUG 10774 / NCTC 10582 / VPI-5482 / E50) OX=226186 GN=BT_1737 PE=4 SV=1
1.76844	0.350302	0.561572	0.479256	Q8A202	Q8A202	BT_3506	tr|Q8A202|Q8A202_BACTN SusD homolog OS=Bacteroides thetaiotaomicron (strain ATCC 29148 / DSM 2079 / JCM 5827 / CCUG 10774 / NCTC 10582 / VPI-5482 / E50) OX=226186 GN=BT_3506 PE=3 SV=1
0.152369	0.578515	0.552244	0.231452	Q8A1U5	Q8A1U5	BT_3563	tr|Q8A1U5|Q8A1U5_BACTN Putative endonuclease OS=Bacteroides thetaiotaomicron (strain ATCC 29148 / DSM 2079 / JCM 5827 / CCUG 10774 / NCTC 10582 / VPI-5482 / E50) OX=226186 GN=BT_3563 PE=4 SV=1
2.17096	0.348837	0.548327	0.482905	Q8A8X8	Q8A8X8	BT_1039	tr|Q8A8X8|Q8A8X8_BACTN SusD homolog OS=Bacteroides thetaiotaomicron (strain ATCC 29148 / DSM 2079 / JCM 5827 / CCUG 10774 / NCTC 10582 / VPI-5482 / E50) OX=226186 GN=BT_1039 PE=4 SV=1
0.382617	0.465138	0.543755	0.335605	Q8ABG1	Q8ABG1	BT_0149	tr|Q8ABG1|Q8ABG1_BACTN Peptidase OS=Bacteroides thetaiotaomicron (strain ATCC 29148 / DSM 2079 / JCM 5827 / CCUG 10774 / NCTC 10582 / VPI-5482 / E50) OX=226186 GN=BT_0149 PE=3 SV=1
0.363709	0.470547	0.540953	0.329136	Q8AAB1	Q8AAB1	BT_0554	sp|Q8AAB1|GLMS_BACTN Glutamine--fructose-6-phosphate aminotransferase [isomerizing] OS=Bacteroides thetaiotaomicron (strain ATCC 29148 / DSM 2079 / JCM 5827 / CCUG 10774 / NCTC 10582 / VPI-5482 / E50) OX=226186 GN=glmS PE=3 SV=2
0.370931	0.469873	0.538265	0.330229	Q8A203	Q8A203	BT_3505	tr|Q8A203|Q8A203_BACTN SusC homolog OS=Bacteroides thetaiotaomicron (strain ATCC 29148 / DSM 2079 / JCM 5827 / CCUG 10774 / NCTC 10582 / VPI-5482 / E50) OX=226186 GN=BT_3505 PE=3 SV=1
1.35051	0.376909	0.534171	0.441082	Q8A1U6	Q8A1U6	BT_3562	tr|Q8A1U6|Q8A1U6_BACTN DUF5689 domain-containing protein OS=Bacteroides thetaiotaomicron (strain ATCC 29148 / DSM 2079 / JCM 5827 / CCUG 10774 / NCTC 10582 / VPI-5482 / E50) OX=226186 GN=BT_3562 PE=4 SV=1
2.00391	0.360667	0.530256	0.464025	Q8AAM5	Q8AAM5	BT_0439	tr|Q8AAM5|Q8AAM5_BACTN SusC homolog OS=Bacteroides thetaiotaomicron (strain ATCC 29148 / DSM 2079 / JCM 5827 / CCUG 10774 / NCTC 10582 / VPI-5482 / E50) OX=226186 GN=BT_0439 PE=3 SV=1
1.09643	0.392898	0.524882	0.420065	Q8A6E5	Q8A6E5	BT_1939	tr|Q8A6E5|Q8A6E5_BACTN Putative outer membrane receptor OS=Bacteroides thetaiotaomicron (strain ATCC 29148 / DSM 2079 / JCM 5827 / CCUG 10774 / NCTC 10582 / VPI-5482 / E50) OX=226186 GN=BT_1939 PE=3 SV=1
0.160976	0.579122	0.521639	0.232148	Q8A0D3	Q8A0D3	BT_4088	tr|Q8A0D3|Q8A0D3_BACTN SusC homolog OS=Bacteroides thetaiotaomicron (strain ATCC 29148 / DSM 2079 / JCM 5827 / CCUG 10774 / NCTC 10582 / VPI-5482 / E50) OX=226186 GN=BT_4088 PE=4 SV=1
1.40174	0.383346	0.520595	0.434265	Q8A9E8	Q8A9E8	BT_0867	tr|Q8A9E8|Q8A9E8_BACTN SusC homolog OS=Bacteroides thetaiotaomicron (strain ATCC 29148 / DSM 2079 / JCM 5827 / CCUG 10774 / NCTC 10582 / VPI-5482 / E50) OX=226186 GN=BT_0867 PE=3 SV=1
0.486277	0.457669	0.51845	0.349076	Q89ZI2	Q89ZI2	BT_4395	sp|Q89ZI2|OGA_BACTN O-GlcNAcase BT_4395 OS=Bacteroides thetaiotaomicron (strain ATCC 29148 / DSM 2079 / JCM 5827 / CCUG 10774 / NCTC 10582 / VPI-5482 / E50) OX=226186 GN=BT_4395 PE=1 SV=1
2.91974	0.361906	0.502558	0.462173	Q8A8X7	Q8A8X7	BT_1040	tr|Q8A8X7|Q8A8X7_BACTN SusC homolog OS=Bacteroides thetaiotaomicron (strain ATCC 29148 / DSM 2079 / JCM 5827 / CCUG 10774 / NCTC 10582 / VPI-5482 / E50) OX=226186 GN=BT_1040 PE=3 SV=1
1.12449	0.403474	0.501117	0.406405	Q8A5X9	Q8A5X9	BT_2107	tr|Q8A5X9|Q8A5X9_BACTN SusC homolog OS=Bacteroides thetaiotaomicron (strain ATCC 29148 / DSM 2079 / JCM 5827 / CCUG 10774 / NCTC 10582 / VPI-5482 / E50) OX=226186 GN=BT_2107 PE=3 SV=1
0.299485	0.505562	0.498641	0.293676	Q8A3B8	Q8A3B8	BT_3036	tr|Q8A3B8|Q8A3B8_BACTN SusC homolog OS=Bacteroides thetaiotaomicron (strain ATCC 29148 / DSM 2079 / JCM 5827 / CCUG 10774 / NCTC 10582 / VPI-5482 / E50) OX=226186 GN=BT_3036 PE=4 SV=1
1.12018	0.404279	0.497362	0.403678	Q8A8Y0	Q8A8Y0	BT_1037	tr|Q8A8Y0|Q8A8Y0_BACTN Concanavalin A-like lectin/glucanase OS=Bacteroides thetaiotaomicron (strain ATCC 29148 / DSM 2079 / JCM 5827 / CCUG 10774 / NCTC 10582 / VPI-5482 / E50) OX=226186 GN=BT_1037 PE=4 SV=1
1.72896	0.391114	0.48825	0.423567	Q8A509	Q8A509	BT_2438	tr|Q8A509|Q8A509_BACTN OMP_b-brl domain-containing protein OS=Bacteroides thetaiotaomicron (strain ATCC 29148 / DSM 2079 / JCM 5827 / CCUG 10774 / NCTC 10582 / VPI-5482 / E50) OX=226186 GN=BT_2438 PE=4 SV=1
0.644566	0.446627	0.487444	0.357907	Q89ZN2	Q89ZN2	BT_4345	tr|Q89ZN2|Q89ZN2_BACTN 30S ribosomal protein S1 OS=Bacteroides thetaiotaomicron (strain ATCC 29148 / DSM 2079 / JCM 5827 / CCUG 10774 / NCTC 10582 / VPI-5482 / E50) OX=226186 GN=BT_4345 PE=4 SV=1
1.34745	0.404163	0.482971	0.405445	Q8A4H3	Q8A4H3	BT_2626	tr|Q8A4H3|Q8A4H3_BACTN SusC homolog OS=Bacteroides thetaiotaomicron (strain ATCC 29148 / DSM 2079 / JCM 5827 / CCUG 10774 / NCTC 10582 / VPI-5482 / E50) OX=226186 GN=BT_2626 PE=3 SV=1
0.184356	0.572696	0.476665	0.236975	Q8A2J1	Q8A2J1	BT_3314	tr|Q8A2J1|Q8A2J1_BACTN Thermostable beta-glucosidase B OS=Bacteroides thetaiotaomicron (strain ATCC 29148 / DSM 2079 / JCM 5827 / CCUG 10774 / NCTC 10582 / VPI-5482 / E50) OX=226186 GN=BT_3314 PE=3 SV=1
2.32875	0.392121	0.467482	0.422357	Q8A1U1	Q8A1U1	BT_3567	tr|Q8A1U1|Q8A1U1_BACTN Periplasmic beta-glucosidase OS=Bacteroides thetaiotaomicron (strain ATCC 29148 / DSM 2079 / JCM 5827 / CCUG 10774 / NCTC 10582 / VPI-5482 / E50) OX=226186 GN=BT_3567 PE=1 SV=1
0.155142	0.59491	0.464915	0.21641	Q8A0T0	Q8A0T0	BT_3941	tr|Q8A0T0|Q8A0T0_BACTN NAGPA domain-containing protein OS=Bacteroides thetaiotaomicron (strain ATCC 29148 / DSM 2079 / JCM 5827 / CCUG 10774 / NCTC 10582 / VPI-5482 / E50) OX=226186 GN=BT_3941 PE=4 SV=1
0.210131	0.564143	0.464778	0.247201	Q8AB06	Q8AB06	BT_0306	tr|Q8AB06|Q8AB06_BACTN Outer membrane protein oprM OS=Bacteroides thetaiotaomicron (strain ATCC 29148 / DSM 2079 / JCM 5827 / CCUG 10774 / NCTC 10582 / VPI-5482 / E50) OX=226186 GN=BT_0306 PE=3 SV=1
2.22338	0.393798	0.46439	0.417703	Q8A7A1	Q8A7A1	BT_1624	tr|Q8A7A1|Q8A7A1_BACTN Putative secreted sulfatase OS=Bacteroides thetaiotaomicron (strain ATCC 29148 / DSM 2079 / JCM 5827 / CCUG 10774 / NCTC 10582 / VPI-5482 / E50) OX=226186 GN=BT_1624 PE=1 SV=1
0.414436	0.491182	0.463406	0.310022	Q8A4U4	Q8A4U4	BT_2503	tr|Q8A4U4|Q8A4U4_BACTN DUF4476 domain-containing protein OS=Bacteroides thetaiotaomicron (strain ATCC 29148 / DSM 2079 / JCM 5827 / CCUG 10774 / NCTC 10582 / VPI-5482 / E50) OX=226186 GN=BT_2503 PE=4 SV=1
0.210819	0.563738	0.460181	0.246218	Q8A860	Q8A860	BT_1314	tr|Q8A860|Q8A860_BACTN Dipeptidyl-peptidase VI OS=Bacteroides thetaiotaomicron (strain ATCC 29148 / DSM 2079 / JCM 5827 / CCUG 10774 / NCTC 10582 / VPI-5482 / E50) OX=226186 GN=BT_1314 PE=1 SV=1
1.05112	0.439913	0.450849	0.368853	Q8A6K8	Q8A6K8	BT_1873	tr|Q8A6K8|Q8A6K8_BACTN Endo-arabinase OS=Bacteroides thetaiotaomicron (strain ATCC 29148 / DSM 2079 / JCM 5827 / CCUG 10774 / NCTC 10582 / VPI-5482 / E50) OX=226186 GN=BT_1873 PE=1 SV=1
1.96727	0.40843	0.448339	0.399221	Q8A117	Q8A117	BT_3854	tr|Q8A117|Q8A117_BACTN SusC homolog OS=Bacteroides thetaiotaomicron (strain ATCC 29148 / DSM 2079 / JCM 5827 / CCUG 10774 / NCTC 10582 / VPI-5482 / E50) OX=226186 GN=BT_3854 PE=3 SV=1
2.22545	0.403371	0.446999	0.40362	Q89ZS0	Q89ZS0	BT_4306	tr|Q89ZS0|Q89ZS0_BACTN DUF4270 domain-containing protein OS=Bacteroides thetaiotaomicron (strain ATCC 29148 / DSM 2079 / JCM 5827 / CCUG 10774 / NCTC 10582 / VPI-5482 / E50) OX=226186 GN=BT_4306 PE=4 SV=1
1.03484	0.445019	0.442983	0.362692	Q8A4U3	Q8A4U3	BT_2504	tr|Q8A4U3|Q8A4U3_BACTN DUF4476 domain-containing protein OS=Bacteroides thetaiotaomicron (strain ATCC 29148 / DSM 2079 / JCM 5827 / CCUG 10774 / NCTC 10582 / VPI-5482 / E50) OX=226186 GN=BT_2504 PE=4 SV=1
0.374891	0.507696	0.439122	0.290919	Q8A485	Q8A485	BT_2718	sp|Q8A485|RS171_BACTN 30S ribosomal protein S17 1 OS=Bacteroides thetaiotaomicron (strain ATCC 29148 / DSM 2079 / JCM 5827 / CCUG 10774 / NCTC 10582 / VPI-5482 / E50) OX=226186 GN=rpsQ1 PE=3 SV=1
1.53314	0.429987	0.438537	0.380002	Q8A8H3	Q8A8H3	BT_1194	tr|Q8A8H3|Q8A8H3_BACTN Outer membrane protein, OmpA family OS=Bacteroides thetaiotaomicron (strain ATCC 29148 / DSM 2079 / JCM 5827 / CCUG 10774 / NCTC 10582 / VPI-5482 / E50) OX=226186 GN=BT_1194 PE=4 SV=1
0.324612	0.519656	0.433169	0.276497	Q8A1P7	Q8A1P7	BT_3612	tr|Q8A1P7|Q8A1P7_BACTN Peptidyl-prolyl cis-trans isomerase OS=Bacteroides thetaiotaomicron (strain ATCC 29148 / DSM 2079 / JCM 5827 / CCUG 10774 / NCTC 10582 / VPI-5482 / E50) OX=226186 GN=BT_3612 PE=3 SV=1
0.97958	0.456119	0.42902	0.350305	Q89ZX8	Q89ZX8	BT_4243	sp|Q89ZX8|G1091_BACTN Glycosyl hydrolase family 109 protein 1 OS=Bacteroides thetaiotaomicron (strain ATCC 29148 / DSM 2079 / JCM 5827 / CCUG 10774 / NCTC 10582 / VPI-5482 / E50) OX=226186 GN=BT_4243 PE=3 SV=1
0.840754	0.467849	0.427263	0.340563	Q89ZL0	Q89ZL0	BT_4367	tr|Q89ZL0|Q89ZL0_BACTN Putative outer membrane protein OS=Bacteroides thetaiotaomicron (strain ATCC 29148 / DSM 2079 / JCM 5827 / CCUG 10774 / NCTC 10582 / VPI-5482 / E50) OX=226186 GN=BT_4367 PE=3 SV=1
0.831973	0.468143	0.426814	0.339671	Q8AAP6	Q8AAP6	BT_0418	tr|Q8AAP6|Q8AAP6_BACTN Outer membrane porin F OS=Bacteroides thetaiotaomicron (strain ATCC 29148 / DSM 2079 / JCM 5827 / CCUG 10774 / NCTC 10582 / VPI-5482 / E50) OX=226186 GN=BT_0418 PE=4 SV=1
0.603162	0.499224	0.394907	0.301532	Q8A5R5	Q8A5R5	BT_2173	tr|Q8A5R5|Q8A5R5_BACTN SusD homolog OS=Bacteroides thetaiotaomicron (strain ATCC 29148 / DSM 2079 / JCM 5827 / CCUG 10774 / NCTC 10582 / VPI-5482 / E50) OX=226186 GN=BT_2173 PE=4 SV=1
0.370811	0.530918	0.39264	0.268993	Q89YW7	Q89YW7	BT_4614	tr|Q89YW7|Q89YW7_BACTN META domain-containing protein OS=Bacteroides thetaiotaomicron (strain ATCC 29148 / DSM 2079 / JCM 5827 / CCUG 10774 / NCTC 10582 / VPI-5482 / E50) OX=226186 GN=BT_4614 PE=4 SV=1
0.626039	0.501002	0.387471	0.299278	Q8AB85	Q8AB85	BT_0225	tr|Q8AB85|Q8AB85_BACTN OMP_b-brl domain-containing protein OS=Bacteroides thetaiotaomicron (strain ATCC 29148 / DSM 2079 / JCM 5827 / CCUG 10774 / NCTC 10582 / VPI-5482 / E50) OX=226186 GN=BT_0225 PE=4 SV=1
0.103606	0.686768	0.384819	0.162585	Q89YJ3	Q89YJ3	BT_4738	tr|Q89YJ3|Q89YJ3_BACTN Formate acetyltransferase OS=Bacteroides thetaiotaomicron (strain ATCC 29148 / DSM 2079 / JCM 5827 / CCUG 10774 / NCTC 10582 / VPI-5482 / E50) OX=226186 GN=BT_4738 PE=3 SV=1
0.646316	0.501992	0.384671	0.299358	Q89YL0	Q89YL0	BT_4721	tr|Q89YL0|Q89YL0_BACTN OMP_b-brl_2 domain-containing protein OS=Bacteroides thetaiotaomicron (strain ATCC 29148 / DSM 2079 / JCM 5827 / CCUG 10774 / NCTC 10582 / VPI-5482 / E50) OX=226186 GN=BT_4721 PE=4 SV=1
1.49668	0.467411	0.382651	0.3364	Q8A6V3	Q8A6V3	BT_1773	tr|Q8A6V3|Q8A6V3_BACTN SusD homolog OS=Bacteroides thetaiotaomicron (strain ATCC 29148 / DSM 2079 / JCM 5827 / CCUG 10774 / NCTC 10582 / VPI-5482 / E50) OX=226186 GN=BT_1773 PE=4 SV=1
0.63241	0.504912	0.380597	0.295711	Q8ABP5	Q8ABP5	BT_0065	tr|Q8ABP5|Q8ABP5_BACTN Alpha-galactosidase OS=Bacteroides thetaiotaomicron (strain ATCC 29148 / DSM 2079 / JCM 5827 / CCUG 10774 / NCTC 10582 / VPI-5482 / E50) OX=226186 GN=BT_0065 PE=3 SV=1
2.20724	0.467393	0.367918	0.337767	Q8A2H3	Q8A2H3	BT_3332	tr|Q8A2H3|Q8A2H3_BACTN SusC homolog OS=Bacteroides thetaiotaomicron (strain ATCC 29148 / DSM 2079 / JCM 5827 / CCUG 10774 / NCTC 10582 / VPI-5482 / E50) OX=226186 GN=BT_3332 PE=3 SV=1
0.68854	0.507021	0.364697	0.290257	Q8A4H9	Q8A4H9	BT_2620	tr|Q8A4H9|Q8A4H9_BACTN Alpha-glucosidase OS=Bacteroides thetaiotaomicron (strain ATCC 29148 / DSM 2079 / JCM 5827 / CCUG 10774 / NCTC 10582 / VPI-5482 / E50) OX=226186 GN=BT_2620 PE=4 SV=1
1.09726	0.490956	0.364442	0.310655	E7MCB0	E7MCB0	BT_3901	tr|E7MCB0|E7MCB0_BACTN Conserved hypothetical membrane protein OS=Bacteroides thetaiotaomicron (strain ATCC 29148 / DSM 2079 / JCM 5827 / CCUG 10774 / NCTC 10582 / VPI-5482 / E50) OX=226186 GN=BT_3901a PE=4 SV=1
0.131124	0.665724	0.36351	0.177914	Q8A4S4	Q8A4S4	BT_2523	tr|Q8A4S4|Q8A4S4_BACTN alpha-L-rhamnosidase OS=Bacteroides thetaiotaomicron (strain ATCC 29148 / DSM 2079 / JCM 5827 / CCUG 10774 / NCTC 10582 / VPI-5482 / E50) OX=226186 GN=BT_2523 PE=4 SV=1
1.258	0.491472	0.355814	0.309438	Q8A0E0	Q8A0E0	BT_4081	tr|Q8A0E0|Q8A0E0_BACTN SusC homolog OS=Bacteroides thetaiotaomicron (strain ATCC 29148 / DSM 2079 / JCM 5827 / CCUG 10774 / NCTC 10582 / VPI-5482 / E50) OX=226186 GN=BT_4081 PE=3 SV=1
0.310704	0.573366	0.354612	0.239405	Q8A0D6	Q8A0D6	BT_4085	tr|Q8A0D6|Q8A0D6_BACTN SusD homolog OS=Bacteroides thetaiotaomicron (strain ATCC 29148 / DSM 2079 / JCM 5827 / CCUG 10774 / NCTC 10582 / VPI-5482 / E50) OX=226186 GN=BT_4085 PE=3 SV=1
0.494855	0.539265	0.344939	0.261672	Q8A7N6	Q8A7N6	BT_1488	tr|Q8A7N6|Q8A7N6_BACTN Putative cell surface protein OS=Bacteroides thetaiotaomicron (strain ATCC 29148 / DSM 2079 / JCM 5827 / CCUG 10774 / NCTC 10582 / VPI-5482 / E50) OX=226186 GN=BT_1488 PE=4 SV=1
0.218126	0.60564	0.341409	0.209967	Q8A493	Q8A493	BT_2710	sp|Q8A493|RS5_BACTN 30S ribosomal protein S5 OS=Bacteroides thetaiotaomicron (strain ATCC 29148 / DSM 2079 / JCM 5827 / CCUG 10774 / NCTC 10582 / VPI-5482 / E50) OX=226186 GN=rpsE PE=3 SV=1
0.977024	0.508248	0.339816	0.288376	Q8A3Y4	Q8A3Y4	BT_2820	tr|Q8A3Y4|Q8A3Y4_BACTN SusC homolog OS=Bacteroides thetaiotaomicron (strain ATCC 29148 / DSM 2079 / JCM 5827 / CCUG 10774 / NCTC 10582 / VPI-5482 / E50) OX=226186 GN=BT_2820 PE=3 SV=1
0.267337	0.592029	0.337443	0.222017	Q8A2J5	Q8A2J5	BT_3310	tr|Q8A2J5|Q8A2J5_BACTN SusC homolog OS=Bacteroides thetaiotaomicron (strain ATCC 29148 / DSM 2079 / JCM 5827 / CCUG 10774 / NCTC 10582 / VPI-5482 / E50) OX=226186 GN=BT_3310 PE=3 SV=1
0.0694455	0.751702	0.331851	0.122615	Q8A5M0	Q8A5M0	BT_2218	tr|Q8A5M0|Q8A5M0_BACTN BACON domain-containing protein OS=Bacteroides thetaiotaomicron (strain ATCC 29148 / DSM 2079 / JCM 5827 / CCUG 10774 / NCTC 10582 / VPI-5482 / E50) OX=226186 GN=BT_2218 PE=4 SV=1
0.0649724	0.758065	0.328372	0.117389	Q8A4U8	Q8A4U8	BT_2499	tr|Q8A4U8|Q8A4U8_BACTN Multifunctional fusion protein OS=Bacteroides thetaiotaomicron (strain ATCC 29148 / DSM 2079 / JCM 5827 / CCUG 10774 / NCTC 10582 / VPI-5482 / E50) OX=226186 GN=msrA PE=3 SV=1
0.143769	0.673958	0.313329	0.171397	Q8A8Y2	Q8A8Y2	BT_1035	tr|Q8A8Y2|Q8A8Y2_BACTN Coagulation factor 5/8 type, C-terminal OS=Bacteroides thetaiotaomicron (strain ATCC 29148 / DSM 2079 / JCM 5827 / CCUG 10774 / NCTC 10582 / VPI-5482 / E50) OX=226186 GN=BT_1035 PE=4 SV=1
0.121524	0.693762	0.310771	0.15896	Q8A8Z2	Q8A8Z2	BT_1025	tr|Q8A8Z2|Q8A8Z2_BACTN SusC homolog OS=Bacteroides thetaiotaomicron (strain ATCC 29148 / DSM 2079 / JCM 5827 / CCUG 10774 / NCTC 10582 / VPI-5482 / E50) OX=226186 GN=BT_1025 PE=4 SV=1
0.14792	0.674192	0.303818	0.170411	Q8A6E9	Q8A6E9	BT_1935	tr|Q8A6E9|Q8A6E9_BACTN HEAT repeat domain-containing protein OS=Bacteroides thetaiotaomicron (strain ATCC 29148 / DSM 2079 / JCM 5827 / CCUG 10774 / NCTC 10582 / VPI-5482 / E50) OX=226186 GN=BT_1935 PE=4 SV=1
0.0952272	0.728297	0.291059	0.137497	Q8A4R7	Q8A4R7	BT_2530	tr|Q8A4R7|Q8A4R7_BACTN IPT/TIG domain-containing protein OS=Bacteroides thetaiotaomicron (strain ATCC 29148 / DSM 2079 / JCM 5827 / CCUG 10774 / NCTC 10582 / VPI-5482 / E50) OX=226186 GN=BT_2530 PE=4 SV=1
0.178472	0.664232	0.286887	0.176405	Q8A483	Q8A483	BT_2720	sp|Q8A483|RL16_BACTN 50S ribosomal protein L16 OS=Bacteroides thetaiotaomicron (strain ATCC 29148 / DSM 2079 / JCM 5827 / CCUG 10774 / NCTC 10582 / VPI-5482 / E50) OX=226186 GN=rplP PE=3 SV=1
0.411927	0.595754	0.282071	0.216534	Q8A2F8	Q8A2F8	BT_3347	tr|Q8A2F8|Q8A2F8_BACTN Quinoprotein amine dehydrogenase OS=Bacteroides thetaiotaomicron (strain ATCC 29148 / DSM 2079 / JCM 5827 / CCUG 10774 / NCTC 10582 / VPI-5482 / E50) OX=226186 GN=BT_3347 PE=4 SV=1
0.0706082	0.762979	0.268358	0.113775	Q8A1M9	Q8A1M9	BT_3630	tr|Q8A1M9|Q8A1M9_BACTN Putative lipoprotein OS=Bacteroides thetaiotaomicron (strain ATCC 29148 / DSM 2079 / JCM 5827 / CCUG 10774 / NCTC 10582 / VPI-5482 / E50) OX=226186 GN=BT_3630 PE=4 SV=1
0.198749	0.666053	0.26832	0.175	Q8A995	Q8A995	BT_0922	tr|Q8A995|Q8A995_BACTN Putative lipoprotein OS=Bacteroides thetaiotaomicron (strain ATCC 29148 / DSM 2079 / JCM 5827 / CCUG 10774 / NCTC 10582 / VPI-5482 / E50) OX=226186 GN=BT_0922 PE=4 SV=1
0.32277	0.627294	0.267335	0.197825	Q89ZV9	Q89ZV9	BT_4262	tr|Q89ZV9|Q89ZV9_BACTN Peptidyl-dipeptidase OS=Bacteroides thetaiotaomicron (strain ATCC 29148 / DSM 2079 / JCM 5827 / CCUG 10774 / NCTC 10582 / VPI-5482 / E50) OX=226186 GN=BT_4262 PE=3 SV=1
0.170216	0.680618	0.266653	0.165948	Q8A0D0	Q8A0D0	BT_4091	tr|Q8A0D0|Q8A0D0_BACTN Sialic acid-specific 9-O-acetylesterase OS=Bacteroides thetaiotaomicron (strain ATCC 29148 / DSM 2079 / JCM 5827 / CCUG 10774 / NCTC 10582 / VPI-5482 / E50) OX=226186 GN=BT_4091 PE=3 SV=1
0.636884	0.592029	0.265365	0.221324	Q8A3K5	Q8A3K5	BT_2949	tr|Q8A3K5|Q8A3K5_BACTN Putative alpha-1,6-mannanase OS=Bacteroides thetaiotaomicron (strain ATCC 29148 / DSM 2079 / JCM 5827 / CCUG 10774 / NCTC 10582 / VPI-5482 / E50) OX=226186 GN=BT_2949 PE=1 SV=1
0.65914	0.591592	0.263505	0.221045	Q8A645	Q8A645	BT_2041	tr|Q8A645|Q8A645_BACTN Bacterial Ig-like domain (Group 2) OS=Bacteroides thetaiotaomicron (strain ATCC 29148 / DSM 2079 / JCM 5827 / CCUG 10774 / NCTC 10582 / VPI-5482 / E50) OX=226186 GN=BT_2041 PE=4 SV=1
0.771064	0.590618	0.257302	0.220904	Q8A6W6	Q8A6W6	BT_1760	tr|Q8A6W6|Q8A6W6_BACTN Glycoside hydrolase family 32 OS=Bacteroides thetaiotaomicron (strain ATCC 29148 / DSM 2079 / JCM 5827 / CCUG 10774 / NCTC 10582 / VPI-5482 / E50) OX=226186 GN=BT_1760 PE=1 SV=1
0.469288	0.61595	0.253382	0.203655	Q8A4Y6	Q8A4Y6	BT_2461	tr|Q8A4Y6|Q8A4Y6_BACTN SusC homolog OS=Bacteroides thetaiotaomicron (strain ATCC 29148 / DSM 2079 / JCM 5827 / CCUG 10774 / NCTC 10582 / VPI-5482 / E50) OX=226186 GN=BT_2461 PE=3 SV=1
0.12222	0.727607	0.241398	0.138893	Q8AB54	Q8AB54	BT_0257	tr|Q8AB54|Q8AB54_BACTN Xanthan lyase OS=Bacteroides thetaiotaomicron (strain ATCC 29148 / DSM 2079 / JCM 5827 / CCUG 10774 / NCTC 10582 / VPI-5482 / E50) OX=226186 GN=BT_0257 PE=4 SV=1
0.11714	0.730754	0.240003	0.136175	Q8A508	Q8A508	BT_2439	tr|Q8A508|Q8A508_BACTN Beta-N-acetylglucosaminidase OS=Bacteroides thetaiotaomicron (strain ATCC 29148 / DSM 2079 / JCM 5827 / CCUG 10774 / NCTC 10582 / VPI-5482 / E50) OX=226186 GN=BT_2439 PE=4 SV=1
0.242332	0.679598	0.229692	0.16587	Q8AAY2	Q8AAY2	BT_0330	tr|Q8AAY2|Q8AAY2_BACTN Ketoisovalerate oxidoreductase subunit vorA OS=Bacteroides thetaiotaomicron (strain ATCC 29148 / DSM 2079 / JCM 5827 / CCUG 10774 / NCTC 10582 / VPI-5482 / E50) OX=226186 GN=BT_0330 PE=4 SV=1
0.0913969	0.758184	0.223509	0.11822	Q8A7W0	Q8A7W0	BT_1414	tr|Q8A7W0|Q8A7W0_BACTN Alginate_exp domain-containing protein OS=Bacteroides thetaiotaomicron (strain ATCC 29148 / DSM 2079 / JCM 5827 / CCUG 10774 / NCTC 10582 / VPI-5482 / E50) OX=226186 GN=BT_1414 PE=4 SV=1
0.0887553	0.759315	0.223013	0.116578	Q8A3M1	Q8A3M1	BT_2933	sp|Q8A3M1|SYM_BACTN Methionine--tRNA ligase OS=Bacteroides thetaiotaomicron (strain ATCC 29148 / DSM 2079 / JCM 5827 / CCUG 10774 / NCTC 10582 / VPI-5482 / E50) OX=226186 GN=metG PE=3 SV=1
0.142699	0.728182	0.218318	0.138103	Q8A7N7	Q8A7N7	BT_1487	tr|Q8A7N7|Q8A7N7_BACTN Quinonprotein alcohol dehydrogenase-like protein OS=Bacteroides thetaiotaomicron (strain ATCC 29148 / DSM 2079 / JCM 5827 / CCUG 10774 / NCTC 10582 / VPI-5482 / E50) OX=226186 GN=BT_1487 PE=1 SV=1
0.0977077	0.758049	0.216376	0.119485	Q8A6I8	Q8A6I8	BT_1896	tr|Q8A6I8|Q8A6I8_BACTN Putative cell surface antigen OS=Bacteroides thetaiotaomicron (strain ATCC 29148 / DSM 2079 / JCM 5827 / CCUG 10774 / NCTC 10582 / VPI-5482 / E50) OX=226186 GN=BT_1896 PE=4 SV=1
0.120435	0.740863	0.216268	0.1295	Q8A548	Q8A548	BT_2394	tr|Q8A548|Q8A548_BACTN SusD homolog OS=Bacteroides thetaiotaomicron (strain ATCC 29148 / DSM 2079 / JCM 5827 / CCUG 10774 / NCTC 10582 / VPI-5482 / E50) OX=226186 GN=BT_2394 PE=3 SV=1
0.116367	0.758332	0.191024	0.118611	Q8A491	Q8A491	BT_2712	sp|Q8A491|RL6_BACTN 50S ribosomal protein L6 OS=Bacteroides thetaiotaomicron (strain ATCC 29148 / DSM 2079 / JCM 5827 / CCUG 10774 / NCTC 10582 / VPI-5482 / E50) OX=226186 GN=rplF PE=3 SV=1
0.657106	0.68153	0.189102	0.166141	Q8A213	Q8A213	BT_3495	tr|Q8A213|Q8A213_BACTN SusD homolog OS=Bacteroides thetaiotaomicron (strain ATCC 29148 / DSM 2079 / JCM 5827 / CCUG 10774 / NCTC 10582 / VPI-5482 / E50) OX=226186 GN=BT_3495 PE=3 SV=1
0.0490952	0.83015	0.188562	0.0804035	Q8A8G3	Q8A8G3	BT_1204	tr|Q8A8G3|Q8A8G3_BACTN Carboxypeptidase-like regulatory domain-containing protein OS=Bacteroides thetaiotaomicron (strain ATCC 29148 / DSM 2079 / JCM 5827 / CCUG 10774 / NCTC 10582 / VPI-5482 / E50) OX=226186 GN=BT_1204 PE=4 SV=1
0.751622	0.678941	0.188052	0.167455	Q8A7L2	Q8A7L2	BT_1512	tr|Q8A7L2|Q8A7L2_BACTN Cell surface protein OS=Bacteroides thetaiotaomicron (strain ATCC 29148 / DSM 2079 / JCM 5827 / CCUG 10774 / NCTC 10582 / VPI-5482 / E50) OX=226186 GN=BT_1512 PE=4 SV=1
0.149646	0.746017	0.186724	0.12649	Q8A3W7	Q8A3W7	BT_2837	tr|Q8A3W7|Q8A3W7_BACTN 2-oxoglutarate synthase subunit korB OS=Bacteroides thetaiotaomicron (strain ATCC 29148 / DSM 2079 / JCM 5827 / CCUG 10774 / NCTC 10582 / VPI-5482 / E50) OX=226186 GN=BT_2837 PE=4 SV=1
0.0414745	0.841889	0.185692	0.0726409	Q8A2A7	Q8A2A7	BT_3398	tr|Q8A2A7|Q8A2A7_BACTN Putative lipoprotein OS=Bacteroides thetaiotaomicron (strain ATCC 29148 / DSM 2079 / JCM 5827 / CCUG 10774 / NCTC 10582 / VPI-5482 / E50) OX=226186 GN=BT_3398 PE=4 SV=1
0.181101	0.737872	0.184617	0.132067	Q8A2I0	Q8A2I0	BT_3325	tr|Q8A2I0|Q8A2I0_BACTN Outer membrane protein OS=Bacteroides thetaiotaomicron (strain ATCC 29148 / DSM 2079 / JCM 5827 / CCUG 10774 / NCTC 10582 / VPI-5482 / E50) OX=226186 GN=BT_3325 PE=4 SV=1
0.276067	0.727566	0.176367	0.139484	Q8A4N9	Q8A4N9	BT_2560	tr|Q8A4N9|Q8A4N9_BACTN SusC homolog OS=Bacteroides thetaiotaomicron (strain ATCC 29148 / DSM 2079 / JCM 5827 / CCUG 10774 / NCTC 10582 / VPI-5482 / E50) OX=226186 GN=BT_2560 PE=3 SV=1
0.117451	0.768175	0.170072	0.110508	Q8A6N8	Q8A6N8	BT_1839	tr|Q8A6N8|Q8A6N8_BACTN Peptidase_S9 domain-containing protein OS=Bacteroides thetaiotaomicron (strain ATCC 29148 / DSM 2079 / JCM 5827 / CCUG 10774 / NCTC 10582 / VPI-5482 / E50) OX=226186 GN=BT_1839 PE=4 SV=1
0.0469555	0.839844	0.169647	0.074974	Q8A0H3	Q8A0H3	BT_4048	tr|Q8A0H3|Q8A0H3_BACTN DUF1573 domain-containing protein OS=Bacteroides thetaiotaomicron (strain ATCC 29148 / DSM 2079 / JCM 5827 / CCUG 10774 / NCTC 10582 / VPI-5482 / E50) OX=226186 GN=BT_4048 PE=4 SV=1
0.263545	0.737647	0.167543	0.132836	Q8AA09	Q8AA09	BT_0656	tr|Q8AA09|Q8AA09_BACTN RHS repeat protein OS=Bacteroides thetaiotaomicron (strain ATCC 29148 / DSM 2079 / JCM 5827 / CCUG 10774 / NCTC 10582 / VPI-5482 / E50) OX=226186 GN=BT_0656 PE=4 SV=1
0.185268	0.758128	0.156843	0.117805	Q8A1Y9	Q8A1Y9	BT_3519	tr|Q8A1Y9|Q8A1Y9_BACTN SusC homolog OS=Bacteroides thetaiotaomicron (strain ATCC 29148 / DSM 2079 / JCM 5827 / CCUG 10774 / NCTC 10582 / VPI-5482 / E50) OX=226186 GN=BT_3519 PE=4 SV=1
0.137335	0.781554	0.144378	0.103312	Q8A525	Q8A525	BT_2419	sp|Q8A525|GUAA2_BACTN Putative GMP synthase [glutamine-hydrolyzing] 2 OS=Bacteroides thetaiotaomicron (strain ATCC 29148 / DSM 2079 / JCM 5827 / CCUG 10774 / NCTC 10582 / VPI-5482 / E50) OX=226186 GN=guaA2 PE=5 SV=1
0.245992	0.762455	0.139504	0.113352	Q8A9E9	Q8A9E9	BT_0866	tr|Q8A9E9|Q8A9E9_BACTN SusD homolog OS=Bacteroides thetaiotaomicron (strain ATCC 29148 / DSM 2079 / JCM 5827 / CCUG 10774 / NCTC 10582 / VPI-5482 / E50) OX=226186 GN=BT_0866 PE=3 SV=1
0.194642	0.771607	0.13835	0.108086	Q8A352	Q8A352	BT_3103	tr|Q8A352|Q8A352_BACTN SusC homolog OS=Bacteroides thetaiotaomicron (strain ATCC 29148 / DSM 2079 / JCM 5827 / CCUG 10774 / NCTC 10582 / VPI-5482 / E50) OX=226186 GN=BT_3103 PE=3 SV=1
0.053097	0.844594	0.136067	0.0715745	Q8A8Y5	Q8A8Y5	BT_1032	tr|Q8A8Y5|Q8A8Y5_BACTN Alpha-1,2-mannosidase family protein OS=Bacteroides thetaiotaomicron (strain ATCC 29148 / DSM 2079 / JCM 5827 / CCUG 10774 / NCTC 10582 / VPI-5482 / E50) OX=226186 GN=BT_1032 PE=4 SV=1
0.174969	0.780759	0.135294	0.10403	Q8A226	Q8A226	BT_3482	tr|Q8A226|Q8A226_BACTN IPT/TIG domain-containing protein OS=Bacteroides thetaiotaomicron (strain ATCC 29148 / DSM 2079 / JCM 5827 / CCUG 10774 / NCTC 10582 / VPI-5482 / E50) OX=226186 GN=BT_3482 PE=4 SV=1
0.854846	0.749973	0.134831	0.124933	Q8A2J2	Q8A2J2	BT_3313	tr|Q8A2J2|Q8A2J2_BACTN DUF5125 domain-containing protein OS=Bacteroides thetaiotaomicron (strain ATCC 29148 / DSM 2079 / JCM 5827 / CCUG 10774 / NCTC 10582 / VPI-5482 / E50) OX=226186 GN=BT_3313 PE=4 SV=1
0.241869	0.772665	0.132225	0.108216	Q8A455	Q8A455	BT_2748	sp|Q8A455|SYE_BACTN Glutamate--tRNA ligase OS=Bacteroides thetaiotaomicron (strain ATCC 29148 / DSM 2079 / JCM 5827 / CCUG 10774 / NCTC 10582 / VPI-5482 / E50) OX=226186 GN=gltX PE=3 SV=1
0.73973	0.757329	0.129553	0.119309	Q8A3W0	Q8A3W0	BT_2844	tr|Q8A3W0|Q8A3W0_BACTN TPR domain protein OS=Bacteroides thetaiotaomicron (strain ATCC 29148 / DSM 2079 / JCM 5827 / CCUG 10774 / NCTC 10582 / VPI-5482 / E50) OX=226186 GN=BT_2844 PE=4 SV=1
0.359482	0.764648	0.12952	0.112081	Q8A1G3	Q8A1G3	BT_3698	sp|Q8A1G3|SUSG_BACTN Alpha-amylase SusG OS=Bacteroides thetaiotaomicron (strain ATCC 29148 / DSM 2079 / JCM 5827 / CCUG 10774 / NCTC 10582 / VPI-5482 / E50) OX=226186 GN=susG PE=1 SV=1
0.0485889	0.854644	0.127438	0.0664377	Q8A9Q9	Q8A9Q9	BT_0756	tr|Q8A9Q9|Q8A9Q9_BACTN Iduronate 2-sulfatase OS=Bacteroides thetaiotaomicron (strain ATCC 29148 / DSM 2079 / JCM 5827 / CCUG 10774 / NCTC 10582 / VPI-5482 / E50) OX=226186 GN=BT_0756 PE=3 SV=1
0.0875532	0.831068	0.123187	0.0815427	Q8A222	Q8A222	BT_3486	tr|Q8A222|Q8A222_BACTN N-acetylgalactosamine-6-sulfatase OS=Bacteroides thetaiotaomicron (strain ATCC 29148 / DSM 2079 / JCM 5827 / CCUG 10774 / NCTC 10582 / VPI-5482 / E50) OX=226186 GN=BT_3486 PE=3 SV=1
0.0318647	0.883625	0.120516	0.0523565	Q8A3Q2	Q8A3Q2	BT_2902	tr|Q8A3Q2|Q8A3Q2_BACTN DUF5000 domain-containing protein OS=Bacteroides thetaiotaomicron (strain ATCC 29148 / DSM 2079 / JCM 5827 / CCUG 10774 / NCTC 10582 / VPI-5482 / E50) OX=226186 GN=BT_2902 PE=4 SV=1
0.310846	0.787968	0.115588	0.0999205	Q8A2R4	Q8A2R4	BT_3241	tr|Q8A2R4|Q8A2R4_BACTN SusD homolog OS=Bacteroides thetaiotaomicron (strain ATCC 29148 / DSM 2079 / JCM 5827 / CCUG 10774 / NCTC 10582 / VPI-5482 / E50) OX=226186 GN=BT_3241 PE=4 SV=1
0.0996041	0.830918	0.115383	0.0809778	Q8A7L7	Q8A7L7	BT_1507	tr|Q8A7L7|Q8A7L7_BACTN DUF4988 domain-containing protein OS=Bacteroides thetaiotaomicron (strain ATCC 29148 / DSM 2079 / JCM 5827 / CCUG 10774 / NCTC 10582 / VPI-5482 / E50) OX=226186 GN=BT_1507 PE=4 SV=1
0.41102	0.794459	0.107442	0.0963179	Q8A1R1	Q8A1R1	BT_3598	tr|Q8A1R1|Q8A1R1_BACTN Beta-hexosaminidase OS=Bacteroides thetaiotaomicron (strain ATCC 29148 / DSM 2079 / JCM 5827 / CCUG 10774 / NCTC 10582 / VPI-5482 / E50) OX=226186 GN=BT_3598 PE=3 SV=1
0.322812	0.804152	0.10507	0.0923219	Q8A224	Q8A224	BT_3484	tr|Q8A224|Q8A224_BACTN SusD homolog OS=Bacteroides thetaiotaomicron (strain ATCC 29148 / DSM 2079 / JCM 5827 / CCUG 10774 / NCTC 10582 / VPI-5482 / E50) OX=226186 GN=BT_3484 PE=3 SV=1
0.193441	0.829614	0.0969162	0.0809524	Q8A1D9	Q8A1D9	BT_3727	tr|Q8A1D9|Q8A1D9_BACTN DUF6242 domain-containing protein OS=Bacteroides thetaiotaomicron (strain ATCC 29148 / DSM 2079 / JCM 5827 / CCUG 10774 / NCTC 10582 / VPI-5482 / E50) OX=226186 GN=BT_3727 PE=4 SV=1
0.0461762	0.880851	0.0955672	0.0554724	Q8A6P8	Q8A6P8	BT_1829	sp|Q8A6P8|CH60_BACTN Chaperonin GroEL OS=Bacteroides thetaiotaomicron (strain ATCC 29148 / DSM 2079 / JCM 5827 / CCUG 10774 / NCTC 10582 / VPI-5482 / E50) OX=226186 GN=groEL PE=3 SV=1
0.0266552	0.909657	0.0926156	0.0423001	Q8A815	Q8A815	BT_1359	tr|Q8A815|Q8A815_BACTN Tetratricopeptide repeat family protein OS=Bacteroides thetaiotaomicron (strain ATCC 29148 / DSM 2079 / JCM 5827 / CCUG 10774 / NCTC 10582 / VPI-5482 / E50) OX=226186 GN=BT_1359 PE=4 SV=1
0.0370135	0.891596	0.0907035	0.0490826	Q89ZN6	Q89ZN6	BT_4341	tr|Q89ZN6|Q89ZN6_BACTN Omp85 domain-containing protein OS=Bacteroides thetaiotaomicron (strain ATCC 29148 / DSM 2079 / JCM 5827 / CCUG 10774 / NCTC 10582 / VPI-5482 / E50) OX=226186 GN=BT_4341 PE=4 SV=1
0.133983	0.855711	0.0818067	0.0664951	Q8A225	Q8A225	BT_3483	tr|Q8A225|Q8A225_BACTN SusC homolog OS=Bacteroides thetaiotaomicron (strain ATCC 29148 / DSM 2079 / JCM 5827 / CCUG 10774 / NCTC 10582 / VPI-5482 / E50) OX=226186 GN=BT_3483 PE=4 SV=1
0.310211	0.840992	0.0816708	0.0735125	Q89ZU9	Q89ZU9	BT_4272	tr|Q89ZU9|Q89ZU9_BACTN Peptidase M60 domain-containing protein OS=Bacteroides thetaiotaomicron (strain ATCC 29148 / DSM 2079 / JCM 5827 / CCUG 10774 / NCTC 10582 / VPI-5482 / E50) OX=226186 GN=BT_4272 PE=4 SV=1
0.0702624	0.875446	0.0809221	0.057327	Q8A742	Q8A742	BT_1683	tr|Q8A742|Q8A742_BACTN SusC homolog OS=Bacteroides thetaiotaomicron (strain ATCC 29148 / DSM 2079 / JCM 5827 / CCUG 10774 / NCTC 10582 / VPI-5482 / E50) OX=226186 GN=BT_1683 PE=3 SV=1
0.167507	0.853689	0.0806031	0.0679597	Q8A119	Q8A119	BT_3852	tr|Q8A119|Q8A119_BACTN Major outer membrane protein OmpA OS=Bacteroides thetaiotaomicron (strain ATCC 29148 / DSM 2079 / JCM 5827 / CCUG 10774 / NCTC 10582 / VPI-5482 / E50) OX=226186 GN=BT_3852 PE=4 SV=1
0.0216658	0.926832	0.0805774	0.0355519	Q8A6Q1	Q8A6Q1	BT_1826	tr|Q8A6Q1|Q8A6Q1_BACTN MepB protein OS=Bacteroides thetaiotaomicron (strain ATCC 29148 / DSM 2079 / JCM 5827 / CCUG 10774 / NCTC 10582 / VPI-5482 / E50) OX=226186 GN=BT_1826 PE=4 SV=1
0.024373	0.928694	0.0674167	0.0346679	Q8ABA0	Q8ABA0	BT_0210	tr|Q8ABA0|Q8ABA0_BACTN Leucine-rich repeat protein OS=Bacteroides thetaiotaomicron (strain ATCC 29148 / DSM 2079 / JCM 5827 / CCUG 10774 / NCTC 10582 / VPI-5482 / E50) OX=226186 GN=BT_0210 PE=1 SV=1
0.0201477	0.936667	0.0613608	0.0301466	Q8A6F7	Q8A6F7	BT_1927	tr|Q8A6F7|Q8A6F7_BACTN Lipoprotein OS=Bacteroides thetaiotaomicron (strain ATCC 29148 / DSM 2079 / JCM 5827 / CCUG 10774 / NCTC 10582 / VPI-5482 / E50) OX=226186 GN=BT_1927 PE=4 SV=1
0.0174301	0.952568	0.0418315	0.0230663	Q8A4V8	Q8A4V8	BT_2489	sp|Q8A4V8|RL19_BACTN 50S ribosomal protein L19 OS=Bacteroides thetaiotaomicron (strain ATCC 29148 / DSM 2079 / JCM 5827 / CCUG 10774 / NCTC 10582 / VPI-5482 / E50) OX=226186 GN=rplS PE=3 SV=1
0.0197661	0.954242	0.0334587	0.0212402	Q8A4M9	Q8A4M9	BT_2570	tr|Q8A4M9|Q8A4M9_BACTN Glutamate decarboxylase OS=Bacteroides thetaiotaomicron (strain ATCC 29148 / DSM 2079 / JCM 5827 / CCUG 10774 / NCTC 10582 / VPI-5482 / E50) OX=226186 GN=BT_2570 PE=3 SV=1
0.02937	0.951486	0.0315266	0.0230369	Q8A6C8	Q8A6C8	BT_1956	tr|Q8A6C8|Q8A6C8_BACTN Putative cell surface protein OS=Bacteroides thetaiotaomicron (strain ATCC 29148 / DSM 2079 / JCM 5827 / CCUG 10774 / NCTC 10582 / VPI-5482 / E50) OX=226186 GN=BT_1956 PE=1 SV=1
0.134189	0.944868	0.0289512	0.0267725	Q8A7F0	Q8A7F0	BT_1574	tr|Q8A7F0|Q8A7F0_BACTN Putative outer membrane protein OS=Bacteroides thetaiotaomicron (strain ATCC 29148 / DSM 2079 / JCM 5827 / CCUG 10774 / NCTC 10582 / VPI-5482 / E50) OX=226186 GN=BT_1574 PE=3 SV=1
0.0314947	0.953355	0.0270348	0.0208706	Q8A5N7	Q8A5N7	BT_2201	tr|Q8A5N7|Q8A5N7_BACTN SusD homolog OS=Bacteroides thetaiotaomicron (strain ATCC 29148 / DSM 2079 / JCM 5827 / CCUG 10774 / NCTC 10582 / VPI-5482 / E50) OX=226186 GN=BT_2201 PE=3 SV=1
0.0369682	0.953071	0.025279	0.0204422	Q8A7F1	Q8A7F1	BT_1573	tr|Q8A7F1|Q8A7F1_BACTN Porin-like protein OS=Bacteroides thetaiotaomicron (strain ATCC 29148 / DSM 2079 / JCM 5827 / CCUG 10774 / NCTC 10582 / VPI-5482 / E50) OX=226186 GN=BT_1573 PE=4 SV=1
0.00584324	0.991983	0.00490904	0.00383173	Q8A1Q7	Q8A1Q7	BT_3602	tr|Q8A1Q7|Q8A1Q7_BACTN DUF5018 domain-containing protein OS=Bacteroides thetaiotaomicron (strain ATCC 29148 / DSM 2079 / JCM 5827 / CCUG 10774 / NCTC 10582 / VPI-5482 / E50) OX=226186 GN=BT_3602 PE=4 SV=1
0.00526241	0.997003	0.00184107	0.00164822	Q8A8V4	Q8A8V4	BT_1063	tr|Q8A8V4|Q8A8V4_BACTN Putative lipoprotein OS=Bacteroides thetaiotaomicron (strain ATCC 29148 / DSM 2079 / JCM 5827 / CCUG 10774 / NCTC 10582 / VPI-5482 / E50) OX=226186 GN=BT_1063 PE=3 SV=1
-4.34294e-08	1	0	0	Q8AA48	Q8AA48	BT_0617	tr|Q8AA48|Q8AA48_BACTN Ion-translocating oxidoreductase complex subunit B OS=Bacteroides thetaiotaomicron (strain ATCC 29148 / DSM 2079 / JCM 5827 / CCUG 10774 / NCTC 10582 / VPI-5482 / E50) OX=226186 GN=rnfB PE=3 SV=1
-4.34294e-08	1	0	0	Q8A772	Q8A772	BT_1653	tr|Q8A772|Q8A772_BACTN Lipopolysaccharide biosynthesis protein OS=Bacteroides thetaiotaomicron (strain ATCC 29148 / DSM 2079 / JCM 5827 / CCUG 10774 / NCTC 10582 / VPI-5482 / E50) OX=226186 GN=BT_1653 PE=4 SV=1
-4.34294e-08	1	0	0	Q8AAQ8	Q8AAQ8	BT_0406	tr|Q8AAQ8|Q8AAQ8_BACTN DUF3618 domain-containing protein OS=Bacteroides thetaiotaomicron (strain ATCC 29148 / DSM 2079 / JCM 5827 / CCUG 10774 / NCTC 10582 / VPI-5482 / E50) OX=226186 GN=BT_0406 PE=4 SV=1
-4.34294e-08	1	0	0	Q89Z34	Q89Z34	BT_4543	tr|Q89Z34|Q89Z34_BACTN Putative type I restriction enzyme specificity protein OS=Bacteroides thetaiotaomicron (strain ATCC 29148 / DSM 2079 / JCM 5827 / CCUG 10774 / NCTC 10582 / VPI-5482 / E50) OX=226186 GN=BT_4543 PE=3 SV=1
-4.34294e-08	1	0	0	Q8A487	Q8A487	BT_2716	sp|Q8A487|RL24_BACTN 50S ribosomal protein L24 OS=Bacteroides thetaiotaomicron (strain ATCC 29148 / DSM 2079 / JCM 5827 / CCUG 10774 / NCTC 10582 / VPI-5482 / E50) OX=226186 GN=rplX PE=3 SV=1
-4.34294e-08	1	0	0	Q8A7I8	Q8A7I8	BT_1536	tr|Q8A7I8|Q8A7I8_BACTN ABC transporter permease OS=Bacteroides thetaiotaomicron (strain ATCC 29148 / DSM 2079 / JCM 5827 / CCUG 10774 / NCTC 10582 / VPI-5482 / E50) OX=226186 GN=BT_1536 PE=4 SV=1
-4.34294e-08	1	0	0	Q8A702	Q8A702	BT_1723	tr|Q8A702|Q8A702_BACTN Polysialic acid transport protein kpsD OS=Bacteroides thetaiotaomicron (strain ATCC 29148 / DSM 2079 / JCM 5827 / CCUG 10774 / NCTC 10582 / VPI-5482 / E50) OX=226186 GN=BT_1723 PE=4 SV=1
-4.34294e-08	1	0	0	Q89ZI7	Q89ZI7	BT_4390	tr|Q89ZI7|Q89ZI7_BACTN B3_4 domain-containing protein OS=Bacteroides thetaiotaomicron (strain ATCC 29148 / DSM 2079 / JCM 5827 / CCUG 10774 / NCTC 10582 / VPI-5482 / E50) OX=226186 GN=BT_4390 PE=4 SV=1
-4.34294e-08	1	0	0	Q8A506	Q8A506	BT_2441	tr|Q8A506|Q8A506_BACTN Putative 5-nucleotidase/2,3-cyclic phosphodiesterase OS=Bacteroides thetaiotaomicron (strain ATCC 29148 / DSM 2079 / JCM 5827 / CCUG 10774 / NCTC 10582 / VPI-5482 / E50) OX=226186 GN=BT_2441 PE=4 SV=1
-4.34294e-08	1	0	0	Q89ZX0	Q89ZX0	BT_4251	sp|Q89ZX0|GLAB_BACTN Alpha-1,3-galactosidase B OS=Bacteroides thetaiotaomicron (strain ATCC 29148 / DSM 2079 / JCM 5827 / CCUG 10774 / NCTC 10582 / VPI-5482 / E50) OX=226186 GN=glaB PE=3 SV=1
-4.34294e-08	1	0	0	Q8AAW2	Q8AAW2	BT_0350	tr|Q8AAW2|Q8AAW2_BACTN Xylulose kinase (Xylulokinase) OS=Bacteroides thetaiotaomicron (strain ATCC 29148 / DSM 2079 / JCM 5827 / CCUG 10774 / NCTC 10582 / VPI-5482 / E50) OX=226186 GN=BT_0350 PE=4 SV=1
-4.34294e-08	1	0	0	Q8AAV7	Q8AAV7	BT_0355	tr|Q8AAV7|Q8AAV7_BACTN Na+/glucose cotransporter OS=Bacteroides thetaiotaomicron (strain ATCC 29148 / DSM 2079 / JCM 5827 / CCUG 10774 / NCTC 10582 / VPI-5482 / E50) OX=226186 GN=BT_0355 PE=3 SV=1
-4.34294e-08	1	0	0	Q8A7J1	Q8A7J1	BT_1533	tr|Q8A7J1|Q8A7J1_BACTN Putative ABC transporter permease component OS=Bacteroides thetaiotaomicron (strain ATCC 29148 / DSM 2079 / JCM 5827 / CCUG 10774 / NCTC 10582 / VPI-5482 / E50) OX=226186 GN=BT_1533 PE=4 SV=1
-4.34294e-08	1	0	0	Q8A771	Q8A771	BT_1654	tr|Q8A771|Q8A771_BACTN Polysialic acid transport protein kpsD OS=Bacteroides thetaiotaomicron (strain ATCC 29148 / DSM 2079 / JCM 5827 / CCUG 10774 / NCTC 10582 / VPI-5482 / E50) OX=226186 GN=BT_1654 PE=4 SV=1
-4.34294e-08	1	0	0	Q8AA45	Q8AA45	BT_0620	tr|Q8AA45|Q8AA45_BACTN Ion-translocating oxidoreductase complex subunit G OS=Bacteroides thetaiotaomicron (strain ATCC 29148 / DSM 2079 / JCM 5827 / CCUG 10774 / NCTC 10582 / VPI-5482 / E50) OX=226186 GN=rnfG PE=3 SV=1
-4.34294e-08	1	0	0	Q8AA53	Q8AA53	BT_0612	tr|Q8AA53|Q8AA53_BACTN Putative aminotransferase OS=Bacteroides thetaiotaomicron (strain ATCC 29148 / DSM 2079 / JCM 5827 / CCUG 10774 / NCTC 10582 / VPI-5482 / E50) OX=226186 GN=BT_0612 PE=3 SV=1
-4.34294e-08	1	0	0	Q8A511	Q8A511	BT_2436	tr|Q8A511|Q8A511_BACTN Putative secreted tripeptidyl aminopeptidase OS=Bacteroides thetaiotaomicron (strain ATCC 29148 / DSM 2079 / JCM 5827 / CCUG 10774 / NCTC 10582 / VPI-5482 / E50) OX=226186 GN=BT_2436 PE=4 SV=1
-4.34294e-08	1	0	0	Q8A9X1	Q8A9X1	BT_0694	tr|Q8A9X1|Q8A9X1_BACTN ABC transporter, ATP-binding protein OS=Bacteroides thetaiotaomicron (strain ATCC 29148 / DSM 2079 / JCM 5827 / CCUG 10774 / NCTC 10582 / VPI-5482 / E50) OX=226186 GN=BT_0694 PE=4 SV=1
-4.34294e-08	1	0	0	Q8A8U2	Q8A8U2	BT_1075	tr|Q8A8U2|Q8A8U2_BACTN Putative two-component system sensor protein, but no histidine kinase domain OS=Bacteroides thetaiotaomicron (strain ATCC 29148 / DSM 2079 / JCM 5827 / CCUG 10774 / NCTC 10582 / VPI-5482 / E50) OX=226186 GN=BT_1075 PE=4 SV=1
-4.34294e-08	1	0	0	Q8A7I9	Q8A7I9	BT_1535	tr|Q8A7I9|Q8A7I9_BACTN ABC transporter ATP-binding protein OS=Bacteroides thetaiotaomicron (strain ATCC 29148 / DSM 2079 / JCM 5827 / CCUG 10774 / NCTC 10582 / VPI-5482 / E50) OX=226186 GN=BT_1535 PE=4 SV=1
-4.34294e-08	1	0	0	Q8A7B2	Q8A7B2	BT_1613	tr|Q8A7B2|Q8A7B2_BACTN Outer membrane chaperone Skp (OmpH) OS=Bacteroides thetaiotaomicron (strain ATCC 29148 / DSM 2079 / JCM 5827 / CCUG 10774 / NCTC 10582 / VPI-5482 / E50) OX=226186 GN=BT_1613 PE=3 SV=1
-4.34294e-08	1	0	0	Q8A262	Q8A262	BT_3444	tr|Q8A262|Q8A262_BACTN Cell division protein FtsZ OS=Bacteroides thetaiotaomicron (strain ATCC 29148 / DSM 2079 / JCM 5827 / CCUG 10774 / NCTC 10582 / VPI-5482 / E50) OX=226186 GN=ftsZ PE=3 SV=1
-4.34294e-08	1	0	0	Q8A1L7	Q8A1L7	BT_3644	tr|Q8A1L7|Q8A1L7_BACTN UDP-N-acetylmuramoyl-tripeptide--D-alanyl-D-alanine ligase OS=Bacteroides thetaiotaomicron (strain ATCC 29148 / DSM 2079 / JCM 5827 / CCUG 10774 / NCTC 10582 / VPI-5482 / E50) OX=226186 GN=murF PE=3 SV=1
-4.34294e-08	1	0	0	Q8A882	Q8A882	BT_1292	tr|Q8A882|Q8A882_BACTN Thiol:disulfide interchange protein OS=Bacteroides thetaiotaomicron (strain ATCC 29148 / DSM 2079 / JCM 5827 / CCUG 10774 / NCTC 10582 / VPI-5482 / E50) OX=226186 GN=BT_1292 PE=4 SV=1
-4.34294e-08	1	0	0	Q8A767	Q8A767	BT_1658	sp|Q8A767|TAL_BACTN Probable transaldolase OS=Bacteroides thetaiotaomicron (strain ATCC 29148 / DSM 2079 / JCM 5827 / CCUG 10774 / NCTC 10582 / VPI-5482 / E50) OX=226186 GN=tal PE=3 SV=1
-4.34294e-08	1	0	0	Q8A740	Q8A740	BT_1685	tr|Q8A740|Q8A740_BACTN Lactoylglutathione lyase and related protein OS=Bacteroides thetaiotaomicron (strain ATCC 29148 / DSM 2079 / JCM 5827 / CCUG 10774 / NCTC 10582 / VPI-5482 / E50) OX=226186 GN=BT_1685 PE=3 SV=1
-4.34294e-08	1	0	0	Q8A9X0	Q8A9X0	BT_0695	tr|Q8A9X0|Q8A9X0_BACTN ABC transporter, permease protein OS=Bacteroides thetaiotaomicron (strain ATCC 29148 / DSM 2079 / JCM 5827 / CCUG 10774 / NCTC 10582 / VPI-5482 / E50) OX=226186 GN=BT_0695 PE=4 SV=1
-4.34294e-08	1	0	0	Q8A9X2	Q8A9X2	BT_0693	tr|Q8A9X2|Q8A9X2_BACTN Putative ABC transport system, membrane protein OS=Bacteroides thetaiotaomicron (strain ATCC 29148 / DSM 2079 / JCM 5827 / CCUG 10774 / NCTC 10582 / VPI-5482 / E50) OX=226186 GN=BT_0693 PE=4 SV=1
-4.34294e-08	1	0	0	Q8A9U9	Q8A9U9	BT_0716	sp|Q8A9U9|ATPF_BACTN ATP synthase subunit b OS=Bacteroides thetaiotaomicron (strain ATCC 29148 / DSM 2079 / JCM 5827 / CCUG 10774 / NCTC 10582 / VPI-5482 / E50) OX=226186 GN=atpF PE=3 SV=1
-4.34294e-08	1	0	0	Q89ZW6	Q89ZW6	BT_4255	sp|Q89ZW6|RECF_BACTN DNA replication and repair protein RecF OS=Bacteroides thetaiotaomicron (strain ATCC 29148 / DSM 2079 / JCM 5827 / CCUG 10774 / NCTC 10582 / VPI-5482 / E50) OX=226186 GN=recF PE=3 SV=1
-4.34294e-08	1	0	0	Q8A5M6	Q8A5M6	BT_2212	tr|Q8A5M6|Q8A5M6_BACTN Magnesium chelatase, subunit I, putative ATPase OS=Bacteroides thetaiotaomicron (strain ATCC 29148 / DSM 2079 / JCM 5827 / CCUG 10774 / NCTC 10582 / VPI-5482 / E50) OX=226186 GN=BT_2212 PE=4 SV=1
-4.34294e-08	1	0	0	Q8A0B3	Q8A0B3	BT_4108	tr|Q8A0B3|Q8A0B3_BACTN Glycoside hydrolase family 15 OS=Bacteroides thetaiotaomicron (strain ATCC 29148 / DSM 2079 / JCM 5827 / CCUG 10774 / NCTC 10582 / VPI-5482 / E50) OX=226186 GN=BT_4108 PE=4 SV=1
-4.34294e-08	1	0	0	Q8A6Q6	Q8A6Q6	BT_1820	tr|Q8A6Q6|Q8A6Q6_BACTN Pyruvate dehydrogenase OS=Bacteroides thetaiotaomicron (strain ATCC 29148 / DSM 2079 / JCM 5827 / CCUG 10774 / NCTC 10582 / VPI-5482 / E50) OX=226186 GN=BT_1820 PE=4 SV=1
-4.34294e-08	1	0	0	Q8A774	Q8A774	BT_1651	tr|Q8A774|Q8A774_BACTN 2-C-methyl-D-erythritol 4-phosphate cytidylyltransferase OS=Bacteroides thetaiotaomicron (strain ATCC 29148 / DSM 2079 / JCM 5827 / CCUG 10774 / NCTC 10582 / VPI-5482 / E50) OX=226186 GN=ispD PE=3 SV=1
-4.34294e-08	1	0	0	Q8AAK3	Q8AAK3	BT_0461	tr|Q8AAK3|Q8AAK3_BACTN Beta-galactosidase OS=Bacteroides thetaiotaomicron (strain ATCC 29148 / DSM 2079 / JCM 5827 / CCUG 10774 / NCTC 10582 / VPI-5482 / E50) OX=226186 GN=BT_0461 PE=3 SV=1
-4.34294e-08	1	0	0	Q8A0A4	Q8A0A4	BT_4117	tr|Q8A0A4|Q8A0A4_BACTN DUF2154 domain-containing protein OS=Bacteroides thetaiotaomicron (strain ATCC 29148 / DSM 2079 / JCM 5827 / CCUG 10774 / NCTC 10582 / VPI-5482 / E50) OX=226186 GN=BT_4117 PE=4 SV=1
-4.34294e-08	1	0	0	Q8AA51;Q8AAR4	Q8AA51		tr|Q8AA51|Q8AA51_BACTN Putative tyrosine-protein kinase in cps region OS=Bacteroides thetaiotaomicron (strain ATCC 29148 / DSM 2079 / JCM 5827 / CCUG 10774 / NCTC 10582 / VPI-5482 / E50) OX=226186 GN=BT_0614 PE=3 SV=1
-4.34294e-08	1	0	0	Q8A2J9	Q8A2J9	BT_3306	tr|Q8A2J9|Q8A2J9_BACTN Putative sugar isomerase OS=Bacteroides thetaiotaomicron (strain ATCC 29148 / DSM 2079 / JCM 5827 / CCUG 10774 / NCTC 10582 / VPI-5482 / E50) OX=226186 GN=BT_3306 PE=4 SV=1
-4.34294e-08	1	0	0	Q89YY5	Q89YY5	BT_4595	tr|Q89YY5|Q89YY5_BACTN DUF5606 domain-containing protein OS=Bacteroides thetaiotaomicron (strain ATCC 29148 / DSM 2079 / JCM 5827 / CCUG 10774 / NCTC 10582 / VPI-5482 / E50) OX=226186 GN=BT_4595 PE=4 SV=1
-4.34294e-08	1	0	0	Q8A6P3	Q8A6P3	BT_1834	tr|Q8A6P3|Q8A6P3_BACTN Putative hydrogenase OS=Bacteroides thetaiotaomicron (strain ATCC 29148 / DSM 2079 / JCM 5827 / CCUG 10774 / NCTC 10582 / VPI-5482 / E50) OX=226186 GN=BT_1834 PE=4 SV=1
-4.34294e-08	1	0	0	Q8AAD4	Q8AAD4	BT_0531	tr|Q8AAD4|Q8AAD4_BACTN Anthranilate synthase component II OS=Bacteroides thetaiotaomicron (strain ATCC 29148 / DSM 2079 / JCM 5827 / CCUG 10774 / NCTC 10582 / VPI-5482 / E50) OX=226186 GN=BT_0531 PE=4 SV=1
-4.34294e-08	1	0	0	Q8AA57	Q8AA57	BT_0608	tr|Q8AA57|Q8AA57_BACTN Glycoside transferase family 4 OS=Bacteroides thetaiotaomicron (strain ATCC 29148 / DSM 2079 / JCM 5827 / CCUG 10774 / NCTC 10582 / VPI-5482 / E50) OX=226186 GN=BT_0608 PE=4 SV=1
-4.34294e-08	1	0	0	Q8A2J6	Q8A2J6	BT_3309	tr|Q8A2J6|Q8A2J6_BACTN Transcriptional regulator OS=Bacteroides thetaiotaomicron (strain ATCC 29148 / DSM 2079 / JCM 5827 / CCUG 10774 / NCTC 10582 / VPI-5482 / E50) OX=226186 GN=BT_3309 PE=4 SV=1
-4.34294e-08	1	0	0	Q8A1E0	Q8A1E0	BT_3726	sp|Q8A1E0|ISPT_BACTN Isoprenyl transferase OS=Bacteroides thetaiotaomicron (strain ATCC 29148 / DSM 2079 / JCM 5827 / CCUG 10774 / NCTC 10582 / VPI-5482 / E50) OX=226186 GN=uppS PE=3 SV=1
-4.34294e-08	1	0	0	Q8A9I3	Q8A9I3	BT_0832	tr|Q8A9I3|Q8A9I3_BACTN phosphoserine phosphatase OS=Bacteroides thetaiotaomicron (strain ATCC 29148 / DSM 2079 / JCM 5827 / CCUG 10774 / NCTC 10582 / VPI-5482 / E50) OX=226186 GN=BT_0832 PE=3 SV=1
-4.34294e-08	1	0	0	Q8A482	Q8A482	BT_2721	sp|Q8A482|RS3_BACTN 30S ribosomal protein S3 OS=Bacteroides thetaiotaomicron (strain ATCC 29148 / DSM 2079 / JCM 5827 / CCUG 10774 / NCTC 10582 / VPI-5482 / E50) OX=226186 GN=rpsC PE=3 SV=1
-4.34294e-08	1	0	0	Q8A744	Q8A744	BT_1681	tr|Q8A744|Q8A744_BACTN Putative carbonic anhydrase OS=Bacteroides thetaiotaomicron (strain ATCC 29148 / DSM 2079 / JCM 5827 / CCUG 10774 / NCTC 10582 / VPI-5482 / E50) OX=226186 GN=BT_1681 PE=3 SV=1
-4.34294e-08	1	0	0	Q8A7N1	Q8A7N1	BT_1493	tr|Q8A7N1|Q8A7N1_BACTN N-acetyltransferase domain-containing protein OS=Bacteroides thetaiotaomicron (strain ATCC 29148 / DSM 2079 / JCM 5827 / CCUG 10774 / NCTC 10582 / VPI-5482 / E50) OX=226186 GN=BT_1493 PE=4 SV=1
-4.34294e-08	1	0	0	Q8AAF9	Q8AAF9	BT_0506	tr|Q8AAF9|Q8AAF9_BACTN Beta-hexosaminidase OS=Bacteroides thetaiotaomicron (strain ATCC 29148 / DSM 2079 / JCM 5827 / CCUG 10774 / NCTC 10582 / VPI-5482 / E50) OX=226186 GN=BT_0506 PE=3 SV=1
-4.34294e-08	1	0	0	Q8A7S6	Q8A7S6	BT_1448	tr|Q8A7S6|Q8A7S6_BACTN Biotin carboxyl carrier protein OS=Bacteroides thetaiotaomicron (strain ATCC 29148 / DSM 2079 / JCM 5827 / CCUG 10774 / NCTC 10582 / VPI-5482 / E50) OX=226186 GN=BT_1448 PE=4 SV=1
-4.34294e-08	1	0	0	Q8A4H1	Q8A4H1	BT_2628	tr|Q8A4H1|Q8A4H1_BACTN Two-component system sensor histidine kinase/response regulator, hybrid (One-component system) OS=Bacteroides thetaiotaomicron (strain ATCC 29148 / DSM 2079 / JCM 5827 / CCUG 10774 / NCTC 10582 / VPI-5482 / E50) OX=226186 GN=BT_2628
-4.34294e-08	1	0	0	Q8A4B3	Q8A4B3	BT_2690	tr|Q8A4B3|Q8A4B3_BACTN Histidine ammonia-lyase OS=Bacteroides thetaiotaomicron (strain ATCC 29148 / DSM 2079 / JCM 5827 / CCUG 10774 / NCTC 10582 / VPI-5482 / E50) OX=226186 GN=BT_2690 PE=3 SV=1
-4.34294e-08	1	0	0	Q8A5Q9	Q8A5Q9	BT_2179	tr|Q8A5Q9|Q8A5Q9_BACTN Putative DNA mismatch repair protein OS=Bacteroides thetaiotaomicron (strain ATCC 29148 / DSM 2079 / JCM 5827 / CCUG 10774 / NCTC 10582 / VPI-5482 / E50) OX=226186 GN=BT_2179 PE=1 SV=1
-4.34294e-08	1	0	0	Q8AA63	Q8AA63	BT_0602	tr|Q8AA63|Q8AA63_BACTN UDP-N-acetyl-D-mannosaminuronic acid dehydrogenase OS=Bacteroides thetaiotaomicron (strain ATCC 29148 / DSM 2079 / JCM 5827 / CCUG 10774 / NCTC 10582 / VPI-5482 / E50) OX=226186 GN=BT_0602 PE=3 SV=1
-4.34294e-08	1	0	0	Q8A843	Q8A843	BT_1331	tr|Q8A843|Q8A843_BACTN DUF4494 domain-containing protein OS=Bacteroides thetaiotaomicron (strain ATCC 29148 / DSM 2079 / JCM 5827 / CCUG 10774 / NCTC 10582 / VPI-5482 / E50) OX=226186 GN=BT_1331 PE=4 SV=1
-4.34294e-08	1	0	0	Q8A877	Q8A877	BT_1297	tr|Q8A877|Q8A877_BACTN V-type ATP synthase subunit D OS=Bacteroides thetaiotaomicron (strain ATCC 29148 / DSM 2079 / JCM 5827 / CCUG 10774 / NCTC 10582 / VPI-5482 / E50) OX=226186 GN=BT_1297 PE=3 SV=1
-4.34294e-08	1	0	0	Q89ZC6	Q89ZC6	BT_4451	tr|Q89ZC6|Q89ZC6_BACTN Putative MTA/SAH nucleosidase OS=Bacteroides thetaiotaomicron (strain ATCC 29148 / DSM 2079 / JCM 5827 / CCUG 10774 / NCTC 10582 / VPI-5482 / E50) OX=226186 GN=BT_4451 PE=4 SV=1
-4.34294e-08	1	0	0	Q8A7X8	Q8A7X8	BT_1396	tr|Q8A7X8|Q8A7X8_BACTN Transcription regulator, AraC family OS=Bacteroides thetaiotaomicron (strain ATCC 29148 / DSM 2079 / JCM 5827 / CCUG 10774 / NCTC 10582 / VPI-5482 / E50) OX=226186 GN=BT_1396 PE=4 SV=1
-4.34294e-08	1	0	0	Q8A2B3	Q8A2B3	BT_3392	tr|Q8A2B3|Q8A2B3_BACTN Nitroreductase OS=Bacteroides thetaiotaomicron (strain ATCC 29148 / DSM 2079 / JCM 5827 / CCUG 10774 / NCTC 10582 / VPI-5482 / E50) OX=226186 GN=BT_3392 PE=4 SV=1
-4.34294e-08	1	0	0	Q8A003	Q8A003	BT_4218	tr|Q8A003|Q8A003_BACTN Phosphate starvation-inducible protein, PhoH OS=Bacteroides thetaiotaomicron (strain ATCC 29148 / DSM 2079 / JCM 5827 / CCUG 10774 / NCTC 10582 / VPI-5482 / E50) OX=226186 GN=BT_4218 PE=4 SV=1
-4.34294e-08	1	0	0	Q89ZJ1	Q89ZJ1	BT_4386	tr|Q89ZJ1|Q89ZJ1_BACTN Hypoxanthine phosphoribosyltransferase OS=Bacteroides thetaiotaomicron (strain ATCC 29148 / DSM 2079 / JCM 5827 / CCUG 10774 / NCTC 10582 / VPI-5482 / E50) OX=226186 GN=BT_4386 PE=3 SV=1
-4.34294e-08	1	0	0	Q8A263	Q8A263	BT_3443	tr|Q8A263|Q8A263_BACTN YqeY-like protein OS=Bacteroides thetaiotaomicron (strain ATCC 29148 / DSM 2079 / JCM 5827 / CCUG 10774 / NCTC 10582 / VPI-5482 / E50) OX=226186 GN=BT_3443 PE=4 SV=1
-4.34294e-08	1	0	0	Q8A1C8	Q8A1C8	BT_3738	tr|Q8A1C8|Q8A1C8_BACTN Two-component system sensor histidine kinase/response regulator, hybrid (One-component system) OS=Bacteroides thetaiotaomicron (strain ATCC 29148 / DSM 2079 / JCM 5827 / CCUG 10774 / NCTC 10582 / VPI-5482 / E50) OX=226186 GN=BT_3738
-4.34294e-08	1	0	0	Q8A107	Q8A107	BT_3864	tr|Q8A107|Q8A107_BACTN tryptophan--tRNA ligase OS=Bacteroides thetaiotaomicron (strain ATCC 29148 / DSM 2079 / JCM 5827 / CCUG 10774 / NCTC 10582 / VPI-5482 / E50) OX=226186 GN=BT_3864 PE=3 SV=1
-4.34294e-08	1	0	0	Q8A9V3	Q8A9V3	BT_0712	tr|Q8A9V3|Q8A9V3_BACTN ATP synthase epsilon chain OS=Bacteroides thetaiotaomicron (strain ATCC 29148 / DSM 2079 / JCM 5827 / CCUG 10774 / NCTC 10582 / VPI-5482 / E50) OX=226186 GN=BT_0712 PE=3 SV=1
-4.34294e-08	1	0	0	Q8A847	Q8A847	BT_1327	tr|Q8A847|Q8A847_BACTN Putative alkaline phosphatase OS=Bacteroides thetaiotaomicron (strain ATCC 29148 / DSM 2079 / JCM 5827 / CCUG 10774 / NCTC 10582 / VPI-5482 / E50) OX=226186 GN=BT_1327 PE=4 SV=1
-4.34294e-08	1	0	0	Q8A2G8	Q8A2G8	BT_3337	tr|Q8A2G8|Q8A2G8_BACTN Outer membrane protein oprM, multidrug resistance protein OS=Bacteroides thetaiotaomicron (strain ATCC 29148 / DSM 2079 / JCM 5827 / CCUG 10774 / NCTC 10582 / VPI-5482 / E50) OX=226186 GN=BT_3337 PE=3 SV=1
-4.34294e-08	1	0	0	Q8ABZ4	Q8ABZ4		tr|Q8ABZ4|Q8ABZ4_BACTN SprT-like domain-containing protein OS=Bacteroides thetaiotaomicron (strain ATCC 29148 / DSM 2079 / JCM 5827 / CCUG 10774 / NCTC 10582 / VPI-5482 / E50) OX=226186 GN=BT_p548204 PE=4 SV=1
-4.34294e-08	1	0	0	Q8A380	Q8A380	BT_3075	tr|Q8A380|Q8A380_BACTN NAD-dependent epimerase/dehydratase family protein OS=Bacteroides thetaiotaomicron (strain ATCC 29148 / DSM 2079 / JCM 5827 / CCUG 10774 / NCTC 10582 / VPI-5482 / E50) OX=226186 GN=BT_3075 PE=4 SV=1
-4.34294e-08	1	0	0	Q8A7S8	Q8A7S8	BT_1446	tr|Q8A7S8|Q8A7S8_BACTN ATP-dependent dethiobiotin synthetase BioD OS=Bacteroides thetaiotaomicron (strain ATCC 29148 / DSM 2079 / JCM 5827 / CCUG 10774 / NCTC 10582 / VPI-5482 / E50) OX=226186 GN=bioD PE=3 SV=1
-4.34294e-08	1	0	0	Q8AA64	Q8AA64	BT_0601	tr|Q8AA64|Q8AA64_BACTN UDP-N-acetylglucosamine 2-epimerase OS=Bacteroides thetaiotaomicron (strain ATCC 29148 / DSM 2079 / JCM 5827 / CCUG 10774 / NCTC 10582 / VPI-5482 / E50) OX=226186 GN=BT_0601 PE=3 SV=1
-4.34294e-08	1	0	0	Q8A8U1	Q8A8U1	BT_1076	tr|Q8A8U1|Q8A8U1_BACTN Two-component system response regulator OS=Bacteroides thetaiotaomicron (strain ATCC 29148 / DSM 2079 / JCM 5827 / CCUG 10774 / NCTC 10582 / VPI-5482 / E50) OX=226186 GN=BT_1076 PE=4 SV=1
-4.34294e-08	1	0	0	Q8A0V2	Q8A0V2	BT_3919	tr|Q8A0V2|Q8A0V2_BACTN Putative biopolymer transport protein OS=Bacteroides thetaiotaomicron (strain ATCC 29148 / DSM 2079 / JCM 5827 / CCUG 10774 / NCTC 10582 / VPI-5482 / E50) OX=226186 GN=BT_3919 PE=3 SV=1
-4.34294e-08	1	0	0	Q8A0P6	Q8A0P6	BT_3975	tr|Q8A0P6|Q8A0P6_BACTN 3-dehydroquinate synthase OS=Bacteroides thetaiotaomicron (strain ATCC 29148 / DSM 2079 / JCM 5827 / CCUG 10774 / NCTC 10582 / VPI-5482 / E50) OX=226186 GN=BT_3975 PE=4 SV=1
-4.34294e-08	1	0	0	Q8A180	Q8A180	BT_3786	tr|Q8A180|Q8A180_BACTN Two-component system sensor histidine kinase/response regulator, hybrid (One-component system) OS=Bacteroides thetaiotaomicron (strain ATCC 29148 / DSM 2079 / JCM 5827 / CCUG 10774 / NCTC 10582 / VPI-5482 / E50) OX=226186 GN=BT_3786
-4.34294e-08	1	0	0	Q8A0S8	Q8A0S8	BT_3943	tr|Q8A0S8|Q8A0S8_BACTN YrdC-like domain-containing protein OS=Bacteroides thetaiotaomicron (strain ATCC 29148 / DSM 2079 / JCM 5827 / CCUG 10774 / NCTC 10582 / VPI-5482 / E50) OX=226186 GN=BT_3943 PE=4 SV=1
-4.34294e-08	1	0	0	Q8A7J2	Q8A7J2	BT_1532	tr|Q8A7J2|Q8A7J2_BACTN ABC transporter permease OS=Bacteroides thetaiotaomicron (strain ATCC 29148 / DSM 2079 / JCM 5827 / CCUG 10774 / NCTC 10582 / VPI-5482 / E50) OX=226186 GN=BT_1532 PE=4 SV=1
-4.34294e-08	1	0	0	Q8A2B2	Q8A2B2	BT_3393	sp|Q8A2B2|AROK_BACTN Shikimate kinase OS=Bacteroides thetaiotaomicron (strain ATCC 29148 / DSM 2079 / JCM 5827 / CCUG 10774 / NCTC 10582 / VPI-5482 / E50) OX=226186 GN=aroK PE=1 SV=1
-4.34294e-08	1	0	0	Q8A4H2	Q8A4H2	BT_2627	tr|Q8A4H2|Q8A4H2_BACTN Putative cell surface protein, have conserved domain OS=Bacteroides thetaiotaomicron (strain ATCC 29148 / DSM 2079 / JCM 5827 / CCUG 10774 / NCTC 10582 / VPI-5482 / E50) OX=226186 GN=BT_2627 PE=4 SV=1
-4.34294e-08	1	0	0	Q8A4V4	Q8A4V4	BT_2493	tr|Q8A4V4|Q8A4V4_BACTN ROK family transcriptional repressor, with glucokinase domain OS=Bacteroides thetaiotaomicron (strain ATCC 29148 / DSM 2079 / JCM 5827 / CCUG 10774 / NCTC 10582 / VPI-5482 / E50) OX=226186 GN=BT_2493 PE=4 SV=1
-4.34294e-08	1	0	0	Q8A006	Q8A006	BT_4215	tr|Q8A006|Q8A006_BACTN Shikimate 5-dehydrogenase OS=Bacteroides thetaiotaomicron (strain ATCC 29148 / DSM 2079 / JCM 5827 / CCUG 10774 / NCTC 10582 / VPI-5482 / E50) OX=226186 GN=BT_4215 PE=4 SV=1
-4.34294e-08	1	0	0	Q8AA21	Q8AA21	BT_0644	tr|Q8AA21|Q8AA21_BACTN Pyruvate, phosphate dikinase OS=Bacteroides thetaiotaomicron (strain ATCC 29148 / DSM 2079 / JCM 5827 / CCUG 10774 / NCTC 10582 / VPI-5482 / E50) OX=226186 GN=BT_0644 PE=3 SV=1
-4.34294e-08	1	0	0	Q89ZP3	Q89ZP3	BT_4333	tr|Q89ZP3|Q89ZP3_BACTN DUF5063 domain-containing protein OS=Bacteroides thetaiotaomicron (strain ATCC 29148 / DSM 2079 / JCM 5827 / CCUG 10774 / NCTC 10582 / VPI-5482 / E50) OX=226186 GN=BT_4333 PE=4 SV=1
-4.34294e-08	1	0	0	Q8A9Z0	Q8A9Z0	BT_0675	tr|Q8A9Z0|Q8A9Z0_BACTN N-acetylglucosamine-6-phosphate deacetylase OS=Bacteroides thetaiotaomicron (strain ATCC 29148 / DSM 2079 / JCM 5827 / CCUG 10774 / NCTC 10582 / VPI-5482 / E50) OX=226186 GN=BT_0675 PE=3 SV=1
-4.34294e-08	1	0	0	Q8A199	Q8A199	BT_3767	tr|Q8A199|Q8A199_BACTN Lactaldehyde reductase OS=Bacteroides thetaiotaomicron (strain ATCC 29148 / DSM 2079 / JCM 5827 / CCUG 10774 / NCTC 10582 / VPI-5482 / E50) OX=226186 GN=BT_3767 PE=4 SV=1
-4.34294e-08	1	0	0	Q8A8E7	Q8A8E7	BT_1220	tr|Q8A8E7|Q8A8E7_BACTN 6-phosphogluconolactonase OS=Bacteroides thetaiotaomicron (strain ATCC 29148 / DSM 2079 / JCM 5827 / CCUG 10774 / NCTC 10582 / VPI-5482 / E50) OX=226186 GN=pgl PE=3 SV=1
-4.34294e-08	1	0	0	Q8A7P5	Q8A7P5	BT_1479	tr|Q8A7P5|Q8A7P5_BACTN ABC transporter ATP-binding protein OS=Bacteroides thetaiotaomicron (strain ATCC 29148 / DSM 2079 / JCM 5827 / CCUG 10774 / NCTC 10582 / VPI-5482 / E50) OX=226186 GN=BT_1479 PE=4 SV=1
-4.34294e-08	1	0	0	Q8ABZ3	Q8ABZ3		tr|Q8ABZ3|Q8ABZ3_BACTN Putative replication protein B OS=Bacteroides thetaiotaomicron (strain ATCC 29148 / DSM 2079 / JCM 5827 / CCUG 10774 / NCTC 10582 / VPI-5482 / E50) OX=226186 GN=BT_p548205 PE=4 SV=1
-4.34294e-08	1	0	0	Q8A0F7	Q8A0F7	BT_4064	sp|Q8A0F7|NUOH_BACTN NADH-quinone oxidoreductase subunit H OS=Bacteroides thetaiotaomicron (strain ATCC 29148 / DSM 2079 / JCM 5827 / CCUG 10774 / NCTC 10582 / VPI-5482 / E50) OX=226186 GN=nuoH PE=3 SV=1
-4.34294e-08	1	0	0	Q8A3V3	Q8A3V3	BT_2851	tr|Q8A3V3|Q8A3V3_BACTN Alpha-galactosidase OS=Bacteroides thetaiotaomicron (strain ATCC 29148 / DSM 2079 / JCM 5827 / CCUG 10774 / NCTC 10582 / VPI-5482 / E50) OX=226186 GN=BT_2851 PE=3 SV=1
-4.34294e-08	1	0	0	Q8AA55	Q8AA55	BT_0610	tr|Q8AA55|Q8AA55_BACTN Lipopolysaccharide biosynthesis protein, putative glycosyltransferase OS=Bacteroides thetaiotaomicron (strain ATCC 29148 / DSM 2079 / JCM 5827 / CCUG 10774 / NCTC 10582 / VPI-5482 / E50) OX=226186 GN=BT_0610 PE=4 SV=1
-4.34294e-08	1	0	0	Q8A5M7	Q8A5M7	BT_2211	tr|Q8A5M7|Q8A5M7_BACTN Putative transmembrane protein OS=Bacteroides thetaiotaomicron (strain ATCC 29148 / DSM 2079 / JCM 5827 / CCUG 10774 / NCTC 10582 / VPI-5482 / E50) OX=226186 GN=BT_2211 PE=4 SV=1
-4.34294e-08	1	0	0	Q8AA62	Q8AA62	BT_0603	tr|Q8AA62|Q8AA62_BACTN PS_pyruv_trans domain-containing protein OS=Bacteroides thetaiotaomicron (strain ATCC 29148 / DSM 2079 / JCM 5827 / CCUG 10774 / NCTC 10582 / VPI-5482 / E50) OX=226186 GN=BT_0603 PE=4 SV=1
-4.34294e-08	1	0	0	Q8A0X7	Q8A0X7	BT_3894	sp|Q8A0X7|TRMB_BACTN tRNA (guanine-N(7)-)-methyltransferase OS=Bacteroides thetaiotaomicron (strain ATCC 29148 / DSM 2079 / JCM 5827 / CCUG 10774 / NCTC 10582 / VPI-5482 / E50) OX=226186 GN=trmB PE=3 SV=2
-4.34294e-08	1	0	0	Q8A8L8	Q8A8L8	BT_1149	tr|Q8A8L8|Q8A8L8_BACTN Type II restriction enzyme HpaII OS=Bacteroides thetaiotaomicron (strain ATCC 29148 / DSM 2079 / JCM 5827 / CCUG 10774 / NCTC 10582 / VPI-5482 / E50) OX=226186 GN=BT_1149 PE=4 SV=1
-4.34294e-08	1	0	0	Q8A3I3	Q8A3I3	BT_2971	tr|Q8A3I3|Q8A3I3_BACTN Two-component system sensor histidine kinase/response regulator, hybrid (One-component system) OS=Bacteroides thetaiotaomicron (strain ATCC 29148 / DSM 2079 / JCM 5827 / CCUG 10774 / NCTC 10582 / VPI-5482 / E50) OX=226186 GN=BT_2971
-4.34294e-08	1	0	0	Q8A2S4	Q8A2S4	BT_3231	sp|Q8A2S4|KDUI1_BACTN 4-deoxy-L-threo-5-hexosulose-uronate ketol-isomerase 1 OS=Bacteroides thetaiotaomicron (strain ATCC 29148 / DSM 2079 / JCM 5827 / CCUG 10774 / NCTC 10582 / VPI-5482 / E50) OX=226186 GN=kduI1 PE=3 SV=1
-4.34294e-08	1	0	0	Q8A251	Q8A251	BT_3455	sp|Q8A251|RSMH_BACTN Ribosomal RNA small subunit methyltransferase H OS=Bacteroides thetaiotaomicron (strain ATCC 29148 / DSM 2079 / JCM 5827 / CCUG 10774 / NCTC 10582 / VPI-5482 / E50) OX=226186 GN=rsmH PE=3 SV=1
-4.34294e-08	1	0	0	Q8A9Q1	Q8A9Q1	BT_0764	tr|Q8A9Q1|Q8A9Q1_BACTN DUF5097 domain-containing protein OS=Bacteroides thetaiotaomicron (strain ATCC 29148 / DSM 2079 / JCM 5827 / CCUG 10774 / NCTC 10582 / VPI-5482 / E50) OX=226186 GN=BT_0764 PE=4 SV=1
-4.34294e-08	1	0	0	Q8A5V6	Q8A5V6	BT_2130	sp|Q8A5V6|UNG_BACTN Uracil-DNA glycosylase OS=Bacteroides thetaiotaomicron (strain ATCC 29148 / DSM 2079 / JCM 5827 / CCUG 10774 / NCTC 10582 / VPI-5482 / E50) OX=226186 GN=ung PE=3 SV=1
-4.34294e-08	1	0	0	Q8AA40	Q8AA40	BT_0625	tr|Q8AA40|Q8AA40_BACTN Replicative DNA helicase OS=Bacteroides thetaiotaomicron (strain ATCC 29148 / DSM 2079 / JCM 5827 / CCUG 10774 / NCTC 10582 / VPI-5482 / E50) OX=226186 GN=BT_0625 PE=3 SV=1
-4.34294e-08	1	0	0	Q8A2Y6	Q8A2Y6	BT_3169	tr|Q8A2Y6|Q8A2Y6_BACTN Alpha-xylosidase OS=Bacteroides thetaiotaomicron (strain ATCC 29148 / DSM 2079 / JCM 5827 / CCUG 10774 / NCTC 10582 / VPI-5482 / E50) OX=226186 GN=BT_3169 PE=3 SV=1
-4.34294e-08	1	0	0	Q8A4P3	Q8A4P3	BT_2554	tr|Q8A4P3|Q8A4P3_BACTN Putative DNA-binding protein OS=Bacteroides thetaiotaomicron (strain ATCC 29148 / DSM 2079 / JCM 5827 / CCUG 10774 / NCTC 10582 / VPI-5482 / E50) OX=226186 GN=BT_2554 PE=4 SV=1
-4.34294e-08	1	0	0	Q89YS6	Q89YS6	BT_4655	tr|Q89YS6|Q89YS6_BACTN Tat pathway signal sequence OS=Bacteroides thetaiotaomicron (strain ATCC 29148 / DSM 2079 / JCM 5827 / CCUG 10774 / NCTC 10582 / VPI-5482 / E50) OX=226186 GN=BT_4655 PE=4 SV=1
-4.34294e-08	1	0	0	Q8ABA5	Q8ABA5	BT_0205	tr|Q8ABA5|Q8ABA5_BACTN Glutamine-dependent NAD(+) synthetase OS=Bacteroides thetaiotaomicron (strain ATCC 29148 / DSM 2079 / JCM 5827 / CCUG 10774 / NCTC 10582 / VPI-5482 / E50) OX=226186 GN=nadE PE=3 SV=1
-4.34294e-08	1	0	0	Q8A6N9	Q8A6N9	BT_1838	tr|Q8A6N9|Q8A6N9_BACTN Putative alanyl dipeptidyl peptidase OS=Bacteroides thetaiotaomicron (strain ATCC 29148 / DSM 2079 / JCM 5827 / CCUG 10774 / NCTC 10582 / VPI-5482 / E50) OX=226186 GN=BT_1838 PE=4 SV=1
-4.34294e-08	1	0	0	Q8A857	Q8A857	BT_1317	tr|Q8A857|Q8A857_BACTN Riboflavin synthase alpha chain OS=Bacteroides thetaiotaomicron (strain ATCC 29148 / DSM 2079 / JCM 5827 / CCUG 10774 / NCTC 10582 / VPI-5482 / E50) OX=226186 GN=BT_1317 PE=4 SV=1
-4.34294e-08	1	0	0	Q8A0S0	Q8A0S0	BT_3951	tr|Q8A0S0|Q8A0S0_BACTN Transcriptional regulator OS=Bacteroides thetaiotaomicron (strain ATCC 29148 / DSM 2079 / JCM 5827 / CCUG 10774 / NCTC 10582 / VPI-5482 / E50) OX=226186 GN=BT_3951 PE=4 SV=1
-4.34294e-08	1	0	0	Q8ABM7	Q8ABM7	BT_0083	tr|Q8ABM7|Q8ABM7_BACTN HEPN_RiboL-PSP domain-containing protein OS=Bacteroides thetaiotaomicron (strain ATCC 29148 / DSM 2079 / JCM 5827 / CCUG 10774 / NCTC 10582 / VPI-5482 / E50) OX=226186 GN=BT_0083 PE=4 SV=1
-4.34294e-08	1	0	0	Q8A2L3	Q8A2L3	BT_3292	tr|Q8A2L3|Q8A2L3_BACTN Beta-glucuronidase OS=Bacteroides thetaiotaomicron (strain ATCC 29148 / DSM 2079 / JCM 5827 / CCUG 10774 / NCTC 10582 / VPI-5482 / E50) OX=226186 GN=BT_3292 PE=3 SV=1
-4.34294e-08	1	0	0	Q8A7J5	Q8A7J5	BT_1529	tr|Q8A7J5|Q8A7J5_BACTN Two-component system response regulator OS=Bacteroides thetaiotaomicron (strain ATCC 29148 / DSM 2079 / JCM 5827 / CCUG 10774 / NCTC 10582 / VPI-5482 / E50) OX=226186 GN=BT_1529 PE=4 SV=1
-4.34294e-08	1	0	0	Q8A8H1	Q8A8H1	BT_1196	tr|Q8A8H1|Q8A8H1_BACTN Pyruvate carboxylase subunit B OS=Bacteroides thetaiotaomicron (strain ATCC 29148 / DSM 2079 / JCM 5827 / CCUG 10774 / NCTC 10582 / VPI-5482 / E50) OX=226186 GN=BT_1196 PE=4 SV=1
-4.34294e-08	1	0	0	Q8A9K8	Q8A9K8	BT_0807	tr|Q8A9K8|Q8A9K8_BACTN DnaK suppressor protein, putative OS=Bacteroides thetaiotaomicron (strain ATCC 29148 / DSM 2079 / JCM 5827 / CCUG 10774 / NCTC 10582 / VPI-5482 / E50) OX=226186 GN=BT_0807 PE=4 SV=1
-4.34294e-08	1	0	0	Q89YH7	Q89YH7	BT_4755	tr|Q89YH7|Q89YH7_BACTN Putative two-component system sensor histidine kinase, putative heat shock protein OS=Bacteroides thetaiotaomicron (strain ATCC 29148 / DSM 2079 / JCM 5827 / CCUG 10774 / NCTC 10582 / VPI-5482 / E50) OX=226186 GN=BT_4755 PE=4 SV=1
-4.34294e-08	1	0	0	Q8A4B2	Q8A4B2	BT_2691	tr|Q8A4B2|Q8A4B2_BACTN Methenyltetrahydrofolate cyclohydrolase OS=Bacteroides thetaiotaomicron (strain ATCC 29148 / DSM 2079 / JCM 5827 / CCUG 10774 / NCTC 10582 / VPI-5482 / E50) OX=226186 GN=BT_2691 PE=4 SV=1
-4.34294e-08	1	0	0	Q89ZL8	Q89ZL8	BT_4359	tr|Q89ZL8|Q89ZL8_BACTN Alpha-N-acetylglucosaminidase OS=Bacteroides thetaiotaomicron (strain ATCC 29148 / DSM 2079 / JCM 5827 / CCUG 10774 / NCTC 10582 / VPI-5482 / E50) OX=226186 GN=BT_4359 PE=4 SV=1
-4.34294e-08	1	0	0	Q8A1F2	Q8A1F2	BT_3714	tr|Q8A1F2|Q8A1F2_BACTN Phospholipid/glycerol acyltransferase OS=Bacteroides thetaiotaomicron (strain ATCC 29148 / DSM 2079 / JCM 5827 / CCUG 10774 / NCTC 10582 / VPI-5482 / E50) OX=226186 GN=BT_3714 PE=4 SV=1
-4.34294e-08	1	0	0	Q8A294	Q8A294	BT_3411	sp|Q8A294|HPPA_BACTN Putative K(+)-stimulated pyrophosphate-energized sodium pump OS=Bacteroides thetaiotaomicron (strain ATCC 29148 / DSM 2079 / JCM 5827 / CCUG 10774 / NCTC 10582 / VPI-5482 / E50) OX=226186 GN=hppA PE=3 SV=1
-4.34294e-08	1	0	0	Q89Z24	Q89Z24	BT_4553	tr|Q89Z24|Q89Z24_BACTN NAD-dependent epimerase/dehydratase OS=Bacteroides thetaiotaomicron (strain ATCC 29148 / DSM 2079 / JCM 5827 / CCUG 10774 / NCTC 10582 / VPI-5482 / E50) OX=226186 GN=BT_4553 PE=1 SV=1
-4.34294e-08	1	0	0	Q8A9B3	Q8A9B3	BT_0902	tr|Q8A9B3|Q8A9B3_BACTN DNA-binding protein OS=Bacteroides thetaiotaomicron (strain ATCC 29148 / DSM 2079 / JCM 5827 / CCUG 10774 / NCTC 10582 / VPI-5482 / E50) OX=226186 GN=BT_0902 PE=4 SV=1
-4.34294e-08	1	0	0	Q8A364	Q8A364	BT_3091	tr|Q8A364|Q8A364_BACTN Putative regulatory protein OS=Bacteroides thetaiotaomicron (strain ATCC 29148 / DSM 2079 / JCM 5827 / CCUG 10774 / NCTC 10582 / VPI-5482 / E50) OX=226186 GN=BT_3091 PE=4 SV=1
-4.34294e-08	1	0	0	Q8A0X6	Q8A0X6	BT_3895	tr|Q8A0X6|Q8A0X6_BACTN Iron-sulfur cluster carrier protein OS=Bacteroides thetaiotaomicron (strain ATCC 29148 / DSM 2079 / JCM 5827 / CCUG 10774 / NCTC 10582 / VPI-5482 / E50) OX=226186 GN=BT_3895 PE=3 SV=1
-4.34294e-08	1	0	0	Q8A0P2	Q8A0P2	BT_3979	tr|Q8A0P2|Q8A0P2_BACTN Putative methyltransferase OS=Bacteroides thetaiotaomicron (strain ATCC 29148 / DSM 2079 / JCM 5827 / CCUG 10774 / NCTC 10582 / VPI-5482 / E50) OX=226186 GN=BT_3979 PE=4 SV=1
-4.34294e-08	1	0	0	Q8A1S8	Q8A1S8	BT_3581	tr|Q8A1S8|Q8A1S8_BACTN Putative dehydrogenase OS=Bacteroides thetaiotaomicron (strain ATCC 29148 / DSM 2079 / JCM 5827 / CCUG 10774 / NCTC 10582 / VPI-5482 / E50) OX=226186 GN=BT_3581 PE=3 SV=1
-4.34294e-08	1	0	0	Q8A9A9	Q8A9A9	BT_0906	tr|Q8A9A9|Q8A9A9_BACTN VWFA domain-containing protein OS=Bacteroides thetaiotaomicron (strain ATCC 29148 / DSM 2079 / JCM 5827 / CCUG 10774 / NCTC 10582 / VPI-5482 / E50) OX=226186 GN=BT_0906 PE=1 SV=1
-4.34294e-08	1	0	0	Q8A6K0	Q8A6K0	BT_1881	tr|Q8A6K0|Q8A6K0_BACTN Purine nucleoside phosphorylase OS=Bacteroides thetaiotaomicron (strain ATCC 29148 / DSM 2079 / JCM 5827 / CCUG 10774 / NCTC 10582 / VPI-5482 / E50) OX=226186 GN=BT_1881 PE=3 SV=1
-4.34294e-08	1	0	0	Q89YU3	Q89YU3	BT_4638	tr|Q89YU3|Q89YU3_BACTN DUF47 domain-containing protein OS=Bacteroides thetaiotaomicron (strain ATCC 29148 / DSM 2079 / JCM 5827 / CCUG 10774 / NCTC 10582 / VPI-5482 / E50) OX=226186 GN=BT_4638 PE=1 SV=1
-4.34294e-08	1	0	0	Q8A3E8	Q8A3E8	BT_3006	tr|Q8A3E8|Q8A3E8_BACTN Regulator of chromosome condensation, RCC1 OS=Bacteroides thetaiotaomicron (strain ATCC 29148 / DSM 2079 / JCM 5827 / CCUG 10774 / NCTC 10582 / VPI-5482 / E50) OX=226186 GN=BT_3006 PE=4 SV=1
-4.34294e-08	1	0	0	Q8A1T2	Q8A1T2	BT_3576	tr|Q8A1T2|Q8A1T2_BACTN Putative ribokinase OS=Bacteroides thetaiotaomicron (strain ATCC 29148 / DSM 2079 / JCM 5827 / CCUG 10774 / NCTC 10582 / VPI-5482 / E50) OX=226186 GN=BT_3576 PE=4 SV=1
-4.34294e-08	1	0	0	Q8A0S7	Q8A0S7	BT_3944	tr|Q8A0S7|Q8A0S7_BACTN Putative chloride channel protein OS=Bacteroides thetaiotaomicron (strain ATCC 29148 / DSM 2079 / JCM 5827 / CCUG 10774 / NCTC 10582 / VPI-5482 / E50) OX=226186 GN=BT_3944 PE=4 SV=1
-4.34294e-08	1	0	0	Q8A573	Q8A573	BT_2369	tr|Q8A573|Q8A573_BACTN Putative lipoprotein OS=Bacteroides thetaiotaomicron (strain ATCC 29148 / DSM 2079 / JCM 5827 / CCUG 10774 / NCTC 10582 / VPI-5482 / E50) OX=226186 GN=BT_2369 PE=4 SV=1
-4.34294e-08	1	0	0	Q8A776	Q8A776	BT_1649	tr|Q8A776|Q8A776_BACTN Glycoside transferase family 25 OS=Bacteroides thetaiotaomicron (strain ATCC 29148 / DSM 2079 / JCM 5827 / CCUG 10774 / NCTC 10582 / VPI-5482 / E50) OX=226186 GN=BT_1649 PE=4 SV=1
-4.34294e-08	1	0	0	Q8A2F6	Q8A2F6	BT_3349	sp|Q8A2F6|ENDSF_BACTN Endo-4-O-sulfatase OS=Bacteroides thetaiotaomicron (strain ATCC 29148 / DSM 2079 / JCM 5827 / CCUG 10774 / NCTC 10582 / VPI-5482 / E50) OX=226186 GN=BT_3349 PE=1 SV=1
-4.34294e-08	1	0	0	Q8A871	Q8A871	BT_1303	tr|Q8A871|Q8A871_BACTN DUF2807 domain-containing protein OS=Bacteroides thetaiotaomicron (strain ATCC 29148 / DSM 2079 / JCM 5827 / CCUG 10774 / NCTC 10582 / VPI-5482 / E50) OX=226186 GN=BT_1303 PE=4 SV=1
-4.34294e-08	1	0	0	Q8A2Z0	Q8A2Z0	BT_3165	tr|Q8A2Z0|Q8A2Z0_BACTN tRNA/rRNA methyltransferase OS=Bacteroides thetaiotaomicron (strain ATCC 29148 / DSM 2079 / JCM 5827 / CCUG 10774 / NCTC 10582 / VPI-5482 / E50) OX=226186 GN=BT_3165 PE=4 SV=1
-4.34294e-08	1	0	0	Q89Z69	Q89Z69	BT_4508	tr|Q89Z69|Q89Z69_BACTN SEC-C motif-containing protein OS=Bacteroides thetaiotaomicron (strain ATCC 29148 / DSM 2079 / JCM 5827 / CCUG 10774 / NCTC 10582 / VPI-5482 / E50) OX=226186 GN=BT_4508 PE=4 SV=1
-4.34294e-08	1	0	0	Q8A8C3	Q8A8C3	BT_1244	sp|Q8A8C3|DNAJ_BACTN Chaperone protein DnaJ OS=Bacteroides thetaiotaomicron (strain ATCC 29148 / DSM 2079 / JCM 5827 / CCUG 10774 / NCTC 10582 / VPI-5482 / E50) OX=226186 GN=dnaJ PE=3 SV=1
-4.34294e-08	1	0	0	Q8A082	Q8A082	BT_4139	tr|Q8A082|Q8A082_BACTN Metallophosphoesterase OS=Bacteroides thetaiotaomicron (strain ATCC 29148 / DSM 2079 / JCM 5827 / CCUG 10774 / NCTC 10582 / VPI-5482 / E50) OX=226186 GN=BT_4139 PE=4 SV=1
-4.34294e-08	1	0	0	Q8A7S4	Q8A7S4	BT_1450	tr|Q8A7S4|Q8A7S4_BACTN Propionyl-CoA carboxylase beta chain OS=Bacteroides thetaiotaomicron (strain ATCC 29148 / DSM 2079 / JCM 5827 / CCUG 10774 / NCTC 10582 / VPI-5482 / E50) OX=226186 GN=BT_1450 PE=4 SV=1
-4.34294e-08	1	0	0	Q8A8L1	Q8A8L1	BT_1156	tr|Q8A8L1|Q8A8L1_BACTN Na(+)-translocating NADH-quinone reductase subunit E OS=Bacteroides thetaiotaomicron (strain ATCC 29148 / DSM 2079 / JCM 5827 / CCUG 10774 / NCTC 10582 / VPI-5482 / E50) OX=226186 GN=nqrE PE=3 SV=1
-4.34294e-08	1	0	0	Q8A4A9	Q8A4A9	BT_2694	tr|Q8A4A9|Q8A4A9_BACTN Urocanate hydratase OS=Bacteroides thetaiotaomicron (strain ATCC 29148 / DSM 2079 / JCM 5827 / CCUG 10774 / NCTC 10582 / VPI-5482 / E50) OX=226186 GN=hutU PE=3 SV=1
-4.34294e-08	1	0	0	Q8A0U4	Q8A0U4	BT_3927	tr|Q8A0U4|Q8A0U4_BACTN DUF1599 domain-containing protein OS=Bacteroides thetaiotaomicron (strain ATCC 29148 / DSM 2079 / JCM 5827 / CCUG 10774 / NCTC 10582 / VPI-5482 / E50) OX=226186 GN=BT_3927 PE=4 SV=1
-4.34294e-08	1	0	0	Q8A0T6	Q8A0T6	BT_3935	tr|Q8A0T6|Q8A0T6_BACTN Aminotransferase OS=Bacteroides thetaiotaomicron (strain ATCC 29148 / DSM 2079 / JCM 5827 / CCUG 10774 / NCTC 10582 / VPI-5482 / E50) OX=226186 GN=BT_3935 PE=3 SV=1
-4.34294e-08	1	0	0	Q8A7T1	Q8A7T1	BT_1443	tr|Q8A7T1|Q8A7T1_BACTN 8-amino-7-oxononanoate synthase OS=Bacteroides thetaiotaomicron (strain ATCC 29148 / DSM 2079 / JCM 5827 / CCUG 10774 / NCTC 10582 / VPI-5482 / E50) OX=226186 GN=BT_1443 PE=4 SV=1
-4.34294e-08	1	0	0	Q8A1N8	Q8A1N8	BT_3621	tr|Q8A1N8|Q8A1N8_BACTN Amidase enhancer OS=Bacteroides thetaiotaomicron (strain ATCC 29148 / DSM 2079 / JCM 5827 / CCUG 10774 / NCTC 10582 / VPI-5482 / E50) OX=226186 GN=BT_3621 PE=4 SV=1
-4.34294e-08	1	0	0	Q8A631	Q8A631	BT_2055	tr|Q8A631|Q8A631_BACTN Putative biopolymer transport protein OS=Bacteroides thetaiotaomicron (strain ATCC 29148 / DSM 2079 / JCM 5827 / CCUG 10774 / NCTC 10582 / VPI-5482 / E50) OX=226186 GN=BT_2055 PE=3 SV=1
-4.34294e-08	1	0	0	Q8A6B4	Q8A6B4	BT_1971	tr|Q8A6B4|Q8A6B4_BACTN Catalase OS=Bacteroides thetaiotaomicron (strain ATCC 29148 / DSM 2079 / JCM 5827 / CCUG 10774 / NCTC 10582 / VPI-5482 / E50) OX=226186 GN=BT_1971 PE=3 SV=1
-4.34294e-08	1	0	0	Q8A8T9	Q8A8T9	BT_1078	sp|Q8A8T9|Y1078_BACTN UPF0301 protein BT_1078 OS=Bacteroides thetaiotaomicron (strain ATCC 29148 / DSM 2079 / JCM 5827 / CCUG 10774 / NCTC 10582 / VPI-5482 / E50) OX=226186 GN=BT_1078 PE=3 SV=1
-4.34294e-08	1	0	0	Q8A9K6	Q8A9K6	BT_0809	tr|Q8A9K6|Q8A9K6_BACTN Putative lipoprotein OS=Bacteroides thetaiotaomicron (strain ATCC 29148 / DSM 2079 / JCM 5827 / CCUG 10774 / NCTC 10582 / VPI-5482 / E50) OX=226186 GN=BT_0809 PE=4 SV=1
-4.34294e-08	1	0	0	Q8A0N0	Q8A0N0	BT_3991	tr|Q8A0N0|Q8A0N0_BACTN Putative alpha-1,2-mannosidase OS=Bacteroides thetaiotaomicron (strain ATCC 29148 / DSM 2079 / JCM 5827 / CCUG 10774 / NCTC 10582 / VPI-5482 / E50) OX=226186 GN=BT_3991 PE=4 SV=1
-4.34294e-08	1	0	0	Q8A157	Q8A157	BT_3810	tr|Q8A157|Q8A157_BACTN Putative endothelin-converting enzyme OS=Bacteroides thetaiotaomicron (strain ATCC 29148 / DSM 2079 / JCM 5827 / CCUG 10774 / NCTC 10582 / VPI-5482 / E50) OX=226186 GN=BT_3810 PE=4 SV=1
-4.34294e-08	1	0	0	Q8A2N0	Q8A2N0	BT_3275	tr|Q8A2N0|Q8A2N0_BACTN DUF5117 domain-containing protein OS=Bacteroides thetaiotaomicron (strain ATCC 29148 / DSM 2079 / JCM 5827 / CCUG 10774 / NCTC 10582 / VPI-5482 / E50) OX=226186 GN=BT_3275 PE=4 SV=1
-4.34294e-08	1	0	0	Q8A0L7	Q8A0L7	BT_4004	tr|Q8A0L7|Q8A0L7_BACTN Lipid-A-disaccharide synthase OS=Bacteroides thetaiotaomicron (strain ATCC 29148 / DSM 2079 / JCM 5827 / CCUG 10774 / NCTC 10582 / VPI-5482 / E50) OX=226186 GN=BT_4004 PE=4 SV=1
-4.34294e-08	1	0	0	Q8A1F7	Q8A1F7	BT_3709	sp|Q8A1F7|EFP_BACTN Elongation factor P OS=Bacteroides thetaiotaomicron (strain ATCC 29148 / DSM 2079 / JCM 5827 / CCUG 10774 / NCTC 10582 / VPI-5482 / E50) OX=226186 GN=efp PE=3 SV=1
-4.34294e-08	1	0	0	Q8A137	Q8A137	BT_3834	sp|Q8A137|FABH2_BACTN Beta-ketoacyl-[acyl-carrier-protein] synthase III 2 OS=Bacteroides thetaiotaomicron (strain ATCC 29148 / DSM 2079 / JCM 5827 / CCUG 10774 / NCTC 10582 / VPI-5482 / E50) OX=226186 GN=fabH2 PE=3 SV=1
-4.34294e-08	1	0	0	Q8A811	Q8A811	BT_1363	tr|Q8A811|Q8A811_BACTN DNA Pol III Epsilon Chain OS=Bacteroides thetaiotaomicron (strain ATCC 29148 / DSM 2079 / JCM 5827 / CCUG 10774 / NCTC 10582 / VPI-5482 / E50) OX=226186 GN=BT_1363 PE=4 SV=1
-4.34294e-08	1	0	0	Q8A0M7	Q8A0M7	BT_3994	tr|Q8A0M7|Q8A0M7_BACTN Putative alpha-1,2-mannosidase OS=Bacteroides thetaiotaomicron (strain ATCC 29148 / DSM 2079 / JCM 5827 / CCUG 10774 / NCTC 10582 / VPI-5482 / E50) OX=226186 GN=BT_3994 PE=4 SV=1
-4.34294e-08	1	0	0	Q8A799	Q8A799	BT_1626	tr|Q8A799|Q8A799_BACTN Beta-galactosidase OS=Bacteroides thetaiotaomicron (strain ATCC 29148 / DSM 2079 / JCM 5827 / CCUG 10774 / NCTC 10582 / VPI-5482 / E50) OX=226186 GN=BT_1626 PE=1 SV=1
-4.34294e-08	1	0	0	Q8A5U2	Q8A5U2	BT_2146	tr|Q8A5U2|Q8A5U2_BACTN 4-alpha-glucanotransferase OS=Bacteroides thetaiotaomicron (strain ATCC 29148 / DSM 2079 / JCM 5827 / CCUG 10774 / NCTC 10582 / VPI-5482 / E50) OX=226186 GN=BT_2146 PE=3 SV=1
-4.34294e-08	1	0	0	Q8A5T7	Q8A5T7	BT_2151	tr|Q8A5T7|Q8A5T7_BACTN Glycoside transferase family 2 OS=Bacteroides thetaiotaomicron (strain ATCC 29148 / DSM 2079 / JCM 5827 / CCUG 10774 / NCTC 10582 / VPI-5482 / E50) OX=226186 GN=BT_2151 PE=4 SV=1
-4.34294e-08	1	0	0	Q8A1A2	Q8A1A2	BT_3764	sp|Q8A1A2|RHAA_BACTN L-rhamnose isomerase OS=Bacteroides thetaiotaomicron (strain ATCC 29148 / DSM 2079 / JCM 5827 / CCUG 10774 / NCTC 10582 / VPI-5482 / E50) OX=226186 GN=rhaA PE=3 SV=1
-4.34294e-08	1	0	0	Q8A1B1	Q8A1B1	BT_3755	tr|Q8A1B1|Q8A1B1_BACTN Acetyl-coenzyme A synthetase OS=Bacteroides thetaiotaomicron (strain ATCC 29148 / DSM 2079 / JCM 5827 / CCUG 10774 / NCTC 10582 / VPI-5482 / E50) OX=226186 GN=BT_3755 PE=4 SV=1
-4.34294e-08	1	0	0	Q8A1W0	Q8A1W0	BT_3548	tr|Q8A1W0|Q8A1W0_BACTN ATPase OS=Bacteroides thetaiotaomicron (strain ATCC 29148 / DSM 2079 / JCM 5827 / CCUG 10774 / NCTC 10582 / VPI-5482 / E50) OX=226186 GN=BT_3548 PE=4 SV=1
-4.34294e-08	1	0	0	Q8A985	Q8A985	BT_0932	tr|Q8A985|Q8A985_BACTN Secreted protein OS=Bacteroides thetaiotaomicron (strain ATCC 29148 / DSM 2079 / JCM 5827 / CCUG 10774 / NCTC 10582 / VPI-5482 / E50) OX=226186 GN=BT_0932 PE=4 SV=1
-4.34294e-08	1	0	0	Q8A3X1	Q8A3X1	BT_2833	tr|Q8A3X1|Q8A3X1_BACTN Endonuclease/exonuclease/phosphatase-like protein OS=Bacteroides thetaiotaomicron (strain ATCC 29148 / DSM 2079 / JCM 5827 / CCUG 10774 / NCTC 10582 / VPI-5482 / E50) OX=226186 GN=BT_2833 PE=4 SV=1
-4.34294e-08	1	0	0	Q8A192	Q8A192	BT_3774	tr|Q8A192|Q8A192_BACTN Alpha-mannosidase OS=Bacteroides thetaiotaomicron (strain ATCC 29148 / DSM 2079 / JCM 5827 / CCUG 10774 / NCTC 10582 / VPI-5482 / E50) OX=226186 GN=BT_3774 PE=3 SV=1
-4.34294e-08	1	0	0	Q8A234	Q8A234	BT_3472	tr|Q8A234|Q8A234_BACTN Putative hydrogenase OS=Bacteroides thetaiotaomicron (strain ATCC 29148 / DSM 2079 / JCM 5827 / CCUG 10774 / NCTC 10582 / VPI-5482 / E50) OX=226186 GN=BT_3472 PE=3 SV=1
-4.34294e-08	1	0	0	Q89YX0	Q89YX0	BT_4611	tr|Q89YX0|Q89YX0_BACTN Putative bacterioferritin co-migratory protein OS=Bacteroides thetaiotaomicron (strain ATCC 29148 / DSM 2079 / JCM 5827 / CCUG 10774 / NCTC 10582 / VPI-5482 / E50) OX=226186 GN=BT_4611 PE=4 SV=1
-4.34294e-08	1	0	0	Q89ZY1	Q89ZY1	BT_4240	tr|Q89ZY1|Q89ZY1_BACTN APH domain-containing protein OS=Bacteroides thetaiotaomicron (strain ATCC 29148 / DSM 2079 / JCM 5827 / CCUG 10774 / NCTC 10582 / VPI-5482 / E50) OX=226186 GN=BT_4240 PE=4 SV=1
-4.34294e-08	1	0	0	Q8A276	Q8A276	BT_3430	sp|Q8A276|RS20_BACTN 30S ribosomal protein S20 OS=Bacteroides thetaiotaomicron (strain ATCC 29148 / DSM 2079 / JCM 5827 / CCUG 10774 / NCTC 10582 / VPI-5482 / E50) OX=226186 GN=rpsT PE=3 SV=1
-4.34294e-08	1	0	0	Q8A495	Q8A495	BT_2708	sp|Q8A495|RL15_BACTN 50S ribosomal protein L15 OS=Bacteroides thetaiotaomicron (strain ATCC 29148 / DSM 2079 / JCM 5827 / CCUG 10774 / NCTC 10582 / VPI-5482 / E50) OX=226186 GN=rplO PE=3 SV=1
-4.34294e-08	1	0	0	Q8A7G1	Q8A7G1	BT_1563	tr|Q8A7G1|Q8A7G1_BACTN Metal-dependent phosphohydrolase OS=Bacteroides thetaiotaomicron (strain ATCC 29148 / DSM 2079 / JCM 5827 / CCUG 10774 / NCTC 10582 / VPI-5482 / E50) OX=226186 GN=BT_1563 PE=4 SV=1
-4.34294e-08	1	0	0	Q89YN5	Q89YN5	BT_4696	tr|Q89YN5|Q89YN5_BACTN GNAT family N-acetyltransferase OS=Bacteroides thetaiotaomicron (strain ATCC 29148 / DSM 2079 / JCM 5827 / CCUG 10774 / NCTC 10582 / VPI-5482 / E50) OX=226186 GN=BT_4696 PE=4 SV=1
-4.34294e-08	1	0	0	Q89YN3	Q89YN3	BT_4698	tr|Q89YN3|Q89YN3_BACTN DUF488 family protein OS=Bacteroides thetaiotaomicron (strain ATCC 29148 / DSM 2079 / JCM 5827 / CCUG 10774 / NCTC 10582 / VPI-5482 / E50) OX=226186 GN=BT_4698 PE=4 SV=1
-4.34294e-08	1	0	0	Q8ABI2	Q8ABI2	BT_0128	tr|Q8ABI2|Q8ABI2_BACTN Lipoprotein OS=Bacteroides thetaiotaomicron (strain ATCC 29148 / DSM 2079 / JCM 5827 / CCUG 10774 / NCTC 10582 / VPI-5482 / E50) OX=226186 GN=BT_0128 PE=4 SV=1
-4.34294e-08	1	0	0	Q89YH8	Q89YH8	BT_4754	tr|Q89YH8|Q89YH8_BACTN Cytosine-specific methyltransferase OS=Bacteroides thetaiotaomicron (strain ATCC 29148 / DSM 2079 / JCM 5827 / CCUG 10774 / NCTC 10582 / VPI-5482 / E50) OX=226186 GN=BT_4754 PE=3 SV=1
-4.34294e-08	1	0	0	Q8A606	Q8A606	BT_2080	sp|Q8A606|Y2080_BACTN UPF0597 protein BT_2080 OS=Bacteroides thetaiotaomicron (strain ATCC 29148 / DSM 2079 / JCM 5827 / CCUG 10774 / NCTC 10582 / VPI-5482 / E50) OX=226186 GN=BT_2080 PE=3 SV=1
-4.34294e-08	1	0	0	Q89ZI9	Q89ZI9	BT_4388	sp|Q89ZI9|OBG_BACTN GTPase Obg OS=Bacteroides thetaiotaomicron (strain ATCC 29148 / DSM 2079 / JCM 5827 / CCUG 10774 / NCTC 10582 / VPI-5482 / E50) OX=226186 GN=obg PE=3 SV=1
-4.34294e-08	1	0	0	Q8A9P8	Q8A9P8	BT_0767	tr|Q8A9P8|Q8A9P8_BACTN Putative para-aminobenzoate synthase component I OS=Bacteroides thetaiotaomicron (strain ATCC 29148 / DSM 2079 / JCM 5827 / CCUG 10774 / NCTC 10582 / VPI-5482 / E50) OX=226186 GN=BT_0767 PE=4 SV=1
-4.34294e-08	1	0	0	Q8A075	Q8A075	BT_4146	tr|Q8A075|Q8A075_BACTN Exo-poly-alpha-D-galacturonosidase OS=Bacteroides thetaiotaomicron (strain ATCC 29148 / DSM 2079 / JCM 5827 / CCUG 10774 / NCTC 10582 / VPI-5482 / E50) OX=226186 GN=BT_4146 PE=4 SV=1
-4.34294e-08	1	0	0	Q89YN8	Q89YN8	BT_4693	tr|Q89YN8|Q89YN8_BACTN Cation efflux system protein OS=Bacteroides thetaiotaomicron (strain ATCC 29148 / DSM 2079 / JCM 5827 / CCUG 10774 / NCTC 10582 / VPI-5482 / E50) OX=226186 GN=BT_4693 PE=3 SV=1
-4.34294e-08	1	0	0	Q89YR7	Q89YR7	BT_4664	tr|Q89YR7|Q89YR7_BACTN tryptophan synthase OS=Bacteroides thetaiotaomicron (strain ATCC 29148 / DSM 2079 / JCM 5827 / CCUG 10774 / NCTC 10582 / VPI-5482 / E50) OX=226186 GN=BT_4664 PE=3 SV=1
-4.34294e-08	1	0	0	Q8A678	Q8A678	BT_2008	tr|Q8A678|Q8A678_BACTN YicC-like family protein OS=Bacteroides thetaiotaomicron (strain ATCC 29148 / DSM 2079 / JCM 5827 / CCUG 10774 / NCTC 10582 / VPI-5482 / E50) OX=226186 GN=BT_2008 PE=4 SV=1
-4.34294e-08	1	0	0	Q89Z21	Q89Z21	BT_4556	tr|Q89Z21|Q89Z21_BACTN NfeD domain-containing protein OS=Bacteroides thetaiotaomicron (strain ATCC 29148 / DSM 2079 / JCM 5827 / CCUG 10774 / NCTC 10582 / VPI-5482 / E50) OX=226186 GN=BT_4556 PE=4 SV=1
-4.34294e-08	1	0	0	Q89YN4	Q89YN4	BT_4697	tr|Q89YN4|Q89YN4_BACTN Transcriptional regulator OS=Bacteroides thetaiotaomicron (strain ATCC 29148 / DSM 2079 / JCM 5827 / CCUG 10774 / NCTC 10582 / VPI-5482 / E50) OX=226186 GN=BT_4697 PE=4 SV=1
-4.34294e-08	1	0	0	Q8A3A1	Q8A3A1	BT_3053	tr|Q8A3A1|Q8A3A1_BACTN Putative cytochrome B subunit OS=Bacteroides thetaiotaomicron (strain ATCC 29148 / DSM 2079 / JCM 5827 / CCUG 10774 / NCTC 10582 / VPI-5482 / E50) OX=226186 GN=BT_3053 PE=4 SV=1
-4.34294e-08	1	0	0	Q8A113	Q8A113	BT_3858	tr|Q8A113|Q8A113_BACTN Alpha-1,2-mannosidase OS=Bacteroides thetaiotaomicron (strain ATCC 29148 / DSM 2079 / JCM 5827 / CCUG 10774 / NCTC 10582 / VPI-5482 / E50) OX=226186 GN=BT_3858 PE=4 SV=1
-4.34294e-08	1	0	0	Q8A2K2	Q8A2K2	BT_3303	tr|Q8A2K2|Q8A2K2_BACTN ATP-dependent RNA helicase OS=Bacteroides thetaiotaomicron (strain ATCC 29148 / DSM 2079 / JCM 5827 / CCUG 10774 / NCTC 10582 / VPI-5482 / E50) OX=226186 GN=BT_3303 PE=3 SV=1
-4.34294e-08	1	0	0	Q8AAD9	Q8AAD9	BT_0526	tr|Q8AAD9|Q8AAD9_BACTN asparaginase OS=Bacteroides thetaiotaomicron (strain ATCC 29148 / DSM 2079 / JCM 5827 / CCUG 10774 / NCTC 10582 / VPI-5482 / E50) OX=226186 GN=BT_0526 PE=3 SV=1
-4.34294e-08	1	0	0	Q8A6M0	Q8A6M0	BT_1857	sp|Q8A6M0|LEU3_BACTN 3-isopropylmalate dehydrogenase OS=Bacteroides thetaiotaomicron (strain ATCC 29148 / DSM 2079 / JCM 5827 / CCUG 10774 / NCTC 10582 / VPI-5482 / E50) OX=226186 GN=leuB PE=3 SV=1
-4.34294e-08	1	0	0	Q8A422	Q8A422	BT_2782	tr|Q8A422|Q8A422_BACTN Long-chain-fatty-acid--CoA ligase OS=Bacteroides thetaiotaomicron (strain ATCC 29148 / DSM 2079 / JCM 5827 / CCUG 10774 / NCTC 10582 / VPI-5482 / E50) OX=226186 GN=BT_2782 PE=4 SV=1
-4.34294e-08	1	0	0	Q8A543	Q8A543	BT_2401	tr|Q8A543|Q8A543_BACTN Threonine synthase OS=Bacteroides thetaiotaomicron (strain ATCC 29148 / DSM 2079 / JCM 5827 / CCUG 10774 / NCTC 10582 / VPI-5482 / E50) OX=226186 GN=BT_2401 PE=3 SV=1
-4.34294e-08	1	0	0	Q8A1P1	Q8A1P1	BT_3618	tr|Q8A1P1|Q8A1P1_BACTN ATPase OS=Bacteroides thetaiotaomicron (strain ATCC 29148 / DSM 2079 / JCM 5827 / CCUG 10774 / NCTC 10582 / VPI-5482 / E50) OX=226186 GN=BT_3618 PE=1 SV=1
-4.34294e-08	1	0	0	Q8AA66	Q8AA66	BT_0599	tr|Q8AA66|Q8AA66_BACTN UDP-glucose 6-dehydrogenase OS=Bacteroides thetaiotaomicron (strain ATCC 29148 / DSM 2079 / JCM 5827 / CCUG 10774 / NCTC 10582 / VPI-5482 / E50) OX=226186 GN=BT_0599 PE=3 SV=1
-4.34294e-08	1	0	0	Q8A3M2	Q8A3M2	BT_2932	tr|Q8A3M2|Q8A3M2_BACTN Transcriptional regulator OS=Bacteroides thetaiotaomicron (strain ATCC 29148 / DSM 2079 / JCM 5827 / CCUG 10774 / NCTC 10582 / VPI-5482 / E50) OX=226186 GN=BT_2932 PE=4 SV=1
-4.34294e-08	1	0	0	Q8A5M5	Q8A5M5	BT_2213	tr|Q8A5M5|Q8A5M5_BACTN DUF4350 domain-containing protein OS=Bacteroides thetaiotaomicron (strain ATCC 29148 / DSM 2079 / JCM 5827 / CCUG 10774 / NCTC 10582 / VPI-5482 / E50) OX=226186 GN=BT_2213 PE=4 SV=1
-4.34294e-08	1	0	0	Q8AAK9	Q8AAK9	BT_0455	tr|Q8AAK9|Q8AAK9_BACTN Sialidase (Neuraminidase) OS=Bacteroides thetaiotaomicron (strain ATCC 29148 / DSM 2079 / JCM 5827 / CCUG 10774 / NCTC 10582 / VPI-5482 / E50) OX=226186 GN=BT_0455 PE=1 SV=1
-4.34294e-08	1	0	0	Q8A4Q1	Q8A4Q1	BT_2546	tr|Q8A4Q1|Q8A4Q1_BACTN Transcriptional regulator OS=Bacteroides thetaiotaomicron (strain ATCC 29148 / DSM 2079 / JCM 5827 / CCUG 10774 / NCTC 10582 / VPI-5482 / E50) OX=226186 GN=BT_2546 PE=4 SV=1
-4.34294e-08	1	0	0	Q89ZS3	Q89ZS3	BT_4303	tr|Q89ZS3|Q89ZS3_BACTN Glycogen debranching enzyme-related protein (4-alpha-glucanotransferase) OS=Bacteroides thetaiotaomicron (strain ATCC 29148 / DSM 2079 / JCM 5827 / CCUG 10774 / NCTC 10582 / VPI-5482 / E50) OX=226186 GN=BT_4303 PE=4 SV=1
-4.34294e-08	1	0	0	Q8A7E6	Q8A7E6	BT_1578	tr|Q8A7E6|Q8A7E6_BACTN Putative metal dependent hydrolase OS=Bacteroides thetaiotaomicron (strain ATCC 29148 / DSM 2079 / JCM 5827 / CCUG 10774 / NCTC 10582 / VPI-5482 / E50) OX=226186 GN=BT_1578 PE=4 SV=1
-4.34294e-08	1	0	0	Q8A4Q5	Q8A4Q5	BT_2542	tr|Q8A4Q5|Q8A4Q5_BACTN Putative haloacid dehalogenase-like hydrolase OS=Bacteroides thetaiotaomicron (strain ATCC 29148 / DSM 2079 / JCM 5827 / CCUG 10774 / NCTC 10582 / VPI-5482 / E50) OX=226186 GN=BT_2542 PE=1 SV=1
-4.34294e-08	1	0	0	Q8A0I0	Q8A0I0	BT_4041	tr|Q8A0I0|Q8A0I0_BACTN DUF349 domain-containing protein OS=Bacteroides thetaiotaomicron (strain ATCC 29148 / DSM 2079 / JCM 5827 / CCUG 10774 / NCTC 10582 / VPI-5482 / E50) OX=226186 GN=BT_4041 PE=4 SV=1
-4.34294e-08	1	0	0	Q8AB27	Q8AB27	BT_0285	tr|Q8AB27|Q8AB27_BACTN Putative tolQ-type transport protein OS=Bacteroides thetaiotaomicron (strain ATCC 29148 / DSM 2079 / JCM 5827 / CCUG 10774 / NCTC 10582 / VPI-5482 / E50) OX=226186 GN=BT_0285 PE=3 SV=1
-4.34294e-08	1	0	0	Q8A731	Q8A731	BT_1694	tr|Q8A731|Q8A731_BACTN Transporter, AcrB/D/F family OS=Bacteroides thetaiotaomicron (strain ATCC 29148 / DSM 2079 / JCM 5827 / CCUG 10774 / NCTC 10582 / VPI-5482 / E50) OX=226186 GN=BT_1694 PE=4 SV=1
-4.34294e-08	1	0	0	Q8A6R5	Q8A6R5	BT_1811	tr|Q8A6R5|Q8A6R5_BACTN MerR HTH family regulatory protein OS=Bacteroides thetaiotaomicron (strain ATCC 29148 / DSM 2079 / JCM 5827 / CCUG 10774 / NCTC 10582 / VPI-5482 / E50) OX=226186 GN=BT_1811 PE=4 SV=1
-4.34294e-08	1	0	0	Q8AAN8	Q8AAN8	BT_0426	tr|Q8AAN8|Q8AAN8_BACTN 4Fe-4S ferredoxin, iron-sulfur binding-like protein OS=Bacteroides thetaiotaomicron (strain ATCC 29148 / DSM 2079 / JCM 5827 / CCUG 10774 / NCTC 10582 / VPI-5482 / E50) OX=226186 GN=BT_0426 PE=4 SV=1
-4.34294e-08	1	0	0	Q8A9R7	Q8A9R7	BT_0748	tr|Q8A9R7|Q8A9R7_BACTN ribose-phosphate diphosphokinase OS=Bacteroides thetaiotaomicron (strain ATCC 29148 / DSM 2079 / JCM 5827 / CCUG 10774 / NCTC 10582 / VPI-5482 / E50) OX=226186 GN=BT_0748 PE=4 SV=1
-4.34294e-08	1	0	0	Q8A0F8	Q8A0F8	BT_4063	tr|Q8A0F8|Q8A0F8_BACTN NADH dehydrogenase I, chain I OS=Bacteroides thetaiotaomicron (strain ATCC 29148 / DSM 2079 / JCM 5827 / CCUG 10774 / NCTC 10582 / VPI-5482 / E50) OX=226186 GN=BT_4063 PE=4 SV=1
-4.34294e-08	1	0	0	Q8A3N1	Q8A3N1	BT_2923	tr|Q8A3N1|Q8A3N1_BACTN Two-component system sensor histidine kinase/response regulator, hybrid (One-component system) OS=Bacteroides thetaiotaomicron (strain ATCC 29148 / DSM 2079 / JCM 5827 / CCUG 10774 / NCTC 10582 / VPI-5482 / E50) OX=226186 GN=BT_2923
-4.34294e-08	1	0	0	Q89ZS2	Q89ZS2	BT_4304	tr|Q89ZS2|Q89ZS2_BACTN Glycoside transferase family 4 OS=Bacteroides thetaiotaomicron (strain ATCC 29148 / DSM 2079 / JCM 5827 / CCUG 10774 / NCTC 10582 / VPI-5482 / E50) OX=226186 GN=BT_4304 PE=4 SV=1
-4.34294e-08	1	0	0	Q8A750	Q8A750	BT_1675	tr|Q8A750|Q8A750_BACTN Conserved protein, with a conserved TPR domain OS=Bacteroides thetaiotaomicron (strain ATCC 29148 / DSM 2079 / JCM 5827 / CCUG 10774 / NCTC 10582 / VPI-5482 / E50) OX=226186 GN=BT_1675 PE=4 SV=1
-4.34294e-08	1	0	0	Q8A9I0	Q8A9I0	BT_0835	tr|Q8A9I0|Q8A9I0_BACTN Queuine tRNA-ribosyltransferase OS=Bacteroides thetaiotaomicron (strain ATCC 29148 / DSM 2079 / JCM 5827 / CCUG 10774 / NCTC 10582 / VPI-5482 / E50) OX=226186 GN=tgt PE=3 SV=1
-4.34294e-08	1	0	0	Q8A7S5	Q8A7S5	BT_1449	tr|Q8A7S5|Q8A7S5_BACTN Biotin carboxylase OS=Bacteroides thetaiotaomicron (strain ATCC 29148 / DSM 2079 / JCM 5827 / CCUG 10774 / NCTC 10582 / VPI-5482 / E50) OX=226186 GN=BT_1449 PE=4 SV=1
-4.34294e-08	1	0	0	Q8A1V4	Q8A1V4	BT_3554	tr|Q8A1V4|Q8A1V4_BACTN Adenylate cyclase-like protein OS=Bacteroides thetaiotaomicron (strain ATCC 29148 / DSM 2079 / JCM 5827 / CCUG 10774 / NCTC 10582 / VPI-5482 / E50) OX=226186 GN=BT_3554 PE=4 SV=1
-4.34294e-08	1	0	0	Q89Z41	Q89Z41	BT_4536	tr|Q89Z41|Q89Z41_BACTN DUF5655 domain-containing protein OS=Bacteroides thetaiotaomicron (strain ATCC 29148 / DSM 2079 / JCM 5827 / CCUG 10774 / NCTC 10582 / VPI-5482 / E50) OX=226186 GN=BT_4536 PE=4 SV=1
-4.34294e-08	1	0	0	Q8A4B8	Q8A4B8	BT_2685	tr|Q8A4B8|Q8A4B8_BACTN Transcriptional regulator OS=Bacteroides thetaiotaomicron (strain ATCC 29148 / DSM 2079 / JCM 5827 / CCUG 10774 / NCTC 10582 / VPI-5482 / E50) OX=226186 GN=BT_2685 PE=4 SV=1
-4.34294e-08	1	0	0	Q8A9L1	Q8A9L1	BT_0804	tr|Q8A9L1|Q8A9L1_BACTN Putative carbon-nitrogen hydrolase OS=Bacteroides thetaiotaomicron (strain ATCC 29148 / DSM 2079 / JCM 5827 / CCUG 10774 / NCTC 10582 / VPI-5482 / E50) OX=226186 GN=BT_0804 PE=3 SV=1
-4.34294e-08	1	0	0	Q8A0Y9	Q8A0Y9	BT_3882	sp|Q8A0Y9|REX_BACTN Redox-sensing transcriptional repressor Rex OS=Bacteroides thetaiotaomicron (strain ATCC 29148 / DSM 2079 / JCM 5827 / CCUG 10774 / NCTC 10582 / VPI-5482 / E50) OX=226186 GN=rex PE=3 SV=1
-4.34294e-08	1	0	0	Q89ZQ8	Q89ZQ8	BT_4318	tr|Q89ZQ8|Q89ZQ8_BACTN ATP-binding protein OS=Bacteroides thetaiotaomicron (strain ATCC 29148 / DSM 2079 / JCM 5827 / CCUG 10774 / NCTC 10582 / VPI-5482 / E50) OX=226186 GN=BT_4318 PE=4 SV=1
-4.34294e-08	1	0	0	Q8A3W8	Q8A3W8	BT_2836	tr|Q8A3W8|Q8A3W8_BACTN 2-oxoglutarate synthase subunit korA OS=Bacteroides thetaiotaomicron (strain ATCC 29148 / DSM 2079 / JCM 5827 / CCUG 10774 / NCTC 10582 / VPI-5482 / E50) OX=226186 GN=BT_2836 PE=4 SV=1
-4.34294e-08	1	0	0	Q8A0P9	Q8A0P9	BT_3972	tr|Q8A0P9|Q8A0P9_BACTN Putative NTP pyrophosphohydrolase OS=Bacteroides thetaiotaomicron (strain ATCC 29148 / DSM 2079 / JCM 5827 / CCUG 10774 / NCTC 10582 / VPI-5482 / E50) OX=226186 GN=BT_3972 PE=4 SV=1
-4.34294e-08	1	0	0	Q8A2S9	Q8A2S9	BT_3226	tr|Q8A2S9|Q8A2S9_BACTN Uroporphyrinogen-III synthase HemD, putative OS=Bacteroides thetaiotaomicron (strain ATCC 29148 / DSM 2079 / JCM 5827 / CCUG 10774 / NCTC 10582 / VPI-5482 / E50) OX=226186 GN=BT_3226 PE=4 SV=1
-4.34294e-08	1	0	0	Q89Z74	Q89Z74	BT_4503	tr|Q89Z74|Q89Z74_BACTN MaoC-like domain-containing protein OS=Bacteroides thetaiotaomicron (strain ATCC 29148 / DSM 2079 / JCM 5827 / CCUG 10774 / NCTC 10582 / VPI-5482 / E50) OX=226186 GN=BT_4503 PE=4 SV=1
-4.34294e-08	1	0	0	Q89YN1	Q89YN1	BT_4700	tr|Q89YN1|Q89YN1_BACTN isochorismate synthase OS=Bacteroides thetaiotaomicron (strain ATCC 29148 / DSM 2079 / JCM 5827 / CCUG 10774 / NCTC 10582 / VPI-5482 / E50) OX=226186 GN=BT_4700 PE=3 SV=1
-4.34294e-08	1	0	0	Q8A4P5	Q8A4P5	BT_2552	sp|Q8A4P5|BUK_BACTN Probable butyrate kinase OS=Bacteroides thetaiotaomicron (strain ATCC 29148 / DSM 2079 / JCM 5827 / CCUG 10774 / NCTC 10582 / VPI-5482 / E50) OX=226186 GN=buk PE=3 SV=1
-4.34294e-08	1	0	0	Q8A1A6	Q8A1A6	BT_3760	tr|Q8A1A6|Q8A1A6_BACTN argininosuccinate synthase OS=Bacteroides thetaiotaomicron (strain ATCC 29148 / DSM 2079 / JCM 5827 / CCUG 10774 / NCTC 10582 / VPI-5482 / E50) OX=226186 GN=BT_3760 PE=4 SV=1
-4.34294e-08	1	0	0	Q9RQ13	Q9RQ13	BT_1273	sp|Q9RQ13|FUCI_BACTN L-fucose isomerase OS=Bacteroides thetaiotaomicron (strain ATCC 29148 / DSM 2079 / JCM 5827 / CCUG 10774 / NCTC 10582 / VPI-5482 / E50) OX=226186 GN=fucI PE=3 SV=1
-4.34294e-08	1	0	0	Q8A9Y9	Q8A9Y9	BT_0676	tr|Q8A9Y9|Q8A9Y9_BACTN N-acetylglucosamine-6-phosphate deacetylase OS=Bacteroides thetaiotaomicron (strain ATCC 29148 / DSM 2079 / JCM 5827 / CCUG 10774 / NCTC 10582 / VPI-5482 / E50) OX=226186 GN=BT_0676 PE=3 SV=1
-4.34294e-08	1	0	0	Q8A0L8	Q8A0L8	BT_4003	sp|Q8A0L8|SURE_BACTN 5-nucleotidase SurE OS=Bacteroides thetaiotaomicron (strain ATCC 29148 / DSM 2079 / JCM 5827 / CCUG 10774 / NCTC 10582 / VPI-5482 / E50) OX=226186 GN=surE PE=3 SV=1
-4.34294e-08	1	0	0	Q8A6X4	Q8A6X4	BT_1751	tr|Q8A6X4|Q8A6X4_BACTN Glycine betaine transport ATP-binding protein OS=Bacteroides thetaiotaomicron (strain ATCC 29148 / DSM 2079 / JCM 5827 / CCUG 10774 / NCTC 10582 / VPI-5482 / E50) OX=226186 GN=BT_1751 PE=3 SV=1
-4.34294e-08	1	0	0	Q8A5I7	Q8A5I7	BT_2252	tr|Q8A5I7|Q8A5I7_BACTN Multidrug efflux membrane fusion protein OS=Bacteroides thetaiotaomicron (strain ATCC 29148 / DSM 2079 / JCM 5827 / CCUG 10774 / NCTC 10582 / VPI-5482 / E50) OX=226186 GN=BT_2252 PE=4 SV=1
-4.34294e-08	1	0	0	Q8A5L0	Q8A5L0	BT_2229	tr|Q8A5L0|Q8A5L0_BACTN Thioredoxin OS=Bacteroides thetaiotaomicron (strain ATCC 29148 / DSM 2079 / JCM 5827 / CCUG 10774 / NCTC 10582 / VPI-5482 / E50) OX=226186 GN=BT_2229 PE=3 SV=1
-4.34294e-08	1	0	0	Q89Z58	Q89Z58	BT_4519	tr|Q89Z58|Q89Z58_BACTN DUF1016 domain-containing protein OS=Bacteroides thetaiotaomicron (strain ATCC 29148 / DSM 2079 / JCM 5827 / CCUG 10774 / NCTC 10582 / VPI-5482 / E50) OX=226186 GN=BT_4519 PE=4 SV=1
-4.34294e-08	1	0	0	Q8A6V6	Q8A6V6	BT_1770	tr|Q8A6V6|Q8A6V6_BACTN Putative transmembrane protein OS=Bacteroides thetaiotaomicron (strain ATCC 29148 / DSM 2079 / JCM 5827 / CCUG 10774 / NCTC 10582 / VPI-5482 / E50) OX=226186 GN=BT_1770 PE=4 SV=1
-4.34294e-08	1	0	0	Q8A6K1	Q8A6K1	BT_1880	sp|Q8A6K1|LPXK_BACTN Tetraacyldisaccharide 4-kinase OS=Bacteroides thetaiotaomicron (strain ATCC 29148 / DSM 2079 / JCM 5827 / CCUG 10774 / NCTC 10582 / VPI-5482 / E50) OX=226186 GN=lpxK PE=3 SV=1
-4.34294e-08	1	0	0	Q8AAN6	Q8AAN6	BT_0428	tr|Q8AAN6|Q8AAN6_BACTN Phenylacetate-coenzyme A ligase OS=Bacteroides thetaiotaomicron (strain ATCC 29148 / DSM 2079 / JCM 5827 / CCUG 10774 / NCTC 10582 / VPI-5482 / E50) OX=226186 GN=BT_0428 PE=1 SV=1
-4.34294e-08	1	0	0	Q8A9B4	Q8A9B4	BT_0901	tr|Q8A9B4|Q8A9B4_BACTN Putative universal stress protein UspA OS=Bacteroides thetaiotaomicron (strain ATCC 29148 / DSM 2079 / JCM 5827 / CCUG 10774 / NCTC 10582 / VPI-5482 / E50) OX=226186 GN=BT_0901 PE=3 SV=1
-4.34294e-08	1	0	0	Q8A557	Q8A557	BT_2385	tr|Q8A557|Q8A557_BACTN 23S rRNA (Adenine(2030)-N(6))-methyltransferase RlmJ OS=Bacteroides thetaiotaomicron (strain ATCC 29148 / DSM 2079 / JCM 5827 / CCUG 10774 / NCTC 10582 / VPI-5482 / E50) OX=226186 GN=BT_2385 PE=4 SV=1
-4.34294e-08	1	0	0	Q89Z46	Q89Z46	BT_4531	tr|Q89Z46|Q89Z46_BACTN Mrr_cat domain-containing protein OS=Bacteroides thetaiotaomicron (strain ATCC 29148 / DSM 2079 / JCM 5827 / CCUG 10774 / NCTC 10582 / VPI-5482 / E50) OX=226186 GN=BT_4531 PE=4 SV=1
-4.34294e-08	1	0	0	Q89YZ6	Q89YZ6	BT_4584	sp|Q89YZ6|GCST_BACTN Aminomethyltransferase OS=Bacteroides thetaiotaomicron (strain ATCC 29148 / DSM 2079 / JCM 5827 / CCUG 10774 / NCTC 10582 / VPI-5482 / E50) OX=226186 GN=gcvT PE=3 SV=1
-4.34294e-08	1	0	0	Q8A878	Q8A878	BT_1296	tr|Q8A878|Q8A878_BACTN V-type ATP synthase subunit I OS=Bacteroides thetaiotaomicron (strain ATCC 29148 / DSM 2079 / JCM 5827 / CCUG 10774 / NCTC 10582 / VPI-5482 / E50) OX=226186 GN=BT_1296 PE=3 SV=1
-4.34294e-08	1	0	0	Q8A999	Q8A999	BT_0916	sp|Q8A999|RL28_BACTN 50S ribosomal protein L28 OS=Bacteroides thetaiotaomicron (strain ATCC 29148 / DSM 2079 / JCM 5827 / CCUG 10774 / NCTC 10582 / VPI-5482 / E50) OX=226186 GN=rpmB PE=3 SV=1
-4.34294e-08	1	0	0	Q8A151	Q8A151	BT_3816	tr|Q8A151|Q8A151_BACTN Penicillin-binding protein 2 (PBP-2) OS=Bacteroides thetaiotaomicron (strain ATCC 29148 / DSM 2079 / JCM 5827 / CCUG 10774 / NCTC 10582 / VPI-5482 / E50) OX=226186 GN=BT_3816 PE=4 SV=1
-4.34294e-08	1	0	0	Q8A007	Q8A007	BT_4214	tr|Q8A007|Q8A007_BACTN Hydrolase of the alpha/beta superfamily OS=Bacteroides thetaiotaomicron (strain ATCC 29148 / DSM 2079 / JCM 5827 / CCUG 10774 / NCTC 10582 / VPI-5482 / E50) OX=226186 GN=BT_4214 PE=4 SV=1
-4.34294e-08	1	0	0	Q8A6J9	Q8A6J9	BT_1882	tr|Q8A6J9|Q8A6J9_BACTN Thiamine-monophosphate kinase OS=Bacteroides thetaiotaomicron (strain ATCC 29148 / DSM 2079 / JCM 5827 / CCUG 10774 / NCTC 10582 / VPI-5482 / E50) OX=226186 GN=thiL PE=3 SV=1
-4.34294e-08	1	0	0	Q8A2Q0	Q8A2Q0	BT_3255	tr|Q8A2Q0|Q8A2Q0_BACTN Putative N6-adenine-specific DNA methylase OS=Bacteroides thetaiotaomicron (strain ATCC 29148 / DSM 2079 / JCM 5827 / CCUG 10774 / NCTC 10582 / VPI-5482 / E50) OX=226186 GN=BT_3255 PE=4 SV=1
-4.34294e-08	1	0	0	Q8A569	Q8A569	BT_2373	tr|Q8A569|Q8A569_BACTN DUF3858 domain-containing protein OS=Bacteroides thetaiotaomicron (strain ATCC 29148 / DSM 2079 / JCM 5827 / CCUG 10774 / NCTC 10582 / VPI-5482 / E50) OX=226186 GN=BT_2373 PE=4 SV=1
-4.34294e-08	1	0	0	Q8A274	Q8A274	BT_3432	tr|Q8A274|Q8A274_BACTN AAA-ATPase_like domain-containing protein OS=Bacteroides thetaiotaomicron (strain ATCC 29148 / DSM 2079 / JCM 5827 / CCUG 10774 / NCTC 10582 / VPI-5482 / E50) OX=226186 GN=BT_3432 PE=4 SV=1
-4.34294e-08	1	0	0	Q8A669	Q8A669	BT_2017	tr|Q8A669|Q8A669_BACTN Glucose-1-phosphate thymidylyltransferase OS=Bacteroides thetaiotaomicron (strain ATCC 29148 / DSM 2079 / JCM 5827 / CCUG 10774 / NCTC 10582 / VPI-5482 / E50) OX=226186 GN=BT_2017 PE=3 SV=1
-4.34294e-08	1	0	0	Q8A4S9	Q8A4S9	BT_2518	tr|Q8A4S9|Q8A4S9_BACTN N5-carboxyaminoimidazole ribonucleotide mutase OS=Bacteroides thetaiotaomicron (strain ATCC 29148 / DSM 2079 / JCM 5827 / CCUG 10774 / NCTC 10582 / VPI-5482 / E50) OX=226186 GN=purE PE=3 SV=1
-4.34294e-08	1	0	0	Q8A5K1	Q8A5K1	BT_2238	tr|Q8A5K1|Q8A5K1_BACTN Putative biotin--(Acetyl-CoA carboxylase) synthetase OS=Bacteroides thetaiotaomicron (strain ATCC 29148 / DSM 2079 / JCM 5827 / CCUG 10774 / NCTC 10582 / VPI-5482 / E50) OX=226186 GN=BT_2238 PE=4 SV=1
-4.34294e-08	1	0	0	Q8A650	Q8A650	BT_2036	tr|Q8A650|Q8A650_BACTN Zeta_toxin domain-containing protein OS=Bacteroides thetaiotaomicron (strain ATCC 29148 / DSM 2079 / JCM 5827 / CCUG 10774 / NCTC 10582 / VPI-5482 / E50) OX=226186 GN=BT_2036 PE=4 SV=1
-4.34294e-08	1	0	0	Q8A3L7	Q8A3L7	BT_2937	tr|Q8A3L7|Q8A3L7_BACTN Putative glycosyltransferase OS=Bacteroides thetaiotaomicron (strain ATCC 29148 / DSM 2079 / JCM 5827 / CCUG 10774 / NCTC 10582 / VPI-5482 / E50) OX=226186 GN=BT_2937 PE=4 SV=1
-4.34294e-08	1	0	0	Q8AAD6	Q8AAD6	BT_0529	sp|Q8AAD6|TRPC_BACTN Indole-3-glycerol phosphate synthase OS=Bacteroides thetaiotaomicron (strain ATCC 29148 / DSM 2079 / JCM 5827 / CCUG 10774 / NCTC 10582 / VPI-5482 / E50) OX=226186 GN=trpC PE=3 SV=1
-4.34294e-08	1	0	0	Q8AAS3	Q8AAS3	BT_0391	tr|Q8AAS3|Q8AAS3_BACTN Glycos_transf_1 domain-containing protein OS=Bacteroides thetaiotaomicron (strain ATCC 29148 / DSM 2079 / JCM 5827 / CCUG 10774 / NCTC 10582 / VPI-5482 / E50) OX=226186 GN=BT_0391 PE=4 SV=1
-4.34294e-08	1	0	0	Q8A0Y8	Q8A0Y8	BT_3883	tr|Q8A0Y8|Q8A0Y8_BACTN 2-hydroxyhepta-2,4-diene-1,7-dioate isomerase OS=Bacteroides thetaiotaomicron (strain ATCC 29148 / DSM 2079 / JCM 5827 / CCUG 10774 / NCTC 10582 / VPI-5482 / E50) OX=226186 GN=BT_3883 PE=4 SV=1
-4.34294e-08	1	0	0	Q8A475	Q8A475	BT_2728	sp|Q8A475|RS10_BACTN 30S ribosomal protein S10 OS=Bacteroides thetaiotaomicron (strain ATCC 29148 / DSM 2079 / JCM 5827 / CCUG 10774 / NCTC 10582 / VPI-5482 / E50) OX=226186 GN=rpsJ PE=3 SV=1
-4.34294e-08	1	0	0	Q8A1F9	Q8A1F9	BT_3705	tr|Q8A1F9|Q8A1F9_BACTN Regulatory protein SusR OS=Bacteroides thetaiotaomicron (strain ATCC 29148 / DSM 2079 / JCM 5827 / CCUG 10774 / NCTC 10582 / VPI-5482 / E50) OX=226186 GN=susR PE=4 SV=1
-4.34294e-08	1	0	0	Q8ABW5	Q8ABW5		tr|Q8ABW5|Q8ABW5_BACTN Putative DNA-binding protein OS=Bacteroides thetaiotaomicron (strain ATCC 29148 / DSM 2079 / JCM 5827 / CCUG 10774 / NCTC 10582 / VPI-5482 / E50) OX=226186 GN=BT_p548233 PE=4 SV=1
-4.34294e-08	1	0	0	Q8A9Y5	Q8A9Y5	BT_0680	tr|Q8A9Y5|Q8A9Y5_BACTN Cation efflux system protein czcA OS=Bacteroides thetaiotaomicron (strain ATCC 29148 / DSM 2079 / JCM 5827 / CCUG 10774 / NCTC 10582 / VPI-5482 / E50) OX=226186 GN=BT_0680 PE=3 SV=1
-4.34294e-08	1	0	0	Q8A9T7	Q8A9T7	BT_0728	tr|Q8A9T7|Q8A9T7_BACTN Transcriptional regulator OS=Bacteroides thetaiotaomicron (strain ATCC 29148 / DSM 2079 / JCM 5827 / CCUG 10774 / NCTC 10582 / VPI-5482 / E50) OX=226186 GN=BT_0728 PE=4 SV=1
-4.34294e-08	1	0	0	Q8A9V0	Q8A9V0	BT_0715	sp|Q8A9V0|ATPL_BACTN ATP synthase subunit c OS=Bacteroides thetaiotaomicron (strain ATCC 29148 / DSM 2079 / JCM 5827 / CCUG 10774 / NCTC 10582 / VPI-5482 / E50) OX=226186 GN=atpE PE=3 SV=1
-4.34294e-08	1	0	0	Q8A2H9	Q8A2H9	BT_3326	tr|Q8A2H9|Q8A2H9_BACTN tRNA-dihydrouridine synthase OS=Bacteroides thetaiotaomicron (strain ATCC 29148 / DSM 2079 / JCM 5827 / CCUG 10774 / NCTC 10582 / VPI-5482 / E50) OX=226186 GN=BT_3326 PE=3 SV=1
-4.34294e-08	1	0	0	Q8AA56	Q8AA56	BT_0609	tr|Q8AA56|Q8AA56_BACTN Glycoside transferase family 4 OS=Bacteroides thetaiotaomicron (strain ATCC 29148 / DSM 2079 / JCM 5827 / CCUG 10774 / NCTC 10582 / VPI-5482 / E50) OX=226186 GN=BT_0609 PE=4 SV=1
-4.34294e-08	1	0	0	Q8A4D7	Q8A4D7	BT_2662	tr|Q8A4D7|Q8A4D7_BACTN Alpha-galactosidase OS=Bacteroides thetaiotaomicron (strain ATCC 29148 / DSM 2079 / JCM 5827 / CCUG 10774 / NCTC 10582 / VPI-5482 / E50) OX=226186 GN=BT_2662 PE=3 SV=1
-4.34294e-08	1	0	0	Q8A130	Q8A130	BT_3841	tr|Q8A130|Q8A130_BACTN FKBP-type peptidyl-prolyl cis-transisomerase (Trigger factor) OS=Bacteroides thetaiotaomicron (strain ATCC 29148 / DSM 2079 / JCM 5827 / CCUG 10774 / NCTC 10582 / VPI-5482 / E50) OX=226186 GN=BT_3841 PE=4 SV=1
-4.34294e-08	1	0	0	Q89ZC2	Q89ZC2	BT_4455	tr|Q89ZC2|Q89ZC2_BACTN Oxidoreductase, putative glycolate oxidase OS=Bacteroides thetaiotaomicron (strain ATCC 29148 / DSM 2079 / JCM 5827 / CCUG 10774 / NCTC 10582 / VPI-5482 / E50) OX=226186 GN=BT_4455 PE=4 SV=1
-4.34294e-08	1	0	0	Q8AA76	Q8AA76	BT_0589	sp|Q8AA76|YIDC_BACTN Membrane protein insertase YidC OS=Bacteroides thetaiotaomicron (strain ATCC 29148 / DSM 2079 / JCM 5827 / CCUG 10774 / NCTC 10582 / VPI-5482 / E50) OX=226186 GN=yidC PE=3 SV=1
-4.34294e-08	1	0	0	Q8A809	Q8A809	BT_1365	tr|Q8A809|Q8A809_BACTN DUF3127 domain-containing protein OS=Bacteroides thetaiotaomicron (strain ATCC 29148 / DSM 2079 / JCM 5827 / CCUG 10774 / NCTC 10582 / VPI-5482 / E50) OX=226186 GN=BT_1365 PE=4 SV=1
-4.34294e-08	1	0	0	Q8AA47	Q8AA47	BT_0618	tr|Q8AA47|Q8AA47_BACTN Ion-translocating oxidoreductase complex subunit C OS=Bacteroides thetaiotaomicron (strain ATCC 29148 / DSM 2079 / JCM 5827 / CCUG 10774 / NCTC 10582 / VPI-5482 / E50) OX=226186 GN=rnfC PE=3 SV=1
-4.34294e-08	1	0	0	Q8A646	Q8A646	BT_2040	tr|Q8A646|Q8A646_BACTN Putative outer membrane efflux protein OS=Bacteroides thetaiotaomicron (strain ATCC 29148 / DSM 2079 / JCM 5827 / CCUG 10774 / NCTC 10582 / VPI-5482 / E50) OX=226186 GN=BT_2040 PE=3 SV=1
-4.34294e-08	1	0	0	Q8A2Q2	Q8A2Q2	BT_3253	tr|Q8A2Q2|Q8A2Q2_BACTN Phosphoribosylamine--glycine ligase OS=Bacteroides thetaiotaomicron (strain ATCC 29148 / DSM 2079 / JCM 5827 / CCUG 10774 / NCTC 10582 / VPI-5482 / E50) OX=226186 GN=purD PE=3 SV=1
-4.34294e-08	1	0	0	Q8A614	Q8A614	BT_2072	tr|Q8A614|Q8A614_BACTN Aconitate hydratase A OS=Bacteroides thetaiotaomicron (strain ATCC 29148 / DSM 2079 / JCM 5827 / CCUG 10774 / NCTC 10582 / VPI-5482 / E50) OX=226186 GN=BT_2072 PE=4 SV=1
-4.34294e-08	1	0	0	Q8A2E0	Q8A2E0	BT_3365	tr|Q8A2E0|Q8A2E0_BACTN Glycoside transferase family 2 OS=Bacteroides thetaiotaomicron (strain ATCC 29148 / DSM 2079 / JCM 5827 / CCUG 10774 / NCTC 10582 / VPI-5482 / E50) OX=226186 GN=BT_3365 PE=4 SV=1
-4.34294e-08	1	0	0	Q8A8T4	Q8A8T4	BT_1083	sp|Q8A8T4|ENGB_BACTN Probable GTP-binding protein EngB OS=Bacteroides thetaiotaomicron (strain ATCC 29148 / DSM 2079 / JCM 5827 / CCUG 10774 / NCTC 10582 / VPI-5482 / E50) OX=226186 GN=engB PE=3 SV=1
-4.34294e-08	1	0	0	Q8A737	Q8A737	BT_1688	tr|Q8A737|Q8A737_BACTN Biotin carboxyl carrier protein (BCCP) OS=Bacteroides thetaiotaomicron (strain ATCC 29148 / DSM 2079 / JCM 5827 / CCUG 10774 / NCTC 10582 / VPI-5482 / E50) OX=226186 GN=BT_1688 PE=4 SV=1
-4.34294e-08	1	0	0	Q8A0A3	Q8A0A3	BT_4118	tr|Q8A0A3|Q8A0A3_BACTN Putative two-component system response regulator, no kinase domain OS=Bacteroides thetaiotaomicron (strain ATCC 29148 / DSM 2079 / JCM 5827 / CCUG 10774 / NCTC 10582 / VPI-5482 / E50) OX=226186 GN=BT_4118 PE=4 SV=1
-4.34294e-08	1	0	0	Q8A399	Q8A399	BT_3055	tr|Q8A399|Q8A399_BACTN Succinate dehydrogenase iron-sulfur protein OS=Bacteroides thetaiotaomicron (strain ATCC 29148 / DSM 2079 / JCM 5827 / CCUG 10774 / NCTC 10582 / VPI-5482 / E50) OX=226186 GN=BT_3055 PE=3 SV=1
-4.34294e-08	1	0	0	Q89ZM4	Q89ZM4	BT_4353	sp|Q89ZM4|SYV_BACTN Valine--tRNA ligase OS=Bacteroides thetaiotaomicron (strain ATCC 29148 / DSM 2079 / JCM 5827 / CCUG 10774 / NCTC 10582 / VPI-5482 / E50) OX=226186 GN=valS PE=3 SV=1
-4.34294e-08	1	0	0	Q8A6S1	Q8A6S1	BT_1805	tr|Q8A6S1|Q8A6S1_BACTN Electron transfer flavoprotein alpha-subunit OS=Bacteroides thetaiotaomicron (strain ATCC 29148 / DSM 2079 / JCM 5827 / CCUG 10774 / NCTC 10582 / VPI-5482 / E50) OX=226186 GN=BT_1805 PE=1 SV=1
-4.34294e-08	1	0	0	Q8A873	Q8A873	BT_1301	tr|Q8A873|Q8A873_BACTN ATP synthase subunit E OS=Bacteroides thetaiotaomicron (strain ATCC 29148 / DSM 2079 / JCM 5827 / CCUG 10774 / NCTC 10582 / VPI-5482 / E50) OX=226186 GN=BT_1301 PE=4 SV=1
-4.34294e-08	1	0	0	Q8A6H6	Q8A6H6	BT_1908	tr|Q8A6H6|Q8A6H6_BACTN Lipoprotein OS=Bacteroides thetaiotaomicron (strain ATCC 29148 / DSM 2079 / JCM 5827 / CCUG 10774 / NCTC 10582 / VPI-5482 / E50) OX=226186 GN=BT_1908 PE=1 SV=1
-4.34294e-08	1	0	0	Q8A0Z6	Q8A0Z6	BT_3875	tr|Q8A0Z6|Q8A0Z6_BACTN 50S ribosomal protein L13 OS=Bacteroides thetaiotaomicron (strain ATCC 29148 / DSM 2079 / JCM 5827 / CCUG 10774 / NCTC 10582 / VPI-5482 / E50) OX=226186 GN=rplM PE=3 SV=1
-4.34294e-08	1	0	0	Q89Z84	Q89Z84	BT_4493	tr|Q89Z84|Q89Z84_BACTN Putative sugar nucleotide epimerase OS=Bacteroides thetaiotaomicron (strain ATCC 29148 / DSM 2079 / JCM 5827 / CCUG 10774 / NCTC 10582 / VPI-5482 / E50) OX=226186 GN=BT_4493 PE=3 SV=1
-4.34294e-08	1	0	0	Q8A1G7	Q8A1G7	BT_3694	tr|Q8A1G7|Q8A1G7_BACTN Glycoside transferase family 2 OS=Bacteroides thetaiotaomicron (strain ATCC 29148 / DSM 2079 / JCM 5827 / CCUG 10774 / NCTC 10582 / VPI-5482 / E50) OX=226186 GN=BT_3694 PE=4 SV=1
-4.34294e-08	1	0	0	Q8AA18	Q8AA18	BT_0647	tr|Q8AA18|Q8AA18_BACTN Thiamine phosphate pyrophosphorylase OS=Bacteroides thetaiotaomicron (strain ATCC 29148 / DSM 2079 / JCM 5827 / CCUG 10774 / NCTC 10582 / VPI-5482 / E50) OX=226186 GN=BT_0647 PE=1 SV=1
-4.34294e-08	1	0	0	Q8AAH8	Q8AAH8	BT_0487	tr|Q8AAH8|Q8AAH8_BACTN Transcriptional regulator OS=Bacteroides thetaiotaomicron (strain ATCC 29148 / DSM 2079 / JCM 5827 / CCUG 10774 / NCTC 10582 / VPI-5482 / E50) OX=226186 GN=BT_0487 PE=4 SV=1
-4.34294e-08	1	0	0	Q8A1M3	Q8A1M3	BT_3638	tr|Q8A1M3|Q8A1M3_BACTN Na+/H+ anti-porter OS=Bacteroides thetaiotaomicron (strain ATCC 29148 / DSM 2079 / JCM 5827 / CCUG 10774 / NCTC 10582 / VPI-5482 / E50) OX=226186 GN=BT_3638 PE=4 SV=1
-4.34294e-08	1	0	0	Q8A7X5	Q8A7X5	BT_1399	tr|Q8A7X5|Q8A7X5_BACTN DUF3737 family protein OS=Bacteroides thetaiotaomicron (strain ATCC 29148 / DSM 2079 / JCM 5827 / CCUG 10774 / NCTC 10582 / VPI-5482 / E50) OX=226186 GN=BT_1399 PE=4 SV=1
-4.34294e-08	1	0	0	Q8A1A7	Q8A1A7	BT_3759	sp|Q8A1A7|ARGC_BACTN N-acetyl-gamma-glutamyl-phosphate reductase OS=Bacteroides thetaiotaomicron (strain ATCC 29148 / DSM 2079 / JCM 5827 / CCUG 10774 / NCTC 10582 / VPI-5482 / E50) OX=226186 GN=argC PE=3 SV=1
-4.34294e-08	1	0	0	Q8A6G7	Q8A6G7	BT_1917	tr|Q8A6G7|Q8A6G7_BACTN Propionyl-CoA carboxylase beta chain OS=Bacteroides thetaiotaomicron (strain ATCC 29148 / DSM 2079 / JCM 5827 / CCUG 10774 / NCTC 10582 / VPI-5482 / E50) OX=226186 GN=BT_1917 PE=4 SV=1
-4.34294e-08	1	0	0	Q8A0C2	Q8A0C2	BT_4099	sp|Q8A0C2|DXS_BACTN 1-deoxy-D-xylulose-5-phosphate synthase OS=Bacteroides thetaiotaomicron (strain ATCC 29148 / DSM 2079 / JCM 5827 / CCUG 10774 / NCTC 10582 / VPI-5482 / E50) OX=226186 GN=dxs PE=3 SV=1
-4.34294e-08	1	0	0	Q89Z38	Q89Z38	BT_4539	tr|Q89Z38|Q89Z38_BACTN Cell filamentation protein Fic OS=Bacteroides thetaiotaomicron (strain ATCC 29148 / DSM 2079 / JCM 5827 / CCUG 10774 / NCTC 10582 / VPI-5482 / E50) OX=226186 GN=BT_4539 PE=4 SV=1
-4.34294e-08	1	0	0	Q89ZN8	Q89ZN8	BT_4339	tr|Q89ZN8|Q89ZN8_BACTN Glutamine synthetase OS=Bacteroides thetaiotaomicron (strain ATCC 29148 / DSM 2079 / JCM 5827 / CCUG 10774 / NCTC 10582 / VPI-5482 / E50) OX=226186 GN=BT_4339 PE=3 SV=1
-4.34294e-08	1	0	0	Q89ZQ3	Q89ZQ3	BT_4323	sp|Q89ZQ3|MIAA2_BACTN tRNA dimethylallyltransferase 2 OS=Bacteroides thetaiotaomicron (strain ATCC 29148 / DSM 2079 / JCM 5827 / CCUG 10774 / NCTC 10582 / VPI-5482 / E50) OX=226186 GN=miaA2 PE=3 SV=1
-4.34294e-08	1	0	0	Q8A375	Q8A375	BT_3080	tr|Q8A375|Q8A375_BACTN Cysteine synthase OS=Bacteroides thetaiotaomicron (strain ATCC 29148 / DSM 2079 / JCM 5827 / CCUG 10774 / NCTC 10582 / VPI-5482 / E50) OX=226186 GN=BT_3080 PE=3 SV=1
-4.34294e-08	1	0	0	Q8A6N2	Q8A6N2	BT_1845	tr|Q8A6N2|Q8A6N2_BACTN DNA alkylation repair protein OS=Bacteroides thetaiotaomicron (strain ATCC 29148 / DSM 2079 / JCM 5827 / CCUG 10774 / NCTC 10582 / VPI-5482 / E50) OX=226186 GN=BT_1845 PE=4 SV=1
-4.34294e-08	1	0	0	Q8ABA7	Q8ABA7	BT_0203	sp|Q8ABA7|HIS7_BACTN Histidine biosynthesis bifunctional protein HisB OS=Bacteroides thetaiotaomicron (strain ATCC 29148 / DSM 2079 / JCM 5827 / CCUG 10774 / NCTC 10582 / VPI-5482 / E50) OX=226186 GN=hisB PE=1 SV=1
-4.34294e-08	1	0	0	Q8A513	Q8A513	BT_2434	tr|Q8A513|Q8A513_BACTN Pyridine nucleotide-disulphide oxidoreductase OS=Bacteroides thetaiotaomicron (strain ATCC 29148 / DSM 2079 / JCM 5827 / CCUG 10774 / NCTC 10582 / VPI-5482 / E50) OX=226186 GN=BT_2434 PE=3 SV=1
-4.34294e-08	1	0	0	Q8A517	Q8A517	BT_2430	tr|Q8A517|Q8A517_BACTN Hexokinase type III OS=Bacteroides thetaiotaomicron (strain ATCC 29148 / DSM 2079 / JCM 5827 / CCUG 10774 / NCTC 10582 / VPI-5482 / E50) OX=226186 GN=BT_2430 PE=3 SV=1
-4.34294e-08	1	0	0	Q8A942	Q8A942	BT_0975	tr|Q8A942|Q8A942_BACTN ThrE domain-containing protein OS=Bacteroides thetaiotaomicron (strain ATCC 29148 / DSM 2079 / JCM 5827 / CCUG 10774 / NCTC 10582 / VPI-5482 / E50) OX=226186 GN=BT_0975 PE=3 SV=1
-4.34294e-08	1	0	0	Q8A834	Q8A834	BT_1340	tr|Q8A834|Q8A834_BACTN Putative lipopolysaccharide biosynthesis glycosyltransferase OS=Bacteroides thetaiotaomicron (strain ATCC 29148 / DSM 2079 / JCM 5827 / CCUG 10774 / NCTC 10582 / VPI-5482 / E50) OX=226186 GN=BT_1340 PE=4 SV=1
-4.34294e-08	1	0	0	Q8A6K2	Q8A6K2	BT_1879	tr|Q8A6K2|Q8A6K2_BACTN Protease IV OS=Bacteroides thetaiotaomicron (strain ATCC 29148 / DSM 2079 / JCM 5827 / CCUG 10774 / NCTC 10582 / VPI-5482 / E50) OX=226186 GN=BT_1879 PE=3 SV=1
-4.34294e-08	1	0	0	Q8A8L2	Q8A8L2	BT_1155	tr|Q8A8L2|Q8A8L2_BACTN Na(+)-translocating NADH-quinone reductase subunit F OS=Bacteroides thetaiotaomicron (strain ATCC 29148 / DSM 2079 / JCM 5827 / CCUG 10774 / NCTC 10582 / VPI-5482 / E50) OX=226186 GN=nqrF PE=3 SV=1
-4.34294e-08	1	0	0	Q8A7T2	Q8A7T2	BT_1442	sp|Q8A7T2|BIOAB_BACTN Biotin biosynthesis bifunctional protein BioAB OS=Bacteroides thetaiotaomicron (strain ATCC 29148 / DSM 2079 / JCM 5827 / CCUG 10774 / NCTC 10582 / VPI-5482 / E50) OX=226186 GN=bioB PE=3 SV=2
-4.34294e-08	1	0	0	Q89YQ8	Q89YQ8	BT_4673	tr|Q89YQ8|Q89YQ8_BACTN Two-component system sensor histidine kinase OS=Bacteroides thetaiotaomicron (strain ATCC 29148 / DSM 2079 / JCM 5827 / CCUG 10774 / NCTC 10582 / VPI-5482 / E50) OX=226186 GN=BT_4673 PE=1 SV=1
-4.34294e-08	1	0	0	Q8AA67	Q8AA67	BT_0598	tr|Q8AA67|Q8AA67_BACTN Putative nucleoside-diphosphate sugar epimerases/dehydrase OS=Bacteroides thetaiotaomicron (strain ATCC 29148 / DSM 2079 / JCM 5827 / CCUG 10774 / NCTC 10582 / VPI-5482 / E50) OX=226186 GN=BT_0598 PE=3 SV=1
-4.34294e-08	1	0	0	Q8A3X5	Q8A3X5	BT_2829	sp|Q8A3X5|SYR_BACTN Arginine--tRNA ligase OS=Bacteroides thetaiotaomicron (strain ATCC 29148 / DSM 2079 / JCM 5827 / CCUG 10774 / NCTC 10582 / VPI-5482 / E50) OX=226186 GN=argS PE=3 SV=1
-4.34294e-08	1	0	0	Q8A1V8	Q8A1V8	BT_3550	tr|Q8A1V8|Q8A1V8_BACTN Putative long-chain-fatty-acid--CoA ligase OS=Bacteroides thetaiotaomicron (strain ATCC 29148 / DSM 2079 / JCM 5827 / CCUG 10774 / NCTC 10582 / VPI-5482 / E50) OX=226186 GN=BT_3550 PE=4 SV=1
-4.34294e-08	1	0	0	Q8A8M0	Q8A8M0	BT_1147	sp|Q8A8M0|GCSP_BACTN Glycine dehydrogenase (decarboxylating) OS=Bacteroides thetaiotaomicron (strain ATCC 29148 / DSM 2079 / JCM 5827 / CCUG 10774 / NCTC 10582 / VPI-5482 / E50) OX=226186 GN=gcvP PE=3 SV=1
-4.34294e-08	1	0	0	Q8AAN4	Q8AAN4	BT_0430	tr|Q8AAN4|Q8AAN4_BACTN Indolepyruvate oxidoreductase subunit IorA OS=Bacteroides thetaiotaomicron (strain ATCC 29148 / DSM 2079 / JCM 5827 / CCUG 10774 / NCTC 10582 / VPI-5482 / E50) OX=226186 GN=BT_0430 PE=4 SV=1
-4.34294e-08	1	0	0	Q8A009	Q8A009	BT_4212	tr|Q8A009|Q8A009_BACTN Putative LemA protein OS=Bacteroides thetaiotaomicron (strain ATCC 29148 / DSM 2079 / JCM 5827 / CCUG 10774 / NCTC 10582 / VPI-5482 / E50) OX=226186 GN=BT_4212 PE=3 SV=1
-4.34294e-08	1	0	0	Q8A2Q1	Q8A2Q1	BT_3254	tr|Q8A2Q1|Q8A2Q1_BACTN Dipeptidyl peptidase IV OS=Bacteroides thetaiotaomicron (strain ATCC 29148 / DSM 2079 / JCM 5827 / CCUG 10774 / NCTC 10582 / VPI-5482 / E50) OX=226186 GN=BT_3254 PE=4 SV=1
-4.34294e-08	1	0	0	Q8A8T0	Q8A8T0	BT_1087	tr|Q8A8T0|Q8A8T0_BACTN Putative xylanase OS=Bacteroides thetaiotaomicron (strain ATCC 29148 / DSM 2079 / JCM 5827 / CCUG 10774 / NCTC 10582 / VPI-5482 / E50) OX=226186 GN=BT_1087 PE=4 SV=1
-4.34294e-08	1	0	0	Q8A9M8	Q8A9M8	BT_0787	tr|Q8A9M8|Q8A9M8_BACTN Succinate--CoA ligase [ADP-forming] subunit alpha OS=Bacteroides thetaiotaomicron (strain ATCC 29148 / DSM 2079 / JCM 5827 / CCUG 10774 / NCTC 10582 / VPI-5482 / E50) OX=226186 GN=sucD PE=3 SV=1
-4.34294e-08	1	0	0	Q8A539	Q8A539	BT_2405	tr|Q8A539|Q8A539_BACTN AAA_14 domain-containing protein OS=Bacteroides thetaiotaomicron (strain ATCC 29148 / DSM 2079 / JCM 5827 / CCUG 10774 / NCTC 10582 / VPI-5482 / E50) OX=226186 GN=BT_2405 PE=4 SV=1
-4.34294e-08	1	0	0	Q8A091	Q8A091	BT_4130	tr|Q8A091|Q8A091_BACTN Putative helicase OS=Bacteroides thetaiotaomicron (strain ATCC 29148 / DSM 2079 / JCM 5827 / CCUG 10774 / NCTC 10582 / VPI-5482 / E50) OX=226186 GN=BT_4130 PE=4 SV=1
-4.34294e-08	1	0	0	Q8A3A0	Q8A3A0	BT_3054	tr|Q8A3A0|Q8A3A0_BACTN Succinate dehydrogenase flavoprotein subunit OS=Bacteroides thetaiotaomicron (strain ATCC 29148 / DSM 2079 / JCM 5827 / CCUG 10774 / NCTC 10582 / VPI-5482 / E50) OX=226186 GN=BT_3054 PE=4 SV=1
-4.34294e-08	1	0	0	Q8A484	Q8A484	BT_2719	sp|Q8A484|RL29_BACTN 50S ribosomal protein L29 OS=Bacteroides thetaiotaomicron (strain ATCC 29148 / DSM 2079 / JCM 5827 / CCUG 10774 / NCTC 10582 / VPI-5482 / E50) OX=226186 GN=rpmC PE=3 SV=1
-4.34294e-08	1	0	0	Q8A5N3	Q8A5N3	BT_2205	tr|Q8A5N3|Q8A5N3_BACTN Protein with phospholipase A2, active site OS=Bacteroides thetaiotaomicron (strain ATCC 29148 / DSM 2079 / JCM 5827 / CCUG 10774 / NCTC 10582 / VPI-5482 / E50) OX=226186 GN=BT_2205 PE=4 SV=1
-4.34294e-08	1	0	0	Q8A159	Q8A159	BT_3808	tr|Q8A159|Q8A159_BACTN Nucleotidyltransferase family protein OS=Bacteroides thetaiotaomicron (strain ATCC 29148 / DSM 2079 / JCM 5827 / CCUG 10774 / NCTC 10582 / VPI-5482 / E50) OX=226186 GN=BT_3808 PE=4 SV=1
-4.34294e-08	1	0	0	Q8A7M4	Q8A7M4	BT_1500	tr|Q8A7M4|Q8A7M4_BACTN Ribonuclease G OS=Bacteroides thetaiotaomicron (strain ATCC 29148 / DSM 2079 / JCM 5827 / CCUG 10774 / NCTC 10582 / VPI-5482 / E50) OX=226186 GN=BT_1500 PE=4 SV=1
-4.34294e-08	1	0	0	Q8A9Q8	Q8A9Q8	BT_0757	tr|Q8A9Q8|Q8A9Q8_BACTN Beta-galactosidase OS=Bacteroides thetaiotaomicron (strain ATCC 29148 / DSM 2079 / JCM 5827 / CCUG 10774 / NCTC 10582 / VPI-5482 / E50) OX=226186 GN=BT_0757 PE=3 SV=1
-4.34294e-08	1	0	0	Q8A0S5	Q8A0S5	BT_3946	tr|Q8A0S5|Q8A0S5_BACTN Ribulose-phosphate 3-epimerase OS=Bacteroides thetaiotaomicron (strain ATCC 29148 / DSM 2079 / JCM 5827 / CCUG 10774 / NCTC 10582 / VPI-5482 / E50) OX=226186 GN=rpe PE=3 SV=1
-4.34294e-08	1	0	0	Q8A022	Q8A022	BT_4199	tr|Q8A022|Q8A022_BACTN Putative transcriptional regulator OS=Bacteroides thetaiotaomicron (strain ATCC 29148 / DSM 2079 / JCM 5827 / CCUG 10774 / NCTC 10582 / VPI-5482 / E50) OX=226186 GN=BT_4199 PE=4 SV=1
-4.34294e-08	1	0	0	Q8AAD0	Q8AAD0	BT_0535	tr|Q8AAD0|Q8AAD0_BACTN Iron-containing alcohol dehydrogenase OS=Bacteroides thetaiotaomicron (strain ATCC 29148 / DSM 2079 / JCM 5827 / CCUG 10774 / NCTC 10582 / VPI-5482 / E50) OX=226186 GN=BT_0535 PE=3 SV=1
-4.34294e-08	1	0	0	Q8A2J7	Q8A2J7	BT_3308	tr|Q8A2J7|Q8A2J7_BACTN Putative zinc protease ymxG OS=Bacteroides thetaiotaomicron (strain ATCC 29148 / DSM 2079 / JCM 5827 / CCUG 10774 / NCTC 10582 / VPI-5482 / E50) OX=226186 GN=BT_3308 PE=3 SV=1
-4.34294e-08	1	0	0	Q8A7S1	Q8A7S1	BT_1453	tr|Q8A7S1|Q8A7S1_BACTN L-lactate permease OS=Bacteroides thetaiotaomicron (strain ATCC 29148 / DSM 2079 / JCM 5827 / CCUG 10774 / NCTC 10582 / VPI-5482 / E50) OX=226186 GN=BT_1453 PE=3 SV=1
-4.34294e-08	1	0	0	Q8A6G8	Q8A6G8	BT_1916	tr|Q8A6G8|Q8A6G8_BACTN Putative methylmalonyl-CoA decarboxylase biotin OS=Bacteroides thetaiotaomicron (strain ATCC 29148 / DSM 2079 / JCM 5827 / CCUG 10774 / NCTC 10582 / VPI-5482 / E50) OX=226186 GN=BT_1916 PE=4 SV=1
-4.34294e-08	1	0	0	Q8A1X9	Q8A1X9	BT_3529	tr|Q8A1X9|Q8A1X9_BACTN Aldose 1-epimerase OS=Bacteroides thetaiotaomicron (strain ATCC 29148 / DSM 2079 / JCM 5827 / CCUG 10774 / NCTC 10582 / VPI-5482 / E50) OX=226186 GN=BT_3529 PE=3 SV=1
-4.34294e-08	1	0	0	Q8A732	Q8A732	BT_1693	tr|Q8A732|Q8A732_BACTN Periplasmic linker protein, putative multidrug resistance protein OS=Bacteroides thetaiotaomicron (strain ATCC 29148 / DSM 2079 / JCM 5827 / CCUG 10774 / NCTC 10582 / VPI-5482 / E50) OX=226186 GN=BT_1693 PE=3 SV=1
-4.34294e-08	1	0	0	Q8AA65	Q8AA65	BT_0600	tr|Q8AA65|Q8AA65_BACTN Nucleotide sugar epimerase OS=Bacteroides thetaiotaomicron (strain ATCC 29148 / DSM 2079 / JCM 5827 / CCUG 10774 / NCTC 10582 / VPI-5482 / E50) OX=226186 GN=BT_0600 PE=4 SV=1
-4.34294e-08	1	0	0	Q8A2L2	Q8A2L2	BT_3293	tr|Q8A2L2|Q8A2L2_BACTN Beta-galactosidase OS=Bacteroides thetaiotaomicron (strain ATCC 29148 / DSM 2079 / JCM 5827 / CCUG 10774 / NCTC 10582 / VPI-5482 / E50) OX=226186 GN=BT_3293 PE=3 SV=1
-4.34294e-08	1	0	0	Q8A423	Q8A423	BT_2781	tr|Q8A423|Q8A423_BACTN Putative mannose-1-phosphate guanylyltransferase OS=Bacteroides thetaiotaomicron (strain ATCC 29148 / DSM 2079 / JCM 5827 / CCUG 10774 / NCTC 10582 / VPI-5482 / E50) OX=226186 GN=BT_2781 PE=4 SV=1
-4.34294e-08	1	0	0	Q8A358	Q8A358	BT_3097	tr|Q8A358|Q8A358_BACTN Two-component system sensor histidine kinase/response regulator, hybrid (One-component system) OS=Bacteroides thetaiotaomicron (strain ATCC 29148 / DSM 2079 / JCM 5827 / CCUG 10774 / NCTC 10582 / VPI-5482 / E50) OX=226186 GN=BT_3097
-4.34294e-08	1	0	0	Q8A9W1	Q8A9W1	BT_0704	sp|Q8A9W1|PURT_BACTN Formate-dependent phosphoribosylglycinamide formyltransferase OS=Bacteroides thetaiotaomicron (strain ATCC 29148 / DSM 2079 / JCM 5827 / CCUG 10774 / NCTC 10582 / VPI-5482 / E50) OX=226186 GN=purT PE=3 SV=1
-4.34294e-08	1	0	0	Q8A198	Q8A198	BT_3768	tr|Q8A198|Q8A198_BACTN Transcriptional regulator OS=Bacteroides thetaiotaomicron (strain ATCC 29148 / DSM 2079 / JCM 5827 / CCUG 10774 / NCTC 10582 / VPI-5482 / E50) OX=226186 GN=BT_3768 PE=4 SV=1
-4.34294e-08	1	0	0	Q8A3W9	Q8A3W9	BT_2835	tr|Q8A3W9|Q8A3W9_BACTN Multifunctional fusion protein OS=Bacteroides thetaiotaomicron (strain ATCC 29148 / DSM 2079 / JCM 5827 / CCUG 10774 / NCTC 10582 / VPI-5482 / E50) OX=226186 GN=secD PE=3 SV=1
-4.34294e-08	1	0	0	Q8A9S4	Q8A9S4	BT_0741	sp|Q8A9S4|PYRI_BACTN Aspartate carbamoyltransferase regulatory chain OS=Bacteroides thetaiotaomicron (strain ATCC 29148 / DSM 2079 / JCM 5827 / CCUG 10774 / NCTC 10582 / VPI-5482 / E50) OX=226186 GN=pyrI PE=3 SV=1
-4.34294e-08	1	0	0	Q8A490	Q8A490	BT_2713	sp|Q8A490|RS8_BACTN 30S ribosomal protein S8 OS=Bacteroides thetaiotaomicron (strain ATCC 29148 / DSM 2079 / JCM 5827 / CCUG 10774 / NCTC 10582 / VPI-5482 / E50) OX=226186 GN=rpsH PE=3 SV=1
-4.34294e-08	1	0	0	Q8A959	Q8A959	BT_0958	tr|Q8A959|Q8A959_BACTN Two-component system sensor histidine kinase/response regulator, hybrid (One component system) OS=Bacteroides thetaiotaomicron (strain ATCC 29148 / DSM 2079 / JCM 5827 / CCUG 10774 / NCTC 10582 / VPI-5482 / E50) OX=226186 GN=BT_0958
-4.34294e-08	1	0	0	Q8A479	Q8A479	BT_2724	sp|Q8A479|RL2_BACTN 50S ribosomal protein L2 OS=Bacteroides thetaiotaomicron (strain ATCC 29148 / DSM 2079 / JCM 5827 / CCUG 10774 / NCTC 10582 / VPI-5482 / E50) OX=226186 GN=rplB PE=3 SV=1
-4.34294e-08	1	0	0	Q8A8E8	Q8A8E8	BT_1219	tr|Q8A8E8|Q8A8E8_BACTN Putative peroxidase family protein OS=Bacteroides thetaiotaomicron (strain ATCC 29148 / DSM 2079 / JCM 5827 / CCUG 10774 / NCTC 10582 / VPI-5482 / E50) OX=226186 GN=BT_1219 PE=1 SV=1
-4.34294e-08	1	0	0	Q8A7Y1	Q8A7Y1	BT_1393	tr|Q8A7Y1|Q8A7Y1_BACTN 4-carboxymuconolactone decarboxylase OS=Bacteroides thetaiotaomicron (strain ATCC 29148 / DSM 2079 / JCM 5827 / CCUG 10774 / NCTC 10582 / VPI-5482 / E50) OX=226186 GN=BT_1393 PE=4 SV=1
-4.34294e-08	1	0	0	Q89ZP0	Q89ZP0	BT_4336	tr|Q89ZP0|Q89ZP0_BACTN Thioredoxin reductase OS=Bacteroides thetaiotaomicron (strain ATCC 29148 / DSM 2079 / JCM 5827 / CCUG 10774 / NCTC 10582 / VPI-5482 / E50) OX=226186 GN=BT_4336 PE=3 SV=1
-4.34294e-08	1	0	0	Q89ZR8	Q89ZR8	BT_4308	sp|Q89ZR8|PANC_BACTN Pantothenate synthetase OS=Bacteroides thetaiotaomicron (strain ATCC 29148 / DSM 2079 / JCM 5827 / CCUG 10774 / NCTC 10582 / VPI-5482 / E50) OX=226186 GN=panC PE=3 SV=1
-4.34294e-08	1	0	0	Q8A0Z4	Q8A0Z4	BT_3877	sp|Q8A0Z4|RS2_BACTN 30S ribosomal protein S2 OS=Bacteroides thetaiotaomicron (strain ATCC 29148 / DSM 2079 / JCM 5827 / CCUG 10774 / NCTC 10582 / VPI-5482 / E50) OX=226186 GN=rpsB PE=3 SV=1
-4.34294e-08	1	0	0	Q8A2L7	Q8A2L7	BT_3288	tr|Q8A2L7|Q8A2L7_BACTN Putative integral membrane protein OS=Bacteroides thetaiotaomicron (strain ATCC 29148 / DSM 2079 / JCM 5827 / CCUG 10774 / NCTC 10582 / VPI-5482 / E50) OX=226186 GN=BT_3288 PE=4 SV=1
-4.34294e-08	1	0	0	Q89YL8	Q89YL8	BT_4713	tr|Q89YL8|Q89YL8_BACTN Glycoside hydrolase family 29 OS=Bacteroides thetaiotaomicron (strain ATCC 29148 / DSM 2079 / JCM 5827 / CCUG 10774 / NCTC 10582 / VPI-5482 / E50) OX=226186 GN=BT_4713 PE=4 SV=1
-4.34294e-08	1	0	0	Q8A0H1	Q8A0H1	BT_4050	tr|Q8A0H1|Q8A0H1_BACTN beta-galactosidase OS=Bacteroides thetaiotaomicron (strain ATCC 29148 / DSM 2079 / JCM 5827 / CCUG 10774 / NCTC 10582 / VPI-5482 / E50) OX=226186 GN=BT_4050 PE=3 SV=1
-4.34294e-08	1	0	0	Q8A340	Q8A340	BT_3115	tr|Q8A340|Q8A340_BACTN Putative proline dehydrogenase/delta-1-pyrroline-5-carboxylate dehydraogenase OS=Bacteroides thetaiotaomicron (strain ATCC 29148 / DSM 2079 / JCM 5827 / CCUG 10774 / NCTC 10582 / VPI-5482 / E50) OX=226186 GN=BT_3115 PE=3 SV=1
-4.34294e-08	1	0	0	Q8A7H9	Q8A7H9	BT_1545	tr|Q8A7H9|Q8A7H9_BACTN Cyclic nucleotide-binding domain-containing protein OS=Bacteroides thetaiotaomicron (strain ATCC 29148 / DSM 2079 / JCM 5827 / CCUG 10774 / NCTC 10582 / VPI-5482 / E50) OX=226186 GN=BT_1545 PE=4 SV=1
-4.34294e-08	1	0	0	Q8A7J3	Q8A7J3	BT_1531	tr|Q8A7J3|Q8A7J3_BACTN Two-component system sensor histidine kinase OS=Bacteroides thetaiotaomicron (strain ATCC 29148 / DSM 2079 / JCM 5827 / CCUG 10774 / NCTC 10582 / VPI-5482 / E50) OX=226186 GN=BT_1531 PE=4 SV=1
-4.34294e-08	1	0	0	Q8A783	Q8A783	BT_1642	tr|Q8A783|Q8A783_BACTN AAA-ATPase_like domain-containing protein OS=Bacteroides thetaiotaomicron (strain ATCC 29148 / DSM 2079 / JCM 5827 / CCUG 10774 / NCTC 10582 / VPI-5482 / E50) OX=226186 GN=BT_1642 PE=4 SV=1
-4.34294e-08	1	0	0	Q89ZY4	Q89ZY4	BT_4237	sp|Q89ZY4|TRUA_BACTN tRNA pseudouridine synthase A OS=Bacteroides thetaiotaomicron (strain ATCC 29148 / DSM 2079 / JCM 5827 / CCUG 10774 / NCTC 10582 / VPI-5482 / E50) OX=226186 GN=truA PE=3 SV=1
-4.34294e-08	1	0	0	Q8A472	Q8A472	BT_2731	sp|Q8A472|RS12_BACTN 30S ribosomal protein S12 OS=Bacteroides thetaiotaomicron (strain ATCC 29148 / DSM 2079 / JCM 5827 / CCUG 10774 / NCTC 10582 / VPI-5482 / E50) OX=226186 GN=rpsL PE=3 SV=1
-4.34294e-08	1	0	0	Q8AB50	Q8AB50	BT_0261	tr|Q8AB50|Q8AB50_BACTN Relaxosome protein TraM OS=Bacteroides thetaiotaomicron (strain ATCC 29148 / DSM 2079 / JCM 5827 / CCUG 10774 / NCTC 10582 / VPI-5482 / E50) OX=226186 GN=BT_0261 PE=4 SV=1
-4.34294e-08	1	0	0	Q8A456	Q8A456	BT_2747	tr|Q8A456|Q8A456_BACTN 3-deoxy-D-manno-octulosonic acid transferase OS=Bacteroides thetaiotaomicron (strain ATCC 29148 / DSM 2079 / JCM 5827 / CCUG 10774 / NCTC 10582 / VPI-5482 / E50) OX=226186 GN=BT_2747 PE=3 SV=1
-4.34294e-08	1	0	0	Q89YZ1	Q89YZ1	BT_4589	sp|Q89YZ1|RL25_BACTN 50S ribosomal protein L25 OS=Bacteroides thetaiotaomicron (strain ATCC 29148 / DSM 2079 / JCM 5827 / CCUG 10774 / NCTC 10582 / VPI-5482 / E50) OX=226186 GN=rplY PE=3 SV=1
-4.34294e-08	1	0	0	Q8A0B4	Q8A0B4	BT_4107	tr|Q8A0B4|Q8A0B4_BACTN Putative phosphotransferase enzyme II, C component OS=Bacteroides thetaiotaomicron (strain ATCC 29148 / DSM 2079 / JCM 5827 / CCUG 10774 / NCTC 10582 / VPI-5482 / E50) OX=226186 GN=BT_4107 PE=4 SV=1
-4.34294e-08	1	0	0	Q8ABJ4	Q8ABJ4	BT_0116	tr|Q8ABJ4|Q8ABJ4_BACTN Arsenical pump-driving ATPase OS=Bacteroides thetaiotaomicron (strain ATCC 29148 / DSM 2079 / JCM 5827 / CCUG 10774 / NCTC 10582 / VPI-5482 / E50) OX=226186 GN=BT_0116 PE=4 SV=1
-4.34294e-08	1	0	0	Q8A0F6	Q8A0F6	BT_4065	sp|Q8A0F6|NUOCD_BACTN NADH-quinone oxidoreductase subunit C/D OS=Bacteroides thetaiotaomicron (strain ATCC 29148 / DSM 2079 / JCM 5827 / CCUG 10774 / NCTC 10582 / VPI-5482 / E50) OX=226186 GN=nuoC PE=3 SV=2
-4.34294e-08	1	0	0	Q8AAE7	Q8AAE7	BT_0518	tr|Q8AAE7|Q8AAE7_BACTN Bifunctional purine biosynthesis protein, putative 5-aminoimidazole-4-carboxamide ribonucleotide(AICAR) transformylase/IMP cyclohydrolase OS=Bacteroides thetaiotaomicron (strain ATCC 29148 / DSM 2079 / JCM 5827 / CCUG 10774 / NCTC 10
-4.34294e-08	1	0	0	Q8AAM9	Q8AAM9	BT_0435	tr|Q8AAM9|Q8AAM9_BACTN DUF5109 domain-containing protein OS=Bacteroides thetaiotaomicron (strain ATCC 29148 / DSM 2079 / JCM 5827 / CCUG 10774 / NCTC 10582 / VPI-5482 / E50) OX=226186 GN=BT_0435 PE=1 SV=1
-4.34294e-08	1	0	0	Q8A883	Q8A883	BT_1291	sp|Q8A883|POTA_BACTN Spermidine/putrescine import ATP-binding protein PotA OS=Bacteroides thetaiotaomicron (strain ATCC 29148 / DSM 2079 / JCM 5827 / CCUG 10774 / NCTC 10582 / VPI-5482 / E50) OX=226186 GN=potA PE=3 SV=1
-4.34294e-08	1	0	0	Q8A339	Q8A339	BT_3116	tr|Q8A339|Q8A339_BACTN Ribosome-binding ATPase YchF OS=Bacteroides thetaiotaomicron (strain ATCC 29148 / DSM 2079 / JCM 5827 / CCUG 10774 / NCTC 10582 / VPI-5482 / E50) OX=226186 GN=ychF PE=3 SV=1
-4.34294e-08	1	0	0	Q8A4J3	Q8A4J3	BT_2606	tr|Q8A4J3|Q8A4J3_BACTN DUF1016 domain-containing protein OS=Bacteroides thetaiotaomicron (strain ATCC 29148 / DSM 2079 / JCM 5827 / CCUG 10774 / NCTC 10582 / VPI-5482 / E50) OX=226186 GN=BT_2606 PE=4 SV=1
-4.34294e-08	1	0	0	Q8A254	Q8A254	BT_3452	sp|Q8A254|MURE_BACTN UDP-N-acetylmuramoyl-L-alanyl-D-glutamate--2,6-diaminopimelate ligase OS=Bacteroides thetaiotaomicron (strain ATCC 29148 / DSM 2079 / JCM 5827 / CCUG 10774 / NCTC 10582 / VPI-5482 / E50) OX=226186 GN=murE PE=3 SV=1
-4.34294e-08	1	0	0	Q8A488	Q8A488	BT_2715	sp|Q8A488|RL5_BACTN 50S ribosomal protein L5 OS=Bacteroides thetaiotaomicron (strain ATCC 29148 / DSM 2079 / JCM 5827 / CCUG 10774 / NCTC 10582 / VPI-5482 / E50) OX=226186 GN=rplE PE=3 SV=1
-4.34294e-08	1	0	0	Q8A615	Q8A615	BT_2071	tr|Q8A615|Q8A615_BACTN Isocitrate dehydrogenase [NADP] OS=Bacteroides thetaiotaomicron (strain ATCC 29148 / DSM 2079 / JCM 5827 / CCUG 10774 / NCTC 10582 / VPI-5482 / E50) OX=226186 GN=BT_2071 PE=4 SV=1
-4.34294e-08	1	0	0	Q8A2H8	Q8A2H8	BT_3327	tr|Q8A2H8|Q8A2H8_BACTN ATP-dependent DNA helicase recG OS=Bacteroides thetaiotaomicron (strain ATCC 29148 / DSM 2079 / JCM 5827 / CCUG 10774 / NCTC 10582 / VPI-5482 / E50) OX=226186 GN=BT_3327 PE=4 SV=1
-4.34294e-08	1	0	0	Q89ZP4	Q89ZP4	BT_4332	tr|Q89ZP4|Q89ZP4_BACTN 3-5 exonuclease-like protein OS=Bacteroides thetaiotaomicron (strain ATCC 29148 / DSM 2079 / JCM 5827 / CCUG 10774 / NCTC 10582 / VPI-5482 / E50) OX=226186 GN=BT_4332 PE=4 SV=1
-4.34294e-08	1	0	0	Q8A612	Q8A612	BT_2074	tr|Q8A612|Q8A612_BACTN Acetohydroxy-acid isomeroreductase OS=Bacteroides thetaiotaomicron (strain ATCC 29148 / DSM 2079 / JCM 5827 / CCUG 10774 / NCTC 10582 / VPI-5482 / E50) OX=226186 GN=BT_2074 PE=3 SV=1
-4.34294e-08	1	0	0	Q8A633	Q8A633	BT_2053	tr|Q8A633|Q8A633_BACTN Biopolymer transporter ExbD OS=Bacteroides thetaiotaomicron (strain ATCC 29148 / DSM 2079 / JCM 5827 / CCUG 10774 / NCTC 10582 / VPI-5482 / E50) OX=226186 GN=BT_2053 PE=3 SV=1
-4.34294e-08	1	0	0	Q8A7G4	Q8A7G4	BT_1560	tr|Q8A7G4|Q8A7G4_BACTN nicotinate-nucleotide diphosphorylase (carboxylating) OS=Bacteroides thetaiotaomicron (strain ATCC 29148 / DSM 2079 / JCM 5827 / CCUG 10774 / NCTC 10582 / VPI-5482 / E50) OX=226186 GN=BT_1560 PE=3 SV=1
-4.34294e-08	1	0	0	Q8A261	Q8A261	BT_3445	tr|Q8A261|Q8A261_BACTN Cell division protein FtsA OS=Bacteroides thetaiotaomicron (strain ATCC 29148 / DSM 2079 / JCM 5827 / CCUG 10774 / NCTC 10582 / VPI-5482 / E50) OX=226186 GN=ftsA PE=3 SV=1
-4.34294e-08	1	0	0	Q89Z23	Q89Z23	BT_4554	tr|Q89Z23|Q89Z23_BACTN Purine nucleoside phosphorylase II OS=Bacteroides thetaiotaomicron (strain ATCC 29148 / DSM 2079 / JCM 5827 / CCUG 10774 / NCTC 10582 / VPI-5482 / E50) OX=226186 GN=BT_4554 PE=4 SV=1
-4.34294e-08	1	0	0	Q8A277	Q8A277	BT_3429	tr|Q8A277|Q8A277_BACTN DNA gyrase subunit B OS=Bacteroides thetaiotaomicron (strain ATCC 29148 / DSM 2079 / JCM 5827 / CCUG 10774 / NCTC 10582 / VPI-5482 / E50) OX=226186 GN=gyrB PE=3 SV=1
-4.34294e-08	1	0	0	Q8AAC6	Q8AAC6	BT_0539	tr|Q8AAC6|Q8AAC6_BACTN Putative Na+/sulphate transporter OS=Bacteroides thetaiotaomicron (strain ATCC 29148 / DSM 2079 / JCM 5827 / CCUG 10774 / NCTC 10582 / VPI-5482 / E50) OX=226186 GN=BT_0539 PE=4 SV=1
-4.34294e-08	1	0	0	Q8A5Z3	Q8A5Z3	BT_2093	tr|Q8A5Z3|Q8A5Z3_BACTN Putative cytidylate kinase OS=Bacteroides thetaiotaomicron (strain ATCC 29148 / DSM 2079 / JCM 5827 / CCUG 10774 / NCTC 10582 / VPI-5482 / E50) OX=226186 GN=BT_2093 PE=4 SV=1
-4.34294e-08	1	0	0	Q8A9W7	Q8A9W7	BT_0698	sp|Q8A9W7|PANB_BACTN 3-methyl-2-oxobutanoate hydroxymethyltransferase OS=Bacteroides thetaiotaomicron (strain ATCC 29148 / DSM 2079 / JCM 5827 / CCUG 10774 / NCTC 10582 / VPI-5482 / E50) OX=226186 GN=panB PE=3 SV=1
-4.34294e-08	1	0	0	Q8A4S8	Q8A4S8	BT_2519	sp|Q8A4S8|GCSH_BACTN Glycine cleavage system H protein OS=Bacteroides thetaiotaomicron (strain ATCC 29148 / DSM 2079 / JCM 5827 / CCUG 10774 / NCTC 10582 / VPI-5482 / E50) OX=226186 GN=gcvH PE=3 SV=1
-4.34294e-08	1	0	0	Q8A9G2	Q8A9G2	BT_0853	tr|Q8A9G2|Q8A9G2_BACTN Putative methyltransferase OS=Bacteroides thetaiotaomicron (strain ATCC 29148 / DSM 2079 / JCM 5827 / CCUG 10774 / NCTC 10582 / VPI-5482 / E50) OX=226186 GN=BT_0853 PE=4 SV=1
-4.34294e-08	1	0	0	Q8A3H7	Q8A3H7	BT_2977	tr|Q8A3H7|Q8A3H7_BACTN Peptidyl-prolyl cis-trans isomerase OS=Bacteroides thetaiotaomicron (strain ATCC 29148 / DSM 2079 / JCM 5827 / CCUG 10774 / NCTC 10582 / VPI-5482 / E50) OX=226186 GN=BT_2977 PE=3 SV=1
-4.34294e-08	1	0	0	Q8A8F7	Q8A8F7	BT_1210	tr|Q8A8F7|Q8A8F7_BACTN Cytochrome D ubiquinol oxidase subunit I OS=Bacteroides thetaiotaomicron (strain ATCC 29148 / DSM 2079 / JCM 5827 / CCUG 10774 / NCTC 10582 / VPI-5482 / E50) OX=226186 GN=BT_1210 PE=3 SV=1
-4.34294e-08	1	0	0	Q8ABC9	Q8ABC9	BT_0181	tr|Q8ABC9|Q8ABC9_BACTN Putative NADH dehydrogenase/NAD(P)H nitroreductase OS=Bacteroides thetaiotaomicron (strain ATCC 29148 / DSM 2079 / JCM 5827 / CCUG 10774 / NCTC 10582 / VPI-5482 / E50) OX=226186 GN=BT_0181 PE=1 SV=1
-4.34294e-08	1	0	0	Q8A875	Q8A875	BT_1299	tr|Q8A875|Q8A875_BACTN V-type ATP synthase alpha chain OS=Bacteroides thetaiotaomicron (strain ATCC 29148 / DSM 2079 / JCM 5827 / CCUG 10774 / NCTC 10582 / VPI-5482 / E50) OX=226186 GN=atpA PE=3 SV=1
-4.34294e-08	1	0	0	Q8A8Q2	Q8A8Q2	BT_1115	tr|Q8A8Q2|Q8A8Q2_BACTN Aldo/keto reductase OS=Bacteroides thetaiotaomicron (strain ATCC 29148 / DSM 2079 / JCM 5827 / CCUG 10774 / NCTC 10582 / VPI-5482 / E50) OX=226186 GN=BT_1115 PE=4 SV=1
-4.34294e-08	1	0	0	Q8A0F2	Q8A0F2	BT_4069	tr|Q8A0F2|Q8A0F2_BACTN DUF6377 domain-containing protein OS=Bacteroides thetaiotaomicron (strain ATCC 29148 / DSM 2079 / JCM 5827 / CCUG 10774 / NCTC 10582 / VPI-5482 / E50) OX=226186 GN=BT_4069 PE=4 SV=1
-4.34294e-08	1	0	0	Q8A526	Q8A526	BT_2418	tr|Q8A526|Q8A526_BACTN START_2 domain-containing protein OS=Bacteroides thetaiotaomicron (strain ATCC 29148 / DSM 2079 / JCM 5827 / CCUG 10774 / NCTC 10582 / VPI-5482 / E50) OX=226186 GN=BT_2418 PE=4 SV=1
-4.34294e-08	1	0	0	Q8A2B4	Q8A2B4	BT_3391	tr|Q8A2B4|Q8A2B4_BACTN Ribonuclease H OS=Bacteroides thetaiotaomicron (strain ATCC 29148 / DSM 2079 / JCM 5827 / CCUG 10774 / NCTC 10582 / VPI-5482 / E50) OX=226186 GN=BT_3391 PE=3 SV=1
-4.34294e-08	1	0	0	Q8A465	Q8A465	BT_2738	sp|Q8A465|RL11_BACTN 50S ribosomal protein L11 OS=Bacteroides thetaiotaomicron (strain ATCC 29148 / DSM 2079 / JCM 5827 / CCUG 10774 / NCTC 10582 / VPI-5482 / E50) OX=226186 GN=rplK PE=3 SV=1
-4.34294e-08	1	0	0	Q8A9N9	Q8A9N9	BT_0776	tr|Q8A9N9|Q8A9N9_BACTN DUF362 domain-containing protein OS=Bacteroides thetaiotaomicron (strain ATCC 29148 / DSM 2079 / JCM 5827 / CCUG 10774 / NCTC 10582 / VPI-5482 / E50) OX=226186 GN=BT_0776 PE=4 SV=1
-4.34294e-08	1	0	0	Q8A670	Q8A670	BT_2016	tr|Q8A670|Q8A670_BACTN dTDP-glucose 4,6-dehydratase OS=Bacteroides thetaiotaomicron (strain ATCC 29148 / DSM 2079 / JCM 5827 / CCUG 10774 / NCTC 10582 / VPI-5482 / E50) OX=226186 GN=BT_2016 PE=3 SV=1
-4.34294e-08	1	0	0	Q8A5V2	Q8A5V2	BT_2134	tr|Q8A5V2|Q8A5V2_BACTN Putative HD superfamily hydrolase OS=Bacteroides thetaiotaomicron (strain ATCC 29148 / DSM 2079 / JCM 5827 / CCUG 10774 / NCTC 10582 / VPI-5482 / E50) OX=226186 GN=BT_2134 PE=4 SV=1
-4.34294e-08	1	0	0	Q8A5S1	Q8A5S1	BT_2167	tr|Q8A5S1|Q8A5S1_BACTN Tetracycline resistance protein TetQ OS=Bacteroides thetaiotaomicron (strain ATCC 29148 / DSM 2079 / JCM 5827 / CCUG 10774 / NCTC 10582 / VPI-5482 / E50) OX=226186 GN=BT_2167 PE=3 SV=1
-4.34294e-08	1	0	0	Q8A6B2	Q8A6B2	BT_1973	tr|Q8A6B2|Q8A6B2_BACTN Glutamate dehydrogenase OS=Bacteroides thetaiotaomicron (strain ATCC 29148 / DSM 2079 / JCM 5827 / CCUG 10774 / NCTC 10582 / VPI-5482 / E50) OX=226186 GN=BT_1973 PE=3 SV=1
-4.34294e-08	1	0	0	Q8A9E5	Q8A9E5	BT_0870	sp|Q8A9E5|SPT_BACTN Serine palmitoyltransferase OS=Bacteroides thetaiotaomicron (strain ATCC 29148 / DSM 2079 / JCM 5827 / CCUG 10774 / NCTC 10582 / VPI-5482 / E50) OX=226186 GN=spt PE=1 SV=1
-4.34294e-08	1	0	0	Q8A7E7	Q8A7E7	BT_1577	sp|Q8A7E7|PDXH_BACTN Pyridoxine/pyridoxamine 5-phosphate oxidase OS=Bacteroides thetaiotaomicron (strain ATCC 29148 / DSM 2079 / JCM 5827 / CCUG 10774 / NCTC 10582 / VPI-5482 / E50) OX=226186 GN=pdxH PE=3 SV=1
-4.34294e-08	1	0	0	Q8A004	Q8A004	BT_4217	sp|Q8A004|PUR7_BACTN Phosphoribosylaminoimidazole-succinocarboxamide synthase OS=Bacteroides thetaiotaomicron (strain ATCC 29148 / DSM 2079 / JCM 5827 / CCUG 10774 / NCTC 10582 / VPI-5482 / E50) OX=226186 GN=purC PE=3 SV=1
-4.34294e-08	1	0	0	Q8AA91	Q8AA91	BT_0574	tr|Q8AA91|Q8AA91_BACTN RNA polymerase Rpb6 OS=Bacteroides thetaiotaomicron (strain ATCC 29148 / DSM 2079 / JCM 5827 / CCUG 10774 / NCTC 10582 / VPI-5482 / E50) OX=226186 GN=BT_0574 PE=4 SV=1
-4.34294e-08	1	0	0	Q8A094	Q8A094	BT_4127	sp|Q8A094|NAGB_BACTN Glucosamine-6-phosphate deaminase OS=Bacteroides thetaiotaomicron (strain ATCC 29148 / DSM 2079 / JCM 5827 / CCUG 10774 / NCTC 10582 / VPI-5482 / E50) OX=226186 GN=nagB PE=3 SV=1
-4.34294e-08	1	0	0	Q8A9Y1	Q8A9Y1	BT_0684	tr|Q8A9Y1|Q8A9Y1_BACTN Putative long-chain-fatty-acid--CoA ligase OS=Bacteroides thetaiotaomicron (strain ATCC 29148 / DSM 2079 / JCM 5827 / CCUG 10774 / NCTC 10582 / VPI-5482 / E50) OX=226186 GN=BT_0684 PE=4 SV=1
-4.34294e-08	1	0	0	Q8A016	Q8A016	BT_4205	tr|Q8A016|Q8A016_BACTN Acyl-[acyl-carrier-protein]--UDP-N-acetylglucosamine O-acyltransferase OS=Bacteroides thetaiotaomicron (strain ATCC 29148 / DSM 2079 / JCM 5827 / CCUG 10774 / NCTC 10582 / VPI-5482 / E50) OX=226186 GN=BT_4205 PE=4 SV=1
-4.34294e-08	1	0	0	Q8A0L0	Q8A0L0	BT_4011	tr|Q8A0L0|Q8A0L0_BACTN site-specific DNA-methyltransferase (adenine-specific) OS=Bacteroides thetaiotaomicron (strain ATCC 29148 / DSM 2079 / JCM 5827 / CCUG 10774 / NCTC 10582 / VPI-5482 / E50) OX=226186 GN=BT_4011 PE=3 SV=1
-4.34294e-08	1	0	0	Q8A338	Q8A338	BT_3117	tr|Q8A338|Q8A338_BACTN 2-dehydropantoate 2-reductase OS=Bacteroides thetaiotaomicron (strain ATCC 29148 / DSM 2079 / JCM 5827 / CCUG 10774 / NCTC 10582 / VPI-5482 / E50) OX=226186 GN=BT_3117 PE=3 SV=1
-4.34294e-08	1	0	0	Q89YQ2	Q89YQ2	BT_4679	tr|Q89YQ2|Q89YQ2_BACTN Magnesium transport protein CorA OS=Bacteroides thetaiotaomicron (strain ATCC 29148 / DSM 2079 / JCM 5827 / CCUG 10774 / NCTC 10582 / VPI-5482 / E50) OX=226186 GN=corA PE=3 SV=1
-4.34294e-08	1	0	0	Q8A3C2	Q8A3C2	BT_3032	tr|Q8A3C2|Q8A3C2_BACTN N-acetyltransferase OS=Bacteroides thetaiotaomicron (strain ATCC 29148 / DSM 2079 / JCM 5827 / CCUG 10774 / NCTC 10582 / VPI-5482 / E50) OX=226186 GN=BT_3032 PE=4 SV=1
-4.34294e-08	1	0	0	Q8A7U1	Q8A7U1	BT_1433	tr|Q8A7U1|Q8A7U1_BACTN Putative oxidoreductase OS=Bacteroides thetaiotaomicron (strain ATCC 29148 / DSM 2079 / JCM 5827 / CCUG 10774 / NCTC 10582 / VPI-5482 / E50) OX=226186 GN=BT_1433 PE=4 SV=1
-4.34294e-08	1	0	0	Q8AAH6	Q8AAH6	BT_0489	tr|Q8AAH6|Q8AAH6_BACTN Putative gluconate aldolase OS=Bacteroides thetaiotaomicron (strain ATCC 29148 / DSM 2079 / JCM 5827 / CCUG 10774 / NCTC 10582 / VPI-5482 / E50) OX=226186 GN=BT_0489 PE=3 SV=1
-4.34294e-08	1	0	0	Q8A3D6	Q8A3D6	BT_3018	tr|Q8A3D6|Q8A3D6_BACTN Putative mechano-sensitive ion channel OS=Bacteroides thetaiotaomicron (strain ATCC 29148 / DSM 2079 / JCM 5827 / CCUG 10774 / NCTC 10582 / VPI-5482 / E50) OX=226186 GN=BT_3018 PE=3 SV=1
-4.34294e-08	1	0	0	Q8AAY3	Q8AAY3	BT_0329	tr|Q8AAY3|Q8AAY3_BACTN Ketoisovalerate oxidoreductase subunit vorA OS=Bacteroides thetaiotaomicron (strain ATCC 29148 / DSM 2079 / JCM 5827 / CCUG 10774 / NCTC 10582 / VPI-5482 / E50) OX=226186 GN=BT_0329 PE=4 SV=1
-4.34294e-08	1	0	0	Q8A4A3	Q8A4A3	BT_2700	sp|Q8A4A3|RL17_BACTN 50S ribosomal protein L17 OS=Bacteroides thetaiotaomicron (strain ATCC 29148 / DSM 2079 / JCM 5827 / CCUG 10774 / NCTC 10582 / VPI-5482 / E50) OX=226186 GN=rplQ PE=3 SV=1
-4.34294e-08	1	0	0	Q8A540	Q8A540	BT_2404	tr|Q8A540|Q8A540_BACTN asparaginase OS=Bacteroides thetaiotaomicron (strain ATCC 29148 / DSM 2079 / JCM 5827 / CCUG 10774 / NCTC 10582 / VPI-5482 / E50) OX=226186 GN=BT_2404 PE=4 SV=1
-4.34294e-08	1	0	0	Q8A3X0	Q8A3X0	BT_2834	tr|Q8A3X0|Q8A3X0_BACTN Peptidyl-dipeptidase OS=Bacteroides thetaiotaomicron (strain ATCC 29148 / DSM 2079 / JCM 5827 / CCUG 10774 / NCTC 10582 / VPI-5482 / E50) OX=226186 GN=BT_2834 PE=3 SV=1
-4.34294e-08	1	0	0	Q8A195	Q8A195	BT_3771	tr|Q8A195|Q8A195_BACTN 3-oxoacyl-[acyl-carrier-protein] reductase OS=Bacteroides thetaiotaomicron (strain ATCC 29148 / DSM 2079 / JCM 5827 / CCUG 10774 / NCTC 10582 / VPI-5482 / E50) OX=226186 GN=BT_3771 PE=3 SV=1
-4.34294e-08	1	0	0	Q8A8K7	Q8A8K7	BT_1160	tr|Q8A8K7|Q8A8K7_BACTN Na(+)-translocating NADH-quinone reductase subunit A OS=Bacteroides thetaiotaomicron (strain ATCC 29148 / DSM 2079 / JCM 5827 / CCUG 10774 / NCTC 10582 / VPI-5482 / E50) OX=226186 GN=nqrA PE=3 SV=1
-4.34294e-08	1	0	0	Q89ZC0	Q89ZC0	BT_4457	tr|Q89ZC0|Q89ZC0_BACTN LUD_dom domain-containing protein OS=Bacteroides thetaiotaomicron (strain ATCC 29148 / DSM 2079 / JCM 5827 / CCUG 10774 / NCTC 10582 / VPI-5482 / E50) OX=226186 GN=BT_4457 PE=4 SV=1
-4.34294e-08	1	0	0	Q8AB57	Q8AB57	BT_0254	sp|Q8AB57|Y254_BACTN UPF0313 protein BT_0254 OS=Bacteroides thetaiotaomicron (strain ATCC 29148 / DSM 2079 / JCM 5827 / CCUG 10774 / NCTC 10582 / VPI-5482 / E50) OX=226186 GN=BT_0254 PE=3 SV=1
-4.34294e-08	1	0	0	Q8A3E6	Q8A3E6	BT_3008	tr|Q8A3E6|Q8A3E6_BACTN Thump_like domain-containing protein OS=Bacteroides thetaiotaomicron (strain ATCC 29148 / DSM 2079 / JCM 5827 / CCUG 10774 / NCTC 10582 / VPI-5482 / E50) OX=226186 GN=BT_3008 PE=4 SV=1
-4.34294e-08	1	0	0	Q8A5I1	Q8A5I1	BT_2258	tr|Q8A5I1|Q8A5I1_BACTN GTPase HflX OS=Bacteroides thetaiotaomicron (strain ATCC 29148 / DSM 2079 / JCM 5827 / CCUG 10774 / NCTC 10582 / VPI-5482 / E50) OX=226186 GN=hflX PE=3 SV=1
-4.34294e-08	1	0	0	Q8A2D3	Q8A2D3	BT_3372	tr|Q8A2D3|Q8A2D3_BACTN Glycoside transferase family 2 OS=Bacteroides thetaiotaomicron (strain ATCC 29148 / DSM 2079 / JCM 5827 / CCUG 10774 / NCTC 10582 / VPI-5482 / E50) OX=226186 GN=BT_3372 PE=4 SV=1
-4.34294e-08	1	0	0	Q8A414	Q8A414	BT_2790	sp|Q8A414|PCKA_BACTN Phosphoenolpyruvate carboxykinase (ATP) OS=Bacteroides thetaiotaomicron (strain ATCC 29148 / DSM 2079 / JCM 5827 / CCUG 10774 / NCTC 10582 / VPI-5482 / E50) OX=226186 GN=pckA PE=3 SV=1
-4.34294e-08	1	0	0	Q8AA94	Q8AA94	BT_0571	tr|Q8AA94|Q8AA94_BACTN Phenylacetate-coenzyme A ligase OS=Bacteroides thetaiotaomicron (strain ATCC 29148 / DSM 2079 / JCM 5827 / CCUG 10774 / NCTC 10582 / VPI-5482 / E50) OX=226186 GN=BT_0571 PE=3 SV=1
-4.34294e-08	1	0	0	Q8ABW3	Q8ABW3		tr|Q8ABW3|Q8ABW3_BACTN Fido domain-containing protein OS=Bacteroides thetaiotaomicron (strain ATCC 29148 / DSM 2079 / JCM 5827 / CCUG 10774 / NCTC 10582 / VPI-5482 / E50) OX=226186 GN=BT_p548235 PE=4 SV=1
-4.34294e-08	1	0	0	Q8A8W0	Q8A8W0	BT_1057	tr|Q8A8W0|Q8A8W0_BACTN Putative exonuclease OS=Bacteroides thetaiotaomicron (strain ATCC 29148 / DSM 2079 / JCM 5827 / CCUG 10774 / NCTC 10582 / VPI-5482 / E50) OX=226186 GN=BT_1057 PE=4 SV=1
-4.34294e-08	1	0	0	Q8A9A6	Q8A9A6	BT_0909	tr|Q8A9A6|Q8A9A6_BACTN von Willebrand factor-like, type A OS=Bacteroides thetaiotaomicron (strain ATCC 29148 / DSM 2079 / JCM 5827 / CCUG 10774 / NCTC 10582 / VPI-5482 / E50) OX=226186 GN=BT_0909 PE=4 SV=1
-4.34294e-08	1	0	0	Q8A608	Q8A608	BT_2078	sp|Q8A608|ILVD_BACTN Dihydroxy-acid dehydratase OS=Bacteroides thetaiotaomicron (strain ATCC 29148 / DSM 2079 / JCM 5827 / CCUG 10774 / NCTC 10582 / VPI-5482 / E50) OX=226186 GN=ilvD PE=3 SV=1
-4.34294e-08	1	0	0	Q8A334	Q8A334	BT_3121	sp|Q8A334|MUTS_BACTN DNA mismatch repair protein MutS OS=Bacteroides thetaiotaomicron (strain ATCC 29148 / DSM 2079 / JCM 5827 / CCUG 10774 / NCTC 10582 / VPI-5482 / E50) OX=226186 GN=mutS PE=3 SV=1
-4.34294e-08	1	0	0	Q8A6S0	Q8A6S0	BT_1806	tr|Q8A6S0|Q8A6S0_BACTN Acyl-CoA dehydrogenase OS=Bacteroides thetaiotaomicron (strain ATCC 29148 / DSM 2079 / JCM 5827 / CCUG 10774 / NCTC 10582 / VPI-5482 / E50) OX=226186 GN=BT_1806 PE=3 SV=1
-4.34294e-08	1	0	0	Q8A838	Q8A838	BT_1336	tr|Q8A838|Q8A838_BACTN Putative translation initiation inhibitor OS=Bacteroides thetaiotaomicron (strain ATCC 29148 / DSM 2079 / JCM 5827 / CCUG 10774 / NCTC 10582 / VPI-5482 / E50) OX=226186 GN=BT_1336 PE=3 SV=1
-4.34294e-08	1	0	0	Q8A5S7	Q8A5S7	BT_2161	sp|Q8A5S7|RL9_BACTN 50S ribosomal protein L9 OS=Bacteroides thetaiotaomicron (strain ATCC 29148 / DSM 2079 / JCM 5827 / CCUG 10774 / NCTC 10582 / VPI-5482 / E50) OX=226186 GN=rplI PE=3 SV=1
-4.34294e-08	1	0	0	Q8A542	Q8A542	BT_2402	tr|Q8A542|Q8A542_BACTN Phosphoglycerate mutase OS=Bacteroides thetaiotaomicron (strain ATCC 29148 / DSM 2079 / JCM 5827 / CCUG 10774 / NCTC 10582 / VPI-5482 / E50) OX=226186 GN=BT_2402 PE=3 SV=1
-4.34294e-08	1	0	0	Q8A804	Q8A804	BT_1370	tr|Q8A804|Q8A804_BACTN NAD dependent nucleotide-diphosphate-sugar epimerase OS=Bacteroides thetaiotaomicron (strain ATCC 29148 / DSM 2079 / JCM 5827 / CCUG 10774 / NCTC 10582 / VPI-5482 / E50) OX=226186 GN=BT_1370 PE=4 SV=1
-4.34294e-08	1	0	0	Q89YR5	Q89YR5	BT_4666	tr|Q89YR5|Q89YR5_BACTN Putative K+ uptake system protein OS=Bacteroides thetaiotaomicron (strain ATCC 29148 / DSM 2079 / JCM 5827 / CCUG 10774 / NCTC 10582 / VPI-5482 / E50) OX=226186 GN=BT_4666 PE=4 SV=1
-4.34294e-08	1	0	0	Q8A7C3	Q8A7C3	BT_1601	tr|Q8A7C3|Q8A7C3_BACTN Signal recognition particle protein OS=Bacteroides thetaiotaomicron (strain ATCC 29148 / DSM 2079 / JCM 5827 / CCUG 10774 / NCTC 10582 / VPI-5482 / E50) OX=226186 GN=ffh PE=3 SV=1
-4.34294e-08	1	0	0	Q8A2U1	Q8A2U1	BT_3214	tr|Q8A2U1|Q8A2U1_BACTN S-adenosylmethionine:tRNA ribosyltransferase-isomerase OS=Bacteroides thetaiotaomicron (strain ATCC 29148 / DSM 2079 / JCM 5827 / CCUG 10774 / NCTC 10582 / VPI-5482 / E50) OX=226186 GN=queA PE=3 SV=1
-4.34294e-08	1	0	0	Q8A403	Q8A403	BT_2801	tr|Q8A403|Q8A403_BACTN Inositol-1-monophosphatase OS=Bacteroides thetaiotaomicron (strain ATCC 29148 / DSM 2079 / JCM 5827 / CCUG 10774 / NCTC 10582 / VPI-5482 / E50) OX=226186 GN=BT_2801 PE=3 SV=1
-4.34294e-08	1	0	0	Q8A246	Q8A246	BT_3460	tr|Q8A246|Q8A246_BACTN dGTP triphosphohydrolase OS=Bacteroides thetaiotaomicron (strain ATCC 29148 / DSM 2079 / JCM 5827 / CCUG 10774 / NCTC 10582 / VPI-5482 / E50) OX=226186 GN=BT_3460 PE=4 SV=1
-4.34294e-08	1	0	0	Q8A2D9	Q8A2D9	BT_3366	tr|Q8A2D9|Q8A2D9_BACTN Glycoside transferase family 2 OS=Bacteroides thetaiotaomicron (strain ATCC 29148 / DSM 2079 / JCM 5827 / CCUG 10774 / NCTC 10582 / VPI-5482 / E50) OX=226186 GN=BT_3366 PE=4 SV=1
-4.34294e-08	1	0	0	Q8A4N5	Q8A4N5	BT_2564	tr|Q8A4N5|Q8A4N5_BACTN AhpC/TSA family protein OS=Bacteroides thetaiotaomicron (strain ATCC 29148 / DSM 2079 / JCM 5827 / CCUG 10774 / NCTC 10582 / VPI-5482 / E50) OX=226186 GN=BT_2564 PE=4 SV=1
-4.34294e-08	1	0	0	Q8AAS9	Q8AAS9	BT_0385	tr|Q8AAS9|Q8AAS9_BACTN PS_pyruv_trans domain-containing protein OS=Bacteroides thetaiotaomicron (strain ATCC 29148 / DSM 2079 / JCM 5827 / CCUG 10774 / NCTC 10582 / VPI-5482 / E50) OX=226186 GN=BT_0385 PE=4 SV=1
-4.34294e-08	1	0	0	Q8A993	Q8A993	BT_0924	tr|Q8A993|Q8A993_BACTN S-layer domain containing protein OS=Bacteroides thetaiotaomicron (strain ATCC 29148 / DSM 2079 / JCM 5827 / CCUG 10774 / NCTC 10582 / VPI-5482 / E50) OX=226186 GN=BT_0924 PE=4 SV=1
-4.34294e-08	1	0	0	Q8A5Q5	Q8A5Q5	BT_2183	tr|Q8A5Q5|Q8A5Q5_BACTN Winged helix DNA-binding domain-containing protein OS=Bacteroides thetaiotaomicron (strain ATCC 29148 / DSM 2079 / JCM 5827 / CCUG 10774 / NCTC 10582 / VPI-5482 / E50) OX=226186 GN=BT_2183 PE=4 SV=1
-4.34294e-08	1	0	0	Q89ZA2	Q89ZA2	BT_4475	tr|Q89ZA2|Q89ZA2_BACTN P63C domain-containing protein OS=Bacteroides thetaiotaomicron (strain ATCC 29148 / DSM 2079 / JCM 5827 / CCUG 10774 / NCTC 10582 / VPI-5482 / E50) OX=226186 GN=BT_4475 PE=4 SV=1
-4.34294e-08	1	0	0	Q8A616	Q8A616	BT_2070	tr|Q8A616|Q8A616_BACTN Citrate synthase OS=Bacteroides thetaiotaomicron (strain ATCC 29148 / DSM 2079 / JCM 5827 / CCUG 10774 / NCTC 10582 / VPI-5482 / E50) OX=226186 GN=BT_2070 PE=3 SV=1
-4.34294e-08	1	0	0	Q8A1V6	Q8A1V6	BT_3552	tr|Q8A1V6|Q8A1V6_BACTN Peptide chain release factor RF-2 OS=Bacteroides thetaiotaomicron (strain ATCC 29148 / DSM 2079 / JCM 5827 / CCUG 10774 / NCTC 10582 / VPI-5482 / E50) OX=226186 GN=BT_3552 PE=3 SV=1
-4.34294e-08	1	0	0	Q8A2A2	Q8A2A2	BT_3403	tr|Q8A2A2|Q8A2A2_BACTN Transcription termination/antitermination protein NusA OS=Bacteroides thetaiotaomicron (strain ATCC 29148 / DSM 2079 / JCM 5827 / CCUG 10774 / NCTC 10582 / VPI-5482 / E50) OX=226186 GN=nusA PE=3 SV=1
-4.34294e-08	1	0	0	Q8A0Z3	Q8A0Z3	BT_3878	sp|Q8A0Z3|EFTS_BACTN Elongation factor Ts OS=Bacteroides thetaiotaomicron (strain ATCC 29148 / DSM 2079 / JCM 5827 / CCUG 10774 / NCTC 10582 / VPI-5482 / E50) OX=226186 GN=tsf PE=3 SV=1
-4.34294e-08	1	0	0	Q89ZH4	Q89ZH4	BT_4403	tr|Q89ZH4|Q89ZH4_BACTN Putative anti-sigma factor OS=Bacteroides thetaiotaomicron (strain ATCC 29148 / DSM 2079 / JCM 5827 / CCUG 10774 / NCTC 10582 / VPI-5482 / E50) OX=226186 GN=BT_4403 PE=4 SV=1
-4.34294e-08	1	0	0	Q89YQ3	Q89YQ3	BT_4678	tr|Q89YQ3|Q89YQ3_BACTN L-serine dehydratase OS=Bacteroides thetaiotaomicron (strain ATCC 29148 / DSM 2079 / JCM 5827 / CCUG 10774 / NCTC 10582 / VPI-5482 / E50) OX=226186 GN=BT_4678 PE=3 SV=1
-4.34294e-08	1	0	0	Q8ABD0	Q8ABD0	BT_0180	tr|Q8ABD0|Q8ABD0_BACTN Methionine synthase OS=Bacteroides thetaiotaomicron (strain ATCC 29148 / DSM 2079 / JCM 5827 / CCUG 10774 / NCTC 10582 / VPI-5482 / E50) OX=226186 GN=BT_0180 PE=1 SV=1
-4.34294e-08	1	0	0	Q8A8C4	Q8A8C4	BT_1243	sp|Q8A8C4|GRPE_BACTN Protein GrpE OS=Bacteroides thetaiotaomicron (strain ATCC 29148 / DSM 2079 / JCM 5827 / CCUG 10774 / NCTC 10582 / VPI-5482 / E50) OX=226186 GN=grpE PE=3 SV=1
-4.34294e-08	1	0	0	Q89YU6	Q89YU6	BT_4635	tr|Q89YU6|Q89YU6_BACTN Putative anti-sigma factor OS=Bacteroides thetaiotaomicron (strain ATCC 29148 / DSM 2079 / JCM 5827 / CCUG 10774 / NCTC 10582 / VPI-5482 / E50) OX=226186 GN=BT_4635 PE=4 SV=1
-4.34294e-08	1	0	0	Q89YZ0	Q89YZ0	BT_4590	tr|Q89YZ0|Q89YZ0_BACTN DUF3276 family protein OS=Bacteroides thetaiotaomicron (strain ATCC 29148 / DSM 2079 / JCM 5827 / CCUG 10774 / NCTC 10582 / VPI-5482 / E50) OX=226186 GN=BT_4590 PE=4 SV=1
-4.34294e-08	1	0	0	Q8A6W9	Q8A6W9	BT_1757	tr|Q8A6W9|Q8A6W9_BACTN Fructokinase OS=Bacteroides thetaiotaomicron (strain ATCC 29148 / DSM 2079 / JCM 5827 / CCUG 10774 / NCTC 10582 / VPI-5482 / E50) OX=226186 GN=BT_1757 PE=1 SV=1
-4.34294e-08	1	0	0	Q8ABF5	Q8ABF5	BT_0155	sp|Q8ABF5|MNMA1_BACTN tRNA-specific 2-thiouridylase MnmA 1 OS=Bacteroides thetaiotaomicron (strain ATCC 29148 / DSM 2079 / JCM 5827 / CCUG 10774 / NCTC 10582 / VPI-5482 / E50) OX=226186 GN=mnmA1 PE=3 SV=1
-4.34294e-08	1	0	0	Q8A2N9	Q8A2N9	BT_3266	sp|Q8A2N9|UVRC_BACTN UvrABC system protein C OS=Bacteroides thetaiotaomicron (strain ATCC 29148 / DSM 2079 / JCM 5827 / CCUG 10774 / NCTC 10582 / VPI-5482 / E50) OX=226186 GN=uvrC PE=3 SV=1
-4.34294e-08	1	0	0	Q8A4C0	Q8A4C0	BT_2683	tr|Q8A4C0|Q8A4C0_BACTN Putative periplasmic protein OS=Bacteroides thetaiotaomicron (strain ATCC 29148 / DSM 2079 / JCM 5827 / CCUG 10774 / NCTC 10582 / VPI-5482 / E50) OX=226186 GN=BT_2683 PE=4 SV=1
-4.34294e-08	1	0	0	Q8AAK5	Q8AAK5	BT_0459	tr|Q8AAK5|Q8AAK5_BACTN Beta-hexosaminidase OS=Bacteroides thetaiotaomicron (strain ATCC 29148 / DSM 2079 / JCM 5827 / CCUG 10774 / NCTC 10582 / VPI-5482 / E50) OX=226186 GN=BT_0459 PE=3 SV=1
-4.34294e-08	1	0	0	Q8A027	Q8A027	BT_4194	tr|Q8A027|Q8A027_BACTN Putative integral membrane protein OS=Bacteroides thetaiotaomicron (strain ATCC 29148 / DSM 2079 / JCM 5827 / CCUG 10774 / NCTC 10582 / VPI-5482 / E50) OX=226186 GN=BT_4194 PE=4 SV=1
-4.34294e-08	1	0	0	Q89ZA8	Q89ZA8	BT_4469	tr|Q89ZA8|Q89ZA8_BACTN Uracil-DNA glycosylase family protein OS=Bacteroides thetaiotaomicron (strain ATCC 29148 / DSM 2079 / JCM 5827 / CCUG 10774 / NCTC 10582 / VPI-5482 / E50) OX=226186 GN=BT_4469 PE=4 SV=1
-4.34294e-08	1	0	0	Q8A001	Q8A001	BT_4220	tr|Q8A001|Q8A001_BACTN Flotillin-like protein OS=Bacteroides thetaiotaomicron (strain ATCC 29148 / DSM 2079 / JCM 5827 / CCUG 10774 / NCTC 10582 / VPI-5482 / E50) OX=226186 GN=BT_4220 PE=3 SV=1
-4.34294e-08	1	0	0	Q8A5U9	Q8A5U9	BT_2139	tr|Q8A5U9|Q8A5U9_BACTN DUF1016 family protein OS=Bacteroides thetaiotaomicron (strain ATCC 29148 / DSM 2079 / JCM 5827 / CCUG 10774 / NCTC 10582 / VPI-5482 / E50) OX=226186 GN=BT_2139 PE=4 SV=1
-4.34294e-08	1	0	0	Q8A739	Q8A739	BT_1686	tr|Q8A739|Q8A739_BACTN Propionyl-CoA carboxylase beta chain OS=Bacteroides thetaiotaomicron (strain ATCC 29148 / DSM 2079 / JCM 5827 / CCUG 10774 / NCTC 10582 / VPI-5482 / E50) OX=226186 GN=BT_1686 PE=4 SV=1
-4.34294e-08	1	0	0	Q8A0Y3	Q8A0Y3	BT_3888	sp|Q8A0Y3|MNMA3_BACTN tRNA-specific 2-thiouridylase MnmA 3 OS=Bacteroides thetaiotaomicron (strain ATCC 29148 / DSM 2079 / JCM 5827 / CCUG 10774 / NCTC 10582 / VPI-5482 / E50) OX=226186 GN=mnmA3 PE=3 SV=2
-4.34294e-08	1	0	0	Q8A667	Q8A667	BT_2019	tr|Q8A667|Q8A667_BACTN Polyphosphate kinase OS=Bacteroides thetaiotaomicron (strain ATCC 29148 / DSM 2079 / JCM 5827 / CCUG 10774 / NCTC 10582 / VPI-5482 / E50) OX=226186 GN=ppk PE=3 SV=1
-4.34294e-08	1	0	0	Q8A218	Q8A218	BT_3490	tr|Q8A218|Q8A218_BACTN Putative ATPase OS=Bacteroides thetaiotaomicron (strain ATCC 29148 / DSM 2079 / JCM 5827 / CCUG 10774 / NCTC 10582 / VPI-5482 / E50) OX=226186 GN=BT_3490 PE=4 SV=1
-4.34294e-08	1	0	0	Q8A2E6	Q8A2E6	BT_3359	sp|Q8A2E6|ACP_BACTN Acyl carrier protein OS=Bacteroides thetaiotaomicron (strain ATCC 29148 / DSM 2079 / JCM 5827 / CCUG 10774 / NCTC 10582 / VPI-5482 / E50) OX=226186 GN=acpP PE=3 SV=1
-4.34294e-08	1	0	0	Q8A1V9	Q8A1V9	BT_3549	tr|Q8A1V9|Q8A1V9_BACTN Acetylornithine deacetylase OS=Bacteroides thetaiotaomicron (strain ATCC 29148 / DSM 2079 / JCM 5827 / CCUG 10774 / NCTC 10582 / VPI-5482 / E50) OX=226186 GN=BT_3549 PE=1 SV=1
-4.34294e-08	1	0	0	Q8A8D3	Q8A8D3	BT_1234	tr|Q8A8D3|Q8A8D3_BACTN Crp/Fnr family transcriptional regulator OS=Bacteroides thetaiotaomicron (strain ATCC 29148 / DSM 2079 / JCM 5827 / CCUG 10774 / NCTC 10582 / VPI-5482 / E50) OX=226186 GN=BT_1234 PE=4 SV=1
-4.34294e-08	1	0	0	Q8A7P8	Q8A7P8	BT_1476	tr|Q8A7P8|Q8A7P8_BACTN Aspartate aminotransferase OS=Bacteroides thetaiotaomicron (strain ATCC 29148 / DSM 2079 / JCM 5827 / CCUG 10774 / NCTC 10582 / VPI-5482 / E50) OX=226186 GN=BT_1476 PE=4 SV=1
-4.34294e-08	1	0	0	Q8A2U2	Q8A2U2	BT_3213	sp|Q8A2U2|TRUB_BACTN tRNA pseudouridine synthase B OS=Bacteroides thetaiotaomicron (strain ATCC 29148 / DSM 2079 / JCM 5827 / CCUG 10774 / NCTC 10582 / VPI-5482 / E50) OX=226186 GN=truB PE=3 SV=1
-4.34294e-08	1	0	0	Q8A3C1	Q8A3C1	BT_3033	tr|Q8A3C1|Q8A3C1_BACTN DNA topoisomerase (ATP-hydrolyzing) OS=Bacteroides thetaiotaomicron (strain ATCC 29148 / DSM 2079 / JCM 5827 / CCUG 10774 / NCTC 10582 / VPI-5482 / E50) OX=226186 GN=BT_3033 PE=4 SV=1
-4.34294e-08	1	0	0	Q8A1S3	Q8A1S3	BT_3586	tr|Q8A1S3|Q8A1S3_BACTN Putative dehydrogenase OS=Bacteroides thetaiotaomicron (strain ATCC 29148 / DSM 2079 / JCM 5827 / CCUG 10774 / NCTC 10582 / VPI-5482 / E50) OX=226186 GN=BT_3586 PE=4 SV=1
-4.34294e-08	1	0	0	Q89YZ5	Q89YZ5	BT_4585	tr|Q89YZ5|Q89YZ5_BACTN Putative Na+/H+ anitporter OS=Bacteroides thetaiotaomicron (strain ATCC 29148 / DSM 2079 / JCM 5827 / CCUG 10774 / NCTC 10582 / VPI-5482 / E50) OX=226186 GN=BT_4585 PE=4 SV=1
-4.34294e-08	1	0	0	Q8A6B0	Q8A6B0	BT_1975	tr|Q8A6B0|Q8A6B0_BACTN tRNA nucleotidyltransferase OS=Bacteroides thetaiotaomicron (strain ATCC 29148 / DSM 2079 / JCM 5827 / CCUG 10774 / NCTC 10582 / VPI-5482 / E50) OX=226186 GN=BT_1975 PE=3 SV=1
-4.34294e-08	1	0	0	Q8A124	Q8A124	BT_3847	tr|Q8A124|Q8A124_BACTN Peptidyl-prolyl cis-trans isomerase OS=Bacteroides thetaiotaomicron (strain ATCC 29148 / DSM 2079 / JCM 5827 / CCUG 10774 / NCTC 10582 / VPI-5482 / E50) OX=226186 GN=BT_3847 PE=4 SV=1
-4.34294e-08	1	0	0	Q8A8L3	Q8A8L3	BT_1154	tr|Q8A8L3|Q8A8L3_BACTN ATP-independent RNA helicase OS=Bacteroides thetaiotaomicron (strain ATCC 29148 / DSM 2079 / JCM 5827 / CCUG 10774 / NCTC 10582 / VPI-5482 / E50) OX=226186 GN=BT_1154 PE=4 SV=1
-4.34294e-08	1	0	0	Q8A9M5	Q8A9M5	BT_0790	tr|Q8A9M5|Q8A9M5_BACTN Phosphomethylpyrimidine kinase OS=Bacteroides thetaiotaomicron (strain ATCC 29148 / DSM 2079 / JCM 5827 / CCUG 10774 / NCTC 10582 / VPI-5482 / E50) OX=226186 GN=BT_0790 PE=4 SV=1
-4.34294e-08	1	0	0	Q89Z26	Q89Z26	BT_4551	sp|Q89Z26|MNME_BACTN tRNA modification GTPase MnmE OS=Bacteroides thetaiotaomicron (strain ATCC 29148 / DSM 2079 / JCM 5827 / CCUG 10774 / NCTC 10582 / VPI-5482 / E50) OX=226186 GN=mnmE PE=3 SV=1
-4.34294e-08	1	0	0	Q89YQ7	Q89YQ7	BT_4674	tr|Q89YQ7|Q89YQ7_BACTN DUF4738 domain-containing protein OS=Bacteroides thetaiotaomicron (strain ATCC 29148 / DSM 2079 / JCM 5827 / CCUG 10774 / NCTC 10582 / VPI-5482 / E50) OX=226186 GN=BT_4674 PE=4 SV=1
-4.34294e-08	1	0	0	Q8A0Y2	Q8A0Y2	BT_3889	tr|Q8A0Y2|Q8A0Y2_BACTN Subtilisin-like serine protease OS=Bacteroides thetaiotaomicron (strain ATCC 29148 / DSM 2079 / JCM 5827 / CCUG 10774 / NCTC 10582 / VPI-5482 / E50) OX=226186 GN=BT_3889 PE=3 SV=1
-4.34294e-08	1	0	0	Q8A9A1	Q8A9A1	BT_0914	tr|Q8A9A1|Q8A9A1_BACTN Signal recognition particle receptor FtsY OS=Bacteroides thetaiotaomicron (strain ATCC 29148 / DSM 2079 / JCM 5827 / CCUG 10774 / NCTC 10582 / VPI-5482 / E50) OX=226186 GN=ftsY PE=3 SV=1
-4.34294e-08	1	0	0	Q8A4C4	Q8A4C4	BT_2679	tr|Q8A4C4|Q8A4C4_BACTN Putative ion-channel protein, putative oxidoreductase OS=Bacteroides thetaiotaomicron (strain ATCC 29148 / DSM 2079 / JCM 5827 / CCUG 10774 / NCTC 10582 / VPI-5482 / E50) OX=226186 GN=BT_2679 PE=3 SV=1
-4.34294e-08	1	0	0	Q89YN7	Q89YN7	BT_4694	tr|Q89YN7|Q89YN7_BACTN Cation efflux system protein OS=Bacteroides thetaiotaomicron (strain ATCC 29148 / DSM 2079 / JCM 5827 / CCUG 10774 / NCTC 10582 / VPI-5482 / E50) OX=226186 GN=BT_4694 PE=3 SV=1
-4.34294e-08	1	0	0	Q8A486	Q8A486	BT_2717	sp|Q8A486|RL14_BACTN 50S ribosomal protein L14 OS=Bacteroides thetaiotaomicron (strain ATCC 29148 / DSM 2079 / JCM 5827 / CCUG 10774 / NCTC 10582 / VPI-5482 / E50) OX=226186 GN=rplN PE=3 SV=1
-4.34294e-08	1	0	0	Q8A370	Q8A370	BT_3085	tr|Q8A370|Q8A370_BACTN Alpha-xylosidase OS=Bacteroides thetaiotaomicron (strain ATCC 29148 / DSM 2079 / JCM 5827 / CCUG 10774 / NCTC 10582 / VPI-5482 / E50) OX=226186 GN=BT_3085 PE=3 SV=1
-4.34294e-08	1	0	0	Q8A849	Q8A849	BT_1325	tr|Q8A849|Q8A849_BACTN glutamine--tRNA ligase OS=Bacteroides thetaiotaomicron (strain ATCC 29148 / DSM 2079 / JCM 5827 / CCUG 10774 / NCTC 10582 / VPI-5482 / E50) OX=226186 GN=BT_1325 PE=3 SV=1
-4.34294e-08	1	0	0	Q8A9C4	Q8A9C4	BT_0891	tr|Q8A9C4|Q8A9C4_BACTN Dihydroorotate dehydrogenase B (NAD(+)), electron transfer subunit OS=Bacteroides thetaiotaomicron (strain ATCC 29148 / DSM 2079 / JCM 5827 / CCUG 10774 / NCTC 10582 / VPI-5482 / E50) OX=226186 GN=pyrK PE=3 SV=1
-4.34294e-08	1	0	0	Q8A9A4	Q8A9A4	BT_0911	tr|Q8A9A4|Q8A9A4_BACTN Putative integration host factor IHF alpha subunit OS=Bacteroides thetaiotaomicron (strain ATCC 29148 / DSM 2079 / JCM 5827 / CCUG 10774 / NCTC 10582 / VPI-5482 / E50) OX=226186 GN=BT_0911 PE=3 SV=1
-4.34294e-08	1	0	0	Q8A841	Q8A841	BT_1333	tr|Q8A841|Q8A841_BACTN Putative dihydropyrimidine dehydrogenase [NADP+] OS=Bacteroides thetaiotaomicron (strain ATCC 29148 / DSM 2079 / JCM 5827 / CCUG 10774 / NCTC 10582 / VPI-5482 / E50) OX=226186 GN=BT_1333 PE=4 SV=1
-4.34294e-08	1	0	0	Q8A9M6	Q8A9M6	BT_0789	tr|Q8A9M6|Q8A9M6_BACTN Malonyl CoA-acyl carrier protein transacylase OS=Bacteroides thetaiotaomicron (strain ATCC 29148 / DSM 2079 / JCM 5827 / CCUG 10774 / NCTC 10582 / VPI-5482 / E50) OX=226186 GN=BT_0789 PE=3 SV=1
-4.34294e-08	1	0	0	Q8A9B7	Q8A9B7	BT_0898	tr|Q8A9B7|Q8A9B7_BACTN ATP-dependent Clp protease OS=Bacteroides thetaiotaomicron (strain ATCC 29148 / DSM 2079 / JCM 5827 / CCUG 10774 / NCTC 10582 / VPI-5482 / E50) OX=226186 GN=BT_0898 PE=3 SV=1
-4.34294e-08	1	0	0	Q8A6V7	Q8A6V7	BT_1769	tr|Q8A6V7|Q8A6V7_BACTN Putative alpha-1,2-mannosidase OS=Bacteroides thetaiotaomicron (strain ATCC 29148 / DSM 2079 / JCM 5827 / CCUG 10774 / NCTC 10582 / VPI-5482 / E50) OX=226186 GN=BT_1769 PE=4 SV=1
-4.34294e-08	1	0	0	Q8A9B6	Q8A9B6	BT_0899	tr|Q8A9B6|Q8A9B6_BACTN DNA gyrase subunit A OS=Bacteroides thetaiotaomicron (strain ATCC 29148 / DSM 2079 / JCM 5827 / CCUG 10774 / NCTC 10582 / VPI-5482 / E50) OX=226186 GN=gyrA PE=3 SV=1
-4.34294e-08	1	0	0	Q8A1H2	Q8A1H2	BT_3689	tr|Q8A1H2|Q8A1H2_BACTN LPG_synthase_C domain-containing protein OS=Bacteroides thetaiotaomicron (strain ATCC 29148 / DSM 2079 / JCM 5827 / CCUG 10774 / NCTC 10582 / VPI-5482 / E50) OX=226186 GN=BT_3689 PE=1 SV=1
-4.34294e-08	1	0	0	Q8A499	Q8A499	BT_2704	sp|Q8A499|RS13_BACTN 30S ribosomal protein S13 OS=Bacteroides thetaiotaomicron (strain ATCC 29148 / DSM 2079 / JCM 5827 / CCUG 10774 / NCTC 10582 / VPI-5482 / E50) OX=226186 GN=rpsM PE=3 SV=1
-4.34294e-08	1	0	0	Q8A1Y2	Q8A1Y2	BT_3526	tr|Q8A1Y2|Q8A1Y2_BACTN Glutaminase OS=Bacteroides thetaiotaomicron (strain ATCC 29148 / DSM 2079 / JCM 5827 / CCUG 10774 / NCTC 10582 / VPI-5482 / E50) OX=226186 GN=BT_3526 PE=4 SV=1
-4.34294e-08	1	0	0	Q89ZL5	Q89ZL5	BT_4362	sp|Q89ZL5|SECA_BACTN Protein translocase subunit SecA OS=Bacteroides thetaiotaomicron (strain ATCC 29148 / DSM 2079 / JCM 5827 / CCUG 10774 / NCTC 10582 / VPI-5482 / E50) OX=226186 GN=secA PE=3 SV=1
-4.34294e-08	1	0	0	Q8A7Z1	Q8A7Z1	BT_1383	tr|Q8A7Z1|Q8A7Z1_BACTN Oxidoreductase, aldo/keto reductase OS=Bacteroides thetaiotaomicron (strain ATCC 29148 / DSM 2079 / JCM 5827 / CCUG 10774 / NCTC 10582 / VPI-5482 / E50) OX=226186 GN=BT_1383 PE=4 SV=1
-4.34294e-08	1	0	0	Q8A407	Q8A407	BT_2797	sp|Q8A407|SAHH_BACTN Adenosylhomocysteinase OS=Bacteroides thetaiotaomicron (strain ATCC 29148 / DSM 2079 / JCM 5827 / CCUG 10774 / NCTC 10582 / VPI-5482 / E50) OX=226186 GN=ahcY PE=3 SV=1
-4.34294e-08	1	0	0	Q89YV3	Q89YV3	BT_4628	tr|Q89YV3|Q89YV3_BACTN ATP-dependent helicase OS=Bacteroides thetaiotaomicron (strain ATCC 29148 / DSM 2079 / JCM 5827 / CCUG 10774 / NCTC 10582 / VPI-5482 / E50) OX=226186 GN=BT_4628 PE=4 SV=1
-4.34294e-08	1	0	0	Q8A647	Q8A647	BT_2039	tr|Q8A647|Q8A647_BACTN Cation efflux system protein, AcrB/AcrD/AcrF family protein OS=Bacteroides thetaiotaomicron (strain ATCC 29148 / DSM 2079 / JCM 5827 / CCUG 10774 / NCTC 10582 / VPI-5482 / E50) OX=226186 GN=BT_2039 PE=3 SV=1
-4.34294e-08	1	0	0	Q8A624	Q8A624	BT_2062	sp|Q8A624|PFKA2_BACTN ATP-dependent 6-phosphofructokinase 2 OS=Bacteroides thetaiotaomicron (strain ATCC 29148 / DSM 2079 / JCM 5827 / CCUG 10774 / NCTC 10582 / VPI-5482 / E50) OX=226186 GN=pfkA2 PE=3 SV=1
-4.34294e-08	1	0	0	Q8A5S6	Q8A5S6	BT_2162	sp|Q8A5S6|RS18_BACTN 30S ribosomal protein S18 OS=Bacteroides thetaiotaomicron (strain ATCC 29148 / DSM 2079 / JCM 5827 / CCUG 10774 / NCTC 10582 / VPI-5482 / E50) OX=226186 GN=rpsR PE=3 SV=1
-4.34294e-08	1	0	0	Q8A8K8	Q8A8K8	BT_1159	tr|Q8A8K8|Q8A8K8_BACTN Na(+)-translocating NADH-quinone reductase subunit B OS=Bacteroides thetaiotaomicron (strain ATCC 29148 / DSM 2079 / JCM 5827 / CCUG 10774 / NCTC 10582 / VPI-5482 / E50) OX=226186 GN=nqrB PE=3 SV=1
-4.34294e-08	1	0	0	Q8A1Z3	Q8A1Z3	BT_3515	tr|Q8A1Z3|Q8A1Z3_BACTN Putatuve glycosylhydrolase OS=Bacteroides thetaiotaomicron (strain ATCC 29148 / DSM 2079 / JCM 5827 / CCUG 10774 / NCTC 10582 / VPI-5482 / E50) OX=226186 GN=BT_3515 PE=3 SV=1
-4.34294e-08	1	0	0	Q8A537	Q8A537	BT_2407	tr|Q8A537|Q8A537_BACTN NAD-utilizing dehydrogenase OS=Bacteroides thetaiotaomicron (strain ATCC 29148 / DSM 2079 / JCM 5827 / CCUG 10774 / NCTC 10582 / VPI-5482 / E50) OX=226186 GN=BT_2407 PE=4 SV=1
-4.34294e-08	1	0	0	Q8A3H6	Q8A3H6	BT_2978	tr|Q8A3H6|Q8A3H6_BACTN Transcriptional regulator OS=Bacteroides thetaiotaomicron (strain ATCC 29148 / DSM 2079 / JCM 5827 / CCUG 10774 / NCTC 10582 / VPI-5482 / E50) OX=226186 GN=BT_2978 PE=4 SV=1
-4.34294e-08	1	0	0	Q8A0W6	Q8A0W6	BT_3905	tr|Q8A0W6|Q8A0W6_BACTN Putative alkaline protease aprF OS=Bacteroides thetaiotaomicron (strain ATCC 29148 / DSM 2079 / JCM 5827 / CCUG 10774 / NCTC 10582 / VPI-5482 / E50) OX=226186 GN=BT_3905 PE=3 SV=1
-4.34294e-08	1	0	0	Q89ZQ4	Q89ZQ4	BT_4322	tr|Q89ZQ4|Q89ZQ4_BACTN DAGKc domain-containing protein OS=Bacteroides thetaiotaomicron (strain ATCC 29148 / DSM 2079 / JCM 5827 / CCUG 10774 / NCTC 10582 / VPI-5482 / E50) OX=226186 GN=BT_4322 PE=4 SV=1
-4.34294e-08	1	0	0	Q89YQ1	Q89YQ1	BT_4680	tr|Q89YQ1|Q89YQ1_BACTN Endonuclease MutS2 OS=Bacteroides thetaiotaomicron (strain ATCC 29148 / DSM 2079 / JCM 5827 / CCUG 10774 / NCTC 10582 / VPI-5482 / E50) OX=226186 GN=mutS2 PE=3 SV=1
-4.34294e-08	1	0	0	Q8A3Q5	Q8A3Q5	BT_2899	tr|Q8A3Q5|Q8A3Q5_BACTN Six-hairpin glycosidase-like protein OS=Bacteroides thetaiotaomicron (strain ATCC 29148 / DSM 2079 / JCM 5827 / CCUG 10774 / NCTC 10582 / VPI-5482 / E50) OX=226186 GN=BT_2899 PE=4 SV=1
-4.34294e-08	1	0	0	Q8A2X4	Q8A2X4	BT_3181	tr|Q8A2X4|Q8A2X4_BACTN Putative sulfate transporter, permease OS=Bacteroides thetaiotaomicron (strain ATCC 29148 / DSM 2079 / JCM 5827 / CCUG 10774 / NCTC 10582 / VPI-5482 / E50) OX=226186 GN=BT_3181 PE=3 SV=1
-4.34294e-08	1	0	0	Q8A6N5	Q8A6N5	BT_1842	tr|Q8A6N5|Q8A6N5_BACTN Alpha-L-fucosidase OS=Bacteroides thetaiotaomicron (strain ATCC 29148 / DSM 2079 / JCM 5827 / CCUG 10774 / NCTC 10582 / VPI-5482 / E50) OX=226186 GN=BT_1842 PE=4 SV=1
-4.34294e-08	1	0	0	Q8A554	Q8A554	BT_2388	tr|Q8A554|Q8A554_BACTN ATP-binding protein OS=Bacteroides thetaiotaomicron (strain ATCC 29148 / DSM 2079 / JCM 5827 / CCUG 10774 / NCTC 10582 / VPI-5482 / E50) OX=226186 GN=BT_2388 PE=4 SV=1
-4.34294e-08	1	0	0	Q8A2N7	Q8A2N7	BT_3268	sp|Q8A2N7|MNMG_BACTN tRNA uridine 5-carboxymethylaminomethyl modification enzyme MnmG OS=Bacteroides thetaiotaomicron (strain ATCC 29148 / DSM 2079 / JCM 5827 / CCUG 10774 / NCTC 10582 / VPI-5482 / E50) OX=226186 GN=mnmG PE=3 SV=1
-4.34294e-08	1	0	0	Q89ZL6	Q89ZL6	BT_4361	tr|Q89ZL6|Q89ZL6_BACTN Tetratricopeptide repeat protein OS=Bacteroides thetaiotaomicron (strain ATCC 29148 / DSM 2079 / JCM 5827 / CCUG 10774 / NCTC 10582 / VPI-5482 / E50) OX=226186 GN=BT_4361 PE=4 SV=1
-4.34294e-08	1	0	0	Q8A6S2	Q8A6S2	BT_1804	tr|Q8A6S2|Q8A6S2_BACTN Electron transfer flavoprotein beta-subunit OS=Bacteroides thetaiotaomicron (strain ATCC 29148 / DSM 2079 / JCM 5827 / CCUG 10774 / NCTC 10582 / VPI-5482 / E50) OX=226186 GN=BT_1804 PE=3 SV=1
-4.34294e-08	1	0	0	Q8AB66	Q8AB66	BT_0245	tr|Q8AB66|Q8AB66_BACTN ATP-dependent exonuclease sbcC OS=Bacteroides thetaiotaomicron (strain ATCC 29148 / DSM 2079 / JCM 5827 / CCUG 10774 / NCTC 10582 / VPI-5482 / E50) OX=226186 GN=BT_0245 PE=4 SV=1
-4.34294e-08	1	0	0	Q8A8D8	Q8A8D8	BT_1229	sp|Q8A8D8|Y1229_BACTN Uncharacterized transporter BT_1229 OS=Bacteroides thetaiotaomicron (strain ATCC 29148 / DSM 2079 / JCM 5827 / CCUG 10774 / NCTC 10582 / VPI-5482 / E50) OX=226186 GN=BT_1229 PE=3 SV=1
-4.34294e-08	1	0	0	Q8A033	Q8A033	BT_4188	tr|Q8A033|Q8A033_BACTN Enoyl-[acyl-carrier-protein] reductase [NADH] OS=Bacteroides thetaiotaomicron (strain ATCC 29148 / DSM 2079 / JCM 5827 / CCUG 10774 / NCTC 10582 / VPI-5482 / E50) OX=226186 GN=BT_4188 PE=3 SV=1
-4.34294e-08	1	0	0	E7MCA9	E7MCA9	BT_3361	tr|E7MCA9|E7MCA9_BACTN DUF4254 domain-containing protein OS=Bacteroides thetaiotaomicron (strain ATCC 29148 / DSM 2079 / JCM 5827 / CCUG 10774 / NCTC 10582 / VPI-5482 / E50) OX=226186 GN=BT_3361a PE=4 SV=1
-4.34294e-08	1	0	0	Q8AAN9	Q8AAN9	BT_0425	sp|Q8AAN9|RL20_BACTN 50S ribosomal protein L20 OS=Bacteroides thetaiotaomicron (strain ATCC 29148 / DSM 2079 / JCM 5827 / CCUG 10774 / NCTC 10582 / VPI-5482 / E50) OX=226186 GN=rplT PE=3 SV=1
-4.34294e-08	1	0	0	Q89Z42	Q89Z42	BT_4535	tr|Q89Z42|Q89Z42_BACTN Type I restriction enzyme endonuclease subunit OS=Bacteroides thetaiotaomicron (strain ATCC 29148 / DSM 2079 / JCM 5827 / CCUG 10774 / NCTC 10582 / VPI-5482 / E50) OX=226186 GN=BT_4535 PE=3 SV=1
-4.34294e-08	1	0	0	Q89Z05	Q89Z05	BT_4572	sp|Q89Z05|ENO_BACTN Enolase OS=Bacteroides thetaiotaomicron (strain ATCC 29148 / DSM 2079 / JCM 5827 / CCUG 10774 / NCTC 10582 / VPI-5482 / E50) OX=226186 GN=eno PE=3 SV=1
-4.34294e-08	1	0	0	Q8A619	Q8A619	BT_2067	tr|Q8A619|Q8A619_BACTN Putative NADH:flavin oxidoreductase OS=Bacteroides thetaiotaomicron (strain ATCC 29148 / DSM 2079 / JCM 5827 / CCUG 10774 / NCTC 10582 / VPI-5482 / E50) OX=226186 GN=BT_2067 PE=4 SV=1
-4.34294e-08	1	0	0	Q8A7P4	Q8A7P4	BT_1480	tr|Q8A7P4|Q8A7P4_BACTN DUF3805 domain-containing protein OS=Bacteroides thetaiotaomicron (strain ATCC 29148 / DSM 2079 / JCM 5827 / CCUG 10774 / NCTC 10582 / VPI-5482 / E50) OX=226186 GN=BT_1480 PE=1 SV=1
-4.34294e-08	1	0	0	Q8A337	Q8A337	BT_3118	sp|Q8A337|LGT_BACTN Phosphatidylglycerol--prolipoprotein diacylglyceryl transferase OS=Bacteroides thetaiotaomicron (strain ATCC 29148 / DSM 2079 / JCM 5827 / CCUG 10774 / NCTC 10582 / VPI-5482 / E50) OX=226186 GN=lgt PE=3 SV=1
-4.34294e-08	1	0	0	Q8A1F4	Q8A1F4	BT_3712	tr|Q8A1F4|Q8A1F4_BACTN Pseudouridine synthase OS=Bacteroides thetaiotaomicron (strain ATCC 29148 / DSM 2079 / JCM 5827 / CCUG 10774 / NCTC 10582 / VPI-5482 / E50) OX=226186 GN=BT_3712 PE=3 SV=1
-4.34294e-08	1	0	0	Q8AA39	Q8AA39	BT_0626	sp|Q8AA39|SYFB_BACTN Phenylalanine--tRNA ligase beta subunit OS=Bacteroides thetaiotaomicron (strain ATCC 29148 / DSM 2079 / JCM 5827 / CCUG 10774 / NCTC 10582 / VPI-5482 / E50) OX=226186 GN=pheT PE=3 SV=1
-4.34294e-08	1	0	0	Q8A6U2	Q8A6U2	BT_1784	tr|Q8A6U2|Q8A6U2_BACTN DUF4286 family protein OS=Bacteroides thetaiotaomicron (strain ATCC 29148 / DSM 2079 / JCM 5827 / CCUG 10774 / NCTC 10582 / VPI-5482 / E50) OX=226186 GN=BT_1784 PE=4 SV=1
-4.34294e-08	1	0	0	Q8A469	Q8A469	BT_2734	sp|Q8A469|RPOB_BACTN DNA-directed RNA polymerase subunit beta OS=Bacteroides thetaiotaomicron (strain ATCC 29148 / DSM 2079 / JCM 5827 / CCUG 10774 / NCTC 10582 / VPI-5482 / E50) OX=226186 GN=rpoB PE=3 SV=1
-4.34294e-08	1	0	0	Q8A9I4	Q8A9I4	BT_0831	tr|Q8A9I4|Q8A9I4_BACTN ATP-dependent RNA helicase OS=Bacteroides thetaiotaomicron (strain ATCC 29148 / DSM 2079 / JCM 5827 / CCUG 10774 / NCTC 10582 / VPI-5482 / E50) OX=226186 GN=BT_0831 PE=3 SV=1
-4.34294e-08	1	0	0	Q8A2A1	Q8A2A1	BT_3404	sp|Q8A2A1|IF2_BACTN Translation initiation factor IF-2 OS=Bacteroides thetaiotaomicron (strain ATCC 29148 / DSM 2079 / JCM 5827 / CCUG 10774 / NCTC 10582 / VPI-5482 / E50) OX=226186 GN=infB PE=3 SV=1
-4.34294e-08	1	0	0	Q8A0U2	Q8A0U2	BT_3929	sp|Q8A0U2|TPIS_BACTN Triosephosphate isomerase OS=Bacteroides thetaiotaomicron (strain ATCC 29148 / DSM 2079 / JCM 5827 / CCUG 10774 / NCTC 10582 / VPI-5482 / E50) OX=226186 GN=tpiA PE=3 SV=1
-4.34294e-08	1	0	0	Q8A7U2	Q8A7U2	BT_1432	sp|Q8A7U2|UXUA_BACTN Mannonate dehydratase OS=Bacteroides thetaiotaomicron (strain ATCC 29148 / DSM 2079 / JCM 5827 / CCUG 10774 / NCTC 10582 / VPI-5482 / E50) OX=226186 GN=uxuA PE=3 SV=1
-4.34294e-08	1	0	0	Q8AA22	Q8AA22	BT_0643	sp|Q8AA22|Y643_BACTN Uncharacterized RNA methyltransferase BT_0643 OS=Bacteroides thetaiotaomicron (strain ATCC 29148 / DSM 2079 / JCM 5827 / CCUG 10774 / NCTC 10582 / VPI-5482 / E50) OX=226186 GN=BT_0643 PE=3 SV=1
-4.34294e-08	1	0	0	Q8A7P6	Q8A7P6	BT_1478	tr|Q8A7P6|Q8A7P6_BACTN Histidinol-phosphatase OS=Bacteroides thetaiotaomicron (strain ATCC 29148 / DSM 2079 / JCM 5827 / CCUG 10774 / NCTC 10582 / VPI-5482 / E50) OX=226186 GN=BT_1478 PE=3 SV=1
-4.34294e-08	1	0	0	Q89YR8	Q89YR8	BT_4663	tr|Q89YR8|Q89YR8_BACTN Two-component system sensor histidine kinase/response OS=Bacteroides thetaiotaomicron (strain ATCC 29148 / DSM 2079 / JCM 5827 / CCUG 10774 / NCTC 10582 / VPI-5482 / E50) OX=226186 GN=BT_4663 PE=1 SV=1
-4.34294e-08	1	0	0	Q8AAH9	Q8AAH9	BT_0486	tr|Q8AAH9|Q8AAH9_BACTN Altronate hydrolase OS=Bacteroides thetaiotaomicron (strain ATCC 29148 / DSM 2079 / JCM 5827 / CCUG 10774 / NCTC 10582 / VPI-5482 / E50) OX=226186 GN=BT_0486 PE=3 SV=1
-4.34294e-08	1	0	0	Q89ZJ6	Q89ZJ6	BT_4381	tr|Q89ZJ6|Q89ZJ6_BACTN Ubiquitin OS=Bacteroides thetaiotaomicron (strain ATCC 29148 / DSM 2079 / JCM 5827 / CCUG 10774 / NCTC 10582 / VPI-5482 / E50) OX=226186 GN=BT_4381 PE=4 SV=1
-4.34294e-08	1	0	0	Q8A7Z9	Q8A7Z9	BT_1375	tr|Q8A7Z9|Q8A7Z9_BACTN Aspartokinase OS=Bacteroides thetaiotaomicron (strain ATCC 29148 / DSM 2079 / JCM 5827 / CCUG 10774 / NCTC 10582 / VPI-5482 / E50) OX=226186 GN=BT_1375 PE=3 SV=1
-4.34294e-08	1	0	0	Q8A3P7	Q8A3P7	BT_2907	tr|Q8A3P7|Q8A3P7_BACTN Glycosyltransferase-like protein OS=Bacteroides thetaiotaomicron (strain ATCC 29148 / DSM 2079 / JCM 5827 / CCUG 10774 / NCTC 10582 / VPI-5482 / E50) OX=226186 GN=BT_2907 PE=4 SV=1
-4.34294e-08	1	0	0	Q8A162	Q8A162	BT_3805	tr|Q8A162|Q8A162_BACTN Two-component system sensor histidine kinase OS=Bacteroides thetaiotaomicron (strain ATCC 29148 / DSM 2079 / JCM 5827 / CCUG 10774 / NCTC 10582 / VPI-5482 / E50) OX=226186 GN=BT_3805 PE=4 SV=1
-4.34294e-08	1	0	0	Q8A309	Q8A309	BT_3146	tr|Q8A309|Q8A309_BACTN TenA family transcriptional activator-like protein OS=Bacteroides thetaiotaomicron (strain ATCC 29148 / DSM 2079 / JCM 5827 / CCUG 10774 / NCTC 10582 / VPI-5482 / E50) OX=226186 GN=BT_3146 PE=1 SV=1
-4.34294e-08	1	0	0	Q8AA05	Q8AA05	BT_0660	tr|Q8AA05|Q8AA05_BACTN Prokaryotic ATPase OS=Bacteroides thetaiotaomicron (strain ATCC 29148 / DSM 2079 / JCM 5827 / CCUG 10774 / NCTC 10582 / VPI-5482 / E50) OX=226186 GN=BT_0660 PE=4 SV=1
-4.34294e-08	1	0	0	Q8ABC4	Q8ABC4	BT_0186	tr|Q8ABC4|Q8ABC4_BACTN Thiol:disulfide interchange protein dsbD OS=Bacteroides thetaiotaomicron (strain ATCC 29148 / DSM 2079 / JCM 5827 / CCUG 10774 / NCTC 10582 / VPI-5482 / E50) OX=226186 GN=BT_0186 PE=4 SV=1
-4.34294e-08	1	0	0	Q8A2E4	Q8A2E4	BT_3361	sp|Q8A2E4|PDXB_BACTN Erythronate-4-phosphate dehydrogenase OS=Bacteroides thetaiotaomicron (strain ATCC 29148 / DSM 2079 / JCM 5827 / CCUG 10774 / NCTC 10582 / VPI-5482 / E50) OX=226186 GN=pdxB PE=3 SV=1
-4.34294e-08	1	0	0	Q8A5Y8	Q8A5Y8	BT_2098	tr|Q8A5Y8|Q8A5Y8_BACTN Fe3+ ABC transporter, periplasmic iron-binding protein OS=Bacteroides thetaiotaomicron (strain ATCC 29148 / DSM 2079 / JCM 5827 / CCUG 10774 / NCTC 10582 / VPI-5482 / E50) OX=226186 GN=BT_2098 PE=4 SV=1
-4.34294e-08	1	0	0	Q8A0L1	Q8A0L1	BT_4010	tr|Q8A0L1|Q8A0L1_BACTN ParB domain-containing protein OS=Bacteroides thetaiotaomicron (strain ATCC 29148 / DSM 2079 / JCM 5827 / CCUG 10774 / NCTC 10582 / VPI-5482 / E50) OX=226186 GN=BT_4010 PE=4 SV=1
-4.34294e-08	1	0	0	Q8A738	Q8A738	BT_1687	tr|Q8A738|Q8A738_BACTN Sodium pump decarboxylase, gamma subunit OS=Bacteroides thetaiotaomicron (strain ATCC 29148 / DSM 2079 / JCM 5827 / CCUG 10774 / NCTC 10582 / VPI-5482 / E50) OX=226186 GN=BT_1687 PE=4 SV=1
-4.34294e-08	1	0	0	Q8AB44	Q8AB44	BT_0267	tr|Q8AB44|Q8AB44_BACTN Two-component system sensor histidine kinase/response regulator, hybrid (One component system) OS=Bacteroides thetaiotaomicron (strain ATCC 29148 / DSM 2079 / JCM 5827 / CCUG 10774 / NCTC 10582 / VPI-5482 / E50) OX=226186 GN=BT_0267
-4.34294e-08	1	0	0	Q8A2E1	Q8A2E1	BT_3364	tr|Q8A2E1|Q8A2E1_BACTN Tyrosine protein kinase, active site OS=Bacteroides thetaiotaomicron (strain ATCC 29148 / DSM 2079 / JCM 5827 / CCUG 10774 / NCTC 10582 / VPI-5482 / E50) OX=226186 GN=BT_3364 PE=4 SV=1
-4.34294e-08	1	0	0	Q8A2G6	Q8A2G6	BT_3339	tr|Q8A2G6|Q8A2G6_BACTN AcrA/AcrE family multidrug resistance protein OS=Bacteroides thetaiotaomicron (strain ATCC 29148 / DSM 2079 / JCM 5827 / CCUG 10774 / NCTC 10582 / VPI-5482 / E50) OX=226186 GN=BT_3339 PE=3 SV=1
-4.34294e-08	1	0	0	Q8A728	Q8A728	BT_1697	tr|Q8A728|Q8A728_BACTN Pyruvate carboxylase subunit B OS=Bacteroides thetaiotaomicron (strain ATCC 29148 / DSM 2079 / JCM 5827 / CCUG 10774 / NCTC 10582 / VPI-5482 / E50) OX=226186 GN=BT_1697 PE=4 SV=1
-4.34294e-08	1	0	0	Q8A2E9	Q8A2E9	BT_3356	sp|Q8A2E9|PFKA3_BACTN ATP-dependent 6-phosphofructokinase 3 OS=Bacteroides thetaiotaomicron (strain ATCC 29148 / DSM 2079 / JCM 5827 / CCUG 10774 / NCTC 10582 / VPI-5482 / E50) OX=226186 GN=pfkA3 PE=3 SV=1
-4.34294e-08	1	0	0	Q8AAW1	Q8AAW1	BT_0351	sp|Q8AAW1|ARAA_BACTN L-arabinose isomerase OS=Bacteroides thetaiotaomicron (strain ATCC 29148 / DSM 2079 / JCM 5827 / CCUG 10774 / NCTC 10582 / VPI-5482 / E50) OX=226186 GN=araA PE=3 SV=1
-4.34294e-08	1	0	0	Q8A588	Q8A588	BT_2354	tr|Q8A588|Q8A588_BACTN DUF262 domain-containing protein OS=Bacteroides thetaiotaomicron (strain ATCC 29148 / DSM 2079 / JCM 5827 / CCUG 10774 / NCTC 10582 / VPI-5482 / E50) OX=226186 GN=BT_2354 PE=4 SV=1
-4.34294e-08	1	0	0	Q8A1H3	Q8A1H3	BT_3688	tr|Q8A1H3|Q8A1H3_BACTN Putative acetyltransferase OS=Bacteroides thetaiotaomicron (strain ATCC 29148 / DSM 2079 / JCM 5827 / CCUG 10774 / NCTC 10582 / VPI-5482 / E50) OX=226186 GN=BT_3688 PE=4 SV=1
-4.34294e-08	1	0	0	Q8A4A2	Q8A4A2	BT_2701	sp|Q8A4A2|RPOA_BACTN DNA-directed RNA polymerase subunit alpha OS=Bacteroides thetaiotaomicron (strain ATCC 29148 / DSM 2079 / JCM 5827 / CCUG 10774 / NCTC 10582 / VPI-5482 / E50) OX=226186 GN=rpoA PE=3 SV=1
-4.34294e-08	1	0	0	Q8A5V3	Q8A5V3	BT_2133	tr|Q8A5V3|Q8A5V3_BACTN LptD_2 domain-containing protein OS=Bacteroides thetaiotaomicron (strain ATCC 29148 / DSM 2079 / JCM 5827 / CCUG 10774 / NCTC 10582 / VPI-5482 / E50) OX=226186 GN=BT_2133 PE=4 SV=1
-4.34294e-08	1	0	0	Q8A298	Q8A298	BT_3407	tr|Q8A298|Q8A298_BACTN ABC transporter ATP-binding protein OS=Bacteroides thetaiotaomicron (strain ATCC 29148 / DSM 2079 / JCM 5827 / CCUG 10774 / NCTC 10582 / VPI-5482 / E50) OX=226186 GN=BT_3407 PE=3 SV=1
-4.34294e-08	1	0	0	Q8A0H5	Q8A0H5	BT_4046	tr|Q8A0H5|Q8A0H5_BACTN AAA-ATPase_like domain-containing protein OS=Bacteroides thetaiotaomicron (strain ATCC 29148 / DSM 2079 / JCM 5827 / CCUG 10774 / NCTC 10582 / VPI-5482 / E50) OX=226186 GN=BT_4046 PE=4 SV=1
-4.34294e-08	1	0	0	Q8A8E9	Q8A8E9	BT_1218	tr|Q8A8E9|Q8A8E9_BACTN Abasic site processing protein OS=Bacteroides thetaiotaomicron (strain ATCC 29148 / DSM 2079 / JCM 5827 / CCUG 10774 / NCTC 10582 / VPI-5482 / E50) OX=226186 GN=BT_1218 PE=1 SV=1
-4.34294e-08	1	0	0	Q8AB59	Q8AB59	BT_0252	tr|Q8AB59|Q8AB59_BACTN Transcription-repair-coupling factor OS=Bacteroides thetaiotaomicron (strain ATCC 29148 / DSM 2079 / JCM 5827 / CCUG 10774 / NCTC 10582 / VPI-5482 / E50) OX=226186 GN=mfd PE=3 SV=1
-4.34294e-08	1	0	0	Q89Z59	Q89Z59	BT_4518	sp|Q89Z59|T1M_BACTN Type I restriction enzyme BthVORF4518P methylase subunit OS=Bacteroides thetaiotaomicron (strain ATCC 29148 / DSM 2079 / JCM 5827 / CCUG 10774 / NCTC 10582 / VPI-5482 / E50) OX=226186 GN=hsdM PE=1 SV=1
-4.34294e-08	1	0	0	Q8A5I6	Q8A5I6	BT_2253	tr|Q8A5I6|Q8A5I6_BACTN Putative outer membrane protein TolC OS=Bacteroides thetaiotaomicron (strain ATCC 29148 / DSM 2079 / JCM 5827 / CCUG 10774 / NCTC 10582 / VPI-5482 / E50) OX=226186 GN=BT_2253 PE=3 SV=1
-4.34294e-08	1	0	0	Q8A1I4	Q8A1I4	BT_3677	tr|Q8A1I4|Q8A1I4_BACTN DUF2264 domain-containing protein OS=Bacteroides thetaiotaomicron (strain ATCC 29148 / DSM 2079 / JCM 5827 / CCUG 10774 / NCTC 10582 / VPI-5482 / E50) OX=226186 GN=BT_3677 PE=4 SV=1
-4.34294e-08	1	0	0	Q8A090	Q8A090	BT_4131	tr|Q8A090|Q8A090_BACTN Putative haloacid dehalogenase-like hydrolase OS=Bacteroides thetaiotaomicron (strain ATCC 29148 / DSM 2079 / JCM 5827 / CCUG 10774 / NCTC 10582 / VPI-5482 / E50) OX=226186 GN=BT_4131 PE=1 SV=1
-4.34294e-08	1	0	0	Q8A8U8	Q8A8U8	BT_1069	tr|Q8A8U8|Q8A8U8_BACTN ParB domain-containing protein OS=Bacteroides thetaiotaomicron (strain ATCC 29148 / DSM 2079 / JCM 5827 / CCUG 10774 / NCTC 10582 / VPI-5482 / E50) OX=226186 GN=BT_1069 PE=4 SV=1
-4.34294e-08	1	0	0	Q8A6K3	Q8A6K3	BT_1878	tr|Q8A6K3|Q8A6K3_BACTN Putative alpha-1,2-mannosidase OS=Bacteroides thetaiotaomicron (strain ATCC 29148 / DSM 2079 / JCM 5827 / CCUG 10774 / NCTC 10582 / VPI-5482 / E50) OX=226186 GN=BT_1878 PE=4 SV=1
-4.34294e-08	1	0	0	Q8A258	Q8A258	BT_3448	sp|Q8A258|MURG_BACTN UDP-N-acetylglucosamine--N-acetylmuramyl-(pentapeptide) pyrophosphoryl-undecaprenol N-acetylglucosamine transferase OS=Bacteroides thetaiotaomicron (strain ATCC 29148 / DSM 2079 / JCM 5827 / CCUG 10774 / NCTC 10582 / VPI-5482 / E50) OX
-4.34294e-08	1	0	0	Q8A161	Q8A161	BT_3806	tr|Q8A161|Q8A161_BACTN Translocation/assembly module TamB OS=Bacteroides thetaiotaomicron (strain ATCC 29148 / DSM 2079 / JCM 5827 / CCUG 10774 / NCTC 10582 / VPI-5482 / E50) OX=226186 GN=BT_3806 PE=4 SV=1
-4.34294e-08	1	0	0	Q8A9D8	Q8A9D8	BT_0877	tr|Q8A9D8|Q8A9D8_BACTN Ferredoxin domain containing protein OS=Bacteroides thetaiotaomicron (strain ATCC 29148 / DSM 2079 / JCM 5827 / CCUG 10774 / NCTC 10582 / VPI-5482 / E50) OX=226186 GN=BT_0877 PE=4 SV=1
-4.34294e-08	1	0	0	Q8A134	Q8A134	BT_3837	tr|Q8A134|Q8A134_BACTN ABC transporter ATP-binding protein OS=Bacteroides thetaiotaomicron (strain ATCC 29148 / DSM 2079 / JCM 5827 / CCUG 10774 / NCTC 10582 / VPI-5482 / E50) OX=226186 GN=BT_3837 PE=4 SV=1
-4.34294e-08	1	0	0	Q8A1L3	Q8A1L3	BT_3648	tr|Q8A1L3|Q8A1L3_BACTN Putative modulator of DNA gyrase OS=Bacteroides thetaiotaomicron (strain ATCC 29148 / DSM 2079 / JCM 5827 / CCUG 10774 / NCTC 10582 / VPI-5482 / E50) OX=226186 GN=BT_3648 PE=3 SV=1
-4.34294e-08	1	0	0	Q8AAN0	Q8AAN0	BT_0434	tr|Q8AAN0|Q8AAN0_BACTN Pyridine nucleotide-disulphide oxidoreductase-like protein OS=Bacteroides thetaiotaomicron (strain ATCC 29148 / DSM 2079 / JCM 5827 / CCUG 10774 / NCTC 10582 / VPI-5482 / E50) OX=226186 GN=BT_0434 PE=4 SV=1
-4.34294e-08	1	0	0	Q8A5S0	Q8A5S0	BT_2168	tr|Q8A5S0|Q8A5S0_BACTN Heme chaperone HemW OS=Bacteroides thetaiotaomicron (strain ATCC 29148 / DSM 2079 / JCM 5827 / CCUG 10774 / NCTC 10582 / VPI-5482 / E50) OX=226186 GN=BT_2168 PE=3 SV=1
-4.34294e-08	1	0	0	Q8A2D1	Q8A2D1	BT_3374	tr|Q8A2D1|Q8A2D1_BACTN Putative carbamoyl-phosphate-synthetase OS=Bacteroides thetaiotaomicron (strain ATCC 29148 / DSM 2079 / JCM 5827 / CCUG 10774 / NCTC 10582 / VPI-5482 / E50) OX=226186 GN=BT_3374 PE=4 SV=1
-4.34294e-08	1	0	0	Q89ZF2	Q89ZF2	BT_4425	sp|Q89ZF2|DEOC_BACTN Deoxyribose-phosphate aldolase OS=Bacteroides thetaiotaomicron (strain ATCC 29148 / DSM 2079 / JCM 5827 / CCUG 10774 / NCTC 10582 / VPI-5482 / E50) OX=226186 GN=deoC PE=3 SV=1
-4.34294e-08	1	0	0	Q8A0S6	Q8A0S6	BT_3945	sp|Q8A0S6|FMT_BACTN Methionyl-tRNA formyltransferase OS=Bacteroides thetaiotaomicron (strain ATCC 29148 / DSM 2079 / JCM 5827 / CCUG 10774 / NCTC 10582 / VPI-5482 / E50) OX=226186 GN=fmt PE=3 SV=1
-4.34294e-08	1	0	0	Q8A0S3	Q8A0S3	BT_3948	tr|Q8A0S3|Q8A0S3_BACTN DHH domain-containing protein OS=Bacteroides thetaiotaomicron (strain ATCC 29148 / DSM 2079 / JCM 5827 / CCUG 10774 / NCTC 10582 / VPI-5482 / E50) OX=226186 GN=BT_3948 PE=4 SV=1
-4.34294e-08	1	0	0	Q8A2I6	Q8A2I6	BT_3319	tr|Q8A2I6|Q8A2I6_BACTN Signal peptidase I OS=Bacteroides thetaiotaomicron (strain ATCC 29148 / DSM 2079 / JCM 5827 / CCUG 10774 / NCTC 10582 / VPI-5482 / E50) OX=226186 GN=BT_3319 PE=3 SV=1
-4.34294e-08	1	0	0	Q8A756	Q8A756	BT_1669	sp|Q8A756|SYFA_BACTN Phenylalanine--tRNA ligase alpha subunit OS=Bacteroides thetaiotaomicron (strain ATCC 29148 / DSM 2079 / JCM 5827 / CCUG 10774 / NCTC 10582 / VPI-5482 / E50) OX=226186 GN=pheS PE=3 SV=1
-4.34294e-08	1	0	0	Q8A1F3	Q8A1F3	BT_3713	sp|Q8A1F3|DDL_BACTN D-alanine--D-alanine ligase OS=Bacteroides thetaiotaomicron (strain ATCC 29148 / DSM 2079 / JCM 5827 / CCUG 10774 / NCTC 10582 / VPI-5482 / E50) OX=226186 GN=ddl PE=3 SV=1
-4.34294e-08	1	0	0	Q8A0P8	Q8A0P8	BT_3973	tr|Q8A0P8|Q8A0P8_BACTN S-adenosylmethionine:tRNA ribosyltransferase-isomerase OS=Bacteroides thetaiotaomicron (strain ATCC 29148 / DSM 2079 / JCM 5827 / CCUG 10774 / NCTC 10582 / VPI-5482 / E50) OX=226186 GN=queA PE=3 SV=1
-4.34294e-08	1	0	0	Q8A8E5	Q8A8E5	BT_1222	tr|Q8A8E5|Q8A8E5_BACTN 6-phosphogluconate dehydrogenase, decarboxylating OS=Bacteroides thetaiotaomicron (strain ATCC 29148 / DSM 2079 / JCM 5827 / CCUG 10774 / NCTC 10582 / VPI-5482 / E50) OX=226186 GN=BT_1222 PE=3 SV=1
-4.34294e-08	1	0	0	Q8A7D0	Q8A7D0	BT_1594	tr|Q8A7D0|Q8A7D0_BACTN Putative ferredoxin OS=Bacteroides thetaiotaomicron (strain ATCC 29148 / DSM 2079 / JCM 5827 / CCUG 10774 / NCTC 10582 / VPI-5482 / E50) OX=226186 GN=BT_1594 PE=4 SV=1
-4.34294e-08	1	0	0	Q8A909	Q8A909	BT_1008	tr|Q8A909|Q8A909_BACTN Xylanase OS=Bacteroides thetaiotaomicron (strain ATCC 29148 / DSM 2079 / JCM 5827 / CCUG 10774 / NCTC 10582 / VPI-5482 / E50) OX=226186 GN=BT_1008 PE=1 SV=1
-4.34294e-08	1	0	0	Q8A6I0	Q8A6I0	BT_1904	tr|Q8A6I0|Q8A6I0_BACTN Transcriptional regulator, AraC-type OS=Bacteroides thetaiotaomicron (strain ATCC 29148 / DSM 2079 / JCM 5827 / CCUG 10774 / NCTC 10582 / VPI-5482 / E50) OX=226186 GN=BT_1904 PE=4 SV=1
-4.34294e-08	1	0	0	Q8AAQ1	Q8AAQ1	BT_0413	sp|Q8AAQ1|CYSC_BACTN Adenylyl-sulfate kinase OS=Bacteroides thetaiotaomicron (strain ATCC 29148 / DSM 2079 / JCM 5827 / CCUG 10774 / NCTC 10582 / VPI-5482 / E50) OX=226186 GN=cysC PE=3 SV=1
-4.34294e-08	1	0	0	Q8A147	Q8A147	BT_3820	tr|Q8A147|Q8A147_BACTN Putative DNA polymerase III, delta subunit OS=Bacteroides thetaiotaomicron (strain ATCC 29148 / DSM 2079 / JCM 5827 / CCUG 10774 / NCTC 10582 / VPI-5482 / E50) OX=226186 GN=BT_3820 PE=4 SV=1
-4.34294e-08	1	0	0	Q8A7X1	Q8A7X1	BT_1403	tr|Q8A7X1|Q8A7X1_BACTN 1-deoxy-D-xylulose-5-phosphate synthase OS=Bacteroides thetaiotaomicron (strain ATCC 29148 / DSM 2079 / JCM 5827 / CCUG 10774 / NCTC 10582 / VPI-5482 / E50) OX=226186 GN=BT_1403 PE=3 SV=1
-4.34294e-08	1	0	0	Q8A0C1	Q8A0C1	BT_4100	tr|Q8A0C1|Q8A0C1_BACTN Putative lipoprotein OS=Bacteroides thetaiotaomicron (strain ATCC 29148 / DSM 2079 / JCM 5827 / CCUG 10774 / NCTC 10582 / VPI-5482 / E50) OX=226186 GN=BT_4100 PE=4 SV=1
-4.34294e-08	1	0	0	Q8A2C8	Q8A2C8	BT_3377	tr|Q8A2C8|Q8A2C8_BACTN Glycoside transferase family 14 OS=Bacteroides thetaiotaomicron (strain ATCC 29148 / DSM 2079 / JCM 5827 / CCUG 10774 / NCTC 10582 / VPI-5482 / E50) OX=226186 GN=BT_3377 PE=4 SV=1
-4.34294e-08	1	0	0	Q8A7F8	Q8A7F8	BT_1566	sp|Q8A7F8|QUEC_BACTN 7-cyano-7-deazaguanine synthase OS=Bacteroides thetaiotaomicron (strain ATCC 29148 / DSM 2079 / JCM 5827 / CCUG 10774 / NCTC 10582 / VPI-5482 / E50) OX=226186 GN=queC PE=3 SV=2
-4.34294e-08	1	0	0	Q8A8T1	Q8A8T1	BT_1086	tr|Q8A8T1|Q8A8T1_BACTN Putative oligopeptide transporter OS=Bacteroides thetaiotaomicron (strain ATCC 29148 / DSM 2079 / JCM 5827 / CCUG 10774 / NCTC 10582 / VPI-5482 / E50) OX=226186 GN=BT_1086 PE=4 SV=1
-4.34294e-08	1	0	0	Q8A973	Q8A973	BT_0944	tr|Q8A973|Q8A973_BACTN Acetyltransferase OS=Bacteroides thetaiotaomicron (strain ATCC 29148 / DSM 2079 / JCM 5827 / CCUG 10774 / NCTC 10582 / VPI-5482 / E50) OX=226186 GN=BT_0944 PE=4 SV=1
-4.34294e-08	1	0	0	Q8A2P5	Q8A2P5	BT_3260	tr|Q8A2P5|Q8A2P5_BACTN DNA polymerase I OS=Bacteroides thetaiotaomicron (strain ATCC 29148 / DSM 2079 / JCM 5827 / CCUG 10774 / NCTC 10582 / VPI-5482 / E50) OX=226186 GN=polA PE=3 SV=1
-4.34294e-08	1	0	0	Q8A037	Q8A037	BT_4184	tr|Q8A037|Q8A037_BACTN Phosphoglycolate phosphatase OS=Bacteroides thetaiotaomicron (strain ATCC 29148 / DSM 2079 / JCM 5827 / CCUG 10774 / NCTC 10582 / VPI-5482 / E50) OX=226186 GN=BT_4184 PE=4 SV=1
-4.34294e-08	1	0	0	Q8A5K9	Q8A5K9	BT_2230	tr|Q8A5K9|Q8A5K9_BACTN DNA polymerase III subunit alpha OS=Bacteroides thetaiotaomicron (strain ATCC 29148 / DSM 2079 / JCM 5827 / CCUG 10774 / NCTC 10582 / VPI-5482 / E50) OX=226186 GN=BT_2230 PE=4 SV=1
-4.34294e-08	1	0	0	Q8A1E6	Q8A1E6	BT_3720	tr|Q8A1E6|Q8A1E6_BACTN Aminotransferase OS=Bacteroides thetaiotaomicron (strain ATCC 29148 / DSM 2079 / JCM 5827 / CCUG 10774 / NCTC 10582 / VPI-5482 / E50) OX=226186 GN=BT_3720 PE=3 SV=1
-4.34294e-08	1	0	0	Q8AA93	Q8AA93	BT_0572	tr|Q8AA93|Q8AA93_BACTN Acetohydroxyacid synthase small subunit Related OS=Bacteroides thetaiotaomicron (strain ATCC 29148 / DSM 2079 / JCM 5827 / CCUG 10774 / NCTC 10582 / VPI-5482 / E50) OX=226186 GN=BT_0572 PE=1 SV=1
-4.34294e-08	1	0	0	Q8A9M7	Q8A9M7	BT_0788	sp|Q8A9M7|SUCC_BACTN Succinate--CoA ligase [ADP-forming] subunit beta OS=Bacteroides thetaiotaomicron (strain ATCC 29148 / DSM 2079 / JCM 5827 / CCUG 10774 / NCTC 10582 / VPI-5482 / E50) OX=226186 GN=sucC PE=3 SV=1
-4.34294e-08	1	0	0	Q89Z60	Q89Z60	BT_4517	tr|Q89Z60|Q89Z60_BACTN type I site-specific deoxyribonuclease OS=Bacteroides thetaiotaomicron (strain ATCC 29148 / DSM 2079 / JCM 5827 / CCUG 10774 / NCTC 10582 / VPI-5482 / E50) OX=226186 GN=BT_4517 PE=3 SV=1
-4.34294e-08	1	0	0	Q8A936	Q8A936	BT_0981	tr|Q8A936|Q8A936_BACTN Two-component system sensor histidine kinase/response regulator, hybrid (One component system) OS=Bacteroides thetaiotaomicron (strain ATCC 29148 / DSM 2079 / JCM 5827 / CCUG 10774 / NCTC 10582 / VPI-5482 / E50) OX=226186 GN=BT_0981
-4.34294e-08	1	0	0	Q8A1L6	Q8A1L6	BT_3645	tr|Q8A1L6|Q8A1L6_BACTN Two-component system sensor histidine kinase OS=Bacteroides thetaiotaomicron (strain ATCC 29148 / DSM 2079 / JCM 5827 / CCUG 10774 / NCTC 10582 / VPI-5482 / E50) OX=226186 GN=BT_3645 PE=4 SV=1
-4.34294e-08	1	0	0	Q8A733	Q8A733	BT_1692	sp|Q8A733|RL31B_BACTN 50S ribosomal protein L31 type B OS=Bacteroides thetaiotaomicron (strain ATCC 29148 / DSM 2079 / JCM 5827 / CCUG 10774 / NCTC 10582 / VPI-5482 / E50) OX=226186 GN=rpmE2 PE=3 SV=1
-4.34294e-08	1	0	0	Q8A2S5	Q8A2S5	BT_3230	sp|Q8A2S5|SYY_BACTN Tyrosine--tRNA ligase OS=Bacteroides thetaiotaomicron (strain ATCC 29148 / DSM 2079 / JCM 5827 / CCUG 10774 / NCTC 10582 / VPI-5482 / E50) OX=226186 GN=tyrS PE=3 SV=1
-4.34294e-08	1	0	0	Q8A9H8	Q8A9H8	BT_0837	tr|Q8A9H8|Q8A9H8_BACTN ATP-dependent protease OS=Bacteroides thetaiotaomicron (strain ATCC 29148 / DSM 2079 / JCM 5827 / CCUG 10774 / NCTC 10582 / VPI-5482 / E50) OX=226186 GN=BT_0837 PE=4 SV=1
-4.34294e-08	1	0	0	Q8A4N6	Q8A4N6	BT_2563	sp|Q8A4N6|PNP_BACTN Polyribonucleotide nucleotidyltransferase OS=Bacteroides thetaiotaomicron (strain ATCC 29148 / DSM 2079 / JCM 5827 / CCUG 10774 / NCTC 10582 / VPI-5482 / E50) OX=226186 GN=pnp PE=3 SV=1
-4.34294e-08	1	0	0	Q89Z40	Q89Z40	BT_4537	tr|Q89Z40|Q89Z40_BACTN DUF262 domain-containing protein OS=Bacteroides thetaiotaomicron (strain ATCC 29148 / DSM 2079 / JCM 5827 / CCUG 10774 / NCTC 10582 / VPI-5482 / E50) OX=226186 GN=BT_4537 PE=4 SV=1
-4.34294e-08	1	0	0	Q8A8D9	Q8A8D9	BT_1228	sp|Q8A8D9|F16PC_BACTN Fructose-1,6-bisphosphatase class 3 OS=Bacteroides thetaiotaomicron (strain ATCC 29148 / DSM 2079 / JCM 5827 / CCUG 10774 / NCTC 10582 / VPI-5482 / E50) OX=226186 GN=fbp PE=3 SV=1
-4.34294e-08	1	0	0	Q8A532	Q8A532	BT_2412	tr|Q8A532|Q8A532_BACTN Putative collagenase OS=Bacteroides thetaiotaomicron (strain ATCC 29148 / DSM 2079 / JCM 5827 / CCUG 10774 / NCTC 10582 / VPI-5482 / E50) OX=226186 GN=BT_2412 PE=4 SV=1
-4.34294e-08	1	0	0	Q8A8R5	Q8A8R5	BT_1102	sp|Q8A8R5|PFKA1_BACTN ATP-dependent 6-phosphofructokinase 1 OS=Bacteroides thetaiotaomicron (strain ATCC 29148 / DSM 2079 / JCM 5827 / CCUG 10774 / NCTC 10582 / VPI-5482 / E50) OX=226186 GN=pfkA1 PE=3 SV=1
-4.34294e-08	1	0	0	Q8A5U4	Q8A5U4	BT_2144	tr|Q8A5U4|Q8A5U4_BACTN Putative oxidoreductase OS=Bacteroides thetaiotaomicron (strain ATCC 29148 / DSM 2079 / JCM 5827 / CCUG 10774 / NCTC 10582 / VPI-5482 / E50) OX=226186 GN=BT_2144 PE=3 SV=1
-4.34294e-08	1	0	0	Q8A986	Q8A986	BT_0931	tr|Q8A986|Q8A986_BACTN DUF3800 domain-containing protein OS=Bacteroides thetaiotaomicron (strain ATCC 29148 / DSM 2079 / JCM 5827 / CCUG 10774 / NCTC 10582 / VPI-5482 / E50) OX=226186 GN=BT_0931 PE=4 SV=1
-4.34294e-08	1	0	0	Q89YN2	Q89YN2	BT_4699	tr|Q89YN2|Q89YN2_BACTN Putative hydrolase, haloacid dehalogenase-like hydrolase OS=Bacteroides thetaiotaomicron (strain ATCC 29148 / DSM 2079 / JCM 5827 / CCUG 10774 / NCTC 10582 / VPI-5482 / E50) OX=226186 GN=BT_4699 PE=4 SV=1
-4.34294e-08	1	0	0	Q8A9E2	Q8A9E2	BT_0873	tr|Q8A9E2|Q8A9E2_BACTN Putative sulfatase OS=Bacteroides thetaiotaomicron (strain ATCC 29148 / DSM 2079 / JCM 5827 / CCUG 10774 / NCTC 10582 / VPI-5482 / E50) OX=226186 GN=BT_0873 PE=4 SV=1
-4.34294e-08	1	0	0	Q8A9J3	Q8A9J3	BT_0822	tr|Q8A9J3|Q8A9J3_BACTN Putative metallo-beta-lactamase superfamily hydrolase OS=Bacteroides thetaiotaomicron (strain ATCC 29148 / DSM 2079 / JCM 5827 / CCUG 10774 / NCTC 10582 / VPI-5482 / E50) OX=226186 GN=BT_0822 PE=4 SV=1
-4.34294e-08	1	0	0	Q8A8M1	Q8A8M1	BT_1146	tr|Q8A8M1|Q8A8M1_BACTN Putative metallo-beta-lactamase OS=Bacteroides thetaiotaomicron (strain ATCC 29148 / DSM 2079 / JCM 5827 / CCUG 10774 / NCTC 10582 / VPI-5482 / E50) OX=226186 GN=BT_1146 PE=4 SV=1
-4.34294e-08	1	0	0	Q8A3E9	Q8A3E9	BT_3005	tr|Q8A3E9|Q8A3E9_BACTN DUF6493 domain-containing protein OS=Bacteroides thetaiotaomicron (strain ATCC 29148 / DSM 2079 / JCM 5827 / CCUG 10774 / NCTC 10582 / VPI-5482 / E50) OX=226186 GN=BT_3005 PE=4 SV=1
-4.34294e-08	1	0	0	Q8A5Z0	Q8A5Z0	BT_2096	tr|Q8A5Z0|Q8A5Z0_BACTN Putative transcriptional regulator OS=Bacteroides thetaiotaomicron (strain ATCC 29148 / DSM 2079 / JCM 5827 / CCUG 10774 / NCTC 10582 / VPI-5482 / E50) OX=226186 GN=BT_2096 PE=4 SV=1
-4.34294e-08	1	0	0	Q8A6Z2	Q8A6Z2	BT_1733	tr|Q8A6Z2|Q8A6Z2_BACTN Phosphoribosylformylglycinamidine synthase OS=Bacteroides thetaiotaomicron (strain ATCC 29148 / DSM 2079 / JCM 5827 / CCUG 10774 / NCTC 10582 / VPI-5482 / E50) OX=226186 GN=purL PE=3 SV=1
-4.34294e-08	1	0	0	Q8A5J7	Q8A5J7	BT_2242	sp|Q8A5J7|PYRH_BACTN Uridylate kinase OS=Bacteroides thetaiotaomicron (strain ATCC 29148 / DSM 2079 / JCM 5827 / CCUG 10774 / NCTC 10582 / VPI-5482 / E50) OX=226186 GN=pyrH PE=3 SV=1
-4.34294e-08	1	0	0	Q8A9P2	Q8A9P2	BT_0773	tr|Q8A9P2|Q8A9P2_BACTN Alpha-amylase 3 OS=Bacteroides thetaiotaomicron (strain ATCC 29148 / DSM 2079 / JCM 5827 / CCUG 10774 / NCTC 10582 / VPI-5482 / E50) OX=226186 GN=BT_0773 PE=4 SV=1
-4.34294e-08	1	0	0	Q8A014	Q8A014	BT_4207	sp|Q8A014|LPXD_BACTN UDP-3-O-acylglucosamine N-acyltransferase OS=Bacteroides thetaiotaomicron (strain ATCC 29148 / DSM 2079 / JCM 5827 / CCUG 10774 / NCTC 10582 / VPI-5482 / E50) OX=226186 GN=lpxD PE=3 SV=1
-4.34294e-08	1	0	0	Q8A2X3	Q8A2X3	BT_3182	tr|Q8A2X3|Q8A2X3_BACTN Rubrerythrin OS=Bacteroides thetaiotaomicron (strain ATCC 29148 / DSM 2079 / JCM 5827 / CCUG 10774 / NCTC 10582 / VPI-5482 / E50) OX=226186 GN=BT_3182 PE=4 SV=1
-4.34294e-08	1	0	0	Q8A5V8	Q8A5V8	BT_2128	tr|Q8A5V8|Q8A5V8_BACTN Fucose kinase OS=Bacteroides thetaiotaomicron (strain ATCC 29148 / DSM 2079 / JCM 5827 / CCUG 10774 / NCTC 10582 / VPI-5482 / E50) OX=226186 GN=BT_2128 PE=4 SV=1
-4.34294e-08	1	0	0	Q8A6G9	Q8A6G9	BT_1915	tr|Q8A6G9|Q8A6G9_BACTN Biotin carboxylase OS=Bacteroides thetaiotaomicron (strain ATCC 29148 / DSM 2079 / JCM 5827 / CCUG 10774 / NCTC 10582 / VPI-5482 / E50) OX=226186 GN=BT_1915 PE=4 SV=1
-4.34294e-08	1	0	0	Q8A460	Q8A460	BT_2743	tr|Q8A460|Q8A460_BACTN Putative aminopeptidase OS=Bacteroides thetaiotaomicron (strain ATCC 29148 / DSM 2079 / JCM 5827 / CCUG 10774 / NCTC 10582 / VPI-5482 / E50) OX=226186 GN=BT_2743 PE=3 SV=1
-4.34294e-08	1	0	0	Q8A0G4	Q8A0G4	BT_4057	tr|Q8A0G4|Q8A0G4_BACTN Two-component system sensor histidine kinase OS=Bacteroides thetaiotaomicron (strain ATCC 29148 / DSM 2079 / JCM 5827 / CCUG 10774 / NCTC 10582 / VPI-5482 / E50) OX=226186 GN=BT_4057 PE=4 SV=1
-4.34294e-08	1	0	0	Q8A017	Q8A017	BT_4204	tr|Q8A017|Q8A017_BACTN PRiA4b ORF-3-like protein OS=Bacteroides thetaiotaomicron (strain ATCC 29148 / DSM 2079 / JCM 5827 / CCUG 10774 / NCTC 10582 / VPI-5482 / E50) OX=226186 GN=BT_4204 PE=4 SV=1
-4.34294e-08	1	0	0	Q8A3F1	Q8A3F1	BT_3003	tr|Q8A3F1|Q8A3F1_BACTN Toll-Interleukin receptor OS=Bacteroides thetaiotaomicron (strain ATCC 29148 / DSM 2079 / JCM 5827 / CCUG 10774 / NCTC 10582 / VPI-5482 / E50) OX=226186 GN=BT_3003 PE=4 SV=1
-4.34294e-08	1	0	0	Q8A9I6	Q8A9I6	BT_0829	tr|Q8A9I6|Q8A9I6_BACTN UDP-glucose 6-dehydrogenase OS=Bacteroides thetaiotaomicron (strain ATCC 29148 / DSM 2079 / JCM 5827 / CCUG 10774 / NCTC 10582 / VPI-5482 / E50) OX=226186 GN=BT_0829 PE=3 SV=1
-4.34294e-08	1	0	0	Q8A8L4	Q8A8L4	BT_1153	sp|Q8A8L4|SERC_BACTN Phosphoserine aminotransferase OS=Bacteroides thetaiotaomicron (strain ATCC 29148 / DSM 2079 / JCM 5827 / CCUG 10774 / NCTC 10582 / VPI-5482 / E50) OX=226186 GN=serC PE=3 SV=1
-4.34294e-08	1	0	0	Q8A6P7	Q8A6P7	BT_1830	sp|Q8A6P7|CH10_BACTN Co-chaperonin GroES OS=Bacteroides thetaiotaomicron (strain ATCC 29148 / DSM 2079 / JCM 5827 / CCUG 10774 / NCTC 10582 / VPI-5482 / E50) OX=226186 GN=groES PE=3 SV=1
-4.34294e-08	1	0	0	Q89YH5	Q89YH5	BT_4757	tr|Q89YH5|Q89YH5_BACTN Peptidase_C25 domain-containing protein OS=Bacteroides thetaiotaomicron (strain ATCC 29148 / DSM 2079 / JCM 5827 / CCUG 10774 / NCTC 10582 / VPI-5482 / E50) OX=226186 GN=BT_4757 PE=4 SV=1
-4.34294e-08	1	0	0	Q89YS3	Q89YS3	BT_4658	tr|Q89YS3|Q89YS3_BACTN Glucuronyl hydrolase OS=Bacteroides thetaiotaomicron (strain ATCC 29148 / DSM 2079 / JCM 5827 / CCUG 10774 / NCTC 10582 / VPI-5482 / E50) OX=226186 GN=BT_4658 PE=4 SV=1
-4.34294e-08	1	0	0	Q89YX3	Q89YX3	BT_4607	tr|Q89YX3|Q89YX3_BACTN DUF1810 domain-containing protein OS=Bacteroides thetaiotaomicron (strain ATCC 29148 / DSM 2079 / JCM 5827 / CCUG 10774 / NCTC 10582 / VPI-5482 / E50) OX=226186 GN=BT_4607 PE=4 SV=1
-4.34294e-08	1	0	0	Q89YY1	Q89YY1	BT_4599	tr|Q89YY1|Q89YY1_BACTN Putative transcriptional regulator OS=Bacteroides thetaiotaomicron (strain ATCC 29148 / DSM 2079 / JCM 5827 / CCUG 10774 / NCTC 10582 / VPI-5482 / E50) OX=226186 GN=BT_4599 PE=3 SV=1
-4.34294e-08	1	0	0	Q89Z08	Q89Z08	BT_4569	tr|Q89Z08|Q89Z08_BACTN Putative transmembrane protein OS=Bacteroides thetaiotaomicron (strain ATCC 29148 / DSM 2079 / JCM 5827 / CCUG 10774 / NCTC 10582 / VPI-5482 / E50) OX=226186 GN=BT_4569 PE=4 SV=1
-4.34294e-08	1	0	0	Q89Z51	Q89Z51	BT_4526	tr|Q89Z51|Q89Z51_BACTN Metallophosphoesterase OS=Bacteroides thetaiotaomicron (strain ATCC 29148 / DSM 2079 / JCM 5827 / CCUG 10774 / NCTC 10582 / VPI-5482 / E50) OX=226186 GN=BT_4526 PE=4 SV=1
-4.34294e-08	1	0	0	Q89Z57	Q89Z57	BT_4520	tr|Q89Z57|Q89Z57_BACTN Putative type I restriction enzyme S.BthVORF4518AP OS=Bacteroides thetaiotaomicron (strain ATCC 29148 / DSM 2079 / JCM 5827 / CCUG 10774 / NCTC 10582 / VPI-5482 / E50) OX=226186 GN=BT_4520 PE=3 SV=1
-4.34294e-08	1	0	0	Q89ZN0	Q89ZN0	BT_4347	tr|Q89ZN0|Q89ZN0_BACTN RNA polymerase ECF-type sigma factor OS=Bacteroides thetaiotaomicron (strain ATCC 29148 / DSM 2079 / JCM 5827 / CCUG 10774 / NCTC 10582 / VPI-5482 / E50) OX=226186 GN=BT_4347 PE=3 SV=1
-4.34294e-08	1	0	0	Q89ZN1	Q89ZN1	BT_4346	sp|Q89ZN1|RNZ_BACTN Ribonuclease Z OS=Bacteroides thetaiotaomicron (strain ATCC 29148 / DSM 2079 / JCM 5827 / CCUG 10774 / NCTC 10582 / VPI-5482 / E50) OX=226186 GN=rnz PE=3 SV=1
-4.34294e-08	1	0	0	Q89ZN4	Q89ZN4	BT_4343	tr|Q89ZN4|Q89ZN4_BACTN Putative DNA helicase OS=Bacteroides thetaiotaomicron (strain ATCC 29148 / DSM 2079 / JCM 5827 / CCUG 10774 / NCTC 10582 / VPI-5482 / E50) OX=226186 GN=BT_4343 PE=4 SV=1
-4.34294e-08	1	0	0	Q89ZP7	Q89ZP7	BT_4329	tr|Q89ZP7|Q89ZP7_BACTN BFN domain-containing protein OS=Bacteroides thetaiotaomicron (strain ATCC 29148 / DSM 2079 / JCM 5827 / CCUG 10774 / NCTC 10582 / VPI-5482 / E50) OX=226186 GN=BT_4329 PE=4 SV=1
-4.34294e-08	1	0	0	Q89ZV7	Q89ZV7	BT_4264	sp|Q89ZV7|MSCL_BACTN Large-conductance mechanosensitive channel OS=Bacteroides thetaiotaomicron (strain ATCC 29148 / DSM 2079 / JCM 5827 / CCUG 10774 / NCTC 10582 / VPI-5482 / E50) OX=226186 GN=mscL PE=3 SV=1
-4.34294e-08	1	0	0	Q89ZW4	Q89ZW4	BT_4257	tr|Q89ZW4|Q89ZW4_BACTN Histidinol-phosphatase OS=Bacteroides thetaiotaomicron (strain ATCC 29148 / DSM 2079 / JCM 5827 / CCUG 10774 / NCTC 10582 / VPI-5482 / E50) OX=226186 GN=BT_4257 PE=3 SV=1
-4.34294e-08	1	0	0	Q8A097	Q8A097	BT_4124	tr|Q8A097|Q8A097_BACTN Two-component system sensor histidine kinase/response regulator, hybrid (One-component system) OS=Bacteroides thetaiotaomicron (strain ATCC 29148 / DSM 2079 / JCM 5827 / CCUG 10774 / NCTC 10582 / VPI-5482 / E50) OX=226186 GN=BT_4124
-4.34294e-08	1	0	0	Q8A0B0	Q8A0B0	BT_4111	tr|Q8A0B0|Q8A0B0_BACTN Two-component system sensor histidine kinase/response regulator, hybrid (One-component system) OS=Bacteroides thetaiotaomicron (strain ATCC 29148 / DSM 2079 / JCM 5827 / CCUG 10774 / NCTC 10582 / VPI-5482 / E50) OX=226186 GN=BT_4111
-4.34294e-08	1	0	0	Q8A0G1	Q8A0G1	BT_4060	tr|Q8A0G1|Q8A0G1_BACTN NADH dehydrogenase I, chain L OS=Bacteroides thetaiotaomicron (strain ATCC 29148 / DSM 2079 / JCM 5827 / CCUG 10774 / NCTC 10582 / VPI-5482 / E50) OX=226186 GN=BT_4060 PE=4 SV=1
-4.34294e-08	1	0	0	Q8A0X8	Q8A0X8	BT_3893	tr|Q8A0X8|Q8A0X8_BACTN DUF975 family protein OS=Bacteroides thetaiotaomicron (strain ATCC 29148 / DSM 2079 / JCM 5827 / CCUG 10774 / NCTC 10582 / VPI-5482 / E50) OX=226186 GN=BT_3893 PE=4 SV=1
-4.34294e-08	1	0	0	Q8A0Z5	Q8A0Z5	BT_3876	sp|Q8A0Z5|RS9_BACTN 30S ribosomal protein S9 OS=Bacteroides thetaiotaomicron (strain ATCC 29148 / DSM 2079 / JCM 5827 / CCUG 10774 / NCTC 10582 / VPI-5482 / E50) OX=226186 GN=rpsI PE=3 SV=1
-4.34294e-08	1	0	0	Q8A1D6	Q8A1D6	BT_3730	tr|Q8A1D6|Q8A1D6_BACTN Regulatory protein RecX OS=Bacteroides thetaiotaomicron (strain ATCC 29148 / DSM 2079 / JCM 5827 / CCUG 10774 / NCTC 10582 / VPI-5482 / E50) OX=226186 GN=recX PE=3 SV=1
-4.34294e-08	1	0	0	Q8A1G6	Q8A1G6	BT_3695	tr|Q8A1G6|Q8A1G6_BACTN Putative DNA repair protein OS=Bacteroides thetaiotaomicron (strain ATCC 29148 / DSM 2079 / JCM 5827 / CCUG 10774 / NCTC 10582 / VPI-5482 / E50) OX=226186 GN=BT_3695 PE=3 SV=1
-4.34294e-08	1	0	0	Q8A1J4	Q8A1J4	BT_3667	tr|Q8A1J4|Q8A1J4_BACTN Transcriptional regulator OS=Bacteroides thetaiotaomicron (strain ATCC 29148 / DSM 2079 / JCM 5827 / CCUG 10774 / NCTC 10582 / VPI-5482 / E50) OX=226186 GN=BT_3667 PE=4 SV=1
-4.34294e-08	1	0	0	Q8A1N4	Q8A1N4	BT_3625	tr|Q8A1N4|Q8A1N4_BACTN DUF4857 domain-containing protein OS=Bacteroides thetaiotaomicron (strain ATCC 29148 / DSM 2079 / JCM 5827 / CCUG 10774 / NCTC 10582 / VPI-5482 / E50) OX=226186 GN=BT_3625 PE=4 SV=1
-4.34294e-08	1	0	0	Q8A1Q0	Q8A1Q0	BT_3609	tr|Q8A1Q0|Q8A1Q0_BACTN Transcriptional regulator OS=Bacteroides thetaiotaomicron (strain ATCC 29148 / DSM 2079 / JCM 5827 / CCUG 10774 / NCTC 10582 / VPI-5482 / E50) OX=226186 GN=BT_3609 PE=4 SV=1
-4.34294e-08	1	0	0	Q8A1X0	Q8A1X0	BT_3538	tr|Q8A1X0|Q8A1X0_BACTN HTH luxR-type domain-containing protein OS=Bacteroides thetaiotaomicron (strain ATCC 29148 / DSM 2079 / JCM 5827 / CCUG 10774 / NCTC 10582 / VPI-5482 / E50) OX=226186 GN=BT_3538 PE=4 SV=1
-4.34294e-08	1	0	0	Q8A1Y7	Q8A1Y7	BT_3521	tr|Q8A1Y7|Q8A1Y7_BACTN Alpha-1,6-mannanase OS=Bacteroides thetaiotaomicron (strain ATCC 29148 / DSM 2079 / JCM 5827 / CCUG 10774 / NCTC 10582 / VPI-5482 / E50) OX=226186 GN=BT_3521 PE=4 SV=1
-4.34294e-08	1	0	0	Q8A255	Q8A255	BT_3451	sp|Q8A255|MRAY_BACTN Phospho-N-acetylmuramoyl-pentapeptide-transferase OS=Bacteroides thetaiotaomicron (strain ATCC 29148 / DSM 2079 / JCM 5827 / CCUG 10774 / NCTC 10582 / VPI-5482 / E50) OX=226186 GN=mraY PE=3 SV=1
-4.34294e-08	1	0	0	Q8A275	Q8A275	BT_3431	sp|Q8A275|RECO_BACTN DNA repair protein RecO OS=Bacteroides thetaiotaomicron (strain ATCC 29148 / DSM 2079 / JCM 5827 / CCUG 10774 / NCTC 10582 / VPI-5482 / E50) OX=226186 GN=recO PE=3 SV=1
-4.34294e-08	1	0	0	Q8A2B8	Q8A2B8	BT_3387	tr|Q8A2B8|Q8A2B8_BACTN Putative polysaccharide deacetylase OS=Bacteroides thetaiotaomicron (strain ATCC 29148 / DSM 2079 / JCM 5827 / CCUG 10774 / NCTC 10582 / VPI-5482 / E50) OX=226186 GN=BT_3387 PE=4 SV=1
-4.34294e-08	1	0	0	Q8A2C1	Q8A2C1	BT_3384	tr|Q8A2C1|Q8A2C1_BACTN Histone-like bacterial DNA-binding protein OS=Bacteroides thetaiotaomicron (strain ATCC 29148 / DSM 2079 / JCM 5827 / CCUG 10774 / NCTC 10582 / VPI-5482 / E50) OX=226186 GN=BT_3384 PE=4 SV=1
-4.34294e-08	1	0	0	Q8A2D0	Q8A2D0	BT_3375	tr|Q8A2D0|Q8A2D0_BACTN Aspartate aminotransferase OS=Bacteroides thetaiotaomicron (strain ATCC 29148 / DSM 2079 / JCM 5827 / CCUG 10774 / NCTC 10582 / VPI-5482 / E50) OX=226186 GN=BT_3375 PE=4 SV=1
-4.34294e-08	1	0	0	Q8A2D6	Q8A2D6	BT_3369	tr|Q8A2D6|Q8A2D6_BACTN Glycoside transferase family 4 OS=Bacteroides thetaiotaomicron (strain ATCC 29148 / DSM 2079 / JCM 5827 / CCUG 10774 / NCTC 10582 / VPI-5482 / E50) OX=226186 GN=BT_3369 PE=4 SV=1
-4.34294e-08	1	0	0	Q8A2D7	Q8A2D7	BT_3368	tr|Q8A2D7|Q8A2D7_BACTN Glycoside transferase family 4 OS=Bacteroides thetaiotaomicron (strain ATCC 29148 / DSM 2079 / JCM 5827 / CCUG 10774 / NCTC 10582 / VPI-5482 / E50) OX=226186 GN=BT_3368 PE=4 SV=1
-4.34294e-08	1	0	0	Q8A2E5	Q8A2E5	BT_3360	tr|Q8A2E5|Q8A2E5_BACTN Phosphoribosylglycinamide formyltransferase OS=Bacteroides thetaiotaomicron (strain ATCC 29148 / DSM 2079 / JCM 5827 / CCUG 10774 / NCTC 10582 / VPI-5482 / E50) OX=226186 GN=purN PE=3 SV=1
-4.34294e-08	1	0	0	Q8A2F7	Q8A2F7	BT_3348	tr|Q8A2F7|Q8A2F7_BACTN Putative unsaturated glucuronyl hydrolase OS=Bacteroides thetaiotaomicron (strain ATCC 29148 / DSM 2079 / JCM 5827 / CCUG 10774 / NCTC 10582 / VPI-5482 / E50) OX=226186 GN=BT_3348 PE=4 SV=1
-4.34294e-08	1	0	0	Q8A2I8	Q8A2I8	BT_3317	tr|Q8A2I8|Q8A2I8_BACTN WbqC-like protein family protein OS=Bacteroides thetaiotaomicron (strain ATCC 29148 / DSM 2079 / JCM 5827 / CCUG 10774 / NCTC 10582 / VPI-5482 / E50) OX=226186 GN=BT_3317 PE=4 SV=1
-4.34294e-08	1	0	0	Q8A2N2	Q8A2N2	BT_3273	tr|Q8A2N2|Q8A2N2_BACTN DUF4843 domain-containing protein OS=Bacteroides thetaiotaomicron (strain ATCC 29148 / DSM 2079 / JCM 5827 / CCUG 10774 / NCTC 10582 / VPI-5482 / E50) OX=226186 GN=BT_3273 PE=4 SV=1
-4.34294e-08	1	0	0	Q8A2N5	Q8A2N5	BT_3270	tr|Q8A2N5|Q8A2N5_BACTN Putative anti-sigma factor OS=Bacteroides thetaiotaomicron (strain ATCC 29148 / DSM 2079 / JCM 5827 / CCUG 10774 / NCTC 10582 / VPI-5482 / E50) OX=226186 GN=BT_3270 PE=4 SV=1
-4.34294e-08	1	0	0	Q8A2U6	Q8A2U6	BT_3209	tr|Q8A2U6|Q8A2U6_BACTN SAM dependent methyltransferase-like protein OS=Bacteroides thetaiotaomicron (strain ATCC 29148 / DSM 2079 / JCM 5827 / CCUG 10774 / NCTC 10582 / VPI-5482 / E50) OX=226186 GN=BT_3209 PE=4 SV=1
-4.34294e-08	1	0	0	Q8A2V2	Q8A2V2	BT_3203	tr|Q8A2V2|Q8A2V2_BACTN Lipoprotein OS=Bacteroides thetaiotaomicron (strain ATCC 29148 / DSM 2079 / JCM 5827 / CCUG 10774 / NCTC 10582 / VPI-5482 / E50) OX=226186 GN=BT_3203 PE=4 SV=1
-4.34294e-08	1	0	0	Q8A2W6	Q8A2W6	BT_3189	tr|Q8A2W6|Q8A2W6_BACTN Exported protein OS=Bacteroides thetaiotaomicron (strain ATCC 29148 / DSM 2079 / JCM 5827 / CCUG 10774 / NCTC 10582 / VPI-5482 / E50) OX=226186 GN=BT_3189 PE=4 SV=1
-4.34294e-08	1	0	0	Q8A342	Q8A342	BT_3113	tr|Q8A342|Q8A342_BACTN Putative transmembrane efflux protein OS=Bacteroides thetaiotaomicron (strain ATCC 29148 / DSM 2079 / JCM 5827 / CCUG 10774 / NCTC 10582 / VPI-5482 / E50) OX=226186 GN=BT_3113 PE=4 SV=1
-4.34294e-08	1	0	0	Q8A385	Q8A385	BT_3070	tr|Q8A385|Q8A385_BACTN Smf protein DNA processing chain A OS=Bacteroides thetaiotaomicron (strain ATCC 29148 / DSM 2079 / JCM 5827 / CCUG 10774 / NCTC 10582 / VPI-5482 / E50) OX=226186 GN=BT_3070 PE=3 SV=1
-4.34294e-08	1	0	0	Q8A3B1	Q8A3B1	BT_3043	tr|Q8A3B1|Q8A3B1_BACTN Putative xylanase OS=Bacteroides thetaiotaomicron (strain ATCC 29148 / DSM 2079 / JCM 5827 / CCUG 10774 / NCTC 10582 / VPI-5482 / E50) OX=226186 GN=BT_3043 PE=4 SV=1
-4.34294e-08	1	0	0	Q8A3D4	Q8A3D4	BT_3020	tr|Q8A3D4|Q8A3D4_BACTN DUF4832 domain-containing protein OS=Bacteroides thetaiotaomicron (strain ATCC 29148 / DSM 2079 / JCM 5827 / CCUG 10774 / NCTC 10582 / VPI-5482 / E50) OX=226186 GN=BT_3020 PE=4 SV=1
-4.34294e-08	1	0	0	Q8A3F4	Q8A3F4	BT_3000	tr|Q8A3F4|Q8A3F4_BACTN T5orf172 domain-containing protein OS=Bacteroides thetaiotaomicron (strain ATCC 29148 / DSM 2079 / JCM 5827 / CCUG 10774 / NCTC 10582 / VPI-5482 / E50) OX=226186 GN=BT_3000 PE=4 SV=1
-4.34294e-08	1	0	0	Q8A3L8	Q8A3L8	BT_2936	tr|Q8A3L8|Q8A3L8_BACTN Glycoside transferase family 4 OS=Bacteroides thetaiotaomicron (strain ATCC 29148 / DSM 2079 / JCM 5827 / CCUG 10774 / NCTC 10582 / VPI-5482 / E50) OX=226186 GN=BT_2936 PE=4 SV=1
-4.34294e-08	1	0	0	Q8A3L9	Q8A3L9	BT_2935	tr|Q8A3L9|Q8A3L9_BACTN Glycosyltransferase family 8 protein OS=Bacteroides thetaiotaomicron (strain ATCC 29148 / DSM 2079 / JCM 5827 / CCUG 10774 / NCTC 10582 / VPI-5482 / E50) OX=226186 GN=BT_2935 PE=4 SV=1
-4.34294e-08	1	0	0	Q8A3Q7	Q8A3Q7	BT_2897	tr|Q8A3Q7|Q8A3Q7_BACTN Two-component system sensor histidine kinase/response regulator, hybrid (One-component system) OS=Bacteroides thetaiotaomicron (strain ATCC 29148 / DSM 2079 / JCM 5827 / CCUG 10774 / NCTC 10582 / VPI-5482 / E50) OX=226186 GN=BT_2897
-4.34294e-08	1	0	0	Q8A3U4	Q8A3U4	BT_2860	tr|Q8A3U4|Q8A3U4_BACTN Two-component system sensor histidine kinase/response regulator, hybrid (One component system) OS=Bacteroides thetaiotaomicron (strain ATCC 29148 / DSM 2079 / JCM 5827 / CCUG 10774 / NCTC 10582 / VPI-5482 / E50) OX=226186 GN=BT_2860
-4.34294e-08	1	0	0	Q8A427	Q8A427	BT_2777	tr|Q8A427|Q8A427_BACTN Dynamin_N domain-containing protein OS=Bacteroides thetaiotaomicron (strain ATCC 29148 / DSM 2079 / JCM 5827 / CCUG 10774 / NCTC 10582 / VPI-5482 / E50) OX=226186 GN=BT_2777 PE=4 SV=1
-4.34294e-08	1	0	0	Q8A432	Q8A432	BT_2772	tr|Q8A432|Q8A432_BACTN PPM-type phosphatase domain-containing protein OS=Bacteroides thetaiotaomicron (strain ATCC 29148 / DSM 2079 / JCM 5827 / CCUG 10774 / NCTC 10582 / VPI-5482 / E50) OX=226186 GN=BT_2772 PE=4 SV=1
-4.34294e-08	1	0	0	Q8A435	Q8A435	BT_2769	tr|Q8A435|Q8A435_BACTN non-specific serine/threonine protein kinase OS=Bacteroides thetaiotaomicron (strain ATCC 29148 / DSM 2079 / JCM 5827 / CCUG 10774 / NCTC 10582 / VPI-5482 / E50) OX=226186 GN=BT_2769 PE=4 SV=1
-4.34294e-08	1	0	0	Q8A496	Q8A496	BT_2707	tr|Q8A496|Q8A496_BACTN Protein translocase subunit SecY OS=Bacteroides thetaiotaomicron (strain ATCC 29148 / DSM 2079 / JCM 5827 / CCUG 10774 / NCTC 10582 / VPI-5482 / E50) OX=226186 GN=secY PE=3 SV=1
-4.34294e-08	1	0	0	Q8A4E0	Q8A4E0	BT_2659	tr|Q8A4E0|Q8A4E0_BACTN DUF3868 domain-containing protein OS=Bacteroides thetaiotaomicron (strain ATCC 29148 / DSM 2079 / JCM 5827 / CCUG 10774 / NCTC 10582 / VPI-5482 / E50) OX=226186 GN=BT_2659 PE=4 SV=1
-4.34294e-08	1	0	0	Q8A4I1	Q8A4I1	BT_2618	tr|Q8A4I1|Q8A4I1_BACTN Two-component system response regulator OS=Bacteroides thetaiotaomicron (strain ATCC 29148 / DSM 2079 / JCM 5827 / CCUG 10774 / NCTC 10582 / VPI-5482 / E50) OX=226186 GN=BT_2618 PE=4 SV=1
-4.34294e-08	1	0	0	Q8A4M1	Q8A4M1	BT_2578	tr|Q8A4M1|Q8A4M1_BACTN Beta-lactamase-like protein OS=Bacteroides thetaiotaomicron (strain ATCC 29148 / DSM 2079 / JCM 5827 / CCUG 10774 / NCTC 10582 / VPI-5482 / E50) OX=226186 GN=BT_2578 PE=4 SV=1
-4.34294e-08	1	0	0	Q8A4N8	Q8A4N8	BT_2561	tr|Q8A4N8|Q8A4N8_BACTN Putative anti-sigma factor OS=Bacteroides thetaiotaomicron (strain ATCC 29148 / DSM 2079 / JCM 5827 / CCUG 10774 / NCTC 10582 / VPI-5482 / E50) OX=226186 GN=BT_2561 PE=4 SV=1
-4.34294e-08	1	0	0	Q8A4S1	Q8A4S1	BT_2526	tr|Q8A4S1|Q8A4S1_BACTN DUF4133 domain-containing protein OS=Bacteroides thetaiotaomicron (strain ATCC 29148 / DSM 2079 / JCM 5827 / CCUG 10774 / NCTC 10582 / VPI-5482 / E50) OX=226186 GN=BT_2526 PE=4 SV=1
-4.34294e-08	1	0	0	Q8A4U6	Q8A4U6	BT_2501	tr|Q8A4U6|Q8A4U6_BACTN Penicillin-binding protein OS=Bacteroides thetaiotaomicron (strain ATCC 29148 / DSM 2079 / JCM 5827 / CCUG 10774 / NCTC 10582 / VPI-5482 / E50) OX=226186 GN=BT_2501 PE=4 SV=1
-4.34294e-08	1	0	0	Q8A4W7	Q8A4W7	BT_2480	tr|Q8A4W7|Q8A4W7_BACTN Aminotransferase, class IV OS=Bacteroides thetaiotaomicron (strain ATCC 29148 / DSM 2079 / JCM 5827 / CCUG 10774 / NCTC 10582 / VPI-5482 / E50) OX=226186 GN=BT_2480 PE=4 SV=1
-4.34294e-08	1	0	0	Q8A524	Q8A524	BT_2420	tr|Q8A524|Q8A524_BACTN histidine kinase OS=Bacteroides thetaiotaomicron (strain ATCC 29148 / DSM 2079 / JCM 5827 / CCUG 10774 / NCTC 10582 / VPI-5482 / E50) OX=226186 GN=BT_2420 PE=4 SV=1
-4.34294e-08	1	0	0	Q8A527	Q8A527	BT_2417	tr|Q8A527|Q8A527_BACTN Putative permease OS=Bacteroides thetaiotaomicron (strain ATCC 29148 / DSM 2079 / JCM 5827 / CCUG 10774 / NCTC 10582 / VPI-5482 / E50) OX=226186 GN=BT_2417 PE=4 SV=1
-4.34294e-08	1	0	0	Q8A560	Q8A560	BT_2382	tr|Q8A560|Q8A560_BACTN Putative cardiolipin synthetase OS=Bacteroides thetaiotaomicron (strain ATCC 29148 / DSM 2079 / JCM 5827 / CCUG 10774 / NCTC 10582 / VPI-5482 / E50) OX=226186 GN=BT_2382 PE=4 SV=1
-4.34294e-08	1	0	0	Q8A5G3	Q8A5G3	BT_2276	tr|Q8A5G3|Q8A5G3_BACTN Putative permease OS=Bacteroides thetaiotaomicron (strain ATCC 29148 / DSM 2079 / JCM 5827 / CCUG 10774 / NCTC 10582 / VPI-5482 / E50) OX=226186 GN=BT_2276 PE=3 SV=1
-4.34294e-08	1	0	0	Q8A5J3	Q8A5J3	BT_2246	tr|Q8A5J3|Q8A5J3_BACTN RyR domain-containing protein OS=Bacteroides thetaiotaomicron (strain ATCC 29148 / DSM 2079 / JCM 5827 / CCUG 10774 / NCTC 10582 / VPI-5482 / E50) OX=226186 GN=BT_2246 PE=4 SV=1
-4.34294e-08	1	0	0	Q8A5K8	Q8A5K8	BT_2231	sp|Q8A5K8|PSD_BACTN Phosphatidylserine decarboxylase proenzyme OS=Bacteroides thetaiotaomicron (strain ATCC 29148 / DSM 2079 / JCM 5827 / CCUG 10774 / NCTC 10582 / VPI-5482 / E50) OX=226186 GN=psd PE=3 SV=1
-4.34294e-08	1	0	0	Q8A5N9	Q8A5N9	BT_2199	tr|Q8A5N9|Q8A5N9_BACTN Alpha-1,2-mannosidase OS=Bacteroides thetaiotaomicron (strain ATCC 29148 / DSM 2079 / JCM 5827 / CCUG 10774 / NCTC 10582 / VPI-5482 / E50) OX=226186 GN=BT_2199 PE=1 SV=1
-4.34294e-08	1	0	0	Q8A5Q0	Q8A5Q0	BT_2188	tr|Q8A5Q0|Q8A5Q0_BACTN Putative oxidoreductase OS=Bacteroides thetaiotaomicron (strain ATCC 29148 / DSM 2079 / JCM 5827 / CCUG 10774 / NCTC 10582 / VPI-5482 / E50) OX=226186 GN=BT_2188 PE=3 SV=1
-4.34294e-08	1	0	0	Q8A5Q4	Q8A5Q4	BT_2184	tr|Q8A5Q4|Q8A5Q4_BACTN RNA polymerase ECF-type sigma factor OS=Bacteroides thetaiotaomicron (strain ATCC 29148 / DSM 2079 / JCM 5827 / CCUG 10774 / NCTC 10582 / VPI-5482 / E50) OX=226186 GN=BT_2184 PE=3 SV=1
-4.34294e-08	1	0	0	Q8A5S9	Q8A5S9	BT_2159	tr|Q8A5S9|Q8A5S9_BACTN Putative oxidoreductase OS=Bacteroides thetaiotaomicron (strain ATCC 29148 / DSM 2079 / JCM 5827 / CCUG 10774 / NCTC 10582 / VPI-5482 / E50) OX=226186 GN=BT_2159 PE=4 SV=1
-4.34294e-08	1	0	0	Q8A5U5	Q8A5U5	BT_2143	sp|Q8A5U5|DNAA_BACTN Chromosomal replication initiator protein DnaA OS=Bacteroides thetaiotaomicron (strain ATCC 29148 / DSM 2079 / JCM 5827 / CCUG 10774 / NCTC 10582 / VPI-5482 / E50) OX=226186 GN=dnaA PE=3 SV=1
-4.34294e-08	1	0	0	Q8A5V9	Q8A5V9	BT_2127	tr|Q8A5V9|Q8A5V9_BACTN Putative beta-phosphoglucomutase OS=Bacteroides thetaiotaomicron (strain ATCC 29148 / DSM 2079 / JCM 5827 / CCUG 10774 / NCTC 10582 / VPI-5482 / E50) OX=226186 GN=BT_2127 PE=1 SV=1
-4.34294e-08	1	0	0	Q8A5Z4	Q8A5Z4	BT_2092	sp|Q8A5Z4|Y2092_BACTN Uncharacterized transporter BT_2092 OS=Bacteroides thetaiotaomicron (strain ATCC 29148 / DSM 2079 / JCM 5827 / CCUG 10774 / NCTC 10582 / VPI-5482 / E50) OX=226186 GN=BT_2092 PE=3 SV=1
-4.34294e-08	1	0	0	Q8A634	Q8A634	BT_2052	tr|Q8A634|Q8A634_BACTN Putative membrane protein OS=Bacteroides thetaiotaomicron (strain ATCC 29148 / DSM 2079 / JCM 5827 / CCUG 10774 / NCTC 10582 / VPI-5482 / E50) OX=226186 GN=BT_2052 PE=3 SV=1
-4.34294e-08	1	0	0	Q8A640	Q8A640	BT_2046	tr|Q8A640|Q8A640_BACTN Putative cardiolipin synthetase OS=Bacteroides thetaiotaomicron (strain ATCC 29148 / DSM 2079 / JCM 5827 / CCUG 10774 / NCTC 10582 / VPI-5482 / E50) OX=226186 GN=BT_2046 PE=4 SV=1
-4.34294e-08	1	0	0	Q8A642	Q8A642	BT_2044	tr|Q8A642|Q8A642_BACTN RNA polymerase sigma factor OS=Bacteroides thetaiotaomicron (strain ATCC 29148 / DSM 2079 / JCM 5827 / CCUG 10774 / NCTC 10582 / VPI-5482 / E50) OX=226186 GN=BT_2044 PE=3 SV=1
-4.34294e-08	1	0	0	Q8A653	Q8A653	BT_2033	tr|Q8A653|Q8A653_BACTN SusD homolog OS=Bacteroides thetaiotaomicron (strain ATCC 29148 / DSM 2079 / JCM 5827 / CCUG 10774 / NCTC 10582 / VPI-5482 / E50) OX=226186 GN=BT_2033 PE=1 SV=1
-4.34294e-08	1	0	0	Q8A687	Q8A687	BT_1999	tr|Q8A687|Q8A687_BACTN Anaerobic ribonucleoside-triphosphate reductase-activating protein OS=Bacteroides thetaiotaomicron (strain ATCC 29148 / DSM 2079 / JCM 5827 / CCUG 10774 / NCTC 10582 / VPI-5482 / E50) OX=226186 GN=BT_1999 PE=3 SV=1
-4.34294e-08	1	0	0	Q8A6F8	Q8A6F8	BT_1926	tr|Q8A6F8|Q8A6F8_BACTN OMP_b-brl domain-containing protein OS=Bacteroides thetaiotaomicron (strain ATCC 29148 / DSM 2079 / JCM 5827 / CCUG 10774 / NCTC 10582 / VPI-5482 / E50) OX=226186 GN=BT_1926 PE=4 SV=1
-4.34294e-08	1	0	0	Q8A6I5	Q8A6I5	BT_1899	tr|Q8A6I5|Q8A6I5_BACTN TIGR02757 family protein OS=Bacteroides thetaiotaomicron (strain ATCC 29148 / DSM 2079 / JCM 5827 / CCUG 10774 / NCTC 10582 / VPI-5482 / E50) OX=226186 GN=BT_1899 PE=4 SV=1
-4.34294e-08	1	0	0	Q8A6J3	Q8A6J3	BT_1888	tr|Q8A6J3|Q8A6J3_BACTN Transcriptional regulator, LuxR family OS=Bacteroides thetaiotaomicron (strain ATCC 29148 / DSM 2079 / JCM 5827 / CCUG 10774 / NCTC 10582 / VPI-5482 / E50) OX=226186 GN=BT_1888 PE=4 SV=1
-4.34294e-08	1	0	0	Q8A6P2	Q8A6P2	BT_1835	tr|Q8A6P2|Q8A6P2_BACTN Biotin synthase OS=Bacteroides thetaiotaomicron (strain ATCC 29148 / DSM 2079 / JCM 5827 / CCUG 10774 / NCTC 10582 / VPI-5482 / E50) OX=226186 GN=BT_1835 PE=4 SV=1
-4.34294e-08	1	0	0	Q8A6R9	Q8A6R9	BT_1807	tr|Q8A6R9|Q8A6R9_BACTN Conserved protein, with rhomboid family domain OS=Bacteroides thetaiotaomicron (strain ATCC 29148 / DSM 2079 / JCM 5827 / CCUG 10774 / NCTC 10582 / VPI-5482 / E50) OX=226186 GN=BT_1807 PE=4 SV=1
-4.34294e-08	1	0	0	Q8A6S9	Q8A6S9	BT_1797	tr|Q8A6S9|Q8A6S9_BACTN Putative transcriptional regulator OS=Bacteroides thetaiotaomicron (strain ATCC 29148 / DSM 2079 / JCM 5827 / CCUG 10774 / NCTC 10582 / VPI-5482 / E50) OX=226186 GN=BT_1797 PE=4 SV=1
-4.34294e-08	1	0	0	Q8A6X3	Q8A6X3	BT_1752	tr|Q8A6X3|Q8A6X3_BACTN DUF2029 domain-containing protein OS=Bacteroides thetaiotaomicron (strain ATCC 29148 / DSM 2079 / JCM 5827 / CCUG 10774 / NCTC 10582 / VPI-5482 / E50) OX=226186 GN=BT_1752 PE=3 SV=1
-4.34294e-08	1	0	0	Q8A6Y7	Q8A6Y7	BT_1738	tr|Q8A6Y7|Q8A6Y7_BACTN Two-component system sensor histidine kinase OS=Bacteroides thetaiotaomicron (strain ATCC 29148 / DSM 2079 / JCM 5827 / CCUG 10774 / NCTC 10582 / VPI-5482 / E50) OX=226186 GN=BT_1738 PE=4 SV=1
-4.34294e-08	1	0	0	Q8A747	Q8A747	BT_1678	tr|Q8A747|Q8A747_BACTN DUF2520 domain-containing protein OS=Bacteroides thetaiotaomicron (strain ATCC 29148 / DSM 2079 / JCM 5827 / CCUG 10774 / NCTC 10582 / VPI-5482 / E50) OX=226186 GN=BT_1678 PE=4 SV=1
-4.34294e-08	1	0	0	Q8A764	Q8A764	BT_1661	tr|Q8A764|Q8A764_BACTN Two-component system sensor histidine kinase OS=Bacteroides thetaiotaomicron (strain ATCC 29148 / DSM 2079 / JCM 5827 / CCUG 10774 / NCTC 10582 / VPI-5482 / E50) OX=226186 GN=BT_1661 PE=4 SV=1
-4.34294e-08	1	0	0	Q8A775	Q8A775	BT_1650	tr|Q8A775|Q8A775_BACTN Putative teichoic acid biosynthesis protein F OS=Bacteroides thetaiotaomicron (strain ATCC 29148 / DSM 2079 / JCM 5827 / CCUG 10774 / NCTC 10582 / VPI-5482 / E50) OX=226186 GN=BT_1650 PE=3 SV=1
-4.34294e-08	1	0	0	Q8A779	Q8A779	BT_1646	tr|Q8A779|Q8A779_BACTN Glycoside transferase family 2 OS=Bacteroides thetaiotaomicron (strain ATCC 29148 / DSM 2079 / JCM 5827 / CCUG 10774 / NCTC 10582 / VPI-5482 / E50) OX=226186 GN=BT_1646 PE=4 SV=1
-4.34294e-08	1	0	0	Q8A781;Q8A717	Q8A781		tr|Q8A781|Q8A781_BACTN Putative CPS biosynthesis glycosyltransferase OS=Bacteroides thetaiotaomicron (strain ATCC 29148 / DSM 2079 / JCM 5827 / CCUG 10774 / NCTC 10582 / VPI-5482 / E50) OX=226186 GN=BT_1644 PE=3 SV=1
-4.34294e-08	1	0	0	Q8A797;Q8A2X8	Q8A797		tr|Q8A797|Q8A797_BACTN Putative sulfatase yidJ OS=Bacteroides thetaiotaomicron (strain ATCC 29148 / DSM 2079 / JCM 5827 / CCUG 10774 / NCTC 10582 / VPI-5482 / E50) OX=226186 GN=BT_1628 PE=3 SV=1
-4.34294e-08	1	0	0	Q8A7A7	Q8A7A7	BT_1618	tr|Q8A7A7|Q8A7A7_BACTN Putative anti-sigma factor OS=Bacteroides thetaiotaomicron (strain ATCC 29148 / DSM 2079 / JCM 5827 / CCUG 10774 / NCTC 10582 / VPI-5482 / E50) OX=226186 GN=BT_1618 PE=4 SV=1
-4.34294e-08	1	0	0	Q8A7G6	Q8A7G6	BT_1558	tr|Q8A7G6|Q8A7G6_BACTN OMP_b-brl domain-containing protein OS=Bacteroides thetaiotaomicron (strain ATCC 29148 / DSM 2079 / JCM 5827 / CCUG 10774 / NCTC 10582 / VPI-5482 / E50) OX=226186 GN=BT_1558 PE=4 SV=1
-4.34294e-08	1	0	0	Q8A7K1	Q8A7K1	BT_1523	sp|Q8A7K1|PIPS_BACTN Phosphatidylinositol phosphate synthase OS=Bacteroides thetaiotaomicron (strain ATCC 29148 / DSM 2079 / JCM 5827 / CCUG 10774 / NCTC 10582 / VPI-5482 / E50) OX=226186 GN=BT_1523 PE=3 SV=1
-4.34294e-08	1	0	0	Q8A7N9	Q8A7N9	BT_1485	tr|Q8A7N9|Q8A7N9_BACTN DUF5106 domain-containing protein OS=Bacteroides thetaiotaomicron (strain ATCC 29148 / DSM 2079 / JCM 5827 / CCUG 10774 / NCTC 10582 / VPI-5482 / E50) OX=226186 GN=BT_1485 PE=4 SV=1
-4.34294e-08	1	0	0	Q8A7P1	Q8A7P1	BT_1483	tr|Q8A7P1|Q8A7P1_BACTN Two-component system sensor histidine kinase OS=Bacteroides thetaiotaomicron (strain ATCC 29148 / DSM 2079 / JCM 5827 / CCUG 10774 / NCTC 10582 / VPI-5482 / E50) OX=226186 GN=BT_1483 PE=4 SV=1
-4.34294e-08	1	0	0	Q8A7W5	Q8A7W5	BT_1409	tr|Q8A7W5|Q8A7W5_BACTN Putative homocysteine S-methyltransferase OS=Bacteroides thetaiotaomicron (strain ATCC 29148 / DSM 2079 / JCM 5827 / CCUG 10774 / NCTC 10582 / VPI-5482 / E50) OX=226186 GN=BT_1409 PE=4 SV=1
-4.34294e-08	1	0	0	Q8A7Z5	Q8A7Z5	BT_1379	sp|Q8A7Z5|HIS4_BACTN 1-(5-phosphoribosyl)-5-[(5-phosphoribosylamino)methylideneamino] imidazole-4-carboxamide isomerase OS=Bacteroides thetaiotaomicron (strain ATCC 29148 / DSM 2079 / JCM 5827 / CCUG 10774 / NCTC 10582 / VPI-5482 / E50) OX=226186 GN=hisA P
-4.34294e-08	1	0	0	Q8A826	Q8A826	BT_1348	tr|Q8A826|Q8A826_BACTN CDP-abequose synthase OS=Bacteroides thetaiotaomicron (strain ATCC 29148 / DSM 2079 / JCM 5827 / CCUG 10774 / NCTC 10582 / VPI-5482 / E50) OX=226186 GN=BT_1348 PE=4 SV=1
-4.34294e-08	1	0	0	Q8A830	Q8A830	BT_1344	tr|Q8A830|Q8A830_BACTN Glycoside transferase family 4 OS=Bacteroides thetaiotaomicron (strain ATCC 29148 / DSM 2079 / JCM 5827 / CCUG 10774 / NCTC 10582 / VPI-5482 / E50) OX=226186 GN=BT_1344 PE=4 SV=1
-4.34294e-08	1	0	0	Q8A848	Q8A848	BT_1326	tr|Q8A848|Q8A848_BACTN TPR domain-containing protein OS=Bacteroides thetaiotaomicron (strain ATCC 29148 / DSM 2079 / JCM 5827 / CCUG 10774 / NCTC 10582 / VPI-5482 / E50) OX=226186 GN=BT_1326 PE=4 SV=1
-4.34294e-08	1	0	0	Q8A868	Q8A868	BT_1306	tr|Q8A868|Q8A868_BACTN Putative ABC transporter ATP-binding protein OS=Bacteroides thetaiotaomicron (strain ATCC 29148 / DSM 2079 / JCM 5827 / CCUG 10774 / NCTC 10582 / VPI-5482 / E50) OX=226186 GN=BT_1306 PE=4 SV=1
-4.34294e-08	1	0	0	Q8A8A2	Q8A8A2	BT_1265	tr|Q8A8A2|Q8A8A2_BACTN Two-component system response regulator OS=Bacteroides thetaiotaomicron (strain ATCC 29148 / DSM 2079 / JCM 5827 / CCUG 10774 / NCTC 10582 / VPI-5482 / E50) OX=226186 GN=BT_1265 PE=4 SV=1
-4.34294e-08	1	0	0	Q8A8A3	Q8A8A3	BT_1264	tr|Q8A8A3|Q8A8A3_BACTN Two-component system sensor histidine kinase OS=Bacteroides thetaiotaomicron (strain ATCC 29148 / DSM 2079 / JCM 5827 / CCUG 10774 / NCTC 10582 / VPI-5482 / E50) OX=226186 GN=BT_1264 PE=4 SV=1
-4.34294e-08	1	0	0	Q8A8A9	Q8A8A9	BT_1258	tr|Q8A8A9|Q8A8A9_BACTN Putative acetyltransferase OS=Bacteroides thetaiotaomicron (strain ATCC 29148 / DSM 2079 / JCM 5827 / CCUG 10774 / NCTC 10582 / VPI-5482 / E50) OX=226186 GN=BT_1258 PE=4 SV=1
-4.34294e-08	1	0	0	Q8A8I6	Q8A8I6	BT_1181	tr|Q8A8I6|Q8A8I6_BACTN Glycoside transferase family 2 OS=Bacteroides thetaiotaomicron (strain ATCC 29148 / DSM 2079 / JCM 5827 / CCUG 10774 / NCTC 10582 / VPI-5482 / E50) OX=226186 GN=BT_1181 PE=4 SV=1
-4.34294e-08	1	0	0	Q8A8J2	Q8A8J2	BT_1175	tr|Q8A8J2|Q8A8J2_BACTN Glycosyltransferase family 1 protein OS=Bacteroides thetaiotaomicron (strain ATCC 29148 / DSM 2079 / JCM 5827 / CCUG 10774 / NCTC 10582 / VPI-5482 / E50) OX=226186 GN=BT_1175 PE=4 SV=1
-4.34294e-08	1	0	0	Q8A8K9	Q8A8K9	BT_1158	tr|Q8A8K9|Q8A8K9_BACTN Na(+)-translocating NADH-quinone reductase subunit C OS=Bacteroides thetaiotaomicron (strain ATCC 29148 / DSM 2079 / JCM 5827 / CCUG 10774 / NCTC 10582 / VPI-5482 / E50) OX=226186 GN=nqrC PE=3 SV=1
-4.34294e-08	1	0	0	Q8A8Q8	Q8A8Q8	BT_1109	tr|Q8A8Q8|Q8A8Q8_BACTN Ferritin OS=Bacteroides thetaiotaomicron (strain ATCC 29148 / DSM 2079 / JCM 5827 / CCUG 10774 / NCTC 10582 / VPI-5482 / E50) OX=226186 GN=BT_1109 PE=3 SV=1
-4.34294e-08	1	0	0	Q8A8R8	Q8A8R8	BT_1099	tr|Q8A8R8|Q8A8R8_BACTN Putative arginase OS=Bacteroides thetaiotaomicron (strain ATCC 29148 / DSM 2079 / JCM 5827 / CCUG 10774 / NCTC 10582 / VPI-5482 / E50) OX=226186 GN=BT_1099 PE=4 SV=1
-4.34294e-08	1	0	0	Q8A8U6	Q8A8U6	BT_1071	tr|Q8A8U6|Q8A8U6_BACTN N-acetyltransferase domain-containing protein OS=Bacteroides thetaiotaomicron (strain ATCC 29148 / DSM 2079 / JCM 5827 / CCUG 10774 / NCTC 10582 / VPI-5482 / E50) OX=226186 GN=BT_1071 PE=4 SV=1
-4.34294e-08	1	0	0	Q8A8W6	Q8A8W6	BT_1051	tr|Q8A8W6|Q8A8W6_BACTN Beta-hexosaminidase OS=Bacteroides thetaiotaomicron (strain ATCC 29148 / DSM 2079 / JCM 5827 / CCUG 10774 / NCTC 10582 / VPI-5482 / E50) OX=226186 GN=BT_1051 PE=3 SV=1
-4.34294e-08	1	0	0	Q8A945	Q8A945	BT_0972	sp|Q8A945|KDSR_BACTN 3-ketodihydrosphingosine reductase OS=Bacteroides thetaiotaomicron (strain ATCC 29148 / DSM 2079 / JCM 5827 / CCUG 10774 / NCTC 10582 / VPI-5482 / E50) OX=226186 GN=kdsr PE=1 SV=1
-4.34294e-08	1	0	0	Q8A952	Q8A952	BT_0965	tr|Q8A952|Q8A952_BACTN Putative anti-sigma factor OS=Bacteroides thetaiotaomicron (strain ATCC 29148 / DSM 2079 / JCM 5827 / CCUG 10774 / NCTC 10582 / VPI-5482 / E50) OX=226186 GN=BT_0965 PE=4 SV=1
-4.34294e-08	1	0	0	Q8A971	Q8A971	BT_0946	tr|Q8A971|Q8A971_BACTN DUF3883 domain-containing protein OS=Bacteroides thetaiotaomicron (strain ATCC 29148 / DSM 2079 / JCM 5827 / CCUG 10774 / NCTC 10582 / VPI-5482 / E50) OX=226186 GN=BT_0946 PE=4 SV=1
-4.34294e-08	1	0	0	Q8A972	Q8A972	BT_0945	tr|Q8A972|Q8A972_BACTN Transcriptional regulator OS=Bacteroides thetaiotaomicron (strain ATCC 29148 / DSM 2079 / JCM 5827 / CCUG 10774 / NCTC 10582 / VPI-5482 / E50) OX=226186 GN=BT_0945 PE=4 SV=1
-4.34294e-08	1	0	0	Q8A990	Q8A990	BT_0927	tr|Q8A990|Q8A990_BACTN Two-component system sensor histidine kinase OS=Bacteroides thetaiotaomicron (strain ATCC 29148 / DSM 2079 / JCM 5827 / CCUG 10774 / NCTC 10582 / VPI-5482 / E50) OX=226186 GN=BT_0927 PE=4 SV=1
-4.34294e-08	1	0	0	Q8A9F9	Q8A9F9	BT_0856	tr|Q8A9F9|Q8A9F9_BACTN Two-component system response regulator OS=Bacteroides thetaiotaomicron (strain ATCC 29148 / DSM 2079 / JCM 5827 / CCUG 10774 / NCTC 10582 / VPI-5482 / E50) OX=226186 GN=BT_0856 PE=4 SV=1
-4.34294e-08	1	0	0	Q8A9I5	Q8A9I5	BT_0830	tr|Q8A9I5|Q8A9I5_BACTN Putative lipoprotein OS=Bacteroides thetaiotaomicron (strain ATCC 29148 / DSM 2079 / JCM 5827 / CCUG 10774 / NCTC 10582 / VPI-5482 / E50) OX=226186 GN=BT_0830 PE=4 SV=1
-4.34294e-08	1	0	0	Q8A9K1	Q8A9K1	BT_0814	tr|Q8A9K1|Q8A9K1_BACTN Omp85 domain-containing protein OS=Bacteroides thetaiotaomicron (strain ATCC 29148 / DSM 2079 / JCM 5827 / CCUG 10774 / NCTC 10582 / VPI-5482 / E50) OX=226186 GN=BT_0814 PE=4 SV=1
-4.34294e-08	1	0	0	Q8A9M4	Q8A9M4	BT_0791	tr|Q8A9M4|Q8A9M4_BACTN NUDIX hydrolase OS=Bacteroides thetaiotaomicron (strain ATCC 29148 / DSM 2079 / JCM 5827 / CCUG 10774 / NCTC 10582 / VPI-5482 / E50) OX=226186 GN=BT_0791 PE=4 SV=1
-4.34294e-08	1	0	0	Q8A9Q7	Q8A9Q7	BT_0758	tr|Q8A9Q7|Q8A9Q7_BACTN Acetyltransferase OS=Bacteroides thetaiotaomicron (strain ATCC 29148 / DSM 2079 / JCM 5827 / CCUG 10774 / NCTC 10582 / VPI-5482 / E50) OX=226186 GN=BT_0758 PE=4 SV=1
-4.34294e-08	1	0	0	Q8A9T3	Q8A9T3	BT_0732	tr|Q8A9T3|Q8A9T3_BACTN Two-component system response regulator OS=Bacteroides thetaiotaomicron (strain ATCC 29148 / DSM 2079 / JCM 5827 / CCUG 10774 / NCTC 10582 / VPI-5482 / E50) OX=226186 GN=BT_0732 PE=4 SV=1
-4.34294e-08	1	0	0	Q8AA34	Q8AA34	BT_0631	tr|Q8AA34|Q8AA34_BACTN C_GCAxxG_C_C family protein OS=Bacteroides thetaiotaomicron (strain ATCC 29148 / DSM 2079 / JCM 5827 / CCUG 10774 / NCTC 10582 / VPI-5482 / E50) OX=226186 GN=BT_0631 PE=4 SV=1
-4.34294e-08	1	0	0	Q8AA54	Q8AA54	BT_0611	tr|Q8AA54|Q8AA54_BACTN Glycosyltransferase OS=Bacteroides thetaiotaomicron (strain ATCC 29148 / DSM 2079 / JCM 5827 / CCUG 10774 / NCTC 10582 / VPI-5482 / E50) OX=226186 GN=BT_0611 PE=3 SV=1
-4.34294e-08	1	0	0	Q8AA61	Q8AA61	BT_0604	tr|Q8AA61|Q8AA61_BACTN Putative coenzyme F420-reducing hydrogenase OS=Bacteroides thetaiotaomicron (strain ATCC 29148 / DSM 2079 / JCM 5827 / CCUG 10774 / NCTC 10582 / VPI-5482 / E50) OX=226186 GN=BT_0604 PE=4 SV=1
-4.34294e-08	1	0	0	Q8AAF5	Q8AAF5	BT_0510	tr|Q8AAF5|Q8AAF5_BACTN Putative heme biosynthesis protein OS=Bacteroides thetaiotaomicron (strain ATCC 29148 / DSM 2079 / JCM 5827 / CCUG 10774 / NCTC 10582 / VPI-5482 / E50) OX=226186 GN=BT_0510 PE=4 SV=1
-4.34294e-08	1	0	0	Q8AAF6	Q8AAF6	BT_0509	tr|Q8AAF6|Q8AAF6_BACTN ABC transporter ATP-binding/transmembrane protein OS=Bacteroides thetaiotaomicron (strain ATCC 29148 / DSM 2079 / JCM 5827 / CCUG 10774 / NCTC 10582 / VPI-5482 / E50) OX=226186 GN=BT_0509 PE=4 SV=1
-4.34294e-08	1	0	0	Q8AAS4	Q8AAS4	BT_0390	tr|Q8AAS4|Q8AAS4_BACTN Putative O-antigen export protein OS=Bacteroides thetaiotaomicron (strain ATCC 29148 / DSM 2079 / JCM 5827 / CCUG 10774 / NCTC 10582 / VPI-5482 / E50) OX=226186 GN=BT_0390 PE=4 SV=1
-4.34294e-08	1	0	0	Q8AAS5	Q8AAS5	BT_0389	tr|Q8AAS5|Q8AAS5_BACTN Putative galactoside acetyltransferase OS=Bacteroides thetaiotaomicron (strain ATCC 29148 / DSM 2079 / JCM 5827 / CCUG 10774 / NCTC 10582 / VPI-5482 / E50) OX=226186 GN=BT_0389 PE=4 SV=1
-4.34294e-08	1	0	0	Q8AAS6	Q8AAS6	BT_0388	tr|Q8AAS6|Q8AAS6_BACTN Galactoside O-acetyltransferase OS=Bacteroides thetaiotaomicron (strain ATCC 29148 / DSM 2079 / JCM 5827 / CCUG 10774 / NCTC 10582 / VPI-5482 / E50) OX=226186 GN=BT_0388 PE=4 SV=1
-4.34294e-08	1	0	0	Q8AAY6	Q8AAY6	BT_0326	tr|Q8AAY6|Q8AAY6_BACTN Putative RNA polymerase ECF-type sigma factor OS=Bacteroides thetaiotaomicron (strain ATCC 29148 / DSM 2079 / JCM 5827 / CCUG 10774 / NCTC 10582 / VPI-5482 / E50) OX=226186 GN=BT_0326 PE=3 SV=1
-4.34294e-08	1	0	0	Q8AB07	Q8AB07	BT_0305	tr|Q8AB07|Q8AB07_BACTN Putative aminoglycoside efflux pump (Acriflavine resistance protein) OS=Bacteroides thetaiotaomicron (strain ATCC 29148 / DSM 2079 / JCM 5827 / CCUG 10774 / NCTC 10582 / VPI-5482 / E50) OX=226186 GN=BT_0305 PE=3 SV=1
-4.34294e-08	1	0	0	Q8AB62	Q8AB62	BT_0249	tr|Q8AB62|Q8AB62_BACTN 5-methyltetrahydrofolate--homocysteine methyltransferase or methionine synthase OS=Bacteroides thetaiotaomicron (strain ATCC 29148 / DSM 2079 / JCM 5827 / CCUG 10774 / NCTC 10582 / VPI-5482 / E50) OX=226186 GN=BT_0249 PE=4 SV=1
-4.34294e-08	1	0	0	Q8AB65	Q8AB65	BT_0246	tr|Q8AB65|Q8AB65_BACTN Putative integral membrane protein, with calcineurin-like phosphoesterase domain OS=Bacteroides thetaiotaomicron (strain ATCC 29148 / DSM 2079 / JCM 5827 / CCUG 10774 / NCTC 10582 / VPI-5482 / E50) OX=226186 GN=BT_0246 PE=4 SV=1
-4.34294e-08	1	0	0	Q8AB69	Q8AB69	BT_0242	tr|Q8AB69|Q8AB69_BACTN Putative polysaccharide deacetylase OS=Bacteroides thetaiotaomicron (strain ATCC 29148 / DSM 2079 / JCM 5827 / CCUG 10774 / NCTC 10582 / VPI-5482 / E50) OX=226186 GN=BT_0242 PE=4 SV=1
-4.34294e-08	1	0	0	Q8AB71	Q8AB71	BT_0240	tr|Q8AB71|Q8AB71_BACTN TPR-repeat-containing protein OS=Bacteroides thetaiotaomicron (strain ATCC 29148 / DSM 2079 / JCM 5827 / CCUG 10774 / NCTC 10582 / VPI-5482 / E50) OX=226186 GN=BT_0240 PE=4 SV=1
-4.34294e-08	1	0	0	Q8ABI5	Q8ABI5	BT_0125	tr|Q8ABI5|Q8ABI5_BACTN NADH:ubiquinone oxidoreductase subunit OS=Bacteroides thetaiotaomicron (strain ATCC 29148 / DSM 2079 / JCM 5827 / CCUG 10774 / NCTC 10582 / VPI-5482 / E50) OX=226186 GN=BT_0125 PE=3 SV=1
-4.34294e-08	1	0	0	Q8ABI6	Q8ABI6	BT_0124	tr|Q8ABI6|Q8ABI6_BACTN NADH:ubiquinone oxidoreductase subunit OS=Bacteroides thetaiotaomicron (strain ATCC 29148 / DSM 2079 / JCM 5827 / CCUG 10774 / NCTC 10582 / VPI-5482 / E50) OX=226186 GN=BT_0124 PE=4 SV=1
-4.34294e-08	1	0	0	Q8ABV2	Q8ABV2	BT_0008	tr|Q8ABV2|Q8ABV2_BACTN GCN5-related N-acetyltransferase OS=Bacteroides thetaiotaomicron (strain ATCC 29148 / DSM 2079 / JCM 5827 / CCUG 10774 / NCTC 10582 / VPI-5482 / E50) OX=226186 GN=BT_0008 PE=4 SV=1
-4.34294e-08	1	0	0	Q8ABZ0	Q8ABZ0		tr|Q8ABZ0|Q8ABZ0_BACTN Mobilization protein C OS=Bacteroides thetaiotaomicron (strain ATCC 29148 / DSM 2079 / JCM 5827 / CCUG 10774 / NCTC 10582 / VPI-5482 / E50) OX=226186 GN=BT_p548208 PE=3 SV=1
-4.34294e-08	1	0	0	Q8A4P6	Q8A4P6	BT_2551	tr|Q8A4P6|Q8A4P6_BACTN Phosphate butyryltransferase OS=Bacteroides thetaiotaomicron (strain ATCC 29148 / DSM 2079 / JCM 5827 / CCUG 10774 / NCTC 10582 / VPI-5482 / E50) OX=226186 GN=BT_2551 PE=3 SV=1
-4.34294e-08	1	0	0	Q8A9P5	Q8A9P5	BT_0770	tr|Q8A9P5|Q8A9P5_BACTN YhcH/YjgK/YiaL family protein OS=Bacteroides thetaiotaomicron (strain ATCC 29148 / DSM 2079 / JCM 5827 / CCUG 10774 / NCTC 10582 / VPI-5482 / E50) OX=226186 GN=BT_0770 PE=4 SV=1
-4.34294e-08	1	0	0	Q89YZ8	Q89YZ8	BT_4582	tr|Q89YZ8|Q89YZ8_BACTN Amidophosphoribosyltransferase OS=Bacteroides thetaiotaomicron (strain ATCC 29148 / DSM 2079 / JCM 5827 / CCUG 10774 / NCTC 10582 / VPI-5482 / E50) OX=226186 GN=BT_4582 PE=3 SV=1
-4.34294e-08	1	0	0	Q8A5W4	Q8A5W4	BT_2122	sp|Q8A5W4|SYK_BACTN Lysine--tRNA ligase OS=Bacteroides thetaiotaomicron (strain ATCC 29148 / DSM 2079 / JCM 5827 / CCUG 10774 / NCTC 10582 / VPI-5482 / E50) OX=226186 GN=lysS PE=3 SV=1
-4.34294e-08	1	0	0	Q8A2P9	Q8A2P9	BT_3256	tr|Q8A2P9|Q8A2P9_BACTN serine O-acetyltransferase OS=Bacteroides thetaiotaomicron (strain ATCC 29148 / DSM 2079 / JCM 5827 / CCUG 10774 / NCTC 10582 / VPI-5482 / E50) OX=226186 GN=BT_3256 PE=3 SV=1
-4.34294e-08	1	0	0	Q8A2K0	Q8A2K0	BT_3305	tr|Q8A2K0|Q8A2K0_BACTN Fructokinase OS=Bacteroides thetaiotaomicron (strain ATCC 29148 / DSM 2079 / JCM 5827 / CCUG 10774 / NCTC 10582 / VPI-5482 / E50) OX=226186 GN=BT_3305 PE=4 SV=1
-4.34294e-08	1	0	0	Q8A2W0	Q8A2W0	BT_3195	sp|Q8A2W0|MIAB_BACTN tRNA-2-methylthio-N(6)-dimethylallyladenosine synthase OS=Bacteroides thetaiotaomicron (strain ATCC 29148 / DSM 2079 / JCM 5827 / CCUG 10774 / NCTC 10582 / VPI-5482 / E50) OX=226186 GN=miaB PE=3 SV=1
-4.34294e-08	1	0	0	Q8A929	Q8A929	BT_0988	tr|Q8A929|Q8A929_BACTN Magnesium-transporting ATPase, P-type 1 OS=Bacteroides thetaiotaomicron (strain ATCC 29148 / DSM 2079 / JCM 5827 / CCUG 10774 / NCTC 10582 / VPI-5482 / E50) OX=226186 GN=BT_0988 PE=3 SV=1
-4.34294e-08	1	0	0	Q8A6R7	Q8A6R7	BT_1809	tr|Q8A6R7|Q8A6R7_BACTN Conserved protein, with weak BamHI domain OS=Bacteroides thetaiotaomicron (strain ATCC 29148 / DSM 2079 / JCM 5827 / CCUG 10774 / NCTC 10582 / VPI-5482 / E50) OX=226186 GN=BT_1809 PE=4 SV=1
-4.34294e-08	1	0	0	Q8A7J6	Q8A7J6	BT_1528	tr|Q8A7J6|Q8A7J6_BACTN histidine kinase OS=Bacteroides thetaiotaomicron (strain ATCC 29148 / DSM 2079 / JCM 5827 / CCUG 10774 / NCTC 10582 / VPI-5482 / E50) OX=226186 GN=BT_1528 PE=4 SV=1
-4.34294e-08	1	0	0	Q8A880	Q8A880	BT_1294	tr|Q8A880|Q8A880_BACTN Glycogen [starch] synthase, glycosyltransferase OS=Bacteroides thetaiotaomicron (strain ATCC 29148 / DSM 2079 / JCM 5827 / CCUG 10774 / NCTC 10582 / VPI-5482 / E50) OX=226186 GN=BT_1294 PE=4 SV=1
-4.34294e-08	1	0	0	Q8A9U7	Q8A9U7	BT_0718	sp|Q8A9U7|ATPA_BACTN ATP synthase subunit alpha OS=Bacteroides thetaiotaomicron (strain ATCC 29148 / DSM 2079 / JCM 5827 / CCUG 10774 / NCTC 10582 / VPI-5482 / E50) OX=226186 GN=atpA PE=3 SV=1
-4.34294e-08	1	0	0	Q8A164	Q8A164	BT_3803	tr|Q8A164|Q8A164_BACTN Putative zinc protease OS=Bacteroides thetaiotaomicron (strain ATCC 29148 / DSM 2079 / JCM 5827 / CCUG 10774 / NCTC 10582 / VPI-5482 / E50) OX=226186 GN=BT_3803 PE=4 SV=1
-4.34294e-08	1	0	0	Q8A8E3	Q8A8E3	BT_1224	tr|Q8A8E3|Q8A8E3_BACTN GDP-mannose 4,6-dehydratase OS=Bacteroides thetaiotaomicron (strain ATCC 29148 / DSM 2079 / JCM 5827 / CCUG 10774 / NCTC 10582 / VPI-5482 / E50) OX=226186 GN=gmd PE=3 SV=1
-4.34294e-08	1	0	0	Q89YZ2	Q89YZ2	BT_4588	sp|Q89YZ2|PTH_BACTN Peptidyl-tRNA hydrolase OS=Bacteroides thetaiotaomicron (strain ATCC 29148 / DSM 2079 / JCM 5827 / CCUG 10774 / NCTC 10582 / VPI-5482 / E50) OX=226186 GN=pth PE=3 SV=1
-4.34294e-08	1	0	0	Q8A7H6	Q8A7H6	BT_1548	tr|Q8A7H6|Q8A7H6_BACTN Phosphoglucomutase phosphomannomutase OS=Bacteroides thetaiotaomicron (strain ATCC 29148 / DSM 2079 / JCM 5827 / CCUG 10774 / NCTC 10582 / VPI-5482 / E50) OX=226186 GN=BT_1548 PE=3 SV=1
-4.34294e-08	1	0	0	Q89Z68	Q89Z68	BT_4509	tr|Q89Z68|Q89Z68_BACTN HEPN domain-containing protein OS=Bacteroides thetaiotaomicron (strain ATCC 29148 / DSM 2079 / JCM 5827 / CCUG 10774 / NCTC 10582 / VPI-5482 / E50) OX=226186 GN=BT_4509 PE=4 SV=1
-4.34294e-08	1	0	0	Q8A2C9	Q8A2C9	BT_3376	tr|Q8A2C9|Q8A2C9_BACTN Nucleotide sugar transaminase OS=Bacteroides thetaiotaomicron (strain ATCC 29148 / DSM 2079 / JCM 5827 / CCUG 10774 / NCTC 10582 / VPI-5482 / E50) OX=226186 GN=BT_3376 PE=3 SV=1
-4.34294e-08	1	0	0	Q8A2W2	Q8A2W2	BT_3193	tr|Q8A2W2|Q8A2W2_BACTN Putative coenzyme A transferase OS=Bacteroides thetaiotaomicron (strain ATCC 29148 / DSM 2079 / JCM 5827 / CCUG 10774 / NCTC 10582 / VPI-5482 / E50) OX=226186 GN=BT_3193 PE=3 SV=1
-4.34294e-08	1	0	0	Q8AA28	Q8AA28	BT_0637	tr|Q8AA28|Q8AA28_BACTN DNA recombination protein rmuC-like protein OS=Bacteroides thetaiotaomicron (strain ATCC 29148 / DSM 2079 / JCM 5827 / CCUG 10774 / NCTC 10582 / VPI-5482 / E50) OX=226186 GN=BT_0637 PE=3 SV=1
-4.34294e-08	1	0	0	Q8A684	Q8A684	BT_2002	sp|Q8A684|DXR_BACTN 1-deoxy-D-xylulose 5-phosphate reductoisomerase OS=Bacteroides thetaiotaomicron (strain ATCC 29148 / DSM 2079 / JCM 5827 / CCUG 10774 / NCTC 10582 / VPI-5482 / E50) OX=226186 GN=dxr PE=3 SV=1
-4.34294e-08	1	0	0	Q8A303	Q8A303	BT_3152	tr|Q8A303|Q8A303_BACTN ATP-dependent DNA helicase OS=Bacteroides thetaiotaomicron (strain ATCC 29148 / DSM 2079 / JCM 5827 / CCUG 10774 / NCTC 10582 / VPI-5482 / E50) OX=226186 GN=BT_3152 PE=4 SV=1
-4.34294e-08	1	0	0	Q8A9C2	Q8A9C2	BT_0893	sp|Q8A9C2|TRMD_BACTN tRNA (guanine-N(1)-)-methyltransferase OS=Bacteroides thetaiotaomicron (strain ATCC 29148 / DSM 2079 / JCM 5827 / CCUG 10774 / NCTC 10582 / VPI-5482 / E50) OX=226186 GN=trmD PE=3 SV=1
-4.34294e-08	1	0	0	Q8A997	Q8A997	BT_0920	sp|Q8A997|TSAD_BACTN tRNA N6-adenosine threonylcarbamoyltransferase OS=Bacteroides thetaiotaomicron (strain ATCC 29148 / DSM 2079 / JCM 5827 / CCUG 10774 / NCTC 10582 / VPI-5482 / E50) OX=226186 GN=tsaD PE=3 SV=1
-4.34294e-08	1	0	0	Q8A810	Q8A810	BT_1364	tr|Q8A810|Q8A810_BACTN Beta sliding clamp OS=Bacteroides thetaiotaomicron (strain ATCC 29148 / DSM 2079 / JCM 5827 / CCUG 10774 / NCTC 10582 / VPI-5482 / E50) OX=226186 GN=BT_1364 PE=3 SV=1
-4.34294e-08	1	0	0	Q8A644	Q8A644	BT_2042	tr|Q8A644|Q8A644_BACTN tRNA and rRNA cytosine-C5-methylase OS=Bacteroides thetaiotaomicron (strain ATCC 29148 / DSM 2079 / JCM 5827 / CCUG 10774 / NCTC 10582 / VPI-5482 / E50) OX=226186 GN=BT_2042 PE=3 SV=1
-4.34294e-08	1	0	0	Q8A8E2	Q8A8E2	BT_1225	tr|Q8A8E2|Q8A8E2_BACTN GDP-L-fucose synthase OS=Bacteroides thetaiotaomicron (strain ATCC 29148 / DSM 2079 / JCM 5827 / CCUG 10774 / NCTC 10582 / VPI-5482 / E50) OX=226186 GN=fcl PE=3 SV=1
-4.34294e-08	1	0	0	Q8A988	Q8A988	BT_0929	sp|Q8A988|SYP_BACTN Proline--tRNA ligase OS=Bacteroides thetaiotaomicron (strain ATCC 29148 / DSM 2079 / JCM 5827 / CCUG 10774 / NCTC 10582 / VPI-5482 / E50) OX=226186 GN=proS PE=3 SV=1
-4.34294e-08	1	0	0	Q8AAS8	Q8AAS8	BT_0386	tr|Q8AAS8|Q8AAS8_BACTN Putative F420H2-dehydrogenase OS=Bacteroides thetaiotaomicron (strain ATCC 29148 / DSM 2079 / JCM 5827 / CCUG 10774 / NCTC 10582 / VPI-5482 / E50) OX=226186 GN=BT_0386 PE=4 SV=1
-4.34294e-08	1	0	0	Q8A9S9	Q8A9S9	BT_0736	sp|Q8A9S9|Y736_BACTN Uncharacterized transporter BT_0736 OS=Bacteroides thetaiotaomicron (strain ATCC 29148 / DSM 2079 / JCM 5827 / CCUG 10774 / NCTC 10582 / VPI-5482 / E50) OX=226186 GN=BT_0736 PE=3 SV=1
-4.34294e-08	1	0	0	Q8A3N0	Q8A3N0	BT_2924	tr|Q8A3N0|Q8A3N0_BACTN Acetyl-CoA synthetase OS=Bacteroides thetaiotaomicron (strain ATCC 29148 / DSM 2079 / JCM 5827 / CCUG 10774 / NCTC 10582 / VPI-5482 / E50) OX=226186 GN=BT_2924 PE=4 SV=1
-4.34294e-08	1	0	0	Q8A6W2	Q8A6W2	BT_1764	tr|Q8A6W2|Q8A6W2_BACTN Aldose 1-epimerase family protein OS=Bacteroides thetaiotaomicron (strain ATCC 29148 / DSM 2079 / JCM 5827 / CCUG 10774 / NCTC 10582 / VPI-5482 / E50) OX=226186 GN=BT_1764 PE=4 SV=1
-4.34294e-08	1	0	0	Q8A6G1	Q8A6G1	BT_1923	tr|Q8A6G1|Q8A6G1_BACTN O-acetylhomoserine (Thiol)-lyase OS=Bacteroides thetaiotaomicron (strain ATCC 29148 / DSM 2079 / JCM 5827 / CCUG 10774 / NCTC 10582 / VPI-5482 / E50) OX=226186 GN=BT_1923 PE=3 SV=1
-4.34294e-08	1	0	0	Q8A0C3	Q8A0C3	BT_4098	tr|Q8A0C3|Q8A0C3_BACTN Trk system potassium uptake protein TrkA OS=Bacteroides thetaiotaomicron (strain ATCC 29148 / DSM 2079 / JCM 5827 / CCUG 10774 / NCTC 10582 / VPI-5482 / E50) OX=226186 GN=BT_4098 PE=4 SV=1
-4.34294e-08	1	0	0	Q8A382	Q8A382	BT_3073	tr|Q8A382|Q8A382_BACTN tRNA-dihydrouridine synthase OS=Bacteroides thetaiotaomicron (strain ATCC 29148 / DSM 2079 / JCM 5827 / CCUG 10774 / NCTC 10582 / VPI-5482 / E50) OX=226186 GN=BT_3073 PE=3 SV=1
-4.34294e-08	1	0	0	Q8A9J9	Q8A9J9	BT_0816	tr|Q8A9J9|Q8A9J9_BACTN DoxX-like protein OS=Bacteroides thetaiotaomicron (strain ATCC 29148 / DSM 2079 / JCM 5827 / CCUG 10774 / NCTC 10582 / VPI-5482 / E50) OX=226186 GN=BT_0816 PE=4 SV=1
-4.34294e-08	1	0	0	Q8A0W0	Q8A0W0	BT_3911	sp|Q8A0W0|MDH_BACTN Malate dehydrogenase OS=Bacteroides thetaiotaomicron (strain ATCC 29148 / DSM 2079 / JCM 5827 / CCUG 10774 / NCTC 10582 / VPI-5482 / E50) OX=226186 GN=mdh PE=3 SV=1
-4.34294e-08	1	0	0	Q8A753	Q8A753	BT_1672	sp|Q8A753|PGK_BACTN Phosphoglycerate kinase OS=Bacteroides thetaiotaomicron (strain ATCC 29148 / DSM 2079 / JCM 5827 / CCUG 10774 / NCTC 10582 / VPI-5482 / E50) OX=226186 GN=pgk PE=3 SV=1
-4.34294e-08	1	0	0	Q89ZK7	Q89ZK7	BT_4370	tr|Q89ZK7|Q89ZK7_BACTN Putative hemolysin OS=Bacteroides thetaiotaomicron (strain ATCC 29148 / DSM 2079 / JCM 5827 / CCUG 10774 / NCTC 10582 / VPI-5482 / E50) OX=226186 GN=BT_4370 PE=4 SV=1
-4.34294e-08	1	0	0	Q89Z39	Q89Z39	BT_4538	tr|Q89Z39|Q89Z39_BACTN site-specific DNA-methyltransferase (adenine-specific) OS=Bacteroides thetaiotaomicron (strain ATCC 29148 / DSM 2079 / JCM 5827 / CCUG 10774 / NCTC 10582 / VPI-5482 / E50) OX=226186 GN=BT_4538 PE=4 SV=1
-4.34294e-08	1	0	0	Q8A4B0	Q8A4B0	BT_2693	tr|Q8A4B0|Q8A4B0_BACTN glutamate formimidoyltransferase OS=Bacteroides thetaiotaomicron (strain ATCC 29148 / DSM 2079 / JCM 5827 / CCUG 10774 / NCTC 10582 / VPI-5482 / E50) OX=226186 GN=BT_2693 PE=4 SV=1
-4.34294e-08	1	0	0	Q8A8U0	Q8A8U0	BT_1077	tr|Q8A8U0|Q8A8U0_BACTN Putative aspartate aminotransferase OS=Bacteroides thetaiotaomicron (strain ATCC 29148 / DSM 2079 / JCM 5827 / CCUG 10774 / NCTC 10582 / VPI-5482 / E50) OX=226186 GN=BT_1077 PE=4 SV=1
-4.34294e-08	1	0	0	Q8A247	Q8A247	BT_3459	tr|Q8A247|Q8A247_BACTN Hemolysin A OS=Bacteroides thetaiotaomicron (strain ATCC 29148 / DSM 2079 / JCM 5827 / CCUG 10774 / NCTC 10582 / VPI-5482 / E50) OX=226186 GN=BT_3459 PE=4 SV=1
-4.34294e-08	1	0	0	Q8A5S8	Q8A5S8	BT_2160	tr|Q8A5S8|Q8A5S8_BACTN Putative regulatory protein OS=Bacteroides thetaiotaomicron (strain ATCC 29148 / DSM 2079 / JCM 5827 / CCUG 10774 / NCTC 10582 / VPI-5482 / E50) OX=226186 GN=BT_2160 PE=4 SV=1
-4.34294e-08	1	0	0	Q8AAH7	Q8AAH7	BT_0488	tr|Q8AAH7|Q8AAH7_BACTN 2-dehydro-3-deoxygluconokinase OS=Bacteroides thetaiotaomicron (strain ATCC 29148 / DSM 2079 / JCM 5827 / CCUG 10774 / NCTC 10582 / VPI-5482 / E50) OX=226186 GN=BT_0488 PE=4 SV=1
-4.34294e-08	1	0	0	Q8A8I4	Q8A8I4	BT_1183	tr|Q8A8I4|Q8A8I4_BACTN Two-component system sensor histidine kinase/response regulator, hybrid (One component system) OS=Bacteroides thetaiotaomicron (strain ATCC 29148 / DSM 2079 / JCM 5827 / CCUG 10774 / NCTC 10582 / VPI-5482 / E50) OX=226186 GN=BT_1183
-4.34294e-08	1	0	0	Q8A8W3	Q8A8W3	BT_1054	tr|Q8A8W3|Q8A8W3_BACTN DNA helicase OS=Bacteroides thetaiotaomicron (strain ATCC 29148 / DSM 2079 / JCM 5827 / CCUG 10774 / NCTC 10582 / VPI-5482 / E50) OX=226186 GN=BT_1054 PE=4 SV=1
-4.34294e-08	1	0	0	Q8A136	Q8A136	BT_3835	tr|Q8A136|Q8A136_BACTN GTPase Era OS=Bacteroides thetaiotaomicron (strain ATCC 29148 / DSM 2079 / JCM 5827 / CCUG 10774 / NCTC 10582 / VPI-5482 / E50) OX=226186 GN=era PE=3 SV=1
-4.34294e-08	1	0	0	Q8A4S6	Q8A4S6	BT_2521	tr|Q8A4S6|Q8A4S6_BACTN RNA polymerase sigma-54 OS=Bacteroides thetaiotaomicron (strain ATCC 29148 / DSM 2079 / JCM 5827 / CCUG 10774 / NCTC 10582 / VPI-5482 / E50) OX=226186 GN=BT_2521 PE=3 SV=1
-4.34294e-08	1	0	0	Q8A9B8	Q8A9B8	BT_0897	sp|Q8A9B8|HTPG_BACTN Chaperone protein HtpG OS=Bacteroides thetaiotaomicron (strain ATCC 29148 / DSM 2079 / JCM 5827 / CCUG 10774 / NCTC 10582 / VPI-5482 / E50) OX=226186 GN=htpG PE=3 SV=1
-4.34294e-08	1	0	0	Q8A9J0	Q8A9J0	BT_0825	sp|Q8A9J0|UXAB_BACTN Altronate oxidoreductase OS=Bacteroides thetaiotaomicron (strain ATCC 29148 / DSM 2079 / JCM 5827 / CCUG 10774 / NCTC 10582 / VPI-5482 / E50) OX=226186 GN=uxaB PE=3 SV=1
-4.34294e-08	1	0	0	Q89ZG5	Q89ZG5	BT_4412	tr|Q89ZG5|Q89ZG5_BACTN Transglutaminase-like protein OS=Bacteroides thetaiotaomicron (strain ATCC 29148 / DSM 2079 / JCM 5827 / CCUG 10774 / NCTC 10582 / VPI-5482 / E50) OX=226186 GN=BT_4412 PE=4 SV=1
-4.34294e-08	1	0	0	Q8A6D4	Q8A6D4	BT_1950	tr|Q8A6D4|Q8A6D4_BACTN Fe3+ ABC transporter, ATP-binding protein OS=Bacteroides thetaiotaomicron (strain ATCC 29148 / DSM 2079 / JCM 5827 / CCUG 10774 / NCTC 10582 / VPI-5482 / E50) OX=226186 GN=BT_1950 PE=4 SV=1
-4.34294e-08	1	0	0	Q8A6L6	Q8A6L6	BT_1861	tr|Q8A6L6|Q8A6L6_BACTN 2-isopropylmalate synthase OS=Bacteroides thetaiotaomicron (strain ATCC 29148 / DSM 2079 / JCM 5827 / CCUG 10774 / NCTC 10582 / VPI-5482 / E50) OX=226186 GN=leuA PE=3 SV=1
-4.34294e-08	1	0	0	Q89ZQ5	Q89ZQ5	BT_4321	tr|Q89ZQ5|Q89ZQ5_BACTN 3-deoxy-8-phosphooctulonate synthase OS=Bacteroides thetaiotaomicron (strain ATCC 29148 / DSM 2079 / JCM 5827 / CCUG 10774 / NCTC 10582 / VPI-5482 / E50) OX=226186 GN=BT_4321 PE=3 SV=1
-4.34294e-08	1	0	0	Q8A1M1	Q8A1M1	BT_3640	sp|Q8A1M1|LOLD_BACTN Lipoprotein-releasing system ATP-binding protein LolD OS=Bacteroides thetaiotaomicron (strain ATCC 29148 / DSM 2079 / JCM 5827 / CCUG 10774 / NCTC 10582 / VPI-5482 / E50) OX=226186 GN=lolD PE=3 SV=1
-4.34294e-08	1	0	0	Q8A418	Q8A418	BT_2786	sp|Q8A418|RS15_BACTN 30S ribosomal protein S15 OS=Bacteroides thetaiotaomicron (strain ATCC 29148 / DSM 2079 / JCM 5827 / CCUG 10774 / NCTC 10582 / VPI-5482 / E50) OX=226186 GN=rpsO PE=3 SV=1
-4.34294e-08	1	0	0	Q8A241	Q8A241	BT_3465	tr|Q8A241|Q8A241_BACTN Two-component system sensor histidine kinase/response regulator, hybrid (One-component system) OS=Bacteroides thetaiotaomicron (strain ATCC 29148 / DSM 2079 / JCM 5827 / CCUG 10774 / NCTC 10582 / VPI-5482 / E50) OX=226186 GN=BT_3465
-4.34294e-08	1	0	0	Q8A461	Q8A461	BT_2742	tr|Q8A461|Q8A461_BACTN Tyrosine recombinase XerC OS=Bacteroides thetaiotaomicron (strain ATCC 29148 / DSM 2079 / JCM 5827 / CCUG 10774 / NCTC 10582 / VPI-5482 / E50) OX=226186 GN=xerC PE=3 SV=1
-4.34294e-08	1	0	0	Q8A467	Q8A467	BT_2736	tr|Q8A467|Q8A467_BACTN 50S ribosomal protein L10 OS=Bacteroides thetaiotaomicron (strain ATCC 29148 / DSM 2079 / JCM 5827 / CCUG 10774 / NCTC 10582 / VPI-5482 / E50) OX=226186 GN=BT_2736 PE=3 SV=1
-4.34294e-08	1	0	0	Q8ABZ2	Q8ABZ2		tr|Q8ABZ2|Q8ABZ2_BACTN Mobilization protein A-like protein OS=Bacteroides thetaiotaomicron (strain ATCC 29148 / DSM 2079 / JCM 5827 / CCUG 10774 / NCTC 10582 / VPI-5482 / E50) OX=226186 GN=BT_p548206 PE=4 SV=1
-4.34294e-08	1	0	0	Q8A1G9	Q8A1G9	BT_3692	tr|Q8A1G9|Q8A1G9_BACTN phosphate acetyltransferase OS=Bacteroides thetaiotaomicron (strain ATCC 29148 / DSM 2079 / JCM 5827 / CCUG 10774 / NCTC 10582 / VPI-5482 / E50) OX=226186 GN=BT_3692 PE=3 SV=1
-4.34294e-08	1	0	0	Q8A9U4	Q8A9U4	BT_0721	tr|Q8A9U4|Q8A9U4_BACTN DNA repair and recombination protein, putative helicase OS=Bacteroides thetaiotaomicron (strain ATCC 29148 / DSM 2079 / JCM 5827 / CCUG 10774 / NCTC 10582 / VPI-5482 / E50) OX=226186 GN=BT_0721 PE=4 SV=1
-4.34294e-08	1	0	0	Q8A5W2	Q8A5W2	BT_2124	sp|Q8A5W2|G6PI_BACTN Glucose-6-phosphate isomerase OS=Bacteroides thetaiotaomicron (strain ATCC 29148 / DSM 2079 / JCM 5827 / CCUG 10774 / NCTC 10582 / VPI-5482 / E50) OX=226186 GN=pgi PE=1 SV=1
-4.34294e-08	1	0	0	Q8A812	Q8A812	BT_1362	tr|Q8A812|Q8A812_BACTN Coenzyme A biosynthesis bifunctional protein CoaBC OS=Bacteroides thetaiotaomicron (strain ATCC 29148 / DSM 2079 / JCM 5827 / CCUG 10774 / NCTC 10582 / VPI-5482 / E50) OX=226186 GN=coaBC PE=3 SV=1
-4.34294e-08	1	0	0	Q8A8I1	Q8A8I1	BT_1186	tr|Q8A8I1|Q8A8I1_BACTN Energy-dependent translational throttle protein EttA OS=Bacteroides thetaiotaomicron (strain ATCC 29148 / DSM 2079 / JCM 5827 / CCUG 10774 / NCTC 10582 / VPI-5482 / E50) OX=226186 GN=ettA PE=3 SV=1
-4.34294e-08	1	0	0	Q8A6P1	Q8A6P1	BT_1836	tr|Q8A6P1|Q8A6P1_BACTN Thiamine biosynthesis protein ThiH OS=Bacteroides thetaiotaomicron (strain ATCC 29148 / DSM 2079 / JCM 5827 / CCUG 10774 / NCTC 10582 / VPI-5482 / E50) OX=226186 GN=BT_1836 PE=4 SV=1
-4.34294e-08	1	0	0	Q8A6Z6	Q8A6Z6	BT_1729	tr|Q8A6Z6|Q8A6Z6_BACTN Peptide chain release factor 3 OS=Bacteroides thetaiotaomicron (strain ATCC 29148 / DSM 2079 / JCM 5827 / CCUG 10774 / NCTC 10582 / VPI-5482 / E50) OX=226186 GN=prfC PE=3 SV=1
-4.34294e-08	1	0	0	Q89YY0	Q89YY0	BT_4600	tr|Q89YY0|Q89YY0_BACTN AAA-ATPase_like domain-containing protein OS=Bacteroides thetaiotaomicron (strain ATCC 29148 / DSM 2079 / JCM 5827 / CCUG 10774 / NCTC 10582 / VPI-5482 / E50) OX=226186 GN=BT_4600 PE=4 SV=1
-4.34294e-08	1	0	0	Q8A9U8	Q8A9U8	BT_0717	sp|Q8A9U8|ATPD_BACTN ATP synthase subunit delta OS=Bacteroides thetaiotaomicron (strain ATCC 29148 / DSM 2079 / JCM 5827 / CCUG 10774 / NCTC 10582 / VPI-5482 / E50) OX=226186 GN=atpH PE=3 SV=1
-4.34294e-08	1	0	0	Q8A1N7	Q8A1N7	BT_3622	tr|Q8A1N7|Q8A1N7_BACTN Glycoside transferase family 2 OS=Bacteroides thetaiotaomicron (strain ATCC 29148 / DSM 2079 / JCM 5827 / CCUG 10774 / NCTC 10582 / VPI-5482 / E50) OX=226186 GN=BT_3622 PE=4 SV=1
-4.34294e-08	1	0	0	Q8AB01	Q8AB01	BT_0311	tr|Q8AB01|Q8AB01_BACTN Dihydrolipoamide acetyltransferase component of pyruvate dehydrogenase complex OS=Bacteroides thetaiotaomicron (strain ATCC 29148 / DSM 2079 / JCM 5827 / CCUG 10774 / NCTC 10582 / VPI-5482 / E50) OX=226186 GN=BT_0311 PE=3 SV=1
-4.34294e-08	1	0	0	Q8A4N7	Q8A4N7	BT_2562	tr|Q8A4N7|Q8A4N7_BACTN Putative RNA polymerase ECF-type sigma factor OS=Bacteroides thetaiotaomicron (strain ATCC 29148 / DSM 2079 / JCM 5827 / CCUG 10774 / NCTC 10582 / VPI-5482 / E50) OX=226186 GN=BT_2562 PE=4 SV=1
-4.34294e-08	1	0	0	Q8A798	Q8A798	BT_1627	tr|Q8A798|Q8A798_BACTN Beta-hexosaminidase OS=Bacteroides thetaiotaomicron (strain ATCC 29148 / DSM 2079 / JCM 5827 / CCUG 10774 / NCTC 10582 / VPI-5482 / E50) OX=226186 GN=BT_1627 PE=3 SV=1
-4.34294e-08	1	0	0	Q89ZR6	Q89ZR6	BT_4310	tr|Q89ZR6|Q89ZR6_BACTN NADPH-dependent glutamate synthase small chain OS=Bacteroides thetaiotaomicron (strain ATCC 29148 / DSM 2079 / JCM 5827 / CCUG 10774 / NCTC 10582 / VPI-5482 / E50) OX=226186 GN=BT_4310 PE=4 SV=1
-4.34294e-08	1	0	0	Q8A813	Q8A813	BT_1361	tr|Q8A813|Q8A813_BACTN DNA repair protein RecN OS=Bacteroides thetaiotaomicron (strain ATCC 29148 / DSM 2079 / JCM 5827 / CCUG 10774 / NCTC 10582 / VPI-5482 / E50) OX=226186 GN=BT_1361 PE=3 SV=1
-4.34294e-08	1	0	0	Q8A127	Q8A127	BT_3844	tr|Q8A127|Q8A127_BACTN DNA helicase OS=Bacteroides thetaiotaomicron (strain ATCC 29148 / DSM 2079 / JCM 5827 / CCUG 10774 / NCTC 10582 / VPI-5482 / E50) OX=226186 GN=BT_3844 PE=3 SV=1
-4.34294e-08	1	0	0	Q8A2F0	Q8A2F0	BT_3355	tr|Q8A2F0|Q8A2F0_BACTN Putative auxin-regulated protein OS=Bacteroides thetaiotaomicron (strain ATCC 29148 / DSM 2079 / JCM 5827 / CCUG 10774 / NCTC 10582 / VPI-5482 / E50) OX=226186 GN=BT_3355 PE=4 SV=1
-4.34294e-08	1	0	0	Q8A259	Q8A259	BT_3447	tr|Q8A259|Q8A259_BACTN UDP-N-acetylmuramate--L-alanine ligase OS=Bacteroides thetaiotaomicron (strain ATCC 29148 / DSM 2079 / JCM 5827 / CCUG 10774 / NCTC 10582 / VPI-5482 / E50) OX=226186 GN=murC PE=3 SV=1
-4.34294e-08	1	0	0	Q8A769	Q8A769	BT_1656	tr|Q8A769|Q8A769_BACTN Putative transcriptional regulator OS=Bacteroides thetaiotaomicron (strain ATCC 29148 / DSM 2079 / JCM 5827 / CCUG 10774 / NCTC 10582 / VPI-5482 / E50) OX=226186 GN=BT_1656 PE=4 SV=1
-4.34294e-08	1	0	0	Q8A5I8	Q8A5I8	BT_2251	tr|Q8A5I8|Q8A5I8_BACTN Putative membrane fusion protein OS=Bacteroides thetaiotaomicron (strain ATCC 29148 / DSM 2079 / JCM 5827 / CCUG 10774 / NCTC 10582 / VPI-5482 / E50) OX=226186 GN=BT_2251 PE=3 SV=1
-4.34294e-08	1	0	0	Q89ZP2	Q89ZP2	BT_4334	tr|Q89ZP2|Q89ZP2_BACTN FtsK/SpoIIIE family protein OS=Bacteroides thetaiotaomicron (strain ATCC 29148 / DSM 2079 / JCM 5827 / CCUG 10774 / NCTC 10582 / VPI-5482 / E50) OX=226186 GN=BT_4334 PE=3 SV=1
-4.34294e-08	1	0	0	Q8A2H1	Q8A2H1	BT_3334	tr|Q8A2H1|Q8A2H1_BACTN Two-component system sensor histidine kinase/response regulator, hybrid (One-component system) OS=Bacteroides thetaiotaomicron (strain ATCC 29148 / DSM 2079 / JCM 5827 / CCUG 10774 / NCTC 10582 / VPI-5482 / E50) OX=226186 GN=BT_3334
-4.34294e-08	1	0	0	Q8AA78	Q8AA78	BT_0587	tr|Q8AA78|Q8AA78_BACTN Prolyl oligopeptidase family protein OS=Bacteroides thetaiotaomicron (strain ATCC 29148 / DSM 2079 / JCM 5827 / CCUG 10774 / NCTC 10582 / VPI-5482 / E50) OX=226186 GN=BT_0587 PE=3 SV=1
-4.34294e-08	1	0	0	Q8A3H9	Q8A3H9	BT_2975	sp|Q8A3H9|NPD_BACTN NAD-dependent protein deacylase OS=Bacteroides thetaiotaomicron (strain ATCC 29148 / DSM 2079 / JCM 5827 / CCUG 10774 / NCTC 10582 / VPI-5482 / E50) OX=226186 GN=cobB PE=3 SV=1
-4.34294e-08	1	0	0	Q89ZG0	Q89ZG0	BT_4417	sp|Q89ZG0|RNY_BACTN Ribonuclease Y OS=Bacteroides thetaiotaomicron (strain ATCC 29148 / DSM 2079 / JCM 5827 / CCUG 10774 / NCTC 10582 / VPI-5482 / E50) OX=226186 GN=rny PE=3 SV=1
-4.34294e-08	1	0	0	Q8A4T4	Q8A4T4	BT_2513	tr|Q8A4T4|Q8A4T4_BACTN Fido domain-containing protein OS=Bacteroides thetaiotaomicron (strain ATCC 29148 / DSM 2079 / JCM 5827 / CCUG 10774 / NCTC 10582 / VPI-5482 / E50) OX=226186 GN=BT_2513 PE=1 SV=1
-4.34294e-08	1	0	0	Q8A015	Q8A015	BT_4206	sp|Q8A015|LPXZ_BACTN Bifunctional enzyme LpxC/FabZ OS=Bacteroides thetaiotaomicron (strain ATCC 29148 / DSM 2079 / JCM 5827 / CCUG 10774 / NCTC 10582 / VPI-5482 / E50) OX=226186 GN=lpxC/fabZ PE=3 SV=1
-4.34294e-08	1	0	0	Q8A8V7	Q8A8V7	BT_1060	tr|Q8A8V7|Q8A8V7_BACTN BetR domain-containing protein OS=Bacteroides thetaiotaomicron (strain ATCC 29148 / DSM 2079 / JCM 5827 / CCUG 10774 / NCTC 10582 / VPI-5482 / E50) OX=226186 GN=BT_1060 PE=4 SV=1
-4.34294e-08	1	0	0	Q8A9D7	Q8A9D7	BT_0878	tr|Q8A9D7|Q8A9D7_BACTN ABC transporter, ATP-binding protein OS=Bacteroides thetaiotaomicron (strain ATCC 29148 / DSM 2079 / JCM 5827 / CCUG 10774 / NCTC 10582 / VPI-5482 / E50) OX=226186 GN=BT_0878 PE=4 SV=1
-4.34294e-08	1	0	0	Q8A6L9	Q8A6L9	BT_1858	tr|Q8A6L9|Q8A6L9_BACTN 2-isopropylmalate synthase OS=Bacteroides thetaiotaomicron (strain ATCC 29148 / DSM 2079 / JCM 5827 / CCUG 10774 / NCTC 10582 / VPI-5482 / E50) OX=226186 GN=BT_1858 PE=3 SV=1
-4.34294e-08	1	0	0	Q89ZK2	Q89ZK2	BT_4375	tr|Q89ZK2|Q89ZK2_BACTN Transcriptional regulator OS=Bacteroides thetaiotaomicron (strain ATCC 29148 / DSM 2079 / JCM 5827 / CCUG 10774 / NCTC 10582 / VPI-5482 / E50) OX=226186 GN=BT_4375 PE=4 SV=1
-4.34294e-08	1	0	0	Q8ABC6	Q8ABC6	BT_0184	tr|Q8ABC6|Q8ABC6_BACTN Uridine kinase OS=Bacteroides thetaiotaomicron (strain ATCC 29148 / DSM 2079 / JCM 5827 / CCUG 10774 / NCTC 10582 / VPI-5482 / E50) OX=226186 GN=udk PE=3 SV=1
-4.34294e-08	1	0	0	Q8A3L6	Q8A3L6	BT_2938	tr|Q8A3L6|Q8A3L6_BACTN Glycoside transferase family 4 OS=Bacteroides thetaiotaomicron (strain ATCC 29148 / DSM 2079 / JCM 5827 / CCUG 10774 / NCTC 10582 / VPI-5482 / E50) OX=226186 GN=BT_2938 PE=4 SV=1
-4.34294e-08	1	0	0	Q8A383	Q8A383	BT_3072	tr|Q8A383|Q8A383_BACTN Collagenase OS=Bacteroides thetaiotaomicron (strain ATCC 29148 / DSM 2079 / JCM 5827 / CCUG 10774 / NCTC 10582 / VPI-5482 / E50) OX=226186 GN=BT_3072 PE=4 SV=1
-4.34294e-08	1	0	0	Q8A6B3	Q8A6B3	BT_1972	tr|Q8A6B3|Q8A6B3_BACTN Phosphoenolpyruvate synthase/pyruvate phosphate dikinase OS=Bacteroides thetaiotaomicron (strain ATCC 29148 / DSM 2079 / JCM 5827 / CCUG 10774 / NCTC 10582 / VPI-5482 / E50) OX=226186 GN=BT_1972 PE=4 SV=1
-4.34294e-08	1	0	0	Q8A1G8	Q8A1G8	BT_3693	sp|Q8A1G8|ACKA_BACTN Acetate kinase OS=Bacteroides thetaiotaomicron (strain ATCC 29148 / DSM 2079 / JCM 5827 / CCUG 10774 / NCTC 10582 / VPI-5482 / E50) OX=226186 GN=ackA PE=3 SV=1
-4.34294e-08	1	0	0	Q8A9S7	Q8A9S7	BT_0738	sp|Q8A9S7|GLYA_BACTN Serine hydroxymethyltransferase OS=Bacteroides thetaiotaomicron (strain ATCC 29148 / DSM 2079 / JCM 5827 / CCUG 10774 / NCTC 10582 / VPI-5482 / E50) OX=226186 GN=glyA PE=3 SV=1
-4.34294e-08	1	0	0	Q8A2T6	Q8A2T6	BT_3219	sp|Q8A2T6|METK_BACTN S-adenosylmethionine synthase OS=Bacteroides thetaiotaomicron (strain ATCC 29148 / DSM 2079 / JCM 5827 / CCUG 10774 / NCTC 10582 / VPI-5482 / E50) OX=226186 GN=metK PE=3 SV=1
-4.34294e-08	1	0	0	Q8A6N7	Q8A6N7	BT_1840	sp|Q8A6N7|SYH_BACTN Histidine--tRNA ligase OS=Bacteroides thetaiotaomicron (strain ATCC 29148 / DSM 2079 / JCM 5827 / CCUG 10774 / NCTC 10582 / VPI-5482 / E50) OX=226186 GN=hisS PE=3 SV=1
-4.34294e-08	1	0	0	Q8A6L8	Q8A6L8	BT_1859	tr|Q8A6L8|Q8A6L8_BACTN 3-isopropylmalate dehydratase OS=Bacteroides thetaiotaomicron (strain ATCC 29148 / DSM 2079 / JCM 5827 / CCUG 10774 / NCTC 10582 / VPI-5482 / E50) OX=226186 GN=BT_1859 PE=3 SV=1
-4.34294e-08	1	0	0	Q8A1P8	Q8A1P8	BT_3611	tr|Q8A1P8|Q8A1P8_BACTN Glycine--tRNA ligase OS=Bacteroides thetaiotaomicron (strain ATCC 29148 / DSM 2079 / JCM 5827 / CCUG 10774 / NCTC 10582 / VPI-5482 / E50) OX=226186 GN=glyQS PE=3 SV=1
-4.34294e-08	1	0	0	Q8ABE6	Q8ABE6	BT_0164	tr|Q8ABE6|Q8ABE6_BACTN Putative outer membrane protein, alpha-2-macroglobulin-like protein OS=Bacteroides thetaiotaomicron (strain ATCC 29148 / DSM 2079 / JCM 5827 / CCUG 10774 / NCTC 10582 / VPI-5482 / E50) OX=226186 GN=BT_0164 PE=3 SV=1
-4.34294e-08	1	0	0	Q8A5W8	Q8A5W8	BT_2118	tr|Q8A5W8|Q8A5W8_BACTN Transporter, AcrB/D/F family OS=Bacteroides thetaiotaomicron (strain ATCC 29148 / DSM 2079 / JCM 5827 / CCUG 10774 / NCTC 10582 / VPI-5482 / E50) OX=226186 GN=BT_2118 PE=4 SV=1
-4.34294e-08	1	0	0	Q8A7I7	Q8A7I7	BT_1537	tr|Q8A7I7|Q8A7I7_BACTN Putative NADH dehydrogenase OS=Bacteroides thetaiotaomicron (strain ATCC 29148 / DSM 2079 / JCM 5827 / CCUG 10774 / NCTC 10582 / VPI-5482 / E50) OX=226186 GN=BT_1537 PE=3 SV=1
-4.34294e-08	1	0	0	Q8A287	Q8A287	BT_3419	sp|Q8A287|GPMI_BACTN 2,3-bisphosphoglycerate-independent phosphoglycerate mutase OS=Bacteroides thetaiotaomicron (strain ATCC 29148 / DSM 2079 / JCM 5827 / CCUG 10774 / NCTC 10582 / VPI-5482 / E50) OX=226186 GN=gpmI PE=3 SV=1
-4.34294e-08	1	0	0	Q8A1D5	Q8A1D5	BT_3731	sp|Q8A1D5|PYRE_BACTN Orotate phosphoribosyltransferase OS=Bacteroides thetaiotaomicron (strain ATCC 29148 / DSM 2079 / JCM 5827 / CCUG 10774 / NCTC 10582 / VPI-5482 / E50) OX=226186 GN=pyrE PE=3 SV=1
-4.34294e-08	1	0	0	Q8A1F5	Q8A1F5	BT_3711	tr|Q8A1F5|Q8A1F5_BACTN PASTA domain-containing protein OS=Bacteroides thetaiotaomicron (strain ATCC 29148 / DSM 2079 / JCM 5827 / CCUG 10774 / NCTC 10582 / VPI-5482 / E50) OX=226186 GN=BT_3711 PE=4 SV=1
-4.34294e-08	1	0	0	Q8A0H6	Q8A0H6	BT_4045	tr|Q8A0H6|Q8A0H6_BACTN Aminoacyl-histidine dipeptidase OS=Bacteroides thetaiotaomicron (strain ATCC 29148 / DSM 2079 / JCM 5827 / CCUG 10774 / NCTC 10582 / VPI-5482 / E50) OX=226186 GN=BT_4045 PE=4 SV=1
-4.34294e-08	1	0	0	Q8A4M2	Q8A4M2	BT_2577	tr|Q8A4M2|Q8A4M2_BACTN Peptidase, trypsin-like serine and cysteine OS=Bacteroides thetaiotaomicron (strain ATCC 29148 / DSM 2079 / JCM 5827 / CCUG 10774 / NCTC 10582 / VPI-5482 / E50) OX=226186 GN=BT_2577 PE=4 SV=1
-4.34294e-08	1	0	0	Q8A9X5	Q8A9X5	BT_0690	tr|Q8A9X5|Q8A9X5_BACTN Two-component system response regulator OS=Bacteroides thetaiotaomicron (strain ATCC 29148 / DSM 2079 / JCM 5827 / CCUG 10774 / NCTC 10582 / VPI-5482 / E50) OX=226186 GN=BT_0690 PE=4 SV=1
-4.34294e-08	1	0	0	Q8A9E4	Q8A9E4	BT_0871	tr|Q8A9E4|Q8A9E4_BACTN Diacylglycerol kinase-like, catalytic region OS=Bacteroides thetaiotaomicron (strain ATCC 29148 / DSM 2079 / JCM 5827 / CCUG 10774 / NCTC 10582 / VPI-5482 / E50) OX=226186 GN=BT_0871 PE=4 SV=1
-4.34294e-08	1	0	0	Q8A7N2	Q8A7N2	BT_1492	tr|Q8A7N2|Q8A7N2_BACTN Tyrosine phenol-lyase OS=Bacteroides thetaiotaomicron (strain ATCC 29148 / DSM 2079 / JCM 5827 / CCUG 10774 / NCTC 10582 / VPI-5482 / E50) OX=226186 GN=BT_1492 PE=3 SV=1
-4.34294e-08	1	0	0	Q8A680	Q8A680	BT_2006	tr|Q8A680|Q8A680_BACTN DUF4290 domain-containing protein OS=Bacteroides thetaiotaomicron (strain ATCC 29148 / DSM 2079 / JCM 5827 / CCUG 10774 / NCTC 10582 / VPI-5482 / E50) OX=226186 GN=BT_2006 PE=4 SV=1
-4.34294e-08	1	0	0	Q8A5Y3	Q8A5Y3	BT_2103	tr|Q8A5Y3|Q8A5Y3_BACTN Transcriptional regulator OS=Bacteroides thetaiotaomicron (strain ATCC 29148 / DSM 2079 / JCM 5827 / CCUG 10774 / NCTC 10582 / VPI-5482 / E50) OX=226186 GN=BT_2103 PE=4 SV=1
-4.34294e-08	1	0	0	Q8AAW5	Q8AAW5	BT_0347	tr|Q8AAW5|Q8AAW5_BACTN Transketolase OS=Bacteroides thetaiotaomicron (strain ATCC 29148 / DSM 2079 / JCM 5827 / CCUG 10774 / NCTC 10582 / VPI-5482 / E50) OX=226186 GN=BT_0347 PE=3 SV=1
-4.34294e-08	1	0	0	Q8A801	Q8A801	BT_1373	tr|Q8A801|Q8A801_BACTN Ferritin OS=Bacteroides thetaiotaomicron (strain ATCC 29148 / DSM 2079 / JCM 5827 / CCUG 10774 / NCTC 10582 / VPI-5482 / E50) OX=226186 GN=BT_1373 PE=3 SV=1
-4.34294e-08	1	0	0	Q8A9N4	Q8A9N4	BT_0781	tr|Q8A9N4|Q8A9N4_BACTN DUF169 domain-containing protein OS=Bacteroides thetaiotaomicron (strain ATCC 29148 / DSM 2079 / JCM 5827 / CCUG 10774 / NCTC 10582 / VPI-5482 / E50) OX=226186 GN=BT_0781 PE=4 SV=1
-4.34294e-08	1	0	0	Q89ZK6	Q89ZK6	BT_4371	tr|Q89ZK6|Q89ZK6_BACTN Peptidyl-prolyl cis-trans isomerase OS=Bacteroides thetaiotaomicron (strain ATCC 29148 / DSM 2079 / JCM 5827 / CCUG 10774 / NCTC 10582 / VPI-5482 / E50) OX=226186 GN=BT_4371 PE=4 SV=1
-4.34294e-08	1	0	0	Q8A9B1	Q8A9B1	BT_0904	tr|Q8A9B1|Q8A9B1_BACTN Protein BatD OS=Bacteroides thetaiotaomicron (strain ATCC 29148 / DSM 2079 / JCM 5827 / CCUG 10774 / NCTC 10582 / VPI-5482 / E50) OX=226186 GN=BT_0904 PE=4 SV=1
-4.34294e-08	1	0	0	Q8AA33	Q8AA33	BT_0632	sp|Q8AA33|LEPA_BACTN Elongation factor 4 OS=Bacteroides thetaiotaomicron (strain ATCC 29148 / DSM 2079 / JCM 5827 / CCUG 10774 / NCTC 10582 / VPI-5482 / E50) OX=226186 GN=lepA PE=3 SV=1
-4.34294e-08	1	0	0	Q8A9H9	Q8A9H9	BT_0836	tr|Q8A9H9|Q8A9H9_BACTN endopeptidase La OS=Bacteroides thetaiotaomicron (strain ATCC 29148 / DSM 2079 / JCM 5827 / CCUG 10774 / NCTC 10582 / VPI-5482 / E50) OX=226186 GN=BT_0836 PE=3 SV=1
-4.34294e-08	1	0	0	Q8A158	Q8A158	BT_3809	tr|Q8A158|Q8A158_BACTN ABC transporter ATP-binding protein OS=Bacteroides thetaiotaomicron (strain ATCC 29148 / DSM 2079 / JCM 5827 / CCUG 10774 / NCTC 10582 / VPI-5482 / E50) OX=226186 GN=BT_3809 PE=4 SV=1
-4.34294e-08	1	0	0	Q8A1S9	Q8A1S9	BT_3579	tr|Q8A1S9|Q8A1S9_BACTN DNA topoisomerase (ATP-hydrolyzing) OS=Bacteroides thetaiotaomicron (strain ATCC 29148 / DSM 2079 / JCM 5827 / CCUG 10774 / NCTC 10582 / VPI-5482 / E50) OX=226186 GN=BT_3579 PE=4 SV=1
-4.34294e-08	1	0	0	Q89ZY5	Q89ZY5	BT_4236	tr|Q89ZY5|Q89ZY5_BACTN Two-component system sensor histidine kinase/response regulator, hybrid (One-component system) OS=Bacteroides thetaiotaomicron (strain ATCC 29148 / DSM 2079 / JCM 5827 / CCUG 10774 / NCTC 10582 / VPI-5482 / E50) OX=226186 GN=BT_4236
-4.34294e-08	1	0	0	Q8A598	Q8A598	BT_2341	tr|Q8A598|Q8A598_BACTN Nitroreductase domain-containing protein OS=Bacteroides thetaiotaomicron (strain ATCC 29148 / DSM 2079 / JCM 5827 / CCUG 10774 / NCTC 10582 / VPI-5482 / E50) OX=226186 GN=BT_2341 PE=4 SV=1
-4.34294e-08	1	0	0	Q8A0P3	Q8A0P3	BT_3978	tr|Q8A0P3|Q8A0P3_BACTN Cardiolipin synthase OS=Bacteroides thetaiotaomicron (strain ATCC 29148 / DSM 2079 / JCM 5827 / CCUG 10774 / NCTC 10582 / VPI-5482 / E50) OX=226186 GN=BT_3978 PE=3 SV=1
-4.34294e-08	1	0	0	Q8A1D3	Q8A1D3	BT_3733	sp|Q8A1D3|ARLY_BACTN Argininosuccinate lyase OS=Bacteroides thetaiotaomicron (strain ATCC 29148 / DSM 2079 / JCM 5827 / CCUG 10774 / NCTC 10582 / VPI-5482 / E50) OX=226186 GN=argH PE=3 SV=1
-4.34294e-08	1	0	0	Q8A601	Q8A601	BT_2085	tr|Q8A601|Q8A601_BACTN Putative succinyl-diaminopimelate desuccinylase OS=Bacteroides thetaiotaomicron (strain ATCC 29148 / DSM 2079 / JCM 5827 / CCUG 10774 / NCTC 10582 / VPI-5482 / E50) OX=226186 GN=BT_2085 PE=4 SV=1
-4.34294e-08	1	0	0	Q8A012	Q8A012	BT_4209	sp|Q8A012|PYRF_BACTN Orotidine 5-phosphate decarboxylase OS=Bacteroides thetaiotaomicron (strain ATCC 29148 / DSM 2079 / JCM 5827 / CCUG 10774 / NCTC 10582 / VPI-5482 / E50) OX=226186 GN=pyrF PE=3 SV=1
-4.34294e-08	1	0	0	Q89YP0	Q89YP0	BT_4691	sp|Q89YP0|RLMF_BACTN Ribosomal RNA large subunit methyltransferase F OS=Bacteroides thetaiotaomicron (strain ATCC 29148 / DSM 2079 / JCM 5827 / CCUG 10774 / NCTC 10582 / VPI-5482 / E50) OX=226186 GN=rlmF PE=3 SV=1
-4.34294e-08	1	0	0	Q8A9J5	Q8A9J5	BT_0820	tr|Q8A9J5|Q8A9J5_BACTN Hydrolase OS=Bacteroides thetaiotaomicron (strain ATCC 29148 / DSM 2079 / JCM 5827 / CCUG 10774 / NCTC 10582 / VPI-5482 / E50) OX=226186 GN=BT_0820 PE=1 SV=1
-4.34294e-08	1	0	0	Q8AB94	Q8AB94	BT_0216	tr|Q8AB94|Q8AB94_BACTN Putative rubrerythrin OS=Bacteroides thetaiotaomicron (strain ATCC 29148 / DSM 2079 / JCM 5827 / CCUG 10774 / NCTC 10582 / VPI-5482 / E50) OX=226186 GN=BT_0216 PE=4 SV=1
-4.34294e-08	1	0	0	Q8A845	Q8A845	BT_1329	tr|Q8A845|Q8A845_BACTN Thiol peroxidase OS=Bacteroides thetaiotaomicron (strain ATCC 29148 / DSM 2079 / JCM 5827 / CCUG 10774 / NCTC 10582 / VPI-5482 / E50) OX=226186 GN=tpx PE=3 SV=1
-4.34294e-08	1	0	0	Q8A030	Q8A030	BT_4191	tr|Q8A030|Q8A030_BACTN Transmembrane protein OS=Bacteroides thetaiotaomicron (strain ATCC 29148 / DSM 2079 / JCM 5827 / CCUG 10774 / NCTC 10582 / VPI-5482 / E50) OX=226186 GN=BT_4191 PE=4 SV=1
-4.34294e-08	1	0	0	Q8A0U7	Q8A0U7	BT_3924	tr|Q8A0U7|Q8A0U7_BACTN ATP-dependent DNA helicase RecG OS=Bacteroides thetaiotaomicron (strain ATCC 29148 / DSM 2079 / JCM 5827 / CCUG 10774 / NCTC 10582 / VPI-5482 / E50) OX=226186 GN=recG PE=3 SV=1
-4.34294e-08	1	0	0	Q8A0Z7	Q8A0Z7	BT_3874	tr|Q8A0Z7|Q8A0Z7_BACTN DUF4488 domain-containing protein OS=Bacteroides thetaiotaomicron (strain ATCC 29148 / DSM 2079 / JCM 5827 / CCUG 10774 / NCTC 10582 / VPI-5482 / E50) OX=226186 GN=BT_3874 PE=4 SV=1
-4.34294e-08	1	0	0	Q8A1E9	Q8A1E9	BT_3717	sp|Q8A1E9|SOTC_BACTN N-succinylornithine carbamoyltransferase OS=Bacteroides thetaiotaomicron (strain ATCC 29148 / DSM 2079 / JCM 5827 / CCUG 10774 / NCTC 10582 / VPI-5482 / E50) OX=226186 GN=argF PE=3 SV=1
-4.34294e-08	1	0	0	Q8A4G7	Q8A4G7	BT_2632	tr|Q8A4G7|Q8A4G7_BACTN Metal-independent alpha-mannosidase OS=Bacteroides thetaiotaomicron (strain ATCC 29148 / DSM 2079 / JCM 5827 / CCUG 10774 / NCTC 10582 / VPI-5482 / E50) OX=226186 GN=BT_2632 PE=4 SV=1
-4.34294e-08	1	0	0	Q8AAU1	Q8AAU1	BT_0373	tr|Q8AAU1|Q8AAU1_BACTN Mannose-6-phosphate isomerase OS=Bacteroides thetaiotaomicron (strain ATCC 29148 / DSM 2079 / JCM 5827 / CCUG 10774 / NCTC 10582 / VPI-5482 / E50) OX=226186 GN=BT_0373 PE=4 SV=1
-4.34294e-08	1	0	0	Q8A1V7	Q8A1V7	BT_3551	tr|Q8A1V7|Q8A1V7_BACTN Putative zinc protease OS=Bacteroides thetaiotaomicron (strain ATCC 29148 / DSM 2079 / JCM 5827 / CCUG 10774 / NCTC 10582 / VPI-5482 / E50) OX=226186 GN=BT_3551 PE=4 SV=1
-4.34294e-08	1	0	0	Q8A6I7	Q8A6I7	BT_1897	tr|Q8A6I7|Q8A6I7_BACTN Putative lemA protein OS=Bacteroides thetaiotaomicron (strain ATCC 29148 / DSM 2079 / JCM 5827 / CCUG 10774 / NCTC 10582 / VPI-5482 / E50) OX=226186 GN=BT_1897 PE=3 SV=1
-4.34294e-08	1	0	0	Q8A3W2	Q8A3W2	BT_2842	tr|Q8A3W2|Q8A3W2_BACTN 3-dehydroquinate dehydratase OS=Bacteroides thetaiotaomicron (strain ATCC 29148 / DSM 2079 / JCM 5827 / CCUG 10774 / NCTC 10582 / VPI-5482 / E50) OX=226186 GN=aroQ PE=3 SV=1
-4.34294e-08	1	0	0	Q8A853	Q8A853	BT_1321	sp|Q8A853|PSTB_BACTN Phosphate import ATP-binding protein PstB OS=Bacteroides thetaiotaomicron (strain ATCC 29148 / DSM 2079 / JCM 5827 / CCUG 10774 / NCTC 10582 / VPI-5482 / E50) OX=226186 GN=pstB PE=3 SV=1
-4.34294e-08	1	0	0	Q8A2X6	Q8A2X6	BT_3179	tr|Q8A2X6|Q8A2X6_BACTN Beta-galactosidase OS=Bacteroides thetaiotaomicron (strain ATCC 29148 / DSM 2079 / JCM 5827 / CCUG 10774 / NCTC 10582 / VPI-5482 / E50) OX=226186 GN=BT_3179 PE=1 SV=1
-4.34294e-08	1	0	0	Q8A454	Q8A454	BT_2749	tr|Q8A454|Q8A454_BACTN Putative membrane-associated HD superfamily hydrolase OS=Bacteroides thetaiotaomicron (strain ATCC 29148 / DSM 2079 / JCM 5827 / CCUG 10774 / NCTC 10582 / VPI-5482 / E50) OX=226186 GN=BT_2749 PE=4 SV=1
-4.34294e-08	1	0	0	Q8A3F5	Q8A3F5	BT_2999	tr|Q8A3F5|Q8A3F5_BACTN DNA helicase OS=Bacteroides thetaiotaomicron (strain ATCC 29148 / DSM 2079 / JCM 5827 / CCUG 10774 / NCTC 10582 / VPI-5482 / E50) OX=226186 GN=BT_2999 PE=4 SV=1
-4.34294e-08	1	0	0	Q8A4S0	Q8A4S0	BT_2527	tr|Q8A4S0|Q8A4S0_BACTN Uridine kinase (Uridine monophosphokinase) OS=Bacteroides thetaiotaomicron (strain ATCC 29148 / DSM 2079 / JCM 5827 / CCUG 10774 / NCTC 10582 / VPI-5482 / E50) OX=226186 GN=BT_2527 PE=4 SV=1
-4.34294e-08	1	0	0	Q8A1M4	Q8A1M4	BT_3637	tr|Q8A1M4|Q8A1M4_BACTN AAA-ATPase_like domain-containing protein OS=Bacteroides thetaiotaomicron (strain ATCC 29148 / DSM 2079 / JCM 5827 / CCUG 10774 / NCTC 10582 / VPI-5482 / E50) OX=226186 GN=BT_3637 PE=4 SV=1
-4.34294e-08	1	0	0	Q8A8R2	Q8A8R2	BT_1105	sp|Q8A8R2|GPMA1_BACTN 2,3-bisphosphoglycerate-dependent phosphoglycerate mutase 1 OS=Bacteroides thetaiotaomicron (strain ATCC 29148 / DSM 2079 / JCM 5827 / CCUG 10774 / NCTC 10582 / VPI-5482 / E50) OX=226186 GN=gpmA1 PE=3 SV=1
-4.34294e-08	1	0	0	Q8A7E9	Q8A7E9	BT_1575	tr|Q8A7E9|Q8A7E9_BACTN Putative dehydrogenase OS=Bacteroides thetaiotaomicron (strain ATCC 29148 / DSM 2079 / JCM 5827 / CCUG 10774 / NCTC 10582 / VPI-5482 / E50) OX=226186 GN=BT_1575 PE=3 SV=1
-4.34294e-08	1	0	0	Q8AAK6	Q8AAK6	BT_0458	tr|Q8AAK6|Q8AAK6_BACTN Beta-mannosidase OS=Bacteroides thetaiotaomicron (strain ATCC 29148 / DSM 2079 / JCM 5827 / CCUG 10774 / NCTC 10582 / VPI-5482 / E50) OX=226186 GN=BT_0458 PE=1 SV=1
-4.34294e-08	1	0	0	Q8A9A2	Q8A9A2	BT_0913	sp|Q8A9A2|RIMO_BACTN Ribosomal protein S12 methylthiotransferase RimO OS=Bacteroides thetaiotaomicron (strain ATCC 29148 / DSM 2079 / JCM 5827 / CCUG 10774 / NCTC 10582 / VPI-5482 / E50) OX=226186 GN=rimO PE=3 SV=1
-4.34294e-08	1	0	0	Q89YP3	Q89YP3	BT_4688	tr|Q89YP3|Q89YP3_BACTN Transporter OS=Bacteroides thetaiotaomicron (strain ATCC 29148 / DSM 2079 / JCM 5827 / CCUG 10774 / NCTC 10582 / VPI-5482 / E50) OX=226186 GN=BT_4688 PE=3 SV=1
-4.34294e-08	1	0	0	Q8A792	Q8A792	BT_1633	tr|Q8A792|Q8A792_BACTN Mannose-1-phosphate guanyltransferase OS=Bacteroides thetaiotaomicron (strain ATCC 29148 / DSM 2079 / JCM 5827 / CCUG 10774 / NCTC 10582 / VPI-5482 / E50) OX=226186 GN=BT_1633 PE=4 SV=1
-4.34294e-08	1	0	0	Q89YW9	Q89YW9	BT_4612	tr|Q89YW9|Q89YW9_BACTN Saccharopine dehydrogenase OS=Bacteroides thetaiotaomicron (strain ATCC 29148 / DSM 2079 / JCM 5827 / CCUG 10774 / NCTC 10582 / VPI-5482 / E50) OX=226186 GN=BT_4612 PE=4 SV=1
-4.34294e-08	1	0	0	Q8AAP4	Q8AAP4	BT_0420	sp|Q8AAP4|DEF_BACTN Peptide deformylase OS=Bacteroides thetaiotaomicron (strain ATCC 29148 / DSM 2079 / JCM 5827 / CCUG 10774 / NCTC 10582 / VPI-5482 / E50) OX=226186 GN=def PE=3 SV=1
-4.34294e-08	1	0	0	Q89YM8	Q89YM8	BT_4703	tr|Q89YM8|Q89YM8_BACTN Chloromuconate cycloisomerase OS=Bacteroides thetaiotaomicron (strain ATCC 29148 / DSM 2079 / JCM 5827 / CCUG 10774 / NCTC 10582 / VPI-5482 / E50) OX=226186 GN=BT_4703 PE=4 SV=1
-4.34294e-08	1	0	0	Q8A329	Q8A329	BT_3126	sp|Q8A329|SYL_BACTN Leucine--tRNA ligase OS=Bacteroides thetaiotaomicron (strain ATCC 29148 / DSM 2079 / JCM 5827 / CCUG 10774 / NCTC 10582 / VPI-5482 / E50) OX=226186 GN=leuS PE=3 SV=1
-4.34294e-08	1	0	0	Q8A9T5	Q8A9T5	BT_0730	tr|Q8A9T5|Q8A9T5_BACTN Putative mRNA-binding protein OS=Bacteroides thetaiotaomicron (strain ATCC 29148 / DSM 2079 / JCM 5827 / CCUG 10774 / NCTC 10582 / VPI-5482 / E50) OX=226186 GN=BT_0730 PE=4 SV=1
-4.34294e-08	1	0	0	Q8A7Z3	Q8A7Z3	BT_1381	tr|Q8A7Z3|Q8A7Z3_BACTN Formyltetrahydrofolate deformylase OS=Bacteroides thetaiotaomicron (strain ATCC 29148 / DSM 2079 / JCM 5827 / CCUG 10774 / NCTC 10582 / VPI-5482 / E50) OX=226186 GN=purU PE=3 SV=1
-4.34294e-08	1	0	0	Q89Z61	Q89Z61	BT_4516	tr|Q89Z61|Q89Z61_BACTN DUF262 domain-containing protein OS=Bacteroides thetaiotaomicron (strain ATCC 29148 / DSM 2079 / JCM 5827 / CCUG 10774 / NCTC 10582 / VPI-5482 / E50) OX=226186 GN=BT_4516 PE=4 SV=1
-4.34294e-08	1	0	0	Q8A451	Q8A451	BT_2752	tr|Q8A451|Q8A451_BACTN Primosomal protein N OS=Bacteroides thetaiotaomicron (strain ATCC 29148 / DSM 2079 / JCM 5827 / CCUG 10774 / NCTC 10582 / VPI-5482 / E50) OX=226186 GN=priA PE=3 SV=1
-4.34294e-08	1	0	0	Q8A531	Q8A531	BT_2413	sp|Q8A531|METAA_BACTN Homoserine O-acetyltransferase OS=Bacteroides thetaiotaomicron (strain ATCC 29148 / DSM 2079 / JCM 5827 / CCUG 10774 / NCTC 10582 / VPI-5482 / E50) OX=226186 GN=metAA PE=3 SV=1
-4.34294e-08	1	0	0	Q8A7B5	Q8A7B5	BT_1610	tr|Q8A7B5|Q8A7B5_BACTN DNA polymerase III subunit gamma/tau OS=Bacteroides thetaiotaomicron (strain ATCC 29148 / DSM 2079 / JCM 5827 / CCUG 10774 / NCTC 10582 / VPI-5482 / E50) OX=226186 GN=dnaX PE=3 SV=1
-4.34294e-08	1	0	0	Q8A118	Q8A118	BT_3853	tr|Q8A118|Q8A118_BACTN DNA-binding transcriptional activator of the SARP family OS=Bacteroides thetaiotaomicron (strain ATCC 29148 / DSM 2079 / JCM 5827 / CCUG 10774 / NCTC 10582 / VPI-5482 / E50) OX=226186 GN=BT_3853 PE=4 SV=1
-4.34294e-08	1	0	0	Q8A8L5	Q8A8L5	BT_1152	tr|Q8A8L5|Q8A8L5_BACTN D-3-phosphoglycerate dehydrogenase OS=Bacteroides thetaiotaomicron (strain ATCC 29148 / DSM 2079 / JCM 5827 / CCUG 10774 / NCTC 10582 / VPI-5482 / E50) OX=226186 GN=BT_1152 PE=3 SV=1
-4.34294e-08	1	0	0	G8JZS9	G8JZS9	BT_4338	tr|G8JZS9|G8JZS9_BACTN CRP family transcriptional regulator with cAMP-binding domain OS=Bacteroides thetaiotaomicron (strain ATCC 29148 / DSM 2079 / JCM 5827 / CCUG 10774 / NCTC 10582 / VPI-5482 / E50) OX=226186 GN=BT_4338 PE=4 SV=1
-4.34294e-08	1	0	0	Q8A9C7	Q8A9C7	BT_0888	tr|Q8A9C7|Q8A9C7_BACTN AMP nucleosidase OS=Bacteroides thetaiotaomicron (strain ATCC 29148 / DSM 2079 / JCM 5827 / CCUG 10774 / NCTC 10582 / VPI-5482 / E50) OX=226186 GN=BT_0888 PE=4 SV=1
-4.34294e-08	1	0	0	Q8A6B1	Q8A6B1	BT_1974	tr|Q8A6B1|Q8A6B1_BACTN Metallopeptidase family M24, putative Xaa-Pro dipeptidase OS=Bacteroides thetaiotaomicron (strain ATCC 29148 / DSM 2079 / JCM 5827 / CCUG 10774 / NCTC 10582 / VPI-5482 / E50) OX=226186 GN=BT_1974 PE=4 SV=1
-4.34294e-08	1	0	0	Q8A5N4	Q8A5N4	BT_2204	tr|Q8A5N4|Q8A5N4_BACTN Putative transmembrane protein OS=Bacteroides thetaiotaomicron (strain ATCC 29148 / DSM 2079 / JCM 5827 / CCUG 10774 / NCTC 10582 / VPI-5482 / E50) OX=226186 GN=BT_2204 PE=4 SV=1
-4.34294e-08	1	0	0	Q8ABB0	Q8ABB0	BT_0200	sp|Q8ABB0|HIS1_BACTN ATP phosphoribosyltransferase OS=Bacteroides thetaiotaomicron (strain ATCC 29148 / DSM 2079 / JCM 5827 / CCUG 10774 / NCTC 10582 / VPI-5482 / E50) OX=226186 GN=hisG PE=3 SV=1
-4.34294e-08	1	0	0	Q8A4T0	Q8A4T0	BT_2517	sp|Q8A4T0|ISPG_BACTN 4-hydroxy-3-methylbut-2-en-1-yl diphosphate synthase (flavodoxin) OS=Bacteroides thetaiotaomicron (strain ATCC 29148 / DSM 2079 / JCM 5827 / CCUG 10774 / NCTC 10582 / VPI-5482 / E50) OX=226186 GN=ispG PE=3 SV=1
-4.34294e-08	1	0	0	Q8A947	Q8A947	BT_0970	sp|Q8A947|RIBX_BACTN D-ribitol-5-phosphate phosphatase OS=Bacteroides thetaiotaomicron (strain ATCC 29148 / DSM 2079 / JCM 5827 / CCUG 10774 / NCTC 10582 / VPI-5482 / E50) OX=226186 GN=BT_0970 PE=1 SV=1
-4.34294e-08	1	0	0	Q8A4S5	Q8A4S5	BT_2522	tr|Q8A4S5|Q8A4S5_BACTN Xaa-Pro aminopeptidase OS=Bacteroides thetaiotaomicron (strain ATCC 29148 / DSM 2079 / JCM 5827 / CCUG 10774 / NCTC 10582 / VPI-5482 / E50) OX=226186 GN=BT_2522 PE=4 SV=1
-4.34294e-08	1	0	0	Q8A8F0	Q8A8F0	BT_1217	tr|Q8A8F0|Q8A8F0_BACTN Two-component system response regulator OS=Bacteroides thetaiotaomicron (strain ATCC 29148 / DSM 2079 / JCM 5827 / CCUG 10774 / NCTC 10582 / VPI-5482 / E50) OX=226186 GN=BT_1217 PE=4 SV=1
-4.34294e-08	1	0	0	Q8A5J0	Q8A5J0	BT_2249	sp|Q8A5J0|RRF_BACTN Ribosome-recycling factor OS=Bacteroides thetaiotaomicron (strain ATCC 29148 / DSM 2079 / JCM 5827 / CCUG 10774 / NCTC 10582 / VPI-5482 / E50) OX=226186 GN=frr PE=3 SV=1
-4.34294e-08	1	0	0	Q8AB89	Q8AB89	BT_0221	tr|Q8AB89|Q8AB89_BACTN Putative ATPase OS=Bacteroides thetaiotaomicron (strain ATCC 29148 / DSM 2079 / JCM 5827 / CCUG 10774 / NCTC 10582 / VPI-5482 / E50) OX=226186 GN=BT_0221 PE=4 SV=1
-4.34294e-08	1	0	0	Q8A9P6	Q8A9P6	BT_0769	tr|Q8A9P6|Q8A9P6_BACTN DUF2461 domain-containing protein OS=Bacteroides thetaiotaomicron (strain ATCC 29148 / DSM 2079 / JCM 5827 / CCUG 10774 / NCTC 10582 / VPI-5482 / E50) OX=226186 GN=BT_0769 PE=4 SV=1
-4.34294e-08	1	0	0	Q8A2Q7	Q8A2Q7	BT_3248	tr|Q8A2Q7|Q8A2Q7_BACTN Putative metal ABC transporter, ATP-binding protein OS=Bacteroides thetaiotaomicron (strain ATCC 29148 / DSM 2079 / JCM 5827 / CCUG 10774 / NCTC 10582 / VPI-5482 / E50) OX=226186 GN=BT_3248 PE=4 SV=1
-4.34294e-08	1	0	0	Q8A154	Q8A154	BT_3813	tr|Q8A154|Q8A154_BACTN Cell shape-determining protein MreB OS=Bacteroides thetaiotaomicron (strain ATCC 29148 / DSM 2079 / JCM 5827 / CCUG 10774 / NCTC 10582 / VPI-5482 / E50) OX=226186 GN=mreB PE=3 SV=1
-4.34294e-08	1	0	0	Q8A408	Q8A408	BT_2796	tr|Q8A408|Q8A408_BACTN YfhO family protein OS=Bacteroides thetaiotaomicron (strain ATCC 29148 / DSM 2079 / JCM 5827 / CCUG 10774 / NCTC 10582 / VPI-5482 / E50) OX=226186 GN=BT_2796 PE=4 SV=1
-4.34294e-08	1	0	0	Q8A2Y7	Q8A2Y7	BT_3168	tr|Q8A2Y7|Q8A2Y7_BACTN Putative Fe-S oxidoreductase OS=Bacteroides thetaiotaomicron (strain ATCC 29148 / DSM 2079 / JCM 5827 / CCUG 10774 / NCTC 10582 / VPI-5482 / E50) OX=226186 GN=BT_3168 PE=4 SV=1
-4.34294e-08	1	0	0	Q8A745	Q8A745	BT_1680	tr|Q8A745|Q8A745_BACTN Putative NADH dehydrogenase/NAD(P)H nitroreductase OS=Bacteroides thetaiotaomicron (strain ATCC 29148 / DSM 2079 / JCM 5827 / CCUG 10774 / NCTC 10582 / VPI-5482 / E50) OX=226186 GN=BT_1680 PE=4 SV=1
-4.34294e-08	1	0	0	Q8A8R1	Q8A8R1	BT_1106	tr|Q8A8R1|Q8A8R1_BACTN Fructose-bisphosphate aldolase class I OS=Bacteroides thetaiotaomicron (strain ATCC 29148 / DSM 2079 / JCM 5827 / CCUG 10774 / NCTC 10582 / VPI-5482 / E50) OX=226186 GN=BT_1106 PE=4 SV=1
-4.34294e-08	1	0	0	Q89ZC1	Q89ZC1	BT_4456	tr|Q89ZC1|Q89ZC1_BACTN Putative electron transport protein OS=Bacteroides thetaiotaomicron (strain ATCC 29148 / DSM 2079 / JCM 5827 / CCUG 10774 / NCTC 10582 / VPI-5482 / E50) OX=226186 GN=BT_4456 PE=4 SV=1
-4.34294e-08	1	0	0	Q8A8Y4	Q8A8Y4	BT_1033	sp|Q8A8Y4|BMAGP_BACTN 1,4-beta-mannosyl-N-acetylglucosamine phosphorylase OS=Bacteroides thetaiotaomicron (strain ATCC 29148 / DSM 2079 / JCM 5827 / CCUG 10774 / NCTC 10582 / VPI-5482 / E50) OX=226186 GN=BT_1033 PE=1 SV=1
-4.34294e-08	1	0	0	Q89YW6	Q89YW6	BT_4615	sp|Q89YW6|DNAK_BACTN Chaperone protein DnaK OS=Bacteroides thetaiotaomicron (strain ATCC 29148 / DSM 2079 / JCM 5827 / CCUG 10774 / NCTC 10582 / VPI-5482 / E50) OX=226186 GN=dnaK PE=3 SV=1
-4.34294e-08	1	0	0	Q89ZM7	Q89ZM7	BT_4350	tr|Q89ZM7|Q89ZM7_BACTN Tetrapyrrole methylase family protein/MazG family OS=Bacteroides thetaiotaomicron (strain ATCC 29148 / DSM 2079 / JCM 5827 / CCUG 10774 / NCTC 10582 / VPI-5482 / E50) OX=226186 GN=BT_4350 PE=4 SV=1
-4.34294e-08	1	0	0	Q89YN0	Q89YN0	BT_4701	sp|Q89YN0|MEND_BACTN 2-succinyl-5-enolpyruvyl-6-hydroxy-3-cyclohexene-1-carboxylate synthase OS=Bacteroides thetaiotaomicron (strain ATCC 29148 / DSM 2079 / JCM 5827 / CCUG 10774 / NCTC 10582 / VPI-5482 / E50) OX=226186 GN=menD PE=3 SV=1
-4.34294e-08	1	0	0	Q8A096	Q8A096	BT_4125	tr|Q8A096|Q8A096_BACTN Radical SAM core domain-containing protein OS=Bacteroides thetaiotaomicron (strain ATCC 29148 / DSM 2079 / JCM 5827 / CCUG 10774 / NCTC 10582 / VPI-5482 / E50) OX=226186 GN=BT_4125 PE=4 SV=1
-4.34294e-08	1	0	0	Q8A602	Q8A602	BT_2084	sp|Q8A602|AROC_BACTN Chorismate synthase OS=Bacteroides thetaiotaomicron (strain ATCC 29148 / DSM 2079 / JCM 5827 / CCUG 10774 / NCTC 10582 / VPI-5482 / E50) OX=226186 GN=aroC PE=3 SV=1
-4.34294e-08	1	0	0	Q89YZ4	Q89YZ4	BT_4586	tr|Q89YZ4|Q89YZ4_BACTN Histidine triad (HIT) protein OS=Bacteroides thetaiotaomicron (strain ATCC 29148 / DSM 2079 / JCM 5827 / CCUG 10774 / NCTC 10582 / VPI-5482 / E50) OX=226186 GN=BT_4586 PE=4 SV=1
-4.34294e-08	1	0	0	Q8AA82	Q8AA82	BT_0583	tr|Q8AA82|Q8AA82_BACTN Putative membrane protein OS=Bacteroides thetaiotaomicron (strain ATCC 29148 / DSM 2079 / JCM 5827 / CCUG 10774 / NCTC 10582 / VPI-5482 / E50) OX=226186 GN=BT_0583 PE=4 SV=1
-4.34294e-08	1	0	0	Q8AA80	Q8AA80	BT_0585	tr|Q8AA80|Q8AA80_BACTN Flavin reductase-like, FMN-binding OS=Bacteroides thetaiotaomicron (strain ATCC 29148 / DSM 2079 / JCM 5827 / CCUG 10774 / NCTC 10582 / VPI-5482 / E50) OX=226186 GN=BT_0585 PE=4 SV=1
-4.34294e-08	1	0	0	Q8A791	Q8A791	BT_1634	tr|Q8A791|Q8A791_BACTN Putative aminoglycoside phosphotransferase OS=Bacteroides thetaiotaomicron (strain ATCC 29148 / DSM 2079 / JCM 5827 / CCUG 10774 / NCTC 10582 / VPI-5482 / E50) OX=226186 GN=BT_1634 PE=4 SV=1
-4.34294e-08	1	0	0	Q8A725	Q8A725	BT_1700	tr|Q8A725|Q8A725_BACTN AAA-ATPase_like domain-containing protein OS=Bacteroides thetaiotaomicron (strain ATCC 29148 / DSM 2079 / JCM 5827 / CCUG 10774 / NCTC 10582 / VPI-5482 / E50) OX=226186 GN=BT_1700 PE=4 SV=1
-4.34294e-08	1	0	0	Q8AAQ2	Q8AAQ2	BT_0412	tr|Q8AAQ2|Q8AAQ2_BACTN Putative Na+/sulfate symporter OS=Bacteroides thetaiotaomicron (strain ATCC 29148 / DSM 2079 / JCM 5827 / CCUG 10774 / NCTC 10582 / VPI-5482 / E50) OX=226186 GN=BT_0412 PE=4 SV=1
-4.34294e-08	1	0	0	Q8A6N1	Q8A6N1	BT_1846	tr|Q8A6N1|Q8A6N1_BACTN Putative dipeptidyl-peptidase III OS=Bacteroides thetaiotaomicron (strain ATCC 29148 / DSM 2079 / JCM 5827 / CCUG 10774 / NCTC 10582 / VPI-5482 / E50) OX=226186 GN=BT_1846 PE=1 SV=1
-4.34294e-08	1	0	0	Q8A248	Q8A248	BT_3458	tr|Q8A248|Q8A248_BACTN Phospholipid/glycerol acyltransferase OS=Bacteroides thetaiotaomicron (strain ATCC 29148 / DSM 2079 / JCM 5827 / CCUG 10774 / NCTC 10582 / VPI-5482 / E50) OX=226186 GN=BT_3458 PE=4 SV=1
-4.34294e-08	1	0	0	Q8A8M2	Q8A8M2	BT_1145	sp|Q8A8M2|RSMG_BACTN Ribosomal RNA small subunit methyltransferase G OS=Bacteroides thetaiotaomicron (strain ATCC 29148 / DSM 2079 / JCM 5827 / CCUG 10774 / NCTC 10582 / VPI-5482 / E50) OX=226186 GN=rsmG PE=3 SV=1
-4.34294e-08	1	0	0	Q8A0G8	Q8A0G8	BT_4053	tr|Q8A0G8|Q8A0G8_BACTN Putative membrane transport protein OS=Bacteroides thetaiotaomicron (strain ATCC 29148 / DSM 2079 / JCM 5827 / CCUG 10774 / NCTC 10582 / VPI-5482 / E50) OX=226186 GN=BT_4053 PE=4 SV=1
-4.34294e-08	1	0	0	Q8A6X1	Q8A6X1	BT_1754	tr|Q8A6X1|Q8A6X1_BACTN Two-component system sensor histidine kinase/response regulator, hybrid (One component system) OS=Bacteroides thetaiotaomicron (strain ATCC 29148 / DSM 2079 / JCM 5827 / CCUG 10774 / NCTC 10582 / VPI-5482 / E50) OX=226186 GN=BT_1754
-4.34294e-08	1	0	0	Q8A3F3	Q8A3F3	BT_3001	tr|Q8A3F3|Q8A3F3_BACTN ATP-dependent DNA helicase OS=Bacteroides thetaiotaomicron (strain ATCC 29148 / DSM 2079 / JCM 5827 / CCUG 10774 / NCTC 10582 / VPI-5482 / E50) OX=226186 GN=BT_3001 PE=4 SV=1
-4.34294e-08	1	0	0	Q8A3K9	Q8A3K9	BT_2945	tr|Q8A3K9|Q8A3K9_BACTN UDP-N-acetyl-D-mannosamine dehydrogenase OS=Bacteroides thetaiotaomicron (strain ATCC 29148 / DSM 2079 / JCM 5827 / CCUG 10774 / NCTC 10582 / VPI-5482 / E50) OX=226186 GN=BT_2945 PE=3 SV=1
-4.34294e-08	1	0	0	Q89ZN9	Q89ZN9	BT_4337	tr|Q89ZN9|Q89ZN9_BACTN Beta-hexosaminidase OS=Bacteroides thetaiotaomicron (strain ATCC 29148 / DSM 2079 / JCM 5827 / CCUG 10774 / NCTC 10582 / VPI-5482 / E50) OX=226186 GN=BT_4337 PE=3 SV=1
-4.34294e-08	1	0	0	Q8A0X4	Q8A0X4	BT_3897	tr|Q8A0X4|Q8A0X4_BACTN Putative thiol:disulfide interchange protein DsbE OS=Bacteroides thetaiotaomicron (strain ATCC 29148 / DSM 2079 / JCM 5827 / CCUG 10774 / NCTC 10582 / VPI-5482 / E50) OX=226186 GN=BT_3897 PE=4 SV=1
-4.34294e-08	1	0	0	Q8A3V4	Q8A3V4	BT_2850	tr|Q8A3V4|Q8A3V4_BACTN Putative two-component system sensor histidine kinase OS=Bacteroides thetaiotaomicron (strain ATCC 29148 / DSM 2079 / JCM 5827 / CCUG 10774 / NCTC 10582 / VPI-5482 / E50) OX=226186 GN=BT_2850 PE=4 SV=1
-4.34294e-08	1	0	0	Q8AAP9	Q8AAP9	BT_0415	sp|Q8AAP9|CYSN_BACTN Sulfate adenylyltransferase subunit 1 OS=Bacteroides thetaiotaomicron (strain ATCC 29148 / DSM 2079 / JCM 5827 / CCUG 10774 / NCTC 10582 / VPI-5482 / E50) OX=226186 GN=cysN PE=3 SV=1
-4.34294e-08	1	0	0	Q8A6P6	Q8A6P6	BT_1831	tr|Q8A6P6|Q8A6P6_BACTN YkuD domain-containing protein OS=Bacteroides thetaiotaomicron (strain ATCC 29148 / DSM 2079 / JCM 5827 / CCUG 10774 / NCTC 10582 / VPI-5482 / E50) OX=226186 GN=BT_1831 PE=4 SV=1
-4.34294e-08	1	0	0	Q8A7C2;Q89ZI5;Q8A4P1;Q8A077	Q8A7C2;Q89ZI5;Q8A4P1;Q8A077		tr|Q8A7C2|Q8A7C2_BACTN Transposase OS=Bacteroides thetaiotaomicron (strain ATCC 29148 / DSM 2079 / JCM 5827 / CCUG 10774 / NCTC 10582 / VPI-5482 / E50) OX=226186 GN=BT_1602 PE=4 SV=1;tr|Q89ZI5|Q89ZI5_BACTN Putative Tn5 transposase OS=Bacteroides thetaiotao
-4.34294e-08	1	0	0	Q8A480	Q8A480	BT_2723	sp|Q8A480|RS19_BACTN 30S ribosomal protein S19 OS=Bacteroides thetaiotaomicron (strain ATCC 29148 / DSM 2079 / JCM 5827 / CCUG 10774 / NCTC 10582 / VPI-5482 / E50) OX=226186 GN=rpsS PE=3 SV=1
-4.34294e-08	1	0	0	Q8A5I3	Q8A5I3	BT_2256	tr|Q8A5I3|Q8A5I3_BACTN Fumarate hydratase class I OS=Bacteroides thetaiotaomicron (strain ATCC 29148 / DSM 2079 / JCM 5827 / CCUG 10774 / NCTC 10582 / VPI-5482 / E50) OX=226186 GN=BT_2256 PE=3 SV=1
-4.34294e-08	1	0	0	Q8AAV9	Q8AAV9	BT_0353	tr|Q8AAV9|Q8AAV9_BACTN Putative sugar epimerase/aldolase OS=Bacteroides thetaiotaomicron (strain ATCC 29148 / DSM 2079 / JCM 5827 / CCUG 10774 / NCTC 10582 / VPI-5482 / E50) OX=226186 GN=BT_0353 PE=4 SV=1
-4.34294e-08	1	0	0	Q8AA23	Q8AA23	BT_0642	tr|Q8AA23|Q8AA23_BACTN Pseudouridine synthase OS=Bacteroides thetaiotaomicron (strain ATCC 29148 / DSM 2079 / JCM 5827 / CCUG 10774 / NCTC 10582 / VPI-5482 / E50) OX=226186 GN=BT_0642 PE=3 SV=1
-4.34294e-08	1	0	0	Q8A9M2	Q8A9M2	BT_0793	sp|Q8A9M2|XYLA_BACTN Xylose isomerase OS=Bacteroides thetaiotaomicron (strain ATCC 29148 / DSM 2079 / JCM 5827 / CCUG 10774 / NCTC 10582 / VPI-5482 / E50) OX=226186 GN=xylA PE=1 SV=1
-4.34294e-08	1	0	0	Q8A766	Q8A766	BT_1659	tr|Q8A766|Q8A766_BACTN Fructose-bisphosphate aldolase class I OS=Bacteroides thetaiotaomicron (strain ATCC 29148 / DSM 2079 / JCM 5827 / CCUG 10774 / NCTC 10582 / VPI-5482 / E50) OX=226186 GN=BT_1659 PE=4 SV=1
-4.34294e-08	1	0	0	Q89Z47	Q89Z47	BT_4530	tr|Q89Z47|Q89Z47_BACTN ATP-dependent DNA helicase recG OS=Bacteroides thetaiotaomicron (strain ATCC 29148 / DSM 2079 / JCM 5827 / CCUG 10774 / NCTC 10582 / VPI-5482 / E50) OX=226186 GN=BT_4530 PE=4 SV=1
-4.34294e-08	1	0	0	Q8A2Q6	Q8A2Q6	BT_3249	tr|Q8A2Q6|Q8A2Q6_BACTN Putative zinc ABC transporter, zinc-binding protein OS=Bacteroides thetaiotaomicron (strain ATCC 29148 / DSM 2079 / JCM 5827 / CCUG 10774 / NCTC 10582 / VPI-5482 / E50) OX=226186 GN=BT_3249 PE=3 SV=1
-4.34294e-08	1	0	0	Q8A9R6	Q8A9R6	BT_0749	tr|Q8A9R6|Q8A9R6_BACTN Putative two-component system sensor histidine kinase OS=Bacteroides thetaiotaomicron (strain ATCC 29148 / DSM 2079 / JCM 5827 / CCUG 10774 / NCTC 10582 / VPI-5482 / E50) OX=226186 GN=BT_0749 PE=4 SV=1
-4.34294e-08	1	0	0	Q8A2E3	Q8A2E3	BT_3362	tr|Q8A2E3|Q8A2E3_BACTN Heptosyltransferase OS=Bacteroides thetaiotaomicron (strain ATCC 29148 / DSM 2079 / JCM 5827 / CCUG 10774 / NCTC 10582 / VPI-5482 / E50) OX=226186 GN=BT_3362 PE=4 SV=1
-4.34294e-08	1	0	0	Q8A9Z2	Q8A9Z2	BT_0673	tr|Q8A9Z2|Q8A9Z2_BACTN NADP(H) oxidoreductase OS=Bacteroides thetaiotaomicron (strain ATCC 29148 / DSM 2079 / JCM 5827 / CCUG 10774 / NCTC 10582 / VPI-5482 / E50) OX=226186 GN=BT_0673 PE=4 SV=1
-4.34294e-08	1	0	0	Q8A4B7	Q8A4B7	BT_2686	tr|Q8A4B7|Q8A4B7_BACTN Putative cation efflux transporter OS=Bacteroides thetaiotaomicron (strain ATCC 29148 / DSM 2079 / JCM 5827 / CCUG 10774 / NCTC 10582 / VPI-5482 / E50) OX=226186 GN=BT_2686 PE=4 SV=1
-4.34294e-08	1	0	0	Q8A448	Q8A448	BT_2755	tr|Q8A448|Q8A448_BACTN Aspartate ammonia-lyase OS=Bacteroides thetaiotaomicron (strain ATCC 29148 / DSM 2079 / JCM 5827 / CCUG 10774 / NCTC 10582 / VPI-5482 / E50) OX=226186 GN=BT_2755 PE=4 SV=1
-4.34294e-08	1	0	0	Q89Z22	Q89Z22	BT_4555	sp|Q89Z22|FLOA_BACTN Flotillin-like protein FloA OS=Bacteroides thetaiotaomicron (strain ATCC 29148 / DSM 2079 / JCM 5827 / CCUG 10774 / NCTC 10582 / VPI-5482 / E50) OX=226186 GN=floA PE=3 SV=1
-4.34294e-08	1	0	0	Q8A0M0	Q8A0M0	BT_4001	tr|Q8A0M0|Q8A0M0_BACTN Putative chromosome partitioning protein parB OS=Bacteroides thetaiotaomicron (strain ATCC 29148 / DSM 2079 / JCM 5827 / CCUG 10774 / NCTC 10582 / VPI-5482 / E50) OX=226186 GN=BT_4001 PE=3 SV=1
-4.34294e-08	1	0	0	Q8A6B5	Q8A6B5	BT_1969	tr|Q8A6B5|Q8A6B5_BACTN NADP-dependent malate dehydrogenase OS=Bacteroides thetaiotaomicron (strain ATCC 29148 / DSM 2079 / JCM 5827 / CCUG 10774 / NCTC 10582 / VPI-5482 / E50) OX=226186 GN=BT_1969 PE=3 SV=1
-4.34294e-08	1	0	0	Q8A0Y7	Q8A0Y7	BT_3884	sp|Q8A0Y7|ISPF_BACTN 2-C-methyl-D-erythritol 2,4-cyclodiphosphate synthase OS=Bacteroides thetaiotaomicron (strain ATCC 29148 / DSM 2079 / JCM 5827 / CCUG 10774 / NCTC 10582 / VPI-5482 / E50) OX=226186 GN=ispF PE=3 SV=1
-4.34294e-08	1	0	0	Q8A6M5	Q8A6M5	BT_1852	tr|Q8A6M5|Q8A6M5_BACTN Cysteine synthase OS=Bacteroides thetaiotaomicron (strain ATCC 29148 / DSM 2079 / JCM 5827 / CCUG 10774 / NCTC 10582 / VPI-5482 / E50) OX=226186 GN=BT_1852 PE=3 SV=1
-4.34294e-08	1	0	0	Q8A010	Q8A010	BT_4211	tr|Q8A010|Q8A010_BACTN phosphoribosylformylglycinamidine cyclo-ligase OS=Bacteroides thetaiotaomicron (strain ATCC 29148 / DSM 2079 / JCM 5827 / CCUG 10774 / NCTC 10582 / VPI-5482 / E50) OX=226186 GN=BT_4211 PE=3 SV=1
-4.34294e-08	1	0	0	Q8A874	Q8A874	BT_1300	tr|Q8A874|Q8A874_BACTN DUF2764 domain-containing protein OS=Bacteroides thetaiotaomicron (strain ATCC 29148 / DSM 2079 / JCM 5827 / CCUG 10774 / NCTC 10582 / VPI-5482 / E50) OX=226186 GN=BT_1300 PE=4 SV=1
-4.34294e-08	1	0	0	Q8A9N0	Q8A9N0	BT_0785	tr|Q8A9N0|Q8A9N0_BACTN Glutamine synthetase I OS=Bacteroides thetaiotaomicron (strain ATCC 29148 / DSM 2079 / JCM 5827 / CCUG 10774 / NCTC 10582 / VPI-5482 / E50) OX=226186 GN=BT_0785 PE=3 SV=1
-4.34294e-08	1	0	0	Q8AAU0	Q8AAU0	BT_0374	tr|Q8AAU0|Q8AAU0_BACTN AAA-ATPase_like domain-containing protein OS=Bacteroides thetaiotaomicron (strain ATCC 29148 / DSM 2079 / JCM 5827 / CCUG 10774 / NCTC 10582 / VPI-5482 / E50) OX=226186 GN=BT_0374 PE=4 SV=1
-4.34294e-08	1	0	0	Q8A5W0	Q8A5W0	BT_2126	tr|Q8A5W0|Q8A5W0_BACTN DUF4358 domain-containing protein OS=Bacteroides thetaiotaomicron (strain ATCC 29148 / DSM 2079 / JCM 5827 / CCUG 10774 / NCTC 10582 / VPI-5482 / E50) OX=226186 GN=BT_2126 PE=4 SV=1
-4.34294e-08	1	0	0	Q8A2M0	Q8A2M0	BT_3285	sp|Q8A2M0|RUVB_BACTN Holliday junction ATP-dependent DNA helicase RuvB OS=Bacteroides thetaiotaomicron (strain ATCC 29148 / DSM 2079 / JCM 5827 / CCUG 10774 / NCTC 10582 / VPI-5482 / E50) OX=226186 GN=ruvB PE=3 SV=1
-4.34294e-08	1	0	0	E7MCA5	E7MCA5	BT_1976	tr|E7MCA5|E7MCA5_BACTN Putative lipoprotein OS=Bacteroides thetaiotaomicron (strain ATCC 29148 / DSM 2079 / JCM 5827 / CCUG 10774 / NCTC 10582 / VPI-5482 / E50) OX=226186 GN=BT_1976a PE=4 SV=1
-4.34294e-08	1	0	0	Q8A7L4	Q8A7L4	BT_1510	tr|Q8A7L4|Q8A7L4_BACTN Rpn family recombination-promoting nuclease/putative transposase OS=Bacteroides thetaiotaomicron (strain ATCC 29148 / DSM 2079 / JCM 5827 / CCUG 10774 / NCTC 10582 / VPI-5482 / E50) OX=226186 GN=BT_1510 PE=4 SV=1
-4.34294e-08	1	0	0	Q89YV1	Q89YV1	BT_4630	tr|Q89YV1|Q89YV1_BACTN HTH domain-containing protein OS=Bacteroides thetaiotaomicron (strain ATCC 29148 / DSM 2079 / JCM 5827 / CCUG 10774 / NCTC 10582 / VPI-5482 / E50) OX=226186 GN=BT_4630 PE=4 SV=1
-4.34294e-08	1	0	0	Q8A681	Q8A681	BT_2005	sp|Q8A681|MURA_BACTN UDP-N-acetylglucosamine 1-carboxyvinyltransferase OS=Bacteroides thetaiotaomicron (strain ATCC 29148 / DSM 2079 / JCM 5827 / CCUG 10774 / NCTC 10582 / VPI-5482 / E50) OX=226186 GN=murA PE=3 SV=1
-4.34294e-08	1	0	0	Q8A6I6	Q8A6I6	BT_1898	tr|Q8A6I6|Q8A6I6_BACTN DUF3137 domain-containing protein OS=Bacteroides thetaiotaomicron (strain ATCC 29148 / DSM 2079 / JCM 5827 / CCUG 10774 / NCTC 10582 / VPI-5482 / E50) OX=226186 GN=BT_1898 PE=4 SV=1
-4.34294e-08	1	0	0	Q8A1E7	Q8A1E7	BT_3719	sp|Q8A1E7|PROB_BACTN Glutamate 5-kinase OS=Bacteroides thetaiotaomicron (strain ATCC 29148 / DSM 2079 / JCM 5827 / CCUG 10774 / NCTC 10582 / VPI-5482 / E50) OX=226186 GN=proB PE=3 SV=1
-4.34294e-08	1	0	0	Q8A1A9	Q8A1A9	BT_3757	tr|Q8A1A9|Q8A1A9_BACTN Pyrroline-5-carboxylate reductase OS=Bacteroides thetaiotaomicron (strain ATCC 29148 / DSM 2079 / JCM 5827 / CCUG 10774 / NCTC 10582 / VPI-5482 / E50) OX=226186 GN=proC PE=3 SV=1
-4.34294e-08	1	0	0	Q8A7J8	Q8A7J8	BT_1526	sp|Q8A7J8|INO1_BACTN Inositol-3-phosphate synthase 1 OS=Bacteroides thetaiotaomicron (strain ATCC 29148 / DSM 2079 / JCM 5827 / CCUG 10774 / NCTC 10582 / VPI-5482 / E50) OX=226186 GN=BT_1526 PE=1 SV=1
-4.34294e-08	1	0	0	Q8A4G8	Q8A4G8	BT_2631	tr|Q8A4G8|Q8A4G8_BACTN Glycoside hydrolase family 73 OS=Bacteroides thetaiotaomicron (strain ATCC 29148 / DSM 2079 / JCM 5827 / CCUG 10774 / NCTC 10582 / VPI-5482 / E50) OX=226186 GN=BT_2631 PE=4 SV=1
-4.34294e-08	1	0	0	Q8A5Z5	Q8A5Z5	BT_2091	tr|Q8A5Z5|Q8A5Z5_BACTN methylmalonyl-CoA mutase OS=Bacteroides thetaiotaomicron (strain ATCC 29148 / DSM 2079 / JCM 5827 / CCUG 10774 / NCTC 10582 / VPI-5482 / E50) OX=226186 GN=BT_2091 PE=3 SV=1
-4.34294e-08	1	0	0	Q8A2B0	Q8A2B0	BT_3395	sp|Q8A2B0|ARGB_BACTN Acetylglutamate kinase OS=Bacteroides thetaiotaomicron (strain ATCC 29148 / DSM 2079 / JCM 5827 / CCUG 10774 / NCTC 10582 / VPI-5482 / E50) OX=226186 GN=argB PE=3 SV=1
-4.34294e-08	1	0	0	Q8A291	Q8A291	BT_3414	tr|Q8A291|Q8A291_BACTN Mg2+/Co2+ transporter OS=Bacteroides thetaiotaomicron (strain ATCC 29148 / DSM 2079 / JCM 5827 / CCUG 10774 / NCTC 10582 / VPI-5482 / E50) OX=226186 GN=BT_3414 PE=3 SV=1
-4.34294e-08	1	0	0	Q8A4N4	Q8A4N4	BT_2565	tr|Q8A4N4|Q8A4N4_BACTN Transcription elongation factor GreA OS=Bacteroides thetaiotaomicron (strain ATCC 29148 / DSM 2079 / JCM 5827 / CCUG 10774 / NCTC 10582 / VPI-5482 / E50) OX=226186 GN=greA PE=3 SV=1
-4.34294e-08	1	0	0	Q8A5U3	Q8A5U3	BT_2145	tr|Q8A5U3|Q8A5U3_BACTN Vitamin B12-dependent ribonucleotide reductase OS=Bacteroides thetaiotaomicron (strain ATCC 29148 / DSM 2079 / JCM 5827 / CCUG 10774 / NCTC 10582 / VPI-5482 / E50) OX=226186 GN=BT_2145 PE=3 SV=1
-4.34294e-08	1	0	0	Q8A840	Q8A840	BT_1334	tr|Q8A840|Q8A840_BACTN PhoH-like protein OS=Bacteroides thetaiotaomicron (strain ATCC 29148 / DSM 2079 / JCM 5827 / CCUG 10774 / NCTC 10582 / VPI-5482 / E50) OX=226186 GN=BT_1334 PE=4 SV=1
-4.34294e-08	1	0	0	Q8A648	Q8A648	BT_2038	tr|Q8A648|Q8A648_BACTN Cation efflux system protein OS=Bacteroides thetaiotaomicron (strain ATCC 29148 / DSM 2079 / JCM 5827 / CCUG 10774 / NCTC 10582 / VPI-5482 / E50) OX=226186 GN=BT_2038 PE=3 SV=1
-4.34294e-08	1	0	0	Q8A9S3	Q8A9S3	BT_0742	sp|Q8A9S3|PYRB_BACTN Aspartate carbamoyltransferase OS=Bacteroides thetaiotaomicron (strain ATCC 29148 / DSM 2079 / JCM 5827 / CCUG 10774 / NCTC 10582 / VPI-5482 / E50) OX=226186 GN=pyrB PE=3 SV=1
-4.34294e-08	1	0	0	Q8A609	Q8A609	BT_2077	tr|Q8A609|Q8A609_BACTN Acetolactate synthase OS=Bacteroides thetaiotaomicron (strain ATCC 29148 / DSM 2079 / JCM 5827 / CCUG 10774 / NCTC 10582 / VPI-5482 / E50) OX=226186 GN=BT_2077 PE=3 SV=1
-4.34294e-08	1	0	0	Q8AA35	Q8AA35	BT_0630	tr|Q8AA35|Q8AA35_BACTN Exodeoxyribonuclease OS=Bacteroides thetaiotaomicron (strain ATCC 29148 / DSM 2079 / JCM 5827 / CCUG 10774 / NCTC 10582 / VPI-5482 / E50) OX=226186 GN=BT_0630 PE=3 SV=1
-4.34294e-08	1	0	0	Q8A0H9	Q8A0H9	BT_4042	tr|Q8A0H9|Q8A0H9_BACTN Magnesium transporter MgtE OS=Bacteroides thetaiotaomicron (strain ATCC 29148 / DSM 2079 / JCM 5827 / CCUG 10774 / NCTC 10582 / VPI-5482 / E50) OX=226186 GN=BT_4042 PE=3 SV=1
-4.34294e-08	1	0	0	Q8A7A0	Q8A7A0	BT_1625	tr|Q8A7A0|Q8A7A0_BACTN Putative exported fucosidase OS=Bacteroides thetaiotaomicron (strain ATCC 29148 / DSM 2079 / JCM 5827 / CCUG 10774 / NCTC 10582 / VPI-5482 / E50) OX=226186 GN=BT_1625 PE=4 SV=1
-4.34294e-08	1	0	0	Q8A3L0	Q8A3L0	BT_2944	tr|Q8A3L0|Q8A3L0_BACTN Putative UDP-N-acetylglucosamine 2-epimerase OS=Bacteroides thetaiotaomicron (strain ATCC 29148 / DSM 2079 / JCM 5827 / CCUG 10774 / NCTC 10582 / VPI-5482 / E50) OX=226186 GN=BT_2944 PE=3 SV=1
-4.34294e-08	1	0	0	Q8A7M8	Q8A7M8	BT_1496	tr|Q8A7M8|Q8A7M8_BACTN Hemolysin-related protein, containing CBS domain OS=Bacteroides thetaiotaomicron (strain ATCC 29148 / DSM 2079 / JCM 5827 / CCUG 10774 / NCTC 10582 / VPI-5482 / E50) OX=226186 GN=BT_1496 PE=4 SV=1
-4.34294e-08	1	0	0	Q8A032	Q8A032	BT_4189	tr|Q8A032|Q8A032_BACTN Gliding motility lipoprotein GldB OS=Bacteroides thetaiotaomicron (strain ATCC 29148 / DSM 2079 / JCM 5827 / CCUG 10774 / NCTC 10582 / VPI-5482 / E50) OX=226186 GN=BT_4189 PE=4 SV=1
-4.34294e-08	1	0	0	Q8A803	Q8A803	BT_1371	tr|Q8A803|Q8A803_BACTN 2-amino-3-ketobutyrate coenzyme A ligase OS=Bacteroides thetaiotaomicron (strain ATCC 29148 / DSM 2079 / JCM 5827 / CCUG 10774 / NCTC 10582 / VPI-5482 / E50) OX=226186 GN=kbl PE=3 SV=1
-4.34294e-08	1	0	0	Q8A7E2	Q8A7E2	BT_1582	tr|Q8A7E2|Q8A7E2_BACTN Putative methyltransferase OS=Bacteroides thetaiotaomicron (strain ATCC 29148 / DSM 2079 / JCM 5827 / CCUG 10774 / NCTC 10582 / VPI-5482 / E50) OX=226186 GN=BT_1582 PE=4 SV=1
-4.34294e-08	1	0	0	Q8A7D1	Q8A7D1	BT_1593	sp|Q8A7D1|TILS_BACTN tRNA(Ile)-lysidine synthase OS=Bacteroides thetaiotaomicron (strain ATCC 29148 / DSM 2079 / JCM 5827 / CCUG 10774 / NCTC 10582 / VPI-5482 / E50) OX=226186 GN=tilS PE=3 SV=1
-4.34294e-08	1	0	0	Q8A146	Q8A146	BT_3821	tr|Q8A146|Q8A146_BACTN Methylenetetrahydrofolate reductase OS=Bacteroides thetaiotaomicron (strain ATCC 29148 / DSM 2079 / JCM 5827 / CCUG 10774 / NCTC 10582 / VPI-5482 / E50) OX=226186 GN=BT_3821 PE=3 SV=1
-4.34294e-08	1	0	0	Q8A0M3	Q8A0M3	BT_3998	tr|Q8A0M3|Q8A0M3_BACTN GTP pyrophosphokinase OS=Bacteroides thetaiotaomicron (strain ATCC 29148 / DSM 2079 / JCM 5827 / CCUG 10774 / NCTC 10582 / VPI-5482 / E50) OX=226186 GN=BT_3998 PE=3 SV=1
-4.34294e-08	1	0	0	Q8A7P3	Q8A7P3	BT_1481	tr|Q8A7P3|Q8A7P3_BACTN DUF553 domain-containing protein OS=Bacteroides thetaiotaomicron (strain ATCC 29148 / DSM 2079 / JCM 5827 / CCUG 10774 / NCTC 10582 / VPI-5482 / E50) OX=226186 GN=BT_1481 PE=4 SV=1
-4.34294e-08	1	0	0	Q8A296	Q8A296	BT_3409	tr|Q8A296|Q8A296_BACTN cysteine desulfurase OS=Bacteroides thetaiotaomicron (strain ATCC 29148 / DSM 2079 / JCM 5827 / CCUG 10774 / NCTC 10582 / VPI-5482 / E50) OX=226186 GN=BT_3409 PE=3 SV=1
-4.34294e-08	1	0	0	Q8A9D9	Q8A9D9	BT_0876	tr|Q8A9D9|Q8A9D9_BACTN Putative deiminase OS=Bacteroides thetaiotaomicron (strain ATCC 29148 / DSM 2079 / JCM 5827 / CCUG 10774 / NCTC 10582 / VPI-5482 / E50) OX=226186 GN=BT_0876 PE=4 SV=1
-4.34294e-08	1	0	0	Q8A156	Q8A156	BT_3811	tr|Q8A156|Q8A156_BACTN Putative endothelin-converting enzyme OS=Bacteroides thetaiotaomicron (strain ATCC 29148 / DSM 2079 / JCM 5827 / CCUG 10774 / NCTC 10582 / VPI-5482 / E50) OX=226186 GN=BT_3811 PE=3 SV=1
-4.34294e-08	1	0	0	Q8A5Z6	Q8A5Z6	BT_2090	tr|Q8A5Z6|Q8A5Z6_BACTN Methylmalonyl-CoA mutase large subunit OS=Bacteroides thetaiotaomicron (strain ATCC 29148 / DSM 2079 / JCM 5827 / CCUG 10774 / NCTC 10582 / VPI-5482 / E50) OX=226186 GN=BT_2090 PE=4 SV=1
-4.34294e-08	1	0	0	Q8A538	Q8A538	BT_2406	tr|Q8A538|Q8A538_BACTN DNA repair protein RadA OS=Bacteroides thetaiotaomicron (strain ATCC 29148 / DSM 2079 / JCM 5827 / CCUG 10774 / NCTC 10582 / VPI-5482 / E50) OX=226186 GN=radA PE=3 SV=1
-4.34294e-08	1	0	0	Q8A2G7	Q8A2G7	BT_3338	tr|Q8A2G7|Q8A2G7_BACTN AcrB/AcrD family multidrug resistance protein OS=Bacteroides thetaiotaomicron (strain ATCC 29148 / DSM 2079 / JCM 5827 / CCUG 10774 / NCTC 10582 / VPI-5482 / E50) OX=226186 GN=BT_3338 PE=3 SV=1
-4.34294e-08	1	0	0	Q8A5T8	Q8A5T8	BT_2150	tr|Q8A5T8|Q8A5T8_BACTN Methylglyoxal synthase OS=Bacteroides thetaiotaomicron (strain ATCC 29148 / DSM 2079 / JCM 5827 / CCUG 10774 / NCTC 10582 / VPI-5482 / E50) OX=226186 GN=mgsA PE=3 SV=1
-4.34294e-08	1	0	0	Q8A9V4	Q8A9V4	BT_0711	sp|Q8A9V4|ATPB_BACTN ATP synthase subunit beta OS=Bacteroides thetaiotaomicron (strain ATCC 29148 / DSM 2079 / JCM 5827 / CCUG 10774 / NCTC 10582 / VPI-5482 / E50) OX=226186 GN=atpD PE=3 SV=1
-4.34294e-08	1	0	0	Q8A9S8	Q8A9S8	BT_0737	sp|Q8A9S8|FTHS_BACTN Formate--tetrahydrofolate ligase OS=Bacteroides thetaiotaomicron (strain ATCC 29148 / DSM 2079 / JCM 5827 / CCUG 10774 / NCTC 10582 / VPI-5482 / E50) OX=226186 GN=fhs PE=3 SV=1
-4.34294e-08	1	0	0	Q8A863	Q8A863	BT_1311	tr|Q8A863|Q8A863_BACTN RNA polymerase sigma factor rpoD (Sigma-A) OS=Bacteroides thetaiotaomicron (strain ATCC 29148 / DSM 2079 / JCM 5827 / CCUG 10774 / NCTC 10582 / VPI-5482 / E50) OX=226186 GN=BT_1311 PE=4 SV=1
-4.34294e-08	1	0	0	Q8A805	Q8A805	BT_1369	tr|Q8A805|Q8A805_BACTN DUF4348 domain-containing protein OS=Bacteroides thetaiotaomicron (strain ATCC 29148 / DSM 2079 / JCM 5827 / CCUG 10774 / NCTC 10582 / VPI-5482 / E50) OX=226186 GN=BT_1369 PE=4 SV=1
-4.34294e-08	1	0	0	Q8A1D2	Q8A1D2	BT_3734	tr|Q8A1D2|Q8A1D2_BACTN Oxidoreductase OS=Bacteroides thetaiotaomicron (strain ATCC 29148 / DSM 2079 / JCM 5827 / CCUG 10774 / NCTC 10582 / VPI-5482 / E50) OX=226186 GN=BT_3734 PE=4 SV=1
-4.34294e-08	1	0	0	Q8A1M5	Q8A1M5	BT_3636	tr|Q8A1M5|Q8A1M5_BACTN Aspartate-semialdehyde dehydrogenase OS=Bacteroides thetaiotaomicron (strain ATCC 29148 / DSM 2079 / JCM 5827 / CCUG 10774 / NCTC 10582 / VPI-5482 / E50) OX=226186 GN=asd PE=3 SV=1
-4.34294e-08	1	0	0	Q8A7Y5	Q8A7Y5	BT_1389	tr|Q8A7Y5|Q8A7Y5_BACTN Cyclic nucleotide-binding domain-containing protein OS=Bacteroides thetaiotaomicron (strain ATCC 29148 / DSM 2079 / JCM 5827 / CCUG 10774 / NCTC 10582 / VPI-5482 / E50) OX=226186 GN=BT_1389 PE=4 SV=1
-4.34294e-08	1	0	0	Q8A2L9	Q8A2L9	BT_3286	tr|Q8A2L9|Q8A2L9_BACTN Phospholipase/Carboxylesterase OS=Bacteroides thetaiotaomicron (strain ATCC 29148 / DSM 2079 / JCM 5827 / CCUG 10774 / NCTC 10582 / VPI-5482 / E50) OX=226186 GN=BT_3286 PE=4 SV=1
-4.34294e-08	1	0	0	Q8A9C1	Q8A9C1	BT_0894	sp|Q8A9C1|DNLJ_BACTN DNA ligase OS=Bacteroides thetaiotaomicron (strain ATCC 29148 / DSM 2079 / JCM 5827 / CCUG 10774 / NCTC 10582 / VPI-5482 / E50) OX=226186 GN=ligA PE=3 SV=1
-4.34294e-08	1	0	0	Q8A135	Q8A135	BT_3836	sp|Q8A135|DER_BACTN GTPase Der OS=Bacteroides thetaiotaomicron (strain ATCC 29148 / DSM 2079 / JCM 5827 / CCUG 10774 / NCTC 10582 / VPI-5482 / E50) OX=226186 GN=der PE=3 SV=1
-4.34294e-08	1	0	0	Q8A741	Q8A741	BT_1684	tr|Q8A741|Q8A741_BACTN Acetyltransf_6 domain-containing protein OS=Bacteroides thetaiotaomicron (strain ATCC 29148 / DSM 2079 / JCM 5827 / CCUG 10774 / NCTC 10582 / VPI-5482 / E50) OX=226186 GN=BT_1684 PE=4 SV=1
-4.34294e-08	1	0	0	Q8AAU2	Q8AAU2	BT_0372	tr|Q8AAU2|Q8AAU2_BACTN Aldose 1-epimerase OS=Bacteroides thetaiotaomicron (strain ATCC 29148 / DSM 2079 / JCM 5827 / CCUG 10774 / NCTC 10582 / VPI-5482 / E50) OX=226186 GN=BT_0372 PE=3 SV=1
-4.34294e-08	1	0	0	Q8A555	Q8A555	BT_2387	tr|Q8A555|Q8A555_BACTN O-acetylhomoserine (Thiol)-lyase OS=Bacteroides thetaiotaomicron (strain ATCC 29148 / DSM 2079 / JCM 5827 / CCUG 10774 / NCTC 10582 / VPI-5482 / E50) OX=226186 GN=BT_2387 PE=3 SV=1
-4.34294e-08	1	0	0	Q8A7U0	Q8A7U0	BT_1434	tr|Q8A7U0|Q8A7U0_BACTN Transcriptional regulator, putative catabolite control protein A OS=Bacteroides thetaiotaomicron (strain ATCC 29148 / DSM 2079 / JCM 5827 / CCUG 10774 / NCTC 10582 / VPI-5482 / E50) OX=226186 GN=BT_1434 PE=4 SV=1
-4.34294e-08	1	0	0	Q8A5T5	Q8A5T5	BT_2153	tr|Q8A5T5|Q8A5T5_BACTN Putative Fe-S oxidoreductase OS=Bacteroides thetaiotaomicron (strain ATCC 29148 / DSM 2079 / JCM 5827 / CCUG 10774 / NCTC 10582 / VPI-5482 / E50) OX=226186 GN=BT_2153 PE=4 SV=1
-4.34294e-08	1	0	0	Q8A9T0	Q8A9T0	BT_0735	tr|Q8A9T0|Q8A9T0_BACTN Aspartate decarboxylase AsdA OS=Bacteroides thetaiotaomicron (strain ATCC 29148 / DSM 2079 / JCM 5827 / CCUG 10774 / NCTC 10582 / VPI-5482 / E50) OX=226186 GN=BT_0735 PE=4 SV=1
-4.34294e-08	1	0	0	Q8A083	Q8A083	BT_4138	tr|Q8A083|Q8A083_BACTN Putative aminotransferase OS=Bacteroides thetaiotaomicron (strain ATCC 29148 / DSM 2079 / JCM 5827 / CCUG 10774 / NCTC 10582 / VPI-5482 / E50) OX=226186 GN=BT_4138 PE=4 SV=1
-4.34294e-08	1	0	0	Q8AA87	Q8AA87	BT_0578	tr|Q8AA87|Q8AA87_BACTN Excinuclease ABC subunit A OS=Bacteroides thetaiotaomicron (strain ATCC 29148 / DSM 2079 / JCM 5827 / CCUG 10774 / NCTC 10582 / VPI-5482 / E50) OX=226186 GN=BT_0578 PE=4 SV=1
-4.34294e-08	1	0	0	Q8A529	Q8A529	BT_2415	tr|Q8A529|Q8A529_BACTN Aminotransferase OS=Bacteroides thetaiotaomicron (strain ATCC 29148 / DSM 2079 / JCM 5827 / CCUG 10774 / NCTC 10582 / VPI-5482 / E50) OX=226186 GN=BT_2415 PE=3 SV=1
-4.34294e-08	1	0	0	Q8A5U6	Q8A5U6	BT_2142	tr|Q8A5U6|Q8A5U6_BACTN MlaD domain-containing protein OS=Bacteroides thetaiotaomicron (strain ATCC 29148 / DSM 2079 / JCM 5827 / CCUG 10774 / NCTC 10582 / VPI-5482 / E50) OX=226186 GN=BT_2142 PE=4 SV=1
-4.34294e-08	1	0	0	Q8A2B1	Q8A2B1	BT_3394	sp|Q8A2B1|SPEA_BACTN Biosynthetic arginine decarboxylase OS=Bacteroides thetaiotaomicron (strain ATCC 29148 / DSM 2079 / JCM 5827 / CCUG 10774 / NCTC 10582 / VPI-5482 / E50) OX=226186 GN=speA PE=3 SV=1
-4.34294e-08	1	0	0	Q8A9P4	Q8A9P4	BT_0771	tr|Q8A9P4|Q8A9P4_BACTN 1,4-alpha-glucan branching enzyme OS=Bacteroides thetaiotaomicron (strain ATCC 29148 / DSM 2079 / JCM 5827 / CCUG 10774 / NCTC 10582 / VPI-5482 / E50) OX=226186 GN=BT_0771 PE=3 SV=1
-4.34294e-08	1	0	0	Q8A9P0	Q8A9P0	BT_0775	tr|Q8A9P0|Q8A9P0_BACTN Ferredoxin-type protein OS=Bacteroides thetaiotaomicron (strain ATCC 29148 / DSM 2079 / JCM 5827 / CCUG 10774 / NCTC 10582 / VPI-5482 / E50) OX=226186 GN=BT_0775 PE=4 SV=1
-4.34294e-08	1	0	0	Q8A938	Q8A938	BT_0979	tr|Q8A938|Q8A938_BACTN Pectin lyase fold/virulence factor OS=Bacteroides thetaiotaomicron (strain ATCC 29148 / DSM 2079 / JCM 5827 / CCUG 10774 / NCTC 10582 / VPI-5482 / E50) OX=226186 GN=BT_0979 PE=4 SV=1
-4.34294e-08	1	0	0	Q02550	Q02550	BT_0238	sp|Q02550|ANSME_BACTN Serine-type anaerobic sulfatase-maturating enzyme OS=Bacteroides thetaiotaomicron (strain ATCC 29148 / DSM 2079 / JCM 5827 / CCUG 10774 / NCTC 10582 / VPI-5482 / E50) OX=226186 GN=chuR PE=1 SV=2
-4.34294e-08	1	0	0	Q8A8R0	Q8A8R0	BT_1107	tr|Q8A8R0|Q8A8R0_BACTN Ferritin OS=Bacteroides thetaiotaomicron (strain ATCC 29148 / DSM 2079 / JCM 5827 / CCUG 10774 / NCTC 10582 / VPI-5482 / E50) OX=226186 GN=BT_1107 PE=3 SV=1
-4.34294e-08	1	0	0	Q89YL5	Q89YL5	BT_4716	tr|Q89YL5|Q89YL5_BACTN Redox-sensitive transcriptional activator OS=Bacteroides thetaiotaomicron (strain ATCC 29148 / DSM 2079 / JCM 5827 / CCUG 10774 / NCTC 10582 / VPI-5482 / E50) OX=226186 GN=BT_4716 PE=3 SV=1
-4.34294e-08	1	0	0	Q89ZW9	Q89ZW9	BT_4252	sp|Q89ZW9|G1092_BACTN Glycosyl hydrolase family 109 protein 2 OS=Bacteroides thetaiotaomicron (strain ATCC 29148 / DSM 2079 / JCM 5827 / CCUG 10774 / NCTC 10582 / VPI-5482 / E50) OX=226186 GN=BT_4252 PE=3 SV=1
-4.34294e-08	1	0	0	Q89ZJ4	Q89ZJ4	BT_4383	tr|Q89ZJ4|Q89ZJ4_BACTN Bifunctional NAD(P)H-hydrate repair enzyme OS=Bacteroides thetaiotaomicron (strain ATCC 29148 / DSM 2079 / JCM 5827 / CCUG 10774 / NCTC 10582 / VPI-5482 / E50) OX=226186 GN=nnrD PE=3 SV=1
-4.34294e-08	1	0	0	Q8A4Q6	Q8A4Q6	BT_2541	tr|Q8A4Q6|Q8A4Q6_BACTN P-type Ca(2+) transporter OS=Bacteroides thetaiotaomicron (strain ATCC 29148 / DSM 2079 / JCM 5827 / CCUG 10774 / NCTC 10582 / VPI-5482 / E50) OX=226186 GN=BT_2541 PE=4 SV=1
-4.34294e-08	1	0	0	Q8A635	Q8A635	BT_2051	tr|Q8A635|Q8A635_BACTN Acetyltransferase-like, GNAT family OS=Bacteroides thetaiotaomicron (strain ATCC 29148 / DSM 2079 / JCM 5827 / CCUG 10774 / NCTC 10582 / VPI-5482 / E50) OX=226186 GN=BT_2051 PE=1 SV=1
-4.34294e-08	1	0	0	Q8A9M3	Q8A9M3	BT_0792	tr|Q8A9M3|Q8A9M3_BACTN Xylulose kinase (Xylulokinase) OS=Bacteroides thetaiotaomicron (strain ATCC 29148 / DSM 2079 / JCM 5827 / CCUG 10774 / NCTC 10582 / VPI-5482 / E50) OX=226186 GN=BT_0792 PE=4 SV=1
-4.34294e-08	1	0	0	Q877S4	Q877S4	BT_2352	tr|Q877S4|Q877S4_BACTN Transposase OS=Bacteroides thetaiotaomicron (strain ATCC 29148 / DSM 2079 / JCM 5827 / CCUG 10774 / NCTC 10582 / VPI-5482 / E50) OX=226186 GN=BT_2352 PE=4 SV=1
-4.34294e-08	1	0	0	Q8A5Z7	Q8A5Z7	BT_2089	tr|Q8A5Z7|Q8A5Z7_BACTN DNA topoisomerase OS=Bacteroides thetaiotaomicron (strain ATCC 29148 / DSM 2079 / JCM 5827 / CCUG 10774 / NCTC 10582 / VPI-5482 / E50) OX=226186 GN=BT_2089 PE=3 SV=1
-4.34294e-08	1	0	0	Q89ZR2	Q89ZR2	BT_4314	sp|Q89ZR2|RL21_BACTN 50S ribosomal protein L21 OS=Bacteroides thetaiotaomicron (strain ATCC 29148 / DSM 2079 / JCM 5827 / CCUG 10774 / NCTC 10582 / VPI-5482 / E50) OX=226186 GN=rplU PE=3 SV=1
-4.34294e-08	1	0	0	Q8A9J2	Q8A9J2	BT_0823	sp|Q8A9J2|UXAC_BACTN Uronate isomerase OS=Bacteroides thetaiotaomicron (strain ATCC 29148 / DSM 2079 / JCM 5827 / CCUG 10774 / NCTC 10582 / VPI-5482 / E50) OX=226186 GN=uxaC PE=3 SV=2
-4.34294e-08	1	0	0	Q8A7N0	Q8A7N0	BT_1494	tr|Q8A7N0|Q8A7N0_BACTN Fer4_19 domain-containing protein OS=Bacteroides thetaiotaomicron (strain ATCC 29148 / DSM 2079 / JCM 5827 / CCUG 10774 / NCTC 10582 / VPI-5482 / E50) OX=226186 GN=BT_1494 PE=4 SV=1
-4.34294e-08	1	0	0	Q8A8C9	Q8A8C9	BT_1238	tr|Q8A8C9|Q8A8C9_BACTN Putative RNA binding protein with S1 RNA-binding domain OS=Bacteroides thetaiotaomicron (strain ATCC 29148 / DSM 2079 / JCM 5827 / CCUG 10774 / NCTC 10582 / VPI-5482 / E50) OX=226186 GN=BT_1238 PE=4 SV=1
-4.34294e-08	1	0	0	Q8A043	Q8A043	BT_4178	tr|Q8A043|Q8A043_BACTN Two-component system sensor histidine kinase/response regulator, hybrid (One-component system) OS=Bacteroides thetaiotaomicron (strain ATCC 29148 / DSM 2079 / JCM 5827 / CCUG 10774 / NCTC 10582 / VPI-5482 / E50) OX=226186 GN=BT_4178
-4.34294e-08	1	0	0	Q8A611	Q8A611	BT_2075	tr|Q8A611|Q8A611_BACTN Acyl-ACP thioesterase OS=Bacteroides thetaiotaomicron (strain ATCC 29148 / DSM 2079 / JCM 5827 / CCUG 10774 / NCTC 10582 / VPI-5482 / E50) OX=226186 GN=BT_2075 PE=1 SV=1
-4.34294e-08	1	0	0	Q8A8L6	Q8A8L6	BT_1151	tr|Q8A8L6|Q8A8L6_BACTN DUF1015 domain-containing protein OS=Bacteroides thetaiotaomicron (strain ATCC 29148 / DSM 2079 / JCM 5827 / CCUG 10774 / NCTC 10582 / VPI-5482 / E50) OX=226186 GN=BT_1151 PE=4 SV=1
-4.34294e-08	1	0	0	Q89Z71	Q89Z71	BT_4506	tr|Q89Z71|Q89Z71_BACTN Putative acetyltransferase OS=Bacteroides thetaiotaomicron (strain ATCC 29148 / DSM 2079 / JCM 5827 / CCUG 10774 / NCTC 10582 / VPI-5482 / E50) OX=226186 GN=BT_4506 PE=4 SV=1
-4.34294e-08	1	0	0	Q8A7P0	Q8A7P0	BT_1484	tr|Q8A7P0|Q8A7P0_BACTN AAA-ATPase_like domain-containing protein OS=Bacteroides thetaiotaomicron (strain ATCC 29148 / DSM 2079 / JCM 5827 / CCUG 10774 / NCTC 10582 / VPI-5482 / E50) OX=226186 GN=BT_1484 PE=4 SV=1
-4.34294e-08	1	0	0	Q8A4R9	Q8A4R9	BT_2528	tr|Q8A4R9|Q8A4R9_BACTN Putative Na+-dependent phosphate transporter OS=Bacteroides thetaiotaomicron (strain ATCC 29148 / DSM 2079 / JCM 5827 / CCUG 10774 / NCTC 10582 / VPI-5482 / E50) OX=226186 GN=BT_2528 PE=4 SV=1
-4.34294e-08	1	0	0	Q89ZK5	Q89ZK5	BT_4372	sp|Q89ZK5|RLMN_BACTN Probable dual-specificity RNA methyltransferase RlmN OS=Bacteroides thetaiotaomicron (strain ATCC 29148 / DSM 2079 / JCM 5827 / CCUG 10774 / NCTC 10582 / VPI-5482 / E50) OX=226186 GN=rlmN PE=3 SV=1
-4.34294e-08	1	0	0	Q8A7W4	Q8A7W4	BT_1410	tr|Q8A7W4|Q8A7W4_BACTN Putative metallo-beta-lactamase OS=Bacteroides thetaiotaomicron (strain ATCC 29148 / DSM 2079 / JCM 5827 / CCUG 10774 / NCTC 10582 / VPI-5482 / E50) OX=226186 GN=BT_1410 PE=4 SV=1
-4.34294e-08	1	0	0	Q89ZR9	Q89ZR9	BT_4307	tr|Q89ZR9|Q89ZR9_BACTN Putative glycogen synthase OS=Bacteroides thetaiotaomicron (strain ATCC 29148 / DSM 2079 / JCM 5827 / CCUG 10774 / NCTC 10582 / VPI-5482 / E50) OX=226186 GN=BT_4307 PE=4 SV=1
-4.34294e-08	1	0	0	Q8A7E8	Q8A7E8	BT_1576	tr|Q8A7E8|Q8A7E8_BACTN Putative Pirin family protein OS=Bacteroides thetaiotaomicron (strain ATCC 29148 / DSM 2079 / JCM 5827 / CCUG 10774 / NCTC 10582 / VPI-5482 / E50) OX=226186 GN=BT_1576 PE=3 SV=1
-4.34294e-08	1	0	0	Q8AAY1	Q8AAY1	BT_0331	tr|Q8AAY1|Q8AAY1_BACTN Ketoisovalerate oxidoreductase subunit vorB OS=Bacteroides thetaiotaomicron (strain ATCC 29148 / DSM 2079 / JCM 5827 / CCUG 10774 / NCTC 10582 / VPI-5482 / E50) OX=226186 GN=BT_0331 PE=4 SV=1
-4.34294e-08	1	0	0	Q8A996	Q8A996	BT_0921	tr|Q8A996|Q8A996_BACTN Translocation/assembly module TamB OS=Bacteroides thetaiotaomicron (strain ATCC 29148 / DSM 2079 / JCM 5827 / CCUG 10774 / NCTC 10582 / VPI-5482 / E50) OX=226186 GN=BT_0921 PE=4 SV=1
-4.34294e-08	1	0	0	Q8A128	Q8A128	BT_3843	sp|Q8A128|CLPX_BACTN ATP-dependent Clp protease ATP-binding subunit ClpX OS=Bacteroides thetaiotaomicron (strain ATCC 29148 / DSM 2079 / JCM 5827 / CCUG 10774 / NCTC 10582 / VPI-5482 / E50) OX=226186 GN=clpX PE=3 SV=1
-4.34294e-08	1	0	0	Q8A293	Q8A293	BT_3412	sp|Q8A293|RNH2_BACTN Ribonuclease HII OS=Bacteroides thetaiotaomicron (strain ATCC 29148 / DSM 2079 / JCM 5827 / CCUG 10774 / NCTC 10582 / VPI-5482 / E50) OX=226186 GN=rnhB PE=3 SV=1
-4.34294e-08	1	0	0	Q8A2Q8	Q8A2Q8	BT_3247	tr|Q8A2Q8|Q8A2Q8_BACTN DUF2723 domain-containing protein OS=Bacteroides thetaiotaomicron (strain ATCC 29148 / DSM 2079 / JCM 5827 / CCUG 10774 / NCTC 10582 / VPI-5482 / E50) OX=226186 GN=BT_3247 PE=4 SV=1
-4.34294e-08	1	0	0	Q8A2F2	Q8A2F2	BT_3353	tr|Q8A2F2|Q8A2F2_BACTN Snf2 family helicase OS=Bacteroides thetaiotaomicron (strain ATCC 29148 / DSM 2079 / JCM 5827 / CCUG 10774 / NCTC 10582 / VPI-5482 / E50) OX=226186 GN=BT_3353 PE=4 SV=1
-4.34294e-08	1	0	0	Q8A2Q9	Q8A2Q9	BT_3246	tr|Q8A2Q9|Q8A2Q9_BACTN Polysaccharide deacetylase OS=Bacteroides thetaiotaomicron (strain ATCC 29148 / DSM 2079 / JCM 5827 / CCUG 10774 / NCTC 10582 / VPI-5482 / E50) OX=226186 GN=BT_3246 PE=4 SV=1
-4.34294e-08	1	0	0	Q89YZ7	Q89YZ7	BT_4583	sp|Q89YZ7|PEPT_BACTN Peptidase T OS=Bacteroides thetaiotaomicron (strain ATCC 29148 / DSM 2079 / JCM 5827 / CCUG 10774 / NCTC 10582 / VPI-5482 / E50) OX=226186 GN=pepT PE=3 SV=1
-4.34294e-08	1	0	0	Q8A4Y4	Q8A4Y4	BT_2463	tr|Q8A4Y4|Q8A4Y4_BACTN RNA polymerase ECF-type sigma factor OS=Bacteroides thetaiotaomicron (strain ATCC 29148 / DSM 2079 / JCM 5827 / CCUG 10774 / NCTC 10582 / VPI-5482 / E50) OX=226186 GN=BT_2463 PE=3 SV=1
-4.34294e-08	1	0	0	Q8A4M0	Q8A4M0	BT_2579	tr|Q8A4M0|Q8A4M0_BACTN DUF2971 domain-containing protein OS=Bacteroides thetaiotaomicron (strain ATCC 29148 / DSM 2079 / JCM 5827 / CCUG 10774 / NCTC 10582 / VPI-5482 / E50) OX=226186 GN=BT_2579 PE=4 SV=1
-4.34294e-08	1	0	0	Q8A5W3	Q8A5W3	BT_2123	tr|Q8A5W3|Q8A5W3_BACTN Glycerol-3-phosphate dehydrogenase OS=Bacteroides thetaiotaomicron (strain ATCC 29148 / DSM 2079 / JCM 5827 / CCUG 10774 / NCTC 10582 / VPI-5482 / E50) OX=226186 GN=BT_2123 PE=3 SV=1
-4.34294e-08	1	0	0	Q8ABM8	Q8ABM8	BT_0082	tr|Q8ABM8|Q8ABM8_BACTN HNH_5 domain-containing protein OS=Bacteroides thetaiotaomicron (strain ATCC 29148 / DSM 2079 / JCM 5827 / CCUG 10774 / NCTC 10582 / VPI-5482 / E50) OX=226186 GN=BT_0082 PE=4 SV=1
-4.34294e-08	1	0	0	Q8A607	Q8A607	BT_2079	tr|Q8A607|Q8A607_BACTN Peptidyl-prolyl cis-trans isomerase OS=Bacteroides thetaiotaomicron (strain ATCC 29148 / DSM 2079 / JCM 5827 / CCUG 10774 / NCTC 10582 / VPI-5482 / E50) OX=226186 GN=BT_2079 PE=3 SV=1
-4.34294e-08	1	0	0	Q8A297	Q8A297	BT_3408	tr|Q8A297|Q8A297_BACTN SufBD_N domain-containing protein OS=Bacteroides thetaiotaomicron (strain ATCC 29148 / DSM 2079 / JCM 5827 / CCUG 10774 / NCTC 10582 / VPI-5482 / E50) OX=226186 GN=BT_3408 PE=3 SV=1
-4.34294e-08	1	0	0	Q8AB61	Q8AB61	BT_0250	tr|Q8AB61|Q8AB61_BACTN Dihydroorotase (DHOase) OS=Bacteroides thetaiotaomicron (strain ATCC 29148 / DSM 2079 / JCM 5827 / CCUG 10774 / NCTC 10582 / VPI-5482 / E50) OX=226186 GN=BT_0250 PE=3 SV=1
-4.34294e-08	1	0	0	Q8A0L4	Q8A0L4	BT_4007	tr|Q8A0L4|Q8A0L4_BACTN ATP-dependent zinc metalloprotease FtsH OS=Bacteroides thetaiotaomicron (strain ATCC 29148 / DSM 2079 / JCM 5827 / CCUG 10774 / NCTC 10582 / VPI-5482 / E50) OX=226186 GN=ftsH PE=3 SV=1
-4.34294e-08	1	0	0	Q8A7H0	Q8A7H0	BT_1554	tr|Q8A7H0|Q8A7H0_BACTN Alanine dehydrogenase OS=Bacteroides thetaiotaomicron (strain ATCC 29148 / DSM 2079 / JCM 5827 / CCUG 10774 / NCTC 10582 / VPI-5482 / E50) OX=226186 GN=BT_1554 PE=3 SV=1
-4.34294e-08	1	0	0	Q8A6Y6	Q8A6Y6	BT_1739	tr|Q8A6Y6|Q8A6Y6_BACTN Excinuclease ABC subunit A OS=Bacteroides thetaiotaomicron (strain ATCC 29148 / DSM 2079 / JCM 5827 / CCUG 10774 / NCTC 10582 / VPI-5482 / E50) OX=226186 GN=BT_1739 PE=4 SV=1
-4.34294e-08	1	0	0	Q8A651	Q8A651	BT_2035	tr|Q8A651|Q8A651_BACTN Putative ABC transporter ATP-binding protein OS=Bacteroides thetaiotaomicron (strain ATCC 29148 / DSM 2079 / JCM 5827 / CCUG 10774 / NCTC 10582 / VPI-5482 / E50) OX=226186 GN=BT_2035 PE=4 SV=1
-4.34294e-08	1	0	0	Q8A299	Q8A299	BT_3406	tr|Q8A299|Q8A299_BACTN ABC transporter permease OS=Bacteroides thetaiotaomicron (strain ATCC 29148 / DSM 2079 / JCM 5827 / CCUG 10774 / NCTC 10582 / VPI-5482 / E50) OX=226186 GN=BT_3406 PE=3 SV=1
-4.34294e-08	1	0	0	Q8A4T5	Q8A4T5	BT_2512	tr|Q8A4T5|Q8A4T5_BACTN Cation-transporting ATPase, P-type, putative zinc-transporting ATPase OS=Bacteroides thetaiotaomicron (strain ATCC 29148 / DSM 2079 / JCM 5827 / CCUG 10774 / NCTC 10582 / VPI-5482 / E50) OX=226186 GN=BT_2512 PE=3 SV=1
-4.34294e-08	1	0	0	Q8A0V3	Q8A0V3	BT_3918	sp|Q8A0V3|PDXJ_BACTN Pyridoxine 5-phosphate synthase OS=Bacteroides thetaiotaomicron (strain ATCC 29148 / DSM 2079 / JCM 5827 / CCUG 10774 / NCTC 10582 / VPI-5482 / E50) OX=226186 GN=pdxJ PE=3 SV=1
-4.34294e-08	1	0	0	Q8A9J1	Q8A9J1	BT_0824	tr|Q8A9J1|Q8A9J1_BACTN Transcriptional regulator (LacI family) OS=Bacteroides thetaiotaomicron (strain ATCC 29148 / DSM 2079 / JCM 5827 / CCUG 10774 / NCTC 10582 / VPI-5482 / E50) OX=226186 GN=BT_0824 PE=4 SV=1
-4.34294e-08	1	0	0	Q8A908	Q8A908	BT_1009	tr|Q8A908|Q8A908_BACTN Dihydroorotate dehydrogenase (quinone) OS=Bacteroides thetaiotaomicron (strain ATCC 29148 / DSM 2079 / JCM 5827 / CCUG 10774 / NCTC 10582 / VPI-5482 / E50) OX=226186 GN=BT_1009 PE=3 SV=1
-4.34294e-08	1	0	0	Q8A6R4	Q8A6R4	BT_1812	tr|Q8A6R4|Q8A6R4_BACTN Putative chaperone DnAJ OS=Bacteroides thetaiotaomicron (strain ATCC 29148 / DSM 2079 / JCM 5827 / CCUG 10774 / NCTC 10582 / VPI-5482 / E50) OX=226186 GN=BT_1812 PE=4 SV=1
-4.34294e-08	1	0	0	Q8A9C0	Q8A9C0	BT_0895	tr|Q8A9C0|Q8A9C0_BACTN 4-hydroxy-tetrahydrodipicolinate synthase OS=Bacteroides thetaiotaomicron (strain ATCC 29148 / DSM 2079 / JCM 5827 / CCUG 10774 / NCTC 10582 / VPI-5482 / E50) OX=226186 GN=dapA PE=3 SV=1
-4.34294e-08	1	0	0	Q8AAQ3	Q8AAQ3	BT_0411	tr|Q8AAQ3|Q8AAQ3_BACTN 3(2),5-bisphosphate nucleotidase CysQ OS=Bacteroides thetaiotaomicron (strain ATCC 29148 / DSM 2079 / JCM 5827 / CCUG 10774 / NCTC 10582 / VPI-5482 / E50) OX=226186 GN=cysQ PE=1 SV=1
-4.34294e-08	1	0	0	Q8A4U2	Q8A4U2	BT_2505	tr|Q8A4U2|Q8A4U2_BACTN GntR family transcriptional regulator OS=Bacteroides thetaiotaomicron (strain ATCC 29148 / DSM 2079 / JCM 5827 / CCUG 10774 / NCTC 10582 / VPI-5482 / E50) OX=226186 GN=BT_2505 PE=3 SV=1
-4.34294e-08	1	0	0	Q8A668	Q8A668	BT_2018	tr|Q8A668|Q8A668_BACTN Phosphoesterase OS=Bacteroides thetaiotaomicron (strain ATCC 29148 / DSM 2079 / JCM 5827 / CCUG 10774 / NCTC 10582 / VPI-5482 / E50) OX=226186 GN=BT_2018 PE=3 SV=1
-4.34294e-08	1	0	0	Q8A6R1	Q8A6R1	BT_1815	tr|Q8A6R1|Q8A6R1_BACTN Low-specificity L-threonine aldolase OS=Bacteroides thetaiotaomicron (strain ATCC 29148 / DSM 2079 / JCM 5827 / CCUG 10774 / NCTC 10582 / VPI-5482 / E50) OX=226186 GN=BT_1815 PE=4 SV=1
-4.34294e-08	1	0	0	Q8AA25	Q8AA25	BT_0640	tr|Q8AA25|Q8AA25_BACTN Fe-S oxidoreductases family 2 OS=Bacteroides thetaiotaomicron (strain ATCC 29148 / DSM 2079 / JCM 5827 / CCUG 10774 / NCTC 10582 / VPI-5482 / E50) OX=226186 GN=BT_0640 PE=4 SV=1
-4.34294e-08	1	0	0	Q8A4S3	Q8A4S3	BT_2524	tr|Q8A4S3|Q8A4S3_BACTN alpha-L-rhamnosidase OS=Bacteroides thetaiotaomicron (strain ATCC 29148 / DSM 2079 / JCM 5827 / CCUG 10774 / NCTC 10582 / VPI-5482 / E50) OX=226186 GN=BT_2524 PE=4 SV=1
-4.34294e-08	1	0	0	Q8A6M3	Q8A6M3	BT_1854	sp|Q8A6M3|LPXF_BACTN Lipid A 4-phosphatase OS=Bacteroides thetaiotaomicron (strain ATCC 29148 / DSM 2079 / JCM 5827 / CCUG 10774 / NCTC 10582 / VPI-5482 / E50) OX=226186 GN=lpxF PE=3 SV=1
-4.34294e-08	1	0	0	Q8A228	Q8A228	BT_3478	tr|Q8A228|Q8A228_BACTN Integrase OS=Bacteroides thetaiotaomicron (strain ATCC 29148 / DSM 2079 / JCM 5827 / CCUG 10774 / NCTC 10582 / VPI-5482 / E50) OX=226186 GN=BT_3478 PE=4 SV=1
-4.34294e-08	1	0	0	Q8A5I9	Q8A5I9	BT_2250	sp|Q8A5I9|RSGA2_BACTN Small ribosomal subunit biogenesis GTPase RsgA 2 OS=Bacteroides thetaiotaomicron (strain ATCC 29148 / DSM 2079 / JCM 5827 / CCUG 10774 / NCTC 10582 / VPI-5482 / E50) OX=226186 GN=rsgA2 PE=3 SV=1
-4.34294e-08	1	0	0	Q8A628	Q8A628	BT_2058	tr|Q8A628|Q8A628_BACTN Putative isoprenyl synthetase OS=Bacteroides thetaiotaomicron (strain ATCC 29148 / DSM 2079 / JCM 5827 / CCUG 10774 / NCTC 10582 / VPI-5482 / E50) OX=226186 GN=BT_2058 PE=3 SV=1
-4.34294e-08	1	0	0	Q8A0T9	Q8A0T9	BT_3932	tr|Q8A0T9|Q8A0T9_BACTN DNA primase OS=Bacteroides thetaiotaomicron (strain ATCC 29148 / DSM 2079 / JCM 5827 / CCUG 10774 / NCTC 10582 / VPI-5482 / E50) OX=226186 GN=dnaG PE=3 SV=1
-4.34294e-08	1	0	0	E7MCA8	E7MCA8	BT_3193	tr|E7MCA8|E7MCA8_BACTN Ferrichrome ABC transporter substrate-binding protein OS=Bacteroides thetaiotaomicron (strain ATCC 29148 / DSM 2079 / JCM 5827 / CCUG 10774 / NCTC 10582 / VPI-5482 / E50) OX=226186 GN=BT_3193a PE=4 SV=1
-4.34294e-08	1	0	0	Q89YY6	Q89YY6	BT_4594	sp|Q89YY6|COAE_BACTN Dephospho-CoA kinase OS=Bacteroides thetaiotaomicron (strain ATCC 29148 / DSM 2079 / JCM 5827 / CCUG 10774 / NCTC 10582 / VPI-5482 / E50) OX=226186 GN=coaE PE=3 SV=1
-4.34294e-08	1	0	0	Q8A2S3	Q8A2S3	BT_3232	tr|Q8A2S3|Q8A2S3_BACTN Gluconate 5-dehydrogenase OS=Bacteroides thetaiotaomicron (strain ATCC 29148 / DSM 2079 / JCM 5827 / CCUG 10774 / NCTC 10582 / VPI-5482 / E50) OX=226186 GN=BT_3232 PE=4 SV=1
-4.34294e-08	1	0	0	Q89Z19	Q89Z19	BT_4558	tr|Q89Z19|Q89Z19_BACTN ATP_bind_3 domain-containing protein OS=Bacteroides thetaiotaomicron (strain ATCC 29148 / DSM 2079 / JCM 5827 / CCUG 10774 / NCTC 10582 / VPI-5482 / E50) OX=226186 GN=BT_4558 PE=4 SV=1
-4.34294e-08	1	0	0	Q8A5Q7	Q8A5Q7	BT_2181	tr|Q8A5Q7|Q8A5Q7_BACTN Transcriptional regulator OS=Bacteroides thetaiotaomicron (strain ATCC 29148 / DSM 2079 / JCM 5827 / CCUG 10774 / NCTC 10582 / VPI-5482 / E50) OX=226186 GN=BT_2181 PE=1 SV=1
-4.34294e-08	1	0	0	Q89Z44	Q89Z44	BT_4533	tr|Q89Z44|Q89Z44_BACTN Exonuclease OS=Bacteroides thetaiotaomicron (strain ATCC 29148 / DSM 2079 / JCM 5827 / CCUG 10774 / NCTC 10582 / VPI-5482 / E50) OX=226186 GN=BT_4533 PE=4 SV=1
-4.34294e-08	1	0	0	Q8A4P8	Q8A4P8	BT_2549	tr|Q8A4P8|Q8A4P8_BACTN Putative carboxypeptidase OS=Bacteroides thetaiotaomicron (strain ATCC 29148 / DSM 2079 / JCM 5827 / CCUG 10774 / NCTC 10582 / VPI-5482 / E50) OX=226186 GN=BT_2549 PE=3 SV=1
-4.34294e-08	1	0	0	Q8A0T4	Q8A0T4	BT_3937	tr|Q8A0T4|Q8A0T4_BACTN TPR domain-containing protein OS=Bacteroides thetaiotaomicron (strain ATCC 29148 / DSM 2079 / JCM 5827 / CCUG 10774 / NCTC 10582 / VPI-5482 / E50) OX=226186 GN=BT_3937 PE=4 SV=1
-4.34294e-08	1	0	0	Q89YV4	Q89YV4	BT_4627	tr|Q89YV4|Q89YV4_BACTN site-specific DNA-methyltransferase (adenine-specific) OS=Bacteroides thetaiotaomicron (strain ATCC 29148 / DSM 2079 / JCM 5827 / CCUG 10774 / NCTC 10582 / VPI-5482 / E50) OX=226186 GN=BT_4627 PE=4 SV=1
-4.34294e-08	1	0	0	Q8A8U7	Q8A8U7	BT_1070	tr|Q8A8U7|Q8A8U7_BACTN Predicted phosphoadenosine phosphosulfate reductase OS=Bacteroides thetaiotaomicron (strain ATCC 29148 / DSM 2079 / JCM 5827 / CCUG 10774 / NCTC 10582 / VPI-5482 / E50) OX=226186 GN=BT_1070 PE=4 SV=1
-4.34294e-08	1	0	0	Q8A4P4	Q8A4P4	BT_2553	tr|Q8A4P4|Q8A4P4_BACTN AAA-ATPase_like domain-containing protein OS=Bacteroides thetaiotaomicron (strain ATCC 29148 / DSM 2079 / JCM 5827 / CCUG 10774 / NCTC 10582 / VPI-5482 / E50) OX=226186 GN=BT_2553 PE=4 SV=1
-4.34294e-08	1	0	0	Q8A4B6	Q8A4B6	BT_2687	tr|Q8A4B6|Q8A4B6_BACTN Cation efflux system protein OS=Bacteroides thetaiotaomicron (strain ATCC 29148 / DSM 2079 / JCM 5827 / CCUG 10774 / NCTC 10582 / VPI-5482 / E50) OX=226186 GN=BT_2687 PE=3 SV=1
-4.34294e-08	1	0	0	Q8A7B0	Q8A7B0	BT_1615	tr|Q8A7B0|Q8A7B0_BACTN Aminoacyl-histidine dipeptidase OS=Bacteroides thetaiotaomicron (strain ATCC 29148 / DSM 2079 / JCM 5827 / CCUG 10774 / NCTC 10582 / VPI-5482 / E50) OX=226186 GN=BT_1615 PE=4 SV=1
-4.34294e-08	1	0	0	Q8A092	Q8A092	BT_4129	tr|Q8A092|Q8A092_BACTN Outer membrane assembly protein OS=Bacteroides thetaiotaomicron (strain ATCC 29148 / DSM 2079 / JCM 5827 / CCUG 10774 / NCTC 10582 / VPI-5482 / E50) OX=226186 GN=BT_4129 PE=4 SV=1
-4.34294e-08	1	0	0	Q8A5I2	Q8A5I2	BT_2257	tr|Q8A5I2|Q8A5I2_BACTN Lipoprotein, putative OS=Bacteroides thetaiotaomicron (strain ATCC 29148 / DSM 2079 / JCM 5827 / CCUG 10774 / NCTC 10582 / VPI-5482 / E50) OX=226186 GN=BT_2257 PE=4 SV=1
-4.34294e-08	1	0	0	Q8A9U6	Q8A9U6	BT_0719	sp|Q8A9U6|ATPG_BACTN ATP synthase gamma chain OS=Bacteroides thetaiotaomicron (strain ATCC 29148 / DSM 2079 / JCM 5827 / CCUG 10774 / NCTC 10582 / VPI-5482 / E50) OX=226186 GN=atpG PE=3 SV=1
-4.34294e-08	1	0	0	Q8A1L5	Q8A1L5	BT_3646	tr|Q8A1L5|Q8A1L5_BACTN Dihydropteroate synthase OS=Bacteroides thetaiotaomicron (strain ATCC 29148 / DSM 2079 / JCM 5827 / CCUG 10774 / NCTC 10582 / VPI-5482 / E50) OX=226186 GN=BT_3646 PE=4 SV=1
-4.34294e-08	1	0	0	Q8A4A6	Q8A4A6	BT_2697	tr|Q8A4A6|Q8A4A6_BACTN DNA mismatch repair protein mutS OS=Bacteroides thetaiotaomicron (strain ATCC 29148 / DSM 2079 / JCM 5827 / CCUG 10774 / NCTC 10582 / VPI-5482 / E50) OX=226186 GN=BT_2697 PE=4 SV=1
-4.34294e-08	1	0	0	Q8A9C3	Q8A9C3	BT_0892	sp|Q8A9C3|PYRDB_BACTN Dihydroorotate dehydrogenase B (NAD(+)), catalytic subunit OS=Bacteroides thetaiotaomicron (strain ATCC 29148 / DSM 2079 / JCM 5827 / CCUG 10774 / NCTC 10582 / VPI-5482 / E50) OX=226186 GN=pyrD PE=3 SV=1
-4.34294e-08	1	0	0	Q8A806	Q8A806	BT_1368	sp|Q8A806|MURB_BACTN UDP-N-acetylenolpyruvoylglucosamine reductase OS=Bacteroides thetaiotaomicron (strain ATCC 29148 / DSM 2079 / JCM 5827 / CCUG 10774 / NCTC 10582 / VPI-5482 / E50) OX=226186 GN=murB PE=3 SV=1
-4.34294e-08	1	0	0	Q8A0T7	Q8A0T7	BT_3934	tr|Q8A0T7|Q8A0T7_BACTN Putative phospho-2-dehydro-3-deoxyheptonate aldolase/chorismate mutase OS=Bacteroides thetaiotaomicron (strain ATCC 29148 / DSM 2079 / JCM 5827 / CCUG 10774 / NCTC 10582 / VPI-5482 / E50) OX=226186 GN=BT_3934 PE=4 SV=1
-4.34294e-08	1	0	0	Q8A1S1	Q8A1S1	BT_3588	tr|Q8A1S1|Q8A1S1_BACTN N-acetylglucosamine-6-phosphate deacetylase OS=Bacteroides thetaiotaomicron (strain ATCC 29148 / DSM 2079 / JCM 5827 / CCUG 10774 / NCTC 10582 / VPI-5482 / E50) OX=226186 GN=BT_3588 PE=3 SV=1
-4.34294e-08	1	0	0	Q8A1B0	Q8A1B0	BT_3756	tr|Q8A1B0|Q8A1B0_BACTN Transcriptional regulator OS=Bacteroides thetaiotaomicron (strain ATCC 29148 / DSM 2079 / JCM 5827 / CCUG 10774 / NCTC 10582 / VPI-5482 / E50) OX=226186 GN=BT_3756 PE=4 SV=1
-4.34294e-08	1	0	0	Q89ZK1	Q89ZK1	BT_4376	tr|Q89ZK1|Q89ZK1_BACTN Lipopolysaccharide-assembly OS=Bacteroides thetaiotaomicron (strain ATCC 29148 / DSM 2079 / JCM 5827 / CCUG 10774 / NCTC 10582 / VPI-5482 / E50) OX=226186 GN=BT_4376 PE=4 SV=1
-4.34294e-08	1	0	0	Q89YY9	Q89YY9	BT_4591	tr|Q89YY9|Q89YY9_BACTN Putative nitrogen utilization substance protein OS=Bacteroides thetaiotaomicron (strain ATCC 29148 / DSM 2079 / JCM 5827 / CCUG 10774 / NCTC 10582 / VPI-5482 / E50) OX=226186 GN=BT_4591 PE=3 SV=1
-4.34294e-08	1	0	0	Q8A4Q7	Q8A4Q7	BT_2540	tr|Q8A4Q7|Q8A4Q7_BACTN Two-component system sensor histidine kinase OS=Bacteroides thetaiotaomicron (strain ATCC 29148 / DSM 2079 / JCM 5827 / CCUG 10774 / NCTC 10582 / VPI-5482 / E50) OX=226186 GN=BT_2540 PE=4 SV=1
-4.34294e-08	1	0	0	Q8A7S7	Q8A7S7	BT_1447	tr|Q8A7S7|Q8A7S7_BACTN Two-component system sensor histidine kinase OS=Bacteroides thetaiotaomicron (strain ATCC 29148 / DSM 2079 / JCM 5827 / CCUG 10774 / NCTC 10582 / VPI-5482 / E50) OX=226186 GN=BT_1447 PE=4 SV=1
-4.34294e-08	1	0	0	Q8A4Q0	Q8A4Q0	BT_2547	tr|Q8A4Q0|Q8A4Q0_BACTN Fe-S metabolism associated SufE OS=Bacteroides thetaiotaomicron (strain ATCC 29148 / DSM 2079 / JCM 5827 / CCUG 10774 / NCTC 10582 / VPI-5482 / E50) OX=226186 GN=BT_2547 PE=3 SV=1
-4.34294e-08	1	0	0	Q8ABA8	Q8ABA8	BT_0202	sp|Q8ABA8|HIS8_BACTN Histidinol-phosphate aminotransferase OS=Bacteroides thetaiotaomicron (strain ATCC 29148 / DSM 2079 / JCM 5827 / CCUG 10774 / NCTC 10582 / VPI-5482 / E50) OX=226186 GN=hisC PE=3 SV=1
-4.34294e-08	1	0	0	Q8A9D3	Q8A9D3	BT_0882	tr|Q8A9D3|Q8A9D3_BACTN GTP cyclohydrolase 1 type 2 homolog OS=Bacteroides thetaiotaomicron (strain ATCC 29148 / DSM 2079 / JCM 5827 / CCUG 10774 / NCTC 10582 / VPI-5482 / E50) OX=226186 GN=BT_0882 PE=3 SV=1
-4.34294e-08	1	0	0	Q8A8W4	Q8A8W4	BT_1053	tr|Q8A8W4|Q8A8W4_BACTN RNA polymerase ECF-type sigma factor OS=Bacteroides thetaiotaomicron (strain ATCC 29148 / DSM 2079 / JCM 5827 / CCUG 10774 / NCTC 10582 / VPI-5482 / E50) OX=226186 GN=BT_1053 PE=3 SV=1
-4.34294e-08	1	0	0	Q8A679	Q8A679	BT_2007	tr|Q8A679|Q8A679_BACTN TsaD domain-containing protein OS=Bacteroides thetaiotaomicron (strain ATCC 29148 / DSM 2079 / JCM 5827 / CCUG 10774 / NCTC 10582 / VPI-5482 / E50) OX=226186 GN=BT_2007 PE=4 SV=1
-4.34294e-08	1	0	0	Q8AB22	Q8AB22	BT_0290	tr|Q8AB22|Q8AB22_BACTN Beta-galactosidase OS=Bacteroides thetaiotaomicron (strain ATCC 29148 / DSM 2079 / JCM 5827 / CCUG 10774 / NCTC 10582 / VPI-5482 / E50) OX=226186 GN=BT_0290 PE=1 SV=1
-4.34294e-08	1	0	0	Q8A039	Q8A039	BT_4182	tr|Q8A039|Q8A039_BACTN Two-component system sensor histidine kinase/response regulator, hybrid (One-component system) OS=Bacteroides thetaiotaomicron (strain ATCC 29148 / DSM 2079 / JCM 5827 / CCUG 10774 / NCTC 10582 / VPI-5482 / E50) OX=226186 GN=BT_4182
-4.34294e-08	1	0	0	Q8AAQ5	Q8AAQ5	BT_0409	tr|Q8AAQ5|Q8AAQ5_BACTN Putative short-chain dehydrogenase OS=Bacteroides thetaiotaomicron (strain ATCC 29148 / DSM 2079 / JCM 5827 / CCUG 10774 / NCTC 10582 / VPI-5482 / E50) OX=226186 GN=BT_0409 PE=3 SV=1
-4.34294e-08	1	0	0	Q8A7D2	Q8A7D2	BT_1592	tr|Q8A7D2|Q8A7D2_BACTN Ferrous iron transport protein B OS=Bacteroides thetaiotaomicron (strain ATCC 29148 / DSM 2079 / JCM 5827 / CCUG 10774 / NCTC 10582 / VPI-5482 / E50) OX=226186 GN=BT_1592 PE=3 SV=1
-4.34294e-08	1	0	0	Q8AB67	Q8AB67	BT_0244	tr|Q8AB67|Q8AB67_BACTN Nuclease SbcCD subunit D OS=Bacteroides thetaiotaomicron (strain ATCC 29148 / DSM 2079 / JCM 5827 / CCUG 10774 / NCTC 10582 / VPI-5482 / E50) OX=226186 GN=sbcD PE=3 SV=1
-4.34294e-08	1	0	0	Q8A674	Q8A674	BT_2012	tr|Q8A674|Q8A674_BACTN ATP-binding protein OS=Bacteroides thetaiotaomicron (strain ATCC 29148 / DSM 2079 / JCM 5827 / CCUG 10774 / NCTC 10582 / VPI-5482 / E50) OX=226186 GN=BT_2012 PE=4 SV=1
-4.34294e-08	1	0	0	Q8A765	Q8A765	BT_1660	sp|Q8A765|GPMA2_BACTN 2,3-bisphosphoglycerate-dependent phosphoglycerate mutase 2 OS=Bacteroides thetaiotaomicron (strain ATCC 29148 / DSM 2079 / JCM 5827 / CCUG 10774 / NCTC 10582 / VPI-5482 / E50) OX=226186 GN=gpmA2 PE=3 SV=1
-4.34294e-08	1	0	0	Q8A1E4	Q8A1E4	BT_3722	tr|Q8A1E4|Q8A1E4_BACTN Glutamate racemase OS=Bacteroides thetaiotaomicron (strain ATCC 29148 / DSM 2079 / JCM 5827 / CCUG 10774 / NCTC 10582 / VPI-5482 / E50) OX=226186 GN=murI PE=3 SV=1
-4.34294e-08	1	0	0	Q8A8G0	Q8A8G0	BT_1207	tr|Q8A8G0|Q8A8G0_BACTN Glycerate dehydrogenase (NADH-dependent) OS=Bacteroides thetaiotaomicron (strain ATCC 29148 / DSM 2079 / JCM 5827 / CCUG 10774 / NCTC 10582 / VPI-5482 / E50) OX=226186 GN=BT_1207 PE=3 SV=1
-4.34294e-08	1	0	0	Q89ZZ2	Q89ZZ2	BT_4229	tr|Q89ZZ2|Q89ZZ2_BACTN Putative transcriptional regulator OS=Bacteroides thetaiotaomicron (strain ATCC 29148 / DSM 2079 / JCM 5827 / CCUG 10774 / NCTC 10582 / VPI-5482 / E50) OX=226186 GN=BT_4229 PE=4 SV=1
-4.34294e-08	1	0	0	Q89ZR4	Q89ZR4	BT_4312	tr|Q89ZR4|Q89ZR4_BACTN serine--tRNA ligase OS=Bacteroides thetaiotaomicron (strain ATCC 29148 / DSM 2079 / JCM 5827 / CCUG 10774 / NCTC 10582 / VPI-5482 / E50) OX=226186 GN=BT_4312 PE=4 SV=1
-4.34294e-08	1	0	0	Q8ABC3	Q8ABC3	BT_0187	tr|Q8ABC3|Q8ABC3_BACTN Possible Pirin family protein OS=Bacteroides thetaiotaomicron (strain ATCC 29148 / DSM 2079 / JCM 5827 / CCUG 10774 / NCTC 10582 / VPI-5482 / E50) OX=226186 GN=BT_0187 PE=3 SV=1
-4.34294e-08	1	0	0	Q8A2H0	Q8A2H0	BT_3335	tr|Q8A2H0|Q8A2H0_BACTN Carb-bd_dom_fam9 domain-containing protein OS=Bacteroides thetaiotaomicron (strain ATCC 29148 / DSM 2079 / JCM 5827 / CCUG 10774 / NCTC 10582 / VPI-5482 / E50) OX=226186 GN=BT_3335 PE=4 SV=1
-4.34294e-08	1	0	0	Q8A9A5	Q8A9A5	BT_0910	tr|Q8A9A5|Q8A9A5_BACTN Magnesium chelatase, subunit I OS=Bacteroides thetaiotaomicron (strain ATCC 29148 / DSM 2079 / JCM 5827 / CCUG 10774 / NCTC 10582 / VPI-5482 / E50) OX=226186 GN=BT_0910 PE=4 SV=1
-4.34294e-08	1	0	0	Q8A7G0	Q8A7G0	BT_1564	sp|Q8A7G0|QUEF_BACTN NADPH-dependent 7-cyano-7-deazaguanine reductase OS=Bacteroides thetaiotaomicron (strain ATCC 29148 / DSM 2079 / JCM 5827 / CCUG 10774 / NCTC 10582 / VPI-5482 / E50) OX=226186 GN=queF PE=3 SV=1
-4.34294e-08	1	0	0	Q8A3Z3	Q8A3Z3	BT_2811	tr|Q8A3Z3|Q8A3Z3_BACTN Alkyl hydroperoxide reductase subunit F OS=Bacteroides thetaiotaomicron (strain ATCC 29148 / DSM 2079 / JCM 5827 / CCUG 10774 / NCTC 10582 / VPI-5482 / E50) OX=226186 GN=BT_2811 PE=3 SV=1
-4.34294e-08	1	0	0	Q89Z83	Q89Z83	BT_4494	tr|Q89Z83|Q89Z83_BACTN N-acetyltransferase domain-containing protein OS=Bacteroides thetaiotaomicron (strain ATCC 29148 / DSM 2079 / JCM 5827 / CCUG 10774 / NCTC 10582 / VPI-5482 / E50) OX=226186 GN=BT_4494 PE=4 SV=1
-4.34294e-08	1	0	0	Q89ZL3	Q89ZL3	BT_4364	tr|Q89ZL3|Q89ZL3_BACTN DUF4105 domain-containing protein OS=Bacteroides thetaiotaomicron (strain ATCC 29148 / DSM 2079 / JCM 5827 / CCUG 10774 / NCTC 10582 / VPI-5482 / E50) OX=226186 GN=BT_4364 PE=4 SV=1
-4.34294e-08	1	0	0	Q8A413	Q8A413	BT_2791	tr|Q8A413|Q8A413_BACTN Uracil phosphoribosyltransferase OS=Bacteroides thetaiotaomicron (strain ATCC 29148 / DSM 2079 / JCM 5827 / CCUG 10774 / NCTC 10582 / VPI-5482 / E50) OX=226186 GN=BT_2791 PE=4 SV=1
-4.34294e-08	1	0	0	Q8AB51	Q8AB51	BT_0260	tr|Q8AB51|Q8AB51_BACTN Acyltransferase family protein OS=Bacteroides thetaiotaomicron (strain ATCC 29148 / DSM 2079 / JCM 5827 / CCUG 10774 / NCTC 10582 / VPI-5482 / E50) OX=226186 GN=BT_0260 PE=4 SV=1
-4.34294e-08	1	0	0	Q8A8R9	Q8A8R9	BT_1098	tr|Q8A8R9|Q8A8R9_BACTN Methylglyoxal synthase OS=Bacteroides thetaiotaomicron (strain ATCC 29148 / DSM 2079 / JCM 5827 / CCUG 10774 / NCTC 10582 / VPI-5482 / E50) OX=226186 GN=mgsA PE=3 SV=1
-4.34294e-08	1	0	0	Q8A9W5	Q8A9W5	BT_0700	tr|Q8A9W5|Q8A9W5_BACTN GTP pyrophosphokinase OS=Bacteroides thetaiotaomicron (strain ATCC 29148 / DSM 2079 / JCM 5827 / CCUG 10774 / NCTC 10582 / VPI-5482 / E50) OX=226186 GN=BT_0700 PE=3 SV=1
-4.34294e-08	1	0	0	Q8ABD1	Q8ABD1	BT_0179	sp|Q8ABD1|SSRP_BACTN SsrA-binding protein OS=Bacteroides thetaiotaomicron (strain ATCC 29148 / DSM 2079 / JCM 5827 / CCUG 10774 / NCTC 10582 / VPI-5482 / E50) OX=226186 GN=smpB PE=3 SV=1
-4.34294e-08	1	0	0	Q8AA27	Q8AA27	BT_0638	tr|Q8AA27|Q8AA27_BACTN Methionine aminopeptidase OS=Bacteroides thetaiotaomicron (strain ATCC 29148 / DSM 2079 / JCM 5827 / CCUG 10774 / NCTC 10582 / VPI-5482 / E50) OX=226186 GN=map PE=3 SV=1
-4.34294e-08	1	0	0	G8JZS4	G8JZS4	BT_3703	sp|G8JZS4|SUSB_BACTN Glucan 1,4-alpha-glucosidase SusB OS=Bacteroides thetaiotaomicron (strain ATCC 29148 / DSM 2079 / JCM 5827 / CCUG 10774 / NCTC 10582 / VPI-5482 / E50) OX=226186 GN=susB PE=1 SV=1
-4.34294e-08	1	0	0	Q8A9I9	Q8A9I9	BT_0826	tr|Q8A9I9|Q8A9I9_BACTN Putative FHA domain protein OS=Bacteroides thetaiotaomicron (strain ATCC 29148 / DSM 2079 / JCM 5827 / CCUG 10774 / NCTC 10582 / VPI-5482 / E50) OX=226186 GN=BT_0826 PE=4 SV=1
-4.34294e-08	1	0	0	Q8A2P2	Q8A2P2	BT_3263	tr|Q8A2P2|Q8A2P2_BACTN deoxyribose-phosphate aldolase OS=Bacteroides thetaiotaomicron (strain ATCC 29148 / DSM 2079 / JCM 5827 / CCUG 10774 / NCTC 10582 / VPI-5482 / E50) OX=226186 GN=BT_3263 PE=4 SV=1
-4.34294e-08	1	0	0	Q8A9Y8	Q8A9Y8	BT_0677	tr|Q8A9Y8|Q8A9Y8_BACTN Thioredoxin (TRX) OS=Bacteroides thetaiotaomicron (strain ATCC 29148 / DSM 2079 / JCM 5827 / CCUG 10774 / NCTC 10582 / VPI-5482 / E50) OX=226186 GN=BT_0677 PE=4 SV=1
-4.34294e-08	1	0	0	Q8A120	Q8A120	BT_3851	sp|Q8A120|MUTL_BACTN DNA mismatch repair protein MutL OS=Bacteroides thetaiotaomicron (strain ATCC 29148 / DSM 2079 / JCM 5827 / CCUG 10774 / NCTC 10582 / VPI-5482 / E50) OX=226186 GN=mutL PE=3 SV=1
-4.34294e-08	1	0	0	Q8A9C6	Q8A9C6	BT_0889	tr|Q8A9C6|Q8A9C6_BACTN DNA polymerase III-like, delta subunit OS=Bacteroides thetaiotaomicron (strain ATCC 29148 / DSM 2079 / JCM 5827 / CCUG 10774 / NCTC 10582 / VPI-5482 / E50) OX=226186 GN=BT_0889 PE=4 SV=1
-4.34294e-08	1	0	0	Q8A6P4	Q8A6P4	BT_1833	tr|Q8A6P4|Q8A6P4_BACTN Two-component system sensor histidine kinase OS=Bacteroides thetaiotaomicron (strain ATCC 29148 / DSM 2079 / JCM 5827 / CCUG 10774 / NCTC 10582 / VPI-5482 / E50) OX=226186 GN=BT_1833 PE=4 SV=1
-4.34294e-08	1	0	0	Q8A6M4	Q8A6M4	BT_1853	tr|Q8A6M4|Q8A6M4_BACTN Putative sulfatase OS=Bacteroides thetaiotaomicron (strain ATCC 29148 / DSM 2079 / JCM 5827 / CCUG 10774 / NCTC 10582 / VPI-5482 / E50) OX=226186 GN=BT_1853 PE=4 SV=1
-4.34294e-08	1	0	0	Q8A4Q4	Q8A4Q4	BT_2543	tr|Q8A4Q4|Q8A4Q4_BACTN Riboflavin biosynthesis protein OS=Bacteroides thetaiotaomicron (strain ATCC 29148 / DSM 2079 / JCM 5827 / CCUG 10774 / NCTC 10582 / VPI-5482 / E50) OX=226186 GN=BT_2543 PE=3 SV=1
-4.34294e-08	1	0	0	Q89ZZ9	Q89ZZ9	BT_4222	tr|Q89ZZ9|Q89ZZ9_BACTN Putative cell filamentation protein Fic-related protein OS=Bacteroides thetaiotaomicron (strain ATCC 29148 / DSM 2079 / JCM 5827 / CCUG 10774 / NCTC 10582 / VPI-5482 / E50) OX=226186 GN=BT_4222 PE=4 SV=1
-4.34294e-08	1	0	0	Q8AAP8	Q8AAP8	BT_0416	tr|Q8AAP8|Q8AAP8_BACTN Possible sulfotransferase OS=Bacteroides thetaiotaomicron (strain ATCC 29148 / DSM 2079 / JCM 5827 / CCUG 10774 / NCTC 10582 / VPI-5482 / E50) OX=226186 GN=BT_0416 PE=4 SV=1
-4.34294e-08	1	0	0	Q8A8G2	Q8A8G2	BT_1205	tr|Q8A8G2|Q8A8G2_BACTN Putative ATPase, AAA family OS=Bacteroides thetaiotaomicron (strain ATCC 29148 / DSM 2079 / JCM 5827 / CCUG 10774 / NCTC 10582 / VPI-5482 / E50) OX=226186 GN=BT_1205 PE=3 SV=1
-4.34294e-08	1	0	0	Q8A4M6	Q8A4M6	BT_2573	tr|Q8A4M6|Q8A4M6_BACTN Glutamate/gamma-aminobutyrate anti-porter OS=Bacteroides thetaiotaomicron (strain ATCC 29148 / DSM 2079 / JCM 5827 / CCUG 10774 / NCTC 10582 / VPI-5482 / E50) OX=226186 GN=BT_2573 PE=4 SV=1
-4.34294e-08	1	0	0	Q8A239	Q8A239	BT_3467	tr|Q8A239|Q8A239_BACTN Putatuve glycosylhydrolase OS=Bacteroides thetaiotaomicron (strain ATCC 29148 / DSM 2079 / JCM 5827 / CCUG 10774 / NCTC 10582 / VPI-5482 / E50) OX=226186 GN=BT_3467 PE=3 SV=1
-4.34294e-08	1	0	0	Q89YY4	Q89YY4	BT_4596	tr|Q89YY4|Q89YY4_BACTN DUF4968 domain-containing protein OS=Bacteroides thetaiotaomicron (strain ATCC 29148 / DSM 2079 / JCM 5827 / CCUG 10774 / NCTC 10582 / VPI-5482 / E50) OX=226186 GN=BT_4596 PE=4 SV=1
-4.34294e-08	1	0	0	Q8A6M9	Q8A6M9	BT_1848	tr|Q8A6M9|Q8A6M9_BACTN DNA helicase OS=Bacteroides thetaiotaomicron (strain ATCC 29148 / DSM 2079 / JCM 5827 / CCUG 10774 / NCTC 10582 / VPI-5482 / E50) OX=226186 GN=BT_1848 PE=3 SV=1
-4.34294e-08	1	0	0	Q8A2D4	Q8A2D4	BT_3371	tr|Q8A2D4|Q8A2D4_BACTN Glycoside transferase family 2 OS=Bacteroides thetaiotaomicron (strain ATCC 29148 / DSM 2079 / JCM 5827 / CCUG 10774 / NCTC 10582 / VPI-5482 / E50) OX=226186 GN=BT_3371 PE=4 SV=1
-4.34294e-08	1	0	0	Q8ABH5	Q8ABH5	BT_0135	tr|Q8ABH5|Q8ABH5_BACTN HipA_2 domain-containing protein OS=Bacteroides thetaiotaomicron (strain ATCC 29148 / DSM 2079 / JCM 5827 / CCUG 10774 / NCTC 10582 / VPI-5482 / E50) OX=226186 GN=BT_0135 PE=4 SV=1
-4.34294e-08	1	0	0	Q8A2G9	Q8A2G9	BT_3336	tr|Q8A2G9|Q8A2G9_BACTN UDP-N-acetylglucosamine acetyltransferase OS=Bacteroides thetaiotaomicron (strain ATCC 29148 / DSM 2079 / JCM 5827 / CCUG 10774 / NCTC 10582 / VPI-5482 / E50) OX=226186 GN=BT_3336 PE=4 SV=1
-4.34294e-08	1	0	0	Q8AAQ6	Q8AAQ6	BT_0408	tr|Q8AAQ6|Q8AAQ6_BACTN YtxH domain-containing protein OS=Bacteroides thetaiotaomicron (strain ATCC 29148 / DSM 2079 / JCM 5827 / CCUG 10774 / NCTC 10582 / VPI-5482 / E50) OX=226186 GN=BT_0408 PE=4 SV=1
-4.34294e-08	1	0	0	Q8A3Z2	Q8A3Z2	BT_2812	tr|Q8A3Z2|Q8A3Z2_BACTN Alkyl hydroperoxide reductase C OS=Bacteroides thetaiotaomicron (strain ATCC 29148 / DSM 2079 / JCM 5827 / CCUG 10774 / NCTC 10582 / VPI-5482 / E50) OX=226186 GN=BT_2812 PE=3 SV=1
-4.34294e-08	1	0	0	Q8A0T2	Q8A0T2	BT_3939	tr|Q8A0T2|Q8A0T2_BACTN Single-stranded-DNA-specific exonuclease RecJ OS=Bacteroides thetaiotaomicron (strain ATCC 29148 / DSM 2079 / JCM 5827 / CCUG 10774 / NCTC 10582 / VPI-5482 / E50) OX=226186 GN=BT_3939 PE=3 SV=1
-4.34294e-08	1	0	0	Q8AA81	Q8AA81	BT_0584	tr|Q8AA81|Q8AA81_BACTN Putative outer membrane protein OS=Bacteroides thetaiotaomicron (strain ATCC 29148 / DSM 2079 / JCM 5827 / CCUG 10774 / NCTC 10582 / VPI-5482 / E50) OX=226186 GN=BT_0584 PE=4 SV=1
-4.34294e-08	1	0	0	Q8AA08	Q8AA08	BT_0657	tr|Q8AA08|Q8AA08_BACTN DNA helicase OS=Bacteroides thetaiotaomicron (strain ATCC 29148 / DSM 2079 / JCM 5827 / CCUG 10774 / NCTC 10582 / VPI-5482 / E50) OX=226186 GN=BT_0657 PE=3 SV=1
-4.34294e-08	1	0	0	Q89YI7	Q89YI7	BT_4745	tr|Q89YI7|Q89YI7_BACTN KAP NTPase domain-containing protein OS=Bacteroides thetaiotaomicron (strain ATCC 29148 / DSM 2079 / JCM 5827 / CCUG 10774 / NCTC 10582 / VPI-5482 / E50) OX=226186 GN=BT_4745 PE=4 SV=1
-4.34294e-08	1	0	0	Q8A9S2	Q8A9S2	BT_0743	tr|Q8A9S2|Q8A9S2_BACTN peptidoglycan glycosyltransferase OS=Bacteroides thetaiotaomicron (strain ATCC 29148 / DSM 2079 / JCM 5827 / CCUG 10774 / NCTC 10582 / VPI-5482 / E50) OX=226186 GN=BT_0743 PE=4 SV=1
-4.34294e-08	1	0	0	Q8AAQ0	Q8AAQ0	BT_0414	sp|Q8AAQ0|CYSD_BACTN Sulfate adenylyltransferase subunit 2 OS=Bacteroides thetaiotaomicron (strain ATCC 29148 / DSM 2079 / JCM 5827 / CCUG 10774 / NCTC 10582 / VPI-5482 / E50) OX=226186 GN=cysD PE=3 SV=1
-4.34294e-08	1	0	0	Q8A6Z1	Q8A6Z1	BT_1734	tr|Q8A6Z1|Q8A6Z1_BACTN Two-component system sensor histidine kinase/response regulator, hybrid (One component system) OS=Bacteroides thetaiotaomicron (strain ATCC 29148 / DSM 2079 / JCM 5827 / CCUG 10774 / NCTC 10582 / VPI-5482 / E50) OX=226186 GN=BT_1734
-4.34294e-08	1	0	0	Q8A1E8	Q8A1E8	BT_3718	sp|Q8A1E8|PROA_BACTN Gamma-glutamyl phosphate reductase OS=Bacteroides thetaiotaomicron (strain ATCC 29148 / DSM 2079 / JCM 5827 / CCUG 10774 / NCTC 10582 / VPI-5482 / E50) OX=226186 GN=proA PE=3 SV=1
-4.34294e-08	1	0	0	Q8A3W3	Q8A3W3	BT_2841	tr|Q8A3W3|Q8A3W3_BACTN Pyruvate kinase OS=Bacteroides thetaiotaomicron (strain ATCC 29148 / DSM 2079 / JCM 5827 / CCUG 10774 / NCTC 10582 / VPI-5482 / E50) OX=226186 GN=BT_2841 PE=3 SV=1
-4.34294e-08	1	0	0	Q8A699	Q8A699	BT_1986	tr|Q8A699|Q8A699_BACTN ribose-5-phosphate isomerase OS=Bacteroides thetaiotaomicron (strain ATCC 29148 / DSM 2079 / JCM 5827 / CCUG 10774 / NCTC 10582 / VPI-5482 / E50) OX=226186 GN=BT_1986 PE=4 SV=1
-4.34294e-08	1	0	0	Q8A5S3	Q8A5S3	BT_2165	tr|Q8A5S3|Q8A5S3_BACTN Two-component system response regulator OS=Bacteroides thetaiotaomicron (strain ATCC 29148 / DSM 2079 / JCM 5827 / CCUG 10774 / NCTC 10582 / VPI-5482 / E50) OX=226186 GN=BT_2165 PE=4 SV=1
-4.34294e-08	1	0	0	Q8A9J8	Q8A9J8	BT_0817	tr|Q8A9J8|Q8A9J8_BACTN Lipoprotein OS=Bacteroides thetaiotaomicron (strain ATCC 29148 / DSM 2079 / JCM 5827 / CCUG 10774 / NCTC 10582 / VPI-5482 / E50) OX=226186 GN=BT_0817 PE=4 SV=1
-4.34294e-08	1	0	0	Q8A9C9	Q8A9C9	BT_0886	tr|Q8A9C9|Q8A9C9_BACTN Putative cation efflux pump OS=Bacteroides thetaiotaomicron (strain ATCC 29148 / DSM 2079 / JCM 5827 / CCUG 10774 / NCTC 10582 / VPI-5482 / E50) OX=226186 GN=BT_0886 PE=3 SV=1
-4.34294e-08	1	0	0	Q8A911	Q8A911	BT_1006	tr|Q8A911|Q8A911_BACTN Putative nitroreductase OS=Bacteroides thetaiotaomicron (strain ATCC 29148 / DSM 2079 / JCM 5827 / CCUG 10774 / NCTC 10582 / VPI-5482 / E50) OX=226186 GN=BT_1006 PE=4 SV=1
-4.34294e-08	1	0	0	Q8A6X9	Q8A6X9	BT_1746	tr|Q8A6X9|Q8A6X9_BACTN AAA_14 domain-containing protein OS=Bacteroides thetaiotaomicron (strain ATCC 29148 / DSM 2079 / JCM 5827 / CCUG 10774 / NCTC 10582 / VPI-5482 / E50) OX=226186 GN=BT_1746 PE=4 SV=1
-4.34294e-08	1	0	0	Q89YT0	Q89YT0	BT_4651	sp|Q89YT0|END4_BACTN Probable endonuclease 4 OS=Bacteroides thetaiotaomicron (strain ATCC 29148 / DSM 2079 / JCM 5827 / CCUG 10774 / NCTC 10582 / VPI-5482 / E50) OX=226186 GN=nfo PE=3 SV=1
-4.34294e-08	1	0	0	Q8A6U3	Q8A6U3	BT_1783	tr|Q8A6U3|Q8A6U3_BACTN Cation/H+ antiporter OS=Bacteroides thetaiotaomicron (strain ATCC 29148 / DSM 2079 / JCM 5827 / CCUG 10774 / NCTC 10582 / VPI-5482 / E50) OX=226186 GN=BT_1783 PE=4 SV=1
-4.34294e-08	1	0	0	Q89ZK3	Q89ZK3	BT_4374	sp|Q89ZK3|PDXA_BACTN 4-hydroxythreonine-4-phosphate dehydrogenase OS=Bacteroides thetaiotaomicron (strain ATCC 29148 / DSM 2079 / JCM 5827 / CCUG 10774 / NCTC 10582 / VPI-5482 / E50) OX=226186 GN=pdxA PE=3 SV=1
-4.34294e-08	1	0	0	Q8A402	Q8A402	BT_2802	tr|Q8A402|Q8A402_BACTN TPR_REGION domain-containing protein OS=Bacteroides thetaiotaomicron (strain ATCC 29148 / DSM 2079 / JCM 5827 / CCUG 10774 / NCTC 10582 / VPI-5482 / E50) OX=226186 GN=BT_2802 PE=4 SV=1
-4.34294e-08	1	0	0	Q8A656	Q8A656	BT_2030	tr|Q8A656|Q8A656_BACTN Rpn family recombination-promoting nuclease/putative transposase OS=Bacteroides thetaiotaomicron (strain ATCC 29148 / DSM 2079 / JCM 5827 / CCUG 10774 / NCTC 10582 / VPI-5482 / E50) OX=226186 GN=BT_2030 PE=4 SV=1
-4.34294e-08	1	0	0	Q8A8R7	Q8A8R7	BT_1100	tr|Q8A8R7|Q8A8R7_BACTN Alpha-glucan phosphorylase OS=Bacteroides thetaiotaomicron (strain ATCC 29148 / DSM 2079 / JCM 5827 / CCUG 10774 / NCTC 10582 / VPI-5482 / E50) OX=226186 GN=BT_1100 PE=3 SV=1
-4.34294e-08	1	0	0	Q8A3K8	Q8A3K8	BT_2946	tr|Q8A3K8|Q8A3K8_BACTN Glycoside transferase family 4 OS=Bacteroides thetaiotaomicron (strain ATCC 29148 / DSM 2079 / JCM 5827 / CCUG 10774 / NCTC 10582 / VPI-5482 / E50) OX=226186 GN=BT_2946 PE=4 SV=1
-4.34294e-08	1	0	0	Q8A8S6	Q8A8S6	BT_1091	tr|Q8A8S6|Q8A8S6_BACTN Cation-transporting ATPase pacS OS=Bacteroides thetaiotaomicron (strain ATCC 29148 / DSM 2079 / JCM 5827 / CCUG 10774 / NCTC 10582 / VPI-5482 / E50) OX=226186 GN=BT_1091 PE=3 SV=1
-4.34294e-08	1	0	0	Q89ZN3	Q89ZN3	BT_4344	tr|Q89ZN3|Q89ZN3_BACTN DUF3320 domain-containing protein OS=Bacteroides thetaiotaomicron (strain ATCC 29148 / DSM 2079 / JCM 5827 / CCUG 10774 / NCTC 10582 / VPI-5482 / E50) OX=226186 GN=BT_4344 PE=4 SV=1
-4.34294e-08	1	0	0	Q8AAC2	Q8AAC2	BT_0543	tr|Q8AAC2|Q8AAC2_BACTN Glutamine synthetase OS=Bacteroides thetaiotaomicron (strain ATCC 29148 / DSM 2079 / JCM 5827 / CCUG 10774 / NCTC 10582 / VPI-5482 / E50) OX=226186 GN=BT_0543 PE=3 SV=1
-4.34294e-08	1	0	0	Q8A9X6	Q8A9X6	BT_0689	tr|Q8A9X6|Q8A9X6_BACTN Putative two-component system sensor histidine kinase OS=Bacteroides thetaiotaomicron (strain ATCC 29148 / DSM 2079 / JCM 5827 / CCUG 10774 / NCTC 10582 / VPI-5482 / E50) OX=226186 GN=BT_0689 PE=4 SV=1
-4.34294e-08	1	0	0	Q8A962	Q8A962	BT_0955	tr|Q8A962|Q8A962_BACTN HlyD_D23 domain-containing protein OS=Bacteroides thetaiotaomicron (strain ATCC 29148 / DSM 2079 / JCM 5827 / CCUG 10774 / NCTC 10582 / VPI-5482 / E50) OX=226186 GN=BT_0955 PE=4 SV=1
-4.34294e-08	1	0	0	Q8A2X1	Q8A2X1	BT_3184	tr|Q8A2X1|Q8A2X1_BACTN L-aspartate oxidase OS=Bacteroides thetaiotaomicron (strain ATCC 29148 / DSM 2079 / JCM 5827 / CCUG 10774 / NCTC 10582 / VPI-5482 / E50) OX=226186 GN=BT_3184 PE=3 SV=1
-4.34294e-08	1	0	0	Q8A6L7	Q8A6L7	BT_1860	sp|Q8A6L7|LEUC_BACTN 3-isopropylmalate dehydratase large subunit OS=Bacteroides thetaiotaomicron (strain ATCC 29148 / DSM 2079 / JCM 5827 / CCUG 10774 / NCTC 10582 / VPI-5482 / E50) OX=226186 GN=leuC PE=3 SV=1
-4.34294e-08	1	0	0	Q8A166	Q8A166	BT_3801	tr|Q8A166|Q8A166_BACTN RteB, two-component system response regulator OS=Bacteroides thetaiotaomicron (strain ATCC 29148 / DSM 2079 / JCM 5827 / CCUG 10774 / NCTC 10582 / VPI-5482 / E50) OX=226186 GN=BT_3801 PE=4 SV=1
-4.34294e-08	1	0	0	Q8A7A2	Q8A7A2	BT_1623	tr|Q8A7A2|Q8A7A2_BACTN Putative membrane protein OS=Bacteroides thetaiotaomicron (strain ATCC 29148 / DSM 2079 / JCM 5827 / CCUG 10774 / NCTC 10582 / VPI-5482 / E50) OX=226186 GN=BT_1623 PE=4 SV=1
-4.34294e-08	1	0	0	Q8A8G9	Q8A8G9	BT_1198	tr|Q8A8G9|Q8A8G9_BACTN LemA protein OS=Bacteroides thetaiotaomicron (strain ATCC 29148 / DSM 2079 / JCM 5827 / CCUG 10774 / NCTC 10582 / VPI-5482 / E50) OX=226186 GN=BT_1198 PE=3 SV=1
[truncated: 585 more rows]
