# Supplementary material for: Dual membrane-spanning anti-sigma 2 controls OMV biogenesis and colonization fitness in Bacteroides thetaiotaomicron
Source: J Bacteriol. 2026 Mar 5;208(4):e00442-25. doi: 10.1128/jb.00442-25 (PMC13088901; doi:10.1128/jb.00442-25)
Supplement: Data Set S7 — TM proteomics data for Δdma2 vs. Δdma2-das2. [file jb.00442-25-s0007.xlsx]

## Sheet: Dataset S7
Supplemental Dataset 7: TM Proteomics- Δdma2 vs Δdma2-das2
N: -Log Student's T-test p-value TM_Delta_1558_TM_Delta_1558_1559	N: Student's T-test q-value TM_Delta_1558_TM_Delta_1558_1559	N: Student's T-test Difference TM_Delta_1558_TM_Delta_1558_1559	N: Student's T-test Test statistic TM_Delta_1558_TM_Delta_1558_1559	T: Protein IDs	T: Majority protein IDs	Gene Names	T: Fasta headers
3.46118	0.0333333	-6.15996	-3.3336	Q8A774	Q8A774	BT_1651	tr|Q8A774|Q8A774_BACTN 2-C-methyl-D-erythritol 4-phosphate cytidylyltransferase OS=Bacteroides thetaiotaomicron (strain ATCC 29148 / DSM 2079 / JCM 5827 / CCUG 10774 / NCTC 10582 / VPI-5482 / E50) OX=226186 GN=ispD PE=3 SV=1
4.88997	0.064	-5.38801	-3.80738	Q8A182	Q8A182	BT_3784	tr|Q8A182|Q8A182_BACTN Putative alpha-1,2-mannosidase OS=Bacteroides thetaiotaomicron (strain ATCC 29148 / DSM 2079 / JCM 5827 / CCUG 10774 / NCTC 10582 / VPI-5482 / E50) OX=226186 GN=BT_3784 PE=4 SV=1
3.91057	0.025	-5.22093	-3.27074	Q8A772	Q8A772	BT_1653	tr|Q8A772|Q8A772_BACTN Lipopolysaccharide biosynthesis protein OS=Bacteroides thetaiotaomicron (strain ATCC 29148 / DSM 2079 / JCM 5827 / CCUG 10774 / NCTC 10582 / VPI-5482 / E50) OX=226186 GN=BT_1653 PE=4 SV=1
5.78886	0.032	-4.74075	-3.77231	Q8A781;Q8A717	Q8A781		tr|Q8A781|Q8A781_BACTN Putative CPS biosynthesis glycosyltransferase OS=Bacteroides thetaiotaomicron (strain ATCC 29148 / DSM 2079 / JCM 5827 / CCUG 10774 / NCTC 10582 / VPI-5482 / E50) OX=226186 GN=BT_1644 PE=3 SV=1
2.50923	0.042	-4.72599	-2.37384	Q8A174	Q8A174	BT_3792	tr|Q8A174|Q8A174_BACTN Putative alpha-1,6-mannanase OS=Bacteroides thetaiotaomicron (strain ATCC 29148 / DSM 2079 / JCM 5827 / CCUG 10774 / NCTC 10582 / VPI-5482 / E50) OX=226186 GN=BT_3792 PE=1 SV=1
1.50897	0.0598222	-4.13907	-1.6718	Q8A0N4	Q8A0N4	BT_3987	tr|Q8A0N4|Q8A0N4_BACTN Endo-beta-N-acetylglucosaminidase F1 OS=Bacteroides thetaiotaomicron (strain ATCC 29148 / DSM 2079 / JCM 5827 / CCUG 10774 / NCTC 10582 / VPI-5482 / E50) OX=226186 GN=BT_3987 PE=1 SV=1
3.13731	0.0452308	-3.86939	-2.40098	Q8A177	Q8A177	BT_3789	tr|Q8A177|Q8A177_BACTN SusD homolog OS=Bacteroides thetaiotaomicron (strain ATCC 29148 / DSM 2079 / JCM 5827 / CCUG 10774 / NCTC 10582 / VPI-5482 / E50) OX=226186 GN=BT_3789 PE=3 SV=1
5.4162	0.0384	-3.77787	-3.05495	Q89ZS8	Q89ZS8	BT_4298	tr|Q89ZS8|Q89ZS8_BACTN SusC homolog OS=Bacteroides thetaiotaomicron (strain ATCC 29148 / DSM 2079 / JCM 5827 / CCUG 10774 / NCTC 10582 / VPI-5482 / E50) OX=226186 GN=BT_4298 PE=3 SV=1
4.49543	0.0525714	-3.732	-2.79256	Q89Z34	Q89Z34	BT_4543	tr|Q89Z34|Q89Z34_BACTN Putative type I restriction enzyme specificity protein OS=Bacteroides thetaiotaomicron (strain ATCC 29148 / DSM 2079 / JCM 5827 / CCUG 10774 / NCTC 10582 / VPI-5482 / E50) OX=226186 GN=BT_4543 PE=3 SV=1
2.95581	0.0392	-3.43431	-2.16311	Q8A179	Q8A179	BT_3787	tr|Q8A179|Q8A179_BACTN IPT/TIG domain-containing protein OS=Bacteroides thetaiotaomicron (strain ATCC 29148 / DSM 2079 / JCM 5827 / CCUG 10774 / NCTC 10582 / VPI-5482 / E50) OX=226186 GN=BT_3787 PE=4 SV=1
2.00043	0.0483158	-3.37523	-1.76696	Q8A5I0	Q8A5I0	BT_2259	tr|Q8A5I0|Q8A5I0_BACTN Putative lipoprotein OS=Bacteroides thetaiotaomicron (strain ATCC 29148 / DSM 2079 / JCM 5827 / CCUG 10774 / NCTC 10582 / VPI-5482 / E50) OX=226186 GN=BT_2259 PE=1 SV=1
1.23596	0.1	-3.37351	-1.38059	Q8A0N5	Q8A0N5	BT_3986	tr|Q8A0N5|Q8A0N5_BACTN Putative patatin-like protein OS=Bacteroides thetaiotaomicron (strain ATCC 29148 / DSM 2079 / JCM 5827 / CCUG 10774 / NCTC 10582 / VPI-5482 / E50) OX=226186 GN=BT_3986 PE=4 SV=1
4.62284	0.0665	-3.20821	-2.51653	Q8A776	Q8A776	BT_1649	tr|Q8A776|Q8A776_BACTN Glycoside transferase family 25 OS=Bacteroides thetaiotaomicron (strain ATCC 29148 / DSM 2079 / JCM 5827 / CCUG 10774 / NCTC 10582 / VPI-5482 / E50) OX=226186 GN=BT_1649 PE=4 SV=1
4.79468	0.0591111	-3.14388	-2.51198	Q8A178	Q8A178	BT_3788	tr|Q8A178|Q8A178_BACTN SusC homolog OS=Bacteroides thetaiotaomicron (strain ATCC 29148 / DSM 2079 / JCM 5827 / CCUG 10774 / NCTC 10582 / VPI-5482 / E50) OX=226186 GN=BT_3788 PE=3 SV=1
0.851603	0.124176	-3.1292	-1.10005	Q89ZR3	Q89ZR3	BT_4313	sp|Q89ZR3|RL27_BACTN 50S ribosomal protein L27 OS=Bacteroides thetaiotaomicron (strain ATCC 29148 / DSM 2079 / JCM 5827 / CCUG 10774 / NCTC 10582 / VPI-5482 / E50) OX=226186 GN=rpmA PE=3 SV=1
2.03213	0.0573333	-3.10444	-1.70253	Q8A7J1	Q8A7J1	BT_1533	tr|Q8A7J1|Q8A7J1_BACTN Putative ABC transporter permease component OS=Bacteroides thetaiotaomicron (strain ATCC 29148 / DSM 2079 / JCM 5827 / CCUG 10774 / NCTC 10582 / VPI-5482 / E50) OX=226186 GN=BT_1533 PE=4 SV=1
0.985391	0.102678	-3.08805	-1.18349	Q8A0N7	Q8A0N7	BT_3984	tr|Q8A0N7|Q8A0N7_BACTN SusD homolog OS=Bacteroides thetaiotaomicron (strain ATCC 29148 / DSM 2079 / JCM 5827 / CCUG 10774 / NCTC 10582 / VPI-5482 / E50) OX=226186 GN=BT_3984 PE=1 SV=1
7.82533	0.052	-3.03316	-2.82226	Q8A5H9	Q8A5H9	BT_2260	tr|Q8A5H9|Q8A5H9_BACTN Outer membrane protein Omp121 OS=Bacteroides thetaiotaomicron (strain ATCC 29148 / DSM 2079 / JCM 5827 / CCUG 10774 / NCTC 10582 / VPI-5482 / E50) OX=226186 GN=BT_2260 PE=3 SV=1
5.00321	0.049	-3.00451	-2.45995	Q8A7W0	Q8A7W0	BT_1414	tr|Q8A7W0|Q8A7W0_BACTN Alginate_exp domain-containing protein OS=Bacteroides thetaiotaomicron (strain ATCC 29148 / DSM 2079 / JCM 5827 / CCUG 10774 / NCTC 10582 / VPI-5482 / E50) OX=226186 GN=BT_1414 PE=4 SV=1
0.595059	0.19925	-2.9459	-0.883107	Q8A767	Q8A767	BT_1658	sp|Q8A767|TAL_BACTN Probable transaldolase OS=Bacteroides thetaiotaomicron (strain ATCC 29148 / DSM 2079 / JCM 5827 / CCUG 10774 / NCTC 10582 / VPI-5482 / E50) OX=226186 GN=tal PE=3 SV=1
1.61313	0.0828485	-2.8982	-1.47131	Q8A7I9	Q8A7I9	BT_1535	tr|Q8A7I9|Q8A7I9_BACTN ABC transporter ATP-binding protein OS=Bacteroides thetaiotaomicron (strain ATCC 29148 / DSM 2079 / JCM 5827 / CCUG 10774 / NCTC 10582 / VPI-5482 / E50) OX=226186 GN=BT_1535 PE=4 SV=1
3.19329	0.0376667	-2.88263	-1.99527	Q8A2R8	Q8A2R8	BT_3237	tr|Q8A2R8|Q8A2R8_BACTN Substrate import-associated zinc metallohydrolase lipoprotein OS=Bacteroides thetaiotaomicron (strain ATCC 29148 / DSM 2079 / JCM 5827 / CCUG 10774 / NCTC 10582 / VPI-5482 / E50) OX=226186 GN=BT_3237 PE=4 SV=1
3.02128	0.0383077	-2.87818	-1.94666	Q8A1B3	Q8A1B3	BT_3753	tr|Q8A1B3|Q8A1B3_BACTN Endo-beta-N-acetylglucosaminidase F2 (Mannosyl-glycoprotein endo-beta-N-acetyl-glucosaminidase F2) OS=Bacteroides thetaiotaomicron (strain ATCC 29148 / DSM 2079 / JCM 5827 / CCUG 10774 / NCTC 10582 / VPI-5482 / E50) OX=226186 GN=BT_3
1.8776	0.0802222	-2.85038	-1.56552	Q8A2R9	Q8A2R9	BT_3236	tr|Q8A2R9|Q8A2R9_BACTN DUF4987 domain-containing protein OS=Bacteroides thetaiotaomicron (strain ATCC 29148 / DSM 2079 / JCM 5827 / CCUG 10774 / NCTC 10582 / VPI-5482 / E50) OX=226186 GN=BT_3236 PE=4 SV=1
1.96432	0.0796226	-2.76044	-1.56958	Q8A292	Q8A292	BT_3413	tr|Q8A292|Q8A292_BACTN DUF5723 domain-containing protein OS=Bacteroides thetaiotaomicron (strain ATCC 29148 / DSM 2079 / JCM 5827 / CCUG 10774 / NCTC 10582 / VPI-5482 / E50) OX=226186 GN=BT_3413 PE=4 SV=1
2.72699	0.0436471	-2.74065	-1.80353	Q8AAI0	Q8AAI0	BT_0484	tr|Q8AAI0|Q8AAI0_BACTN SusD homolog OS=Bacteroides thetaiotaomicron (strain ATCC 29148 / DSM 2079 / JCM 5827 / CCUG 10774 / NCTC 10582 / VPI-5482 / E50) OX=226186 GN=BT_0484 PE=3 SV=1
2.665	0.047027	-2.73032	-1.7816	Q8A3Z9	Q8A3Z9	BT_2805	tr|Q8A3Z9|Q8A3Z9_BACTN SusC homolog OS=Bacteroides thetaiotaomicron (strain ATCC 29148 / DSM 2079 / JCM 5827 / CCUG 10774 / NCTC 10582 / VPI-5482 / E50) OX=226186 GN=BT_2805 PE=3 SV=1
1.12118	0.103795	-2.67119	-1.1896	Q8AAZ4	Q8AAZ4	BT_0318	tr|Q8AAZ4|Q8AAZ4_BACTN SusD homolog OS=Bacteroides thetaiotaomicron (strain ATCC 29148 / DSM 2079 / JCM 5827 / CCUG 10774 / NCTC 10582 / VPI-5482 / E50) OX=226186 GN=BT_0318 PE=4 SV=1
2.34503	0.059913	-2.66867	-1.66261	Q8A175	Q8A175	BT_3791	tr|Q8A175|Q8A175_BACTN Concanavalin A-like lectin/glucanase OS=Bacteroides thetaiotaomicron (strain ATCC 29148 / DSM 2079 / JCM 5827 / CCUG 10774 / NCTC 10582 / VPI-5482 / E50) OX=226186 GN=BT_3791 PE=4 SV=1
2.08816	0.08088	-2.66525	-1.58009	Q89YS2	Q89YS2	BT_4659	tr|Q89YS2|Q89YS2_BACTN SusD homolog OS=Bacteroides thetaiotaomicron (strain ATCC 29148 / DSM 2079 / JCM 5827 / CCUG 10774 / NCTC 10582 / VPI-5482 / E50) OX=226186 GN=BT_4659 PE=1 SV=1
1.99491	0.0805	-2.65063	-1.54388	Q8AA53	Q8AA53	BT_0612	tr|Q8AA53|Q8AA53_BACTN Putative aminotransferase OS=Bacteroides thetaiotaomicron (strain ATCC 29148 / DSM 2079 / JCM 5827 / CCUG 10774 / NCTC 10582 / VPI-5482 / E50) OX=226186 GN=BT_0612 PE=3 SV=1
0.680944	0.18085	-2.6475	-0.91962	Q8A0X8	Q8A0X8	BT_3893	tr|Q8A0X8|Q8A0X8_BACTN DUF975 family protein OS=Bacteroides thetaiotaomicron (strain ATCC 29148 / DSM 2079 / JCM 5827 / CCUG 10774 / NCTC 10582 / VPI-5482 / E50) OX=226186 GN=BT_3893 PE=4 SV=1
1.37386	0.0978462	-2.64482	-1.30368	Q8A7X5	Q8A7X5	BT_1399	tr|Q8A7X5|Q8A7X5_BACTN DUF3737 family protein OS=Bacteroides thetaiotaomicron (strain ATCC 29148 / DSM 2079 / JCM 5827 / CCUG 10774 / NCTC 10582 / VPI-5482 / E50) OX=226186 GN=BT_1399 PE=4 SV=1
2.66506	0.0587317	-2.56279	-1.70873	Q8A5H5	Q8A5H5	BT_2264	tr|Q8A5H5|Q8A5H5_BACTN Outer membrane protein Omp121 OS=Bacteroides thetaiotaomicron (strain ATCC 29148 / DSM 2079 / JCM 5827 / CCUG 10774 / NCTC 10582 / VPI-5482 / E50) OX=226186 GN=BT_2264 PE=1 SV=1
0.563816	0.22681	-2.55394	-0.819431	Q8A483	Q8A483	BT_2720	sp|Q8A483|RL16_BACTN 50S ribosomal protein L16 OS=Bacteroides thetaiotaomicron (strain ATCC 29148 / DSM 2079 / JCM 5827 / CCUG 10774 / NCTC 10582 / VPI-5482 / E50) OX=226186 GN=rplP PE=3 SV=1
1.0886	0.11231	-2.51282	-1.14114	Q89Z15	Q89Z15	BT_4562	tr|Q89Z15|Q89Z15_BACTN OMP_b-brl domain-containing protein OS=Bacteroides thetaiotaomicron (strain ATCC 29148 / DSM 2079 / JCM 5827 / CCUG 10774 / NCTC 10582 / VPI-5482 / E50) OX=226186 GN=BT_4562 PE=4 SV=1
4.70511	0.0386667	-2.50245	-2.07245	Q89YL2	Q89YL2	BT_4719	tr|Q89YL2|Q89YL2_BACTN NigD-like protein OS=Bacteroides thetaiotaomicron (strain ATCC 29148 / DSM 2079 / JCM 5827 / CCUG 10774 / NCTC 10582 / VPI-5482 / E50) OX=226186 GN=BT_4719 PE=4 SV=1
0.814641	0.164902	-2.46083	-0.982212	Q8A8L4	Q8A8L4	BT_1153	sp|Q8A8L4|SERC_BACTN Phosphoserine aminotransferase OS=Bacteroides thetaiotaomicron (strain ATCC 29148 / DSM 2079 / JCM 5827 / CCUG 10774 / NCTC 10582 / VPI-5482 / E50) OX=226186 GN=serC PE=3 SV=1
0.807228	0.164	-2.45387	-0.976618	Q8A733	Q8A733	BT_1692	sp|Q8A733|RL31B_BACTN 50S ribosomal protein L31 type B OS=Bacteroides thetaiotaomicron (strain ATCC 29148 / DSM 2079 / JCM 5827 / CCUG 10774 / NCTC 10582 / VPI-5482 / E50) OX=226186 GN=rpmE2 PE=3 SV=1
4.35857	0.03984	-2.40091	-1.95413	Q8A775	Q8A775	BT_1650	tr|Q8A775|Q8A775_BACTN Putative teichoic acid biosynthesis protein F OS=Bacteroides thetaiotaomicron (strain ATCC 29148 / DSM 2079 / JCM 5827 / CCUG 10774 / NCTC 10582 / VPI-5482 / E50) OX=226186 GN=BT_1650 PE=3 SV=1
1.39849	0.0992	-2.38361	-1.24656	Q8A9X0	Q8A9X0	BT_0695	tr|Q8A9X0|Q8A9X0_BACTN ABC transporter, permease protein OS=Bacteroides thetaiotaomicron (strain ATCC 29148 / DSM 2079 / JCM 5827 / CCUG 10774 / NCTC 10582 / VPI-5482 / E50) OX=226186 GN=BT_0695 PE=4 SV=1
1.02197	0.126603	-2.35485	-1.07551	Q8A193	Q8A193	BT_3773	tr|Q8A193|Q8A193_BACTN Alpha-1,2-mannosidase, putative OS=Bacteroides thetaiotaomicron (strain ATCC 29148 / DSM 2079 / JCM 5827 / CCUG 10774 / NCTC 10582 / VPI-5482 / E50) OX=226186 GN=BT_3773 PE=4 SV=1
6.13686	0.0393043	-2.26254	-2.04383	Q8A2R6	Q8A2R6	BT_3239	tr|Q8A2R6|Q8A2R6_BACTN SusC homolog OS=Bacteroides thetaiotaomicron (strain ATCC 29148 / DSM 2079 / JCM 5827 / CCUG 10774 / NCTC 10582 / VPI-5482 / E50) OX=226186 GN=BT_3239 PE=3 SV=1
4.04612	0.0441143	-2.23244	-1.79858	Q8A5H6	Q8A5H6	BT_2263	tr|Q8A5H6|Q8A5H6_BACTN Putative lipoprotein OS=Bacteroides thetaiotaomicron (strain ATCC 29148 / DSM 2079 / JCM 5827 / CCUG 10774 / NCTC 10582 / VPI-5482 / E50) OX=226186 GN=BT_2263 PE=1 SV=1
1.29756	0.105226	-2.22752	-1.1647	Q8A771	Q8A771	BT_1654	tr|Q8A771|Q8A771_BACTN Polysialic acid transport protein kpsD OS=Bacteroides thetaiotaomicron (strain ATCC 29148 / DSM 2079 / JCM 5827 / CCUG 10774 / NCTC 10582 / VPI-5482 / E50) OX=226186 GN=BT_1654 PE=4 SV=1
2.65804	0.0768525	-2.17211	-1.5243	Q8A9R1	Q8A9R1	BT_0754	tr|Q8A9R1|Q8A9R1_BACTN SusC homolog OS=Bacteroides thetaiotaomicron (strain ATCC 29148 / DSM 2079 / JCM 5827 / CCUG 10774 / NCTC 10582 / VPI-5482 / E50) OX=226186 GN=BT_0754 PE=3 SV=1
1.89126	0.0983529	-2.14585	-1.33009	Q8A1Y9	Q8A1Y9	BT_3519	tr|Q8A1Y9|Q8A1Y9_BACTN SusC homolog OS=Bacteroides thetaiotaomicron (strain ATCC 29148 / DSM 2079 / JCM 5827 / CCUG 10774 / NCTC 10582 / VPI-5482 / E50) OX=226186 GN=BT_3519 PE=4 SV=1
1.08601	0.138174	-2.10899	-1.04876	Q8A255	Q8A255	BT_3451	sp|Q8A255|MRAY_BACTN Phospho-N-acetylmuramoyl-pentapeptide-transferase OS=Bacteroides thetaiotaomicron (strain ATCC 29148 / DSM 2079 / JCM 5827 / CCUG 10774 / NCTC 10582 / VPI-5482 / E50) OX=226186 GN=mraY PE=3 SV=1
0.886274	0.169644	-2.08248	-0.952145	Q8A1G8	Q8A1G8	BT_3693	sp|Q8A1G8|ACKA_BACTN Acetate kinase OS=Bacteroides thetaiotaomicron (strain ATCC 29148 / DSM 2079 / JCM 5827 / CCUG 10774 / NCTC 10582 / VPI-5482 / E50) OX=226186 GN=ackA PE=3 SV=1
1.21216	0.127655	-2.07477	-1.09012	Q89ZX4	Q89ZX4	BT_4247	tr|Q89ZX4|Q89ZX4_BACTN SusC homolog OS=Bacteroides thetaiotaomicron (strain ATCC 29148 / DSM 2079 / JCM 5827 / CCUG 10774 / NCTC 10582 / VPI-5482 / E50) OX=226186 GN=BT_4247 PE=3 SV=1
4.62527	0.0552821	-2.03852	-1.73569	Q8A7J4	Q8A7J4	BT_1530	tr|Q8A7J4|Q8A7J4_BACTN Putative outer membrane protein OprM OS=Bacteroides thetaiotaomicron (strain ATCC 29148 / DSM 2079 / JCM 5827 / CCUG 10774 / NCTC 10582 / VPI-5482 / E50) OX=226186 GN=BT_1530 PE=3 SV=1
3.08044	0.0751333	-2.03521	-1.53055	Q8A4H0	Q8A4H0	BT_2629	tr|Q8A4H0|Q8A4H0_BACTN Putative alpha-1,2-mannosidase OS=Bacteroides thetaiotaomicron (strain ATCC 29148 / DSM 2079 / JCM 5827 / CCUG 10774 / NCTC 10582 / VPI-5482 / E50) OX=226186 GN=BT_2629 PE=4 SV=1
4.63455	0.0539	-2.02949	-1.73008	Q8A9X1	Q8A9X1	BT_0694	tr|Q8A9X1|Q8A9X1_BACTN ABC transporter, ATP-binding protein OS=Bacteroides thetaiotaomicron (strain ATCC 29148 / DSM 2079 / JCM 5827 / CCUG 10774 / NCTC 10582 / VPI-5482 / E50) OX=226186 GN=BT_0694 PE=4 SV=1
0.81476	0.189616	-2.01892	-0.903355	Q8A8L1	Q8A8L1	BT_1156	tr|Q8A8L1|Q8A8L1_BACTN Na(+)-translocating NADH-quinone reductase subunit E OS=Bacteroides thetaiotaomicron (strain ATCC 29148 / DSM 2079 / JCM 5827 / CCUG 10774 / NCTC 10582 / VPI-5482 / E50) OX=226186 GN=nqrE PE=3 SV=1
2.0144	0.0989333	-2.01353	-1.30831	Q8A365	Q8A365	BT_3090	tr|Q8A365|Q8A365_BACTN SusC homolog OS=Bacteroides thetaiotaomicron (strain ATCC 29148 / DSM 2079 / JCM 5827 / CCUG 10774 / NCTC 10582 / VPI-5482 / E50) OX=226186 GN=BT_3090 PE=3 SV=1
0.994234	0.163084	-1.99228	-0.981251	Q8A5J0	Q8A5J0	BT_2249	sp|Q8A5J0|RRF_BACTN Ribosome-recycling factor OS=Bacteroides thetaiotaomicron (strain ATCC 29148 / DSM 2079 / JCM 5827 / CCUG 10774 / NCTC 10582 / VPI-5482 / E50) OX=226186 GN=frr PE=3 SV=1
3.03716	0.0786452	-1.99188	-1.49893	Q8A8U0	Q8A8U0	BT_1077	tr|Q8A8U0|Q8A8U0_BACTN Putative aspartate aminotransferase OS=Bacteroides thetaiotaomicron (strain ATCC 29148 / DSM 2079 / JCM 5827 / CCUG 10774 / NCTC 10582 / VPI-5482 / E50) OX=226186 GN=BT_1077 PE=4 SV=1
2.50066	0.098	-1.97167	-1.39335	Q89ZS9	Q89ZS9	BT_4297	tr|Q89ZS9|Q89ZS9_BACTN SusD homolog OS=Bacteroides thetaiotaomicron (strain ATCC 29148 / DSM 2079 / JCM 5827 / CCUG 10774 / NCTC 10582 / VPI-5482 / E50) OX=226186 GN=BT_4297 PE=3 SV=1
0.450777	0.318395	-1.96512	-0.664457	Q8A8K9	Q8A8K9	BT_1158	tr|Q8A8K9|Q8A8K9_BACTN Na(+)-translocating NADH-quinone reductase subunit C OS=Bacteroides thetaiotaomicron (strain ATCC 29148 / DSM 2079 / JCM 5827 / CCUG 10774 / NCTC 10582 / VPI-5482 / E50) OX=226186 GN=nqrC PE=3 SV=1
0.602529	0.251061	-1.94365	-0.769631	Q8AA07	Q8AA07	BT_0658	tr|Q8AA07|Q8AA07_BACTN Gly-zipper_Omp domain-containing protein OS=Bacteroides thetaiotaomicron (strain ATCC 29148 / DSM 2079 / JCM 5827 / CCUG 10774 / NCTC 10582 / VPI-5482 / E50) OX=226186 GN=BT_0658 PE=4 SV=1
4.82474	0.0611818	-1.92803	-1.673	Q8A5N6	Q8A5N6	BT_2202	tr|Q8A5N6|Q8A5N6_BACTN Putative outer membrane protein, probably involved in nutrient binding OS=Bacteroides thetaiotaomicron (strain ATCC 29148 / DSM 2079 / JCM 5827 / CCUG 10774 / NCTC 10582 / VPI-5482 / E50) OX=226186 GN=BT_2202 PE=3 SV=1
0.676016	0.228917	-1.91877	-0.809638	Q8A3D0	Q8A3D0	BT_3024	tr|Q8A3D0|Q8A3D0_BACTN SusC homolog OS=Bacteroides thetaiotaomicron (strain ATCC 29148 / DSM 2079 / JCM 5827 / CCUG 10774 / NCTC 10582 / VPI-5482 / E50) OX=226186 GN=BT_3024 PE=3 SV=1
3.72378	0.0764068	-1.89927	-1.5388	Q89ZH3	Q89ZH3	BT_4404	tr|Q89ZH3|Q89ZH3_BACTN SusC homolog OS=Bacteroides thetaiotaomicron (strain ATCC 29148 / DSM 2079 / JCM 5827 / CCUG 10774 / NCTC 10582 / VPI-5482 / E50) OX=226186 GN=BT_4404 PE=3 SV=1
0.542392	0.278622	-1.89601	-0.723062	Q8A2P2	Q8A2P2	BT_3263	tr|Q8A2P2|Q8A2P2_BACTN deoxyribose-phosphate aldolase OS=Bacteroides thetaiotaomicron (strain ATCC 29148 / DSM 2079 / JCM 5827 / CCUG 10774 / NCTC 10582 / VPI-5482 / E50) OX=226186 GN=BT_3263 PE=4 SV=1
2.23819	0.093875	-1.87588	-1.29533	Q89ZY1	Q89ZY1	BT_4240	tr|Q89ZY1|Q89ZY1_BACTN APH domain-containing protein OS=Bacteroides thetaiotaomicron (strain ATCC 29148 / DSM 2079 / JCM 5827 / CCUG 10774 / NCTC 10582 / VPI-5482 / E50) OX=226186 GN=BT_4240 PE=4 SV=1
0.725451	0.224282	-1.86859	-0.827325	Q8A4B8	Q8A4B8	BT_2685	tr|Q8A4B8|Q8A4B8_BACTN Transcriptional regulator OS=Bacteroides thetaiotaomicron (strain ATCC 29148 / DSM 2079 / JCM 5827 / CCUG 10774 / NCTC 10582 / VPI-5482 / E50) OX=226186 GN=BT_2685 PE=4 SV=1
0.919143	0.180412	-1.86742	-0.918838	Q8A9B3	Q8A9B3	BT_0902	tr|Q8A9B3|Q8A9B3_BACTN DNA-binding protein OS=Bacteroides thetaiotaomicron (strain ATCC 29148 / DSM 2079 / JCM 5827 / CCUG 10774 / NCTC 10582 / VPI-5482 / E50) OX=226186 GN=BT_0902 PE=4 SV=1
1.04373	0.166947	-1.8653	-0.968824	Q8A7U9	Q8A7U9	BT_1425	tr|Q8A7U9|Q8A7U9_BACTN DUF541 domain-containing protein OS=Bacteroides thetaiotaomicron (strain ATCC 29148 / DSM 2079 / JCM 5827 / CCUG 10774 / NCTC 10582 / VPI-5482 / E50) OX=226186 GN=BT_1425 PE=4 SV=1
0.719633	0.225409	-1.86408	-0.823379	Q8A6L0	Q8A6L0	BT_1871	sp|Q8A6L0|AGAL_BACTN Retaining alpha-galactosidase OS=Bacteroides thetaiotaomicron (strain ATCC 29148 / DSM 2079 / JCM 5827 / CCUG 10774 / NCTC 10582 / VPI-5482 / E50) OX=226186 GN=BT_1871 PE=1 SV=1
0.708638	0.227268	-1.85564	-0.815909	Q8A7S4	Q8A7S4	BT_1450	tr|Q8A7S4|Q8A7S4_BACTN Propionyl-CoA carboxylase beta chain OS=Bacteroides thetaiotaomicron (strain ATCC 29148 / DSM 2079 / JCM 5827 / CCUG 10774 / NCTC 10582 / VPI-5482 / E50) OX=226186 GN=BT_1450 PE=4 SV=1
3.13174	0.0934648	-1.8433	-1.42664	Q89ZX0	Q89ZX0	BT_4251	sp|Q89ZX0|GLAB_BACTN Alpha-1,3-galactosidase B OS=Bacteroides thetaiotaomicron (strain ATCC 29148 / DSM 2079 / JCM 5827 / CCUG 10774 / NCTC 10582 / VPI-5482 / E50) OX=226186 GN=glaB PE=3 SV=1
2.22565	0.0961188	-1.82865	-1.27022	Q89ZX7	Q89ZX7	BT_4244	tr|Q89ZX7|Q89ZX7_BACTN Peptidase M60 domain-containing protein OS=Bacteroides thetaiotaomicron (strain ATCC 29148 / DSM 2079 / JCM 5827 / CCUG 10774 / NCTC 10582 / VPI-5482 / E50) OX=226186 GN=BT_4244 PE=1 SV=1
1.16379	0.154975	-1.82246	-1.00001	Q8A3Z7	Q8A3Z7	BT_2807	tr|Q8A3Z7|Q8A3Z7_BACTN Glycoside hydrolase, family 35 OS=Bacteroides thetaiotaomicron (strain ATCC 29148 / DSM 2079 / JCM 5827 / CCUG 10774 / NCTC 10582 / VPI-5482 / E50) OX=226186 GN=BT_2807 PE=3 SV=1
0.417363	0.352594	-1.81787	-0.620523	Q8A8R3	Q8A8R3	BT_1104	tr|Q8A8R3|Q8A8R3_BACTN Small heat shock protein OS=Bacteroides thetaiotaomicron (strain ATCC 29148 / DSM 2079 / JCM 5827 / CCUG 10774 / NCTC 10582 / VPI-5482 / E50) OX=226186 GN=BT_1104 PE=3 SV=1
0.904824	0.195347	-1.78677	-0.892958	Q8A795	Q8A795	BT_1630	tr|Q8A795|Q8A795_BACTN SusD homolog OS=Bacteroides thetaiotaomicron (strain ATCC 29148 / DSM 2079 / JCM 5827 / CCUG 10774 / NCTC 10582 / VPI-5482 / E50) OX=226186 GN=BT_1630 PE=3 SV=1
1.77836	0.107744	-1.78607	-1.15736	Q8A4Q1	Q8A4Q1	BT_2546	tr|Q8A4Q1|Q8A4Q1_BACTN Transcriptional regulator OS=Bacteroides thetaiotaomicron (strain ATCC 29148 / DSM 2079 / JCM 5827 / CCUG 10774 / NCTC 10582 / VPI-5482 / E50) OX=226186 GN=BT_2546 PE=4 SV=1
0.905638	0.199301	-1.75138	-0.884362	Q8A6L8	Q8A6L8	BT_1859	tr|Q8A6L8|Q8A6L8_BACTN 3-isopropylmalate dehydratase OS=Bacteroides thetaiotaomicron (strain ATCC 29148 / DSM 2079 / JCM 5827 / CCUG 10774 / NCTC 10582 / VPI-5482 / E50) OX=226186 GN=BT_1859 PE=3 SV=1
2.33654	0.0986415	-1.73764	-1.24506	Q8A9R0	Q8A9R0	BT_0755	tr|Q8A9R0|Q8A9R0_BACTN SusD homolog OS=Bacteroides thetaiotaomicron (strain ATCC 29148 / DSM 2079 / JCM 5827 / CCUG 10774 / NCTC 10582 / VPI-5482 / E50) OX=226186 GN=BT_0755 PE=3 SV=1
0.613518	0.273822	-1.73271	-0.740525	Q8A553	Q8A553	BT_2389	tr|Q8A553|Q8A553_BACTN Putative transport protein OS=Bacteroides thetaiotaomicron (strain ATCC 29148 / DSM 2079 / JCM 5827 / CCUG 10774 / NCTC 10582 / VPI-5482 / E50) OX=226186 GN=BT_2389 PE=3 SV=1
2.73421	0.0948632	-1.71533	-1.29543	Q89YS1	Q89YS1	BT_4660	tr|Q89YS1|Q89YS1_BACTN SusC homolog OS=Bacteroides thetaiotaomicron (strain ATCC 29148 / DSM 2079 / JCM 5827 / CCUG 10774 / NCTC 10582 / VPI-5482 / E50) OX=226186 GN=BT_4660 PE=3 SV=1
4.65696	0.0773968	-1.71533	-1.49814	Q8A9X2	Q8A9X2	BT_0693	tr|Q8A9X2|Q8A9X2_BACTN Putative ABC transport system, membrane protein OS=Bacteroides thetaiotaomicron (strain ATCC 29148 / DSM 2079 / JCM 5827 / CCUG 10774 / NCTC 10582 / VPI-5482 / E50) OX=226186 GN=BT_0693 PE=4 SV=1
1.08745	0.172449	-1.70841	-0.939724	Q8A0L8	Q8A0L8	BT_4003	sp|Q8A0L8|SURE_BACTN 5-nucleotidase SurE OS=Bacteroides thetaiotaomicron (strain ATCC 29148 / DSM 2079 / JCM 5827 / CCUG 10774 / NCTC 10582 / VPI-5482 / E50) OX=226186 GN=surE PE=3 SV=1
2.42621	0.0964771	-1.70253	-1.24157	Q89YK7	Q89YK7	BT_4724	tr|Q89YK7|Q89YK7_BACTN SusC homolog OS=Bacteroides thetaiotaomicron (strain ATCC 29148 / DSM 2079 / JCM 5827 / CCUG 10774 / NCTC 10582 / VPI-5482 / E50) OX=226186 GN=BT_4724 PE=3 SV=1
1.64718	0.12858	-1.69731	-1.09037	Q8AAL3	Q8AAL3	BT_0451	tr|Q8AAL3|Q8AAL3_BACTN SusD homolog OS=Bacteroides thetaiotaomicron (strain ATCC 29148 / DSM 2079 / JCM 5827 / CCUG 10774 / NCTC 10582 / VPI-5482 / E50) OX=226186 GN=BT_0451 PE=3 SV=1
2.3857	0.0977091	-1.69351	-1.23027	Q8A8X1	Q8A8X1	BT_1046	tr|Q8A8X1|Q8A8X1_BACTN SusC homolog OS=Bacteroides thetaiotaomicron (strain ATCC 29148 / DSM 2079 / JCM 5827 / CCUG 10774 / NCTC 10582 / VPI-5482 / E50) OX=226186 GN=BT_1046 PE=3 SV=1
1.76924	0.121909	-1.67819	-1.10915	Q8A3U4	Q8A3U4	BT_2860	tr|Q8A3U4|Q8A3U4_BACTN Two-component system sensor histidine kinase/response regulator, hybrid (One component system) OS=Bacteroides thetaiotaomicron (strain ATCC 29148 / DSM 2079 / JCM 5827 / CCUG 10774 / NCTC 10582 / VPI-5482 / E50) OX=226186 GN=BT_2860
3.57542	0.102632	-1.67741	-1.37485	Q8A7J2	Q8A7J2	BT_1532	tr|Q8A7J2|Q8A7J2_BACTN ABC transporter permease OS=Bacteroides thetaiotaomicron (strain ATCC 29148 / DSM 2079 / JCM 5827 / CCUG 10774 / NCTC 10582 / VPI-5482 / E50) OX=226186 GN=BT_1532 PE=4 SV=1
3.8475	0.0984658	-1.67088	-1.39726	Q8A702	Q8A702	BT_1723	tr|Q8A702|Q8A702_BACTN Polysialic acid transport protein kpsD OS=Bacteroides thetaiotaomicron (strain ATCC 29148 / DSM 2079 / JCM 5827 / CCUG 10774 / NCTC 10582 / VPI-5482 / E50) OX=226186 GN=BT_1723 PE=4 SV=1
4.50162	0.0876522	-1.66265	-1.44641	Q8A8U1	Q8A8U1	BT_1076	tr|Q8A8U1|Q8A8U1_BACTN Two-component system response regulator OS=Bacteroides thetaiotaomicron (strain ATCC 29148 / DSM 2079 / JCM 5827 / CCUG 10774 / NCTC 10582 / VPI-5482 / E50) OX=226186 GN=BT_1076 PE=4 SV=1
0.695821	0.251331	-1.66253	-0.770031	Q8A0N3	Q8A0N3	BT_3988	tr|Q8A0N3|Q8A0N3_BACTN Putative peptidoglycan bound protein OS=Bacteroides thetaiotaomicron (strain ATCC 29148 / DSM 2079 / JCM 5827 / CCUG 10774 / NCTC 10582 / VPI-5482 / E50) OX=226186 GN=BT_3988 PE=4 SV=1
0.647824	0.272219	-1.66139	-0.745522	Q8A4V8	Q8A4V8	BT_2489	sp|Q8A4V8|RL19_BACTN 50S ribosomal protein L19 OS=Bacteroides thetaiotaomicron (strain ATCC 29148 / DSM 2079 / JCM 5827 / CCUG 10774 / NCTC 10582 / VPI-5482 / E50) OX=226186 GN=rplS PE=3 SV=1
1.18807	0.171034	-1.64893	-0.95274	Q8A7N9	Q8A7N9	BT_1485	tr|Q8A7N9|Q8A7N9_BACTN DUF5106 domain-containing protein OS=Bacteroides thetaiotaomicron (strain ATCC 29148 / DSM 2079 / JCM 5827 / CCUG 10774 / NCTC 10582 / VPI-5482 / E50) OX=226186 GN=BT_1485 PE=4 SV=1
3.44794	0.0966667	-1.64642	-1.34087	Q8A2R7	Q8A2R7	BT_3238	tr|Q8A2R7|Q8A2R7_BACTN SusD homolog OS=Bacteroides thetaiotaomicron (strain ATCC 29148 / DSM 2079 / JCM 5827 / CCUG 10774 / NCTC 10582 / VPI-5482 / E50) OX=226186 GN=BT_3238 PE=3 SV=1
0.553114	0.299158	-1.63516	-0.687991	Q8A157	Q8A157	BT_3810	tr|Q8A157|Q8A157_BACTN Putative endothelin-converting enzyme OS=Bacteroides thetaiotaomicron (strain ATCC 29148 / DSM 2079 / JCM 5827 / CCUG 10774 / NCTC 10582 / VPI-5482 / E50) OX=226186 GN=BT_3810 PE=4 SV=1
1.39572	0.156152	-1.62986	-1.00309	Q8A1Y6	Q8A1Y6	BT_3522	tr|Q8A1Y6|Q8A1Y6_BACTN Concanavalin A-like lectin/glucanase OS=Bacteroides thetaiotaomicron (strain ATCC 29148 / DSM 2079 / JCM 5827 / CCUG 10774 / NCTC 10582 / VPI-5482 / E50) OX=226186 GN=BT_3522 PE=4 SV=1
1.2229	0.171435	-1.62262	-0.953974	Q8A3Z8	Q8A3Z8	BT_2806	tr|Q8A3Z8|Q8A3Z8_BACTN SusD homolog OS=Bacteroides thetaiotaomicron (strain ATCC 29148 / DSM 2079 / JCM 5827 / CCUG 10774 / NCTC 10582 / VPI-5482 / E50) OX=226186 GN=BT_2806 PE=3 SV=1
0.631515	0.27615	-1.61479	-0.727601	Q8A8X0	Q8A8X0	BT_1047	tr|Q8A8X0|Q8A8X0_BACTN SusD homolog OS=Bacteroides thetaiotaomicron (strain ATCC 29148 / DSM 2079 / JCM 5827 / CCUG 10774 / NCTC 10582 / VPI-5482 / E50) OX=226186 GN=BT_1047 PE=4 SV=1
1.78787	0.126958	-1.61292	-1.08398	Q8A7H1	Q8A7H1	BT_1553	tr|Q8A7H1|Q8A7H1_BACTN SusD homolog OS=Bacteroides thetaiotaomicron (strain ATCC 29148 / DSM 2079 / JCM 5827 / CCUG 10774 / NCTC 10582 / VPI-5482 / E50) OX=226186 GN=BT_1553 PE=3 SV=1
0.944509	0.214892	-1.60526	-0.859703	Q8A5P2	Q8A5P2	BT_2196	tr|Q8A5P2|Q8A5P2_BACTN SusC homolog OS=Bacteroides thetaiotaomicron (strain ATCC 29148 / DSM 2079 / JCM 5827 / CCUG 10774 / NCTC 10582 / VPI-5482 / E50) OX=226186 GN=BT_2196 PE=3 SV=1
2.53656	0.10214	-1.60376	-1.20405	Q8AA62	Q8AA62	BT_0603	tr|Q8AA62|Q8AA62_BACTN PS_pyruv_trans domain-containing protein OS=Bacteroides thetaiotaomicron (strain ATCC 29148 / DSM 2079 / JCM 5827 / CCUG 10774 / NCTC 10582 / VPI-5482 / E50) OX=226186 GN=BT_0603 PE=4 SV=1
0.394812	0.386257	-1.58835	-0.574404	Q8A9Y3	Q8A9Y3	BT_0682	tr|Q8A9Y3|Q8A9Y3_BACTN Two-component system response regulator OS=Bacteroides thetaiotaomicron (strain ATCC 29148 / DSM 2079 / JCM 5827 / CCUG 10774 / NCTC 10582 / VPI-5482 / E50) OX=226186 GN=BT_0682 PE=4 SV=1
0.816162	0.237136	-1.56615	-0.800448	Q8A176	Q8A176	BT_3790	tr|Q8A176|Q8A176_BACTN DUF4361 domain-containing protein OS=Bacteroides thetaiotaomicron (strain ATCC 29148 / DSM 2079 / JCM 5827 / CCUG 10774 / NCTC 10582 / VPI-5482 / E50) OX=226186 GN=BT_3790 PE=4 SV=1
0.974746	0.215364	-1.56323	-0.857872	Q8A8V7	Q8A8V7	BT_1060	tr|Q8A8V7|Q8A8V7_BACTN BetR domain-containing protein OS=Bacteroides thetaiotaomicron (strain ATCC 29148 / DSM 2079 / JCM 5827 / CCUG 10774 / NCTC 10582 / VPI-5482 / E50) OX=226186 GN=BT_1060 PE=4 SV=1
0.294622	0.44435	-1.55852	-0.485263	Q8A8R9	Q8A8R9	BT_1098	tr|Q8A8R9|Q8A8R9_BACTN Methylglyoxal synthase OS=Bacteroides thetaiotaomicron (strain ATCC 29148 / DSM 2079 / JCM 5827 / CCUG 10774 / NCTC 10582 / VPI-5482 / E50) OX=226186 GN=mgsA PE=3 SV=1
2.31263	0.112688	-1.55258	-1.1436	Q8A1Y8	Q8A1Y8	BT_3520	tr|Q8A1Y8|Q8A1Y8_BACTN SusD homolog OS=Bacteroides thetaiotaomicron (strain ATCC 29148 / DSM 2079 / JCM 5827 / CCUG 10774 / NCTC 10582 / VPI-5482 / E50) OX=226186 GN=BT_3520 PE=3 SV=1
1.33255	0.171318	-1.5473	-0.955827	Q8A797;Q8A2X8	Q8A797		tr|Q8A797|Q8A797_BACTN Putative sulfatase yidJ OS=Bacteroides thetaiotaomicron (strain ATCC 29148 / DSM 2079 / JCM 5827 / CCUG 10774 / NCTC 10582 / VPI-5482 / E50) OX=226186 GN=BT_1628 PE=3 SV=1
1.64444	0.150605	-1.53408	-1.02006	Q8A8X8	Q8A8X8	BT_1039	tr|Q8A8X8|Q8A8X8_BACTN SusD homolog OS=Bacteroides thetaiotaomicron (strain ATCC 29148 / DSM 2079 / JCM 5827 / CCUG 10774 / NCTC 10582 / VPI-5482 / E50) OX=226186 GN=BT_1039 PE=4 SV=1
1.16367	0.190112	-1.52971	-0.904946	Q8A779	Q8A779	BT_1646	tr|Q8A779|Q8A779_BACTN Glycoside transferase family 2 OS=Bacteroides thetaiotaomicron (strain ATCC 29148 / DSM 2079 / JCM 5827 / CCUG 10774 / NCTC 10582 / VPI-5482 / E50) OX=226186 GN=BT_1646 PE=4 SV=1
0.67903	0.277324	-1.51421	-0.728996	Q89ZS1	Q89ZS1	BT_4305	tr|Q89ZS1|Q89ZS1_BACTN Putative alpha-amylase OS=Bacteroides thetaiotaomicron (strain ATCC 29148 / DSM 2079 / JCM 5827 / CCUG 10774 / NCTC 10582 / VPI-5482 / E50) OX=226186 GN=BT_4305 PE=4 SV=1
4.34675	0.100698	-1.50218	-1.31341	Q8A0L6	Q8A0L6	BT_4005	tr|Q8A0L6|Q8A0L6_BACTN NigD-like protein OS=Bacteroides thetaiotaomicron (strain ATCC 29148 / DSM 2079 / JCM 5827 / CCUG 10774 / NCTC 10582 / VPI-5482 / E50) OX=226186 GN=BT_4005 PE=4 SV=1
0.841464	0.240733	-1.49055	-0.789697	Q8A5H7	Q8A5H7	BT_2262	tr|Q8A5H7|Q8A5H7_BACTN DUF5012 domain-containing protein OS=Bacteroides thetaiotaomicron (strain ATCC 29148 / DSM 2079 / JCM 5827 / CCUG 10774 / NCTC 10582 / VPI-5482 / E50) OX=226186 GN=BT_2262 PE=1 SV=1
0.822999	0.244949	-1.48922	-0.782442	Q8A6N5	Q8A6N5	BT_1842	tr|Q8A6N5|Q8A6N5_BACTN Alpha-L-fucosidase OS=Bacteroides thetaiotaomicron (strain ATCC 29148 / DSM 2079 / JCM 5827 / CCUG 10774 / NCTC 10582 / VPI-5482 / E50) OX=226186 GN=BT_1842 PE=4 SV=1
0.743881	0.270125	-1.48064	-0.749009	Q8A1T2	Q8A1T2	BT_3576	tr|Q8A1T2|Q8A1T2_BACTN Putative ribokinase OS=Bacteroides thetaiotaomicron (strain ATCC 29148 / DSM 2079 / JCM 5827 / CCUG 10774 / NCTC 10582 / VPI-5482 / E50) OX=226186 GN=BT_3576 PE=4 SV=1
1.39462	0.171676	-1.47932	-0.943721	Q8A382	Q8A382	BT_3073	tr|Q8A382|Q8A382_BACTN tRNA-dihydrouridine synthase OS=Bacteroides thetaiotaomicron (strain ATCC 29148 / DSM 2079 / JCM 5827 / CCUG 10774 / NCTC 10582 / VPI-5482 / E50) OX=226186 GN=BT_3073 PE=3 SV=1
0.699948	0.278062	-1.47706	-0.729511	Q8A642	Q8A642	BT_2044	tr|Q8A642|Q8A642_BACTN RNA polymerase sigma factor OS=Bacteroides thetaiotaomicron (strain ATCC 29148 / DSM 2079 / JCM 5827 / CCUG 10774 / NCTC 10582 / VPI-5482 / E50) OX=226186 GN=BT_2044 PE=3 SV=1
0.89103	0.234694	-1.47427	-0.802694	Q8A6R9	Q8A6R9	BT_1807	tr|Q8A6R9|Q8A6R9_BACTN Conserved protein, with rhomboid family domain OS=Bacteroides thetaiotaomicron (strain ATCC 29148 / DSM 2079 / JCM 5827 / CCUG 10774 / NCTC 10582 / VPI-5482 / E50) OX=226186 GN=BT_1807 PE=4 SV=1
0.715409	0.274049	-1.47179	-0.734861	Q8A7P4	Q8A7P4	BT_1480	tr|Q8A7P4|Q8A7P4_BACTN DUF3805 domain-containing protein OS=Bacteroides thetaiotaomicron (strain ATCC 29148 / DSM 2079 / JCM 5827 / CCUG 10774 / NCTC 10582 / VPI-5482 / E50) OX=226186 GN=BT_1480 PE=1 SV=1
3.36005	0.101214	-1.47003	-1.21372	Q8A180	Q8A180	BT_3786	tr|Q8A180|Q8A180_BACTN Two-component system sensor histidine kinase/response regulator, hybrid (One-component system) OS=Bacteroides thetaiotaomicron (strain ATCC 29148 / DSM 2079 / JCM 5827 / CCUG 10774 / NCTC 10582 / VPI-5482 / E50) OX=226186 GN=BT_3786
3.9544	0.0996505	-1.46038	-1.25482	Q8AA64	Q8AA64	BT_0601	tr|Q8AA64|Q8AA64_BACTN UDP-N-acetylglucosamine 2-epimerase OS=Bacteroides thetaiotaomicron (strain ATCC 29148 / DSM 2079 / JCM 5827 / CCUG 10774 / NCTC 10582 / VPI-5482 / E50) OX=226186 GN=BT_0601 PE=3 SV=1
2.22406	0.125741	-1.45018	-1.07507	Q8AAI1	Q8AAI1	BT_0483	tr|Q8AAI1|Q8AAI1_BACTN SusC homolog OS=Bacteroides thetaiotaomicron (strain ATCC 29148 / DSM 2079 / JCM 5827 / CCUG 10774 / NCTC 10582 / VPI-5482 / E50) OX=226186 GN=BT_0483 PE=3 SV=1
0.580144	0.317894	-1.43693	-0.664214	Q8AAD4	Q8AAD4	BT_0531	tr|Q8AAD4|Q8AAD4_BACTN Anthranilate synthase component II OS=Bacteroides thetaiotaomicron (strain ATCC 29148 / DSM 2079 / JCM 5827 / CCUG 10774 / NCTC 10582 / VPI-5482 / E50) OX=226186 GN=BT_0531 PE=4 SV=1
3.80682	0.102126	-1.41942	-1.21404	Q8A5H0	Q8A5H0	BT_2269	tr|Q8A5H0|Q8A5H0_BACTN SusD homolog OS=Bacteroides thetaiotaomicron (strain ATCC 29148 / DSM 2079 / JCM 5827 / CCUG 10774 / NCTC 10582 / VPI-5482 / E50) OX=226186 GN=BT_2269 PE=3 SV=1
0.881469	0.250063	-1.40052	-0.777185	Q8A6Q6	Q8A6Q6	BT_1820	tr|Q8A6Q6|Q8A6Q6_BACTN Pyruvate dehydrogenase OS=Bacteroides thetaiotaomicron (strain ATCC 29148 / DSM 2079 / JCM 5827 / CCUG 10774 / NCTC 10582 / VPI-5482 / E50) OX=226186 GN=BT_1820 PE=4 SV=1
1.44767	0.180875	-1.39888	-0.921229	Q8A1Q5	Q8A1Q5	BT_3604	tr|Q8A1Q5|Q8A1Q5_BACTN SusC homolog OS=Bacteroides thetaiotaomicron (strain ATCC 29148 / DSM 2079 / JCM 5827 / CCUG 10774 / NCTC 10582 / VPI-5482 / E50) OX=226186 GN=BT_3604 PE=3 SV=1
0.448629	0.384559	-1.39537	-0.582515	Q8A529	Q8A529	BT_2415	tr|Q8A529|Q8A529_BACTN Aminotransferase OS=Bacteroides thetaiotaomicron (strain ATCC 29148 / DSM 2079 / JCM 5827 / CCUG 10774 / NCTC 10582 / VPI-5482 / E50) OX=226186 GN=BT_2415 PE=3 SV=1
1.0117	0.226729	-1.39409	-0.815103	Q8A097	Q8A097	BT_4124	tr|Q8A097|Q8A097_BACTN Two-component system sensor histidine kinase/response regulator, hybrid (One-component system) OS=Bacteroides thetaiotaomicron (strain ATCC 29148 / DSM 2079 / JCM 5827 / CCUG 10774 / NCTC 10582 / VPI-5482 / E50) OX=226186 GN=BT_4124
2.49392	0.127243	-1.38385	-1.07089	Q8A185	Q8A185	BT_3781	tr|Q8A185|Q8A185_BACTN Metal-independent alpha-mannosidase OS=Bacteroides thetaiotaomicron (strain ATCC 29148 / DSM 2079 / JCM 5827 / CCUG 10774 / NCTC 10582 / VPI-5482 / E50) OX=226186 GN=BT_3781 PE=1 SV=1
2.8504	0.120992	-1.3835	-1.10849	Q8A8U3	Q8A8U3	BT_1074	tr|Q8A8U3|Q8A8U3_BACTN OMP_b-brl domain-containing protein OS=Bacteroides thetaiotaomicron (strain ATCC 29148 / DSM 2079 / JCM 5827 / CCUG 10774 / NCTC 10582 / VPI-5482 / E50) OX=226186 GN=BT_1074 PE=4 SV=1
0.338174	0.428571	-1.36394	-0.500687	Q8A789	Q8A789	BT_1636	tr|Q8A789|Q8A789_BACTN Arylsulfatase OS=Bacteroides thetaiotaomicron (strain ATCC 29148 / DSM 2079 / JCM 5827 / CCUG 10774 / NCTC 10582 / VPI-5482 / E50) OX=226186 GN=BT_1636 PE=1 SV=1
0.68729	0.29657	-1.35861	-0.694285	Q8A012	Q8A012	BT_4209	sp|Q8A012|PYRF_BACTN Orotidine 5-phosphate decarboxylase OS=Bacteroides thetaiotaomicron (strain ATCC 29148 / DSM 2079 / JCM 5827 / CCUG 10774 / NCTC 10582 / VPI-5482 / E50) OX=226186 GN=pyrF PE=3 SV=1
0.854891	0.268	-1.35553	-0.75455	Q8A5Q7	Q8A5Q7	BT_2181	tr|Q8A5Q7|Q8A5Q7_BACTN Transcriptional regulator OS=Bacteroides thetaiotaomicron (strain ATCC 29148 / DSM 2079 / JCM 5827 / CCUG 10774 / NCTC 10582 / VPI-5482 / E50) OX=226186 GN=BT_2181 PE=1 SV=1
0.600097	0.330507	-1.35457	-0.655444	Q8A8F7	Q8A8F7	BT_1210	tr|Q8A8F7|Q8A8F7_BACTN Cytochrome D ubiquinol oxidase subunit I OS=Bacteroides thetaiotaomicron (strain ATCC 29148 / DSM 2079 / JCM 5827 / CCUG 10774 / NCTC 10582 / VPI-5482 / E50) OX=226186 GN=BT_1210 PE=3 SV=1
3.03116	0.122418	-1.35249	-1.10507	Q8A5Q4	Q8A5Q4	BT_2184	tr|Q8A5Q4|Q8A5Q4_BACTN RNA polymerase ECF-type sigma factor OS=Bacteroides thetaiotaomicron (strain ATCC 29148 / DSM 2079 / JCM 5827 / CCUG 10774 / NCTC 10582 / VPI-5482 / E50) OX=226186 GN=BT_2184 PE=3 SV=1
2.80036	0.126556	-1.34933	-1.08166	Q8A2H3	Q8A2H3	BT_3332	tr|Q8A2H3|Q8A2H3_BACTN SusC homolog OS=Bacteroides thetaiotaomicron (strain ATCC 29148 / DSM 2079 / JCM 5827 / CCUG 10774 / NCTC 10582 / VPI-5482 / E50) OX=226186 GN=BT_3332 PE=3 SV=1
1.15547	0.223294	-1.34744	-0.835926	Q8A3A8	Q8A3A8	BT_3046	tr|Q8A3A8|Q8A3A8_BACTN SusC homolog OS=Bacteroides thetaiotaomicron (strain ATCC 29148 / DSM 2079 / JCM 5827 / CCUG 10774 / NCTC 10582 / VPI-5482 / E50) OX=226186 GN=BT_3046 PE=3 SV=1
0.542326	0.349594	-1.34171	-0.624614	Q8A1V6	Q8A1V6	BT_3552	tr|Q8A1V6|Q8A1V6_BACTN Peptide chain release factor RF-2 OS=Bacteroides thetaiotaomicron (strain ATCC 29148 / DSM 2079 / JCM 5827 / CCUG 10774 / NCTC 10582 / VPI-5482 / E50) OX=226186 GN=BT_3552 PE=3 SV=1
0.274121	0.477093	-1.33587	-0.443091	Q8A337	Q8A337	BT_3118	sp|Q8A337|LGT_BACTN Phosphatidylglycerol--prolipoprotein diacylglyceryl transferase OS=Bacteroides thetaiotaomicron (strain ATCC 29148 / DSM 2079 / JCM 5827 / CCUG 10774 / NCTC 10582 / VPI-5482 / E50) OX=226186 GN=lgt PE=3 SV=1
3.29979	0.12058	-1.33554	-1.11588	Q8A654	Q8A654	BT_2032	tr|Q8A654|Q8A654_BACTN SusC homolog OS=Bacteroides thetaiotaomicron (strain ATCC 29148 / DSM 2079 / JCM 5827 / CCUG 10774 / NCTC 10582 / VPI-5482 / E50) OX=226186 GN=BT_2032 PE=3 SV=1
0.648755	0.316036	-1.32781	-0.670383	Q8A811	Q8A811	BT_1363	tr|Q8A811|Q8A811_BACTN DNA Pol III Epsilon Chain OS=Bacteroides thetaiotaomicron (strain ATCC 29148 / DSM 2079 / JCM 5827 / CCUG 10774 / NCTC 10582 / VPI-5482 / E50) OX=226186 GN=BT_1363 PE=4 SV=1
0.819696	0.274389	-1.32695	-0.734105	Q8A4S1	Q8A4S1	BT_2526	tr|Q8A4S1|Q8A4S1_BACTN DUF4133 domain-containing protein OS=Bacteroides thetaiotaomicron (strain ATCC 29148 / DSM 2079 / JCM 5827 / CCUG 10774 / NCTC 10582 / VPI-5482 / E50) OX=226186 GN=BT_2526 PE=4 SV=1
3.13067	0.126759	-1.30295	-1.07991	Q8AA56	Q8AA56	BT_0609	tr|Q8AA56|Q8AA56_BACTN Glycoside transferase family 4 OS=Bacteroides thetaiotaomicron (strain ATCC 29148 / DSM 2079 / JCM 5827 / CCUG 10774 / NCTC 10582 / VPI-5482 / E50) OX=226186 GN=BT_0609 PE=4 SV=1
0.573137	0.350413	-1.28943	-0.627642	Q8A5M5	Q8A5M5	BT_2213	tr|Q8A5M5|Q8A5M5_BACTN DUF4350 domain-containing protein OS=Bacteroides thetaiotaomicron (strain ATCC 29148 / DSM 2079 / JCM 5827 / CCUG 10774 / NCTC 10582 / VPI-5482 / E50) OX=226186 GN=BT_2213 PE=4 SV=1
1.12906	0.230622	-1.28826	-0.806676	Q8A8T9	Q8A8T9	BT_1078	sp|Q8A8T9|Y1078_BACTN UPF0301 protein BT_1078 OS=Bacteroides thetaiotaomicron (strain ATCC 29148 / DSM 2079 / JCM 5827 / CCUG 10774 / NCTC 10582 / VPI-5482 / E50) OX=226186 GN=BT_1078 PE=3 SV=1
0.353629	0.428517	-1.27972	-0.500187	Q8A637	Q8A637	BT_2049	tr|Q8A637|Q8A637_BACTN Transcriptional regulator OS=Bacteroides thetaiotaomicron (strain ATCC 29148 / DSM 2079 / JCM 5827 / CCUG 10774 / NCTC 10582 / VPI-5482 / E50) OX=226186 GN=BT_2049 PE=4 SV=1
0.789213	0.288078	-1.27881	-0.709176	Q89YU6	Q89YU6	BT_4635	tr|Q89YU6|Q89YU6_BACTN Putative anti-sigma factor OS=Bacteroides thetaiotaomicron (strain ATCC 29148 / DSM 2079 / JCM 5827 / CCUG 10774 / NCTC 10582 / VPI-5482 / E50) OX=226186 GN=BT_4635 PE=4 SV=1
2.0317	0.172021	-1.25019	-0.938808	Q8AA63	Q8AA63	BT_0602	tr|Q8AA63|Q8AA63_BACTN UDP-N-acetyl-D-mannosaminuronic acid dehydrogenase OS=Bacteroides thetaiotaomicron (strain ATCC 29148 / DSM 2079 / JCM 5827 / CCUG 10774 / NCTC 10582 / VPI-5482 / E50) OX=226186 GN=BT_0602 PE=3 SV=1
0.70721	0.318671	-1.23505	-0.667753	Q8A005	Q8A005	BT_4216	sp|Q8A005|MENG_BACTN Demethylmenaquinone methyltransferase OS=Bacteroides thetaiotaomicron (strain ATCC 29148 / DSM 2079 / JCM 5827 / CCUG 10774 / NCTC 10582 / VPI-5482 / E50) OX=226186 GN=menG PE=3 SV=1
1.37664	0.225009	-1.22014	-0.827938	Q8A2R3	Q8A2R3	BT_3242	tr|Q8A2R3|Q8A2R3_BACTN Substrate import-associated zinc metallohydrolase lipoprotein OS=Bacteroides thetaiotaomicron (strain ATCC 29148 / DSM 2079 / JCM 5827 / CCUG 10774 / NCTC 10582 / VPI-5482 / E50) OX=226186 GN=BT_3242 PE=4 SV=1
0.476945	0.39613	-1.21596	-0.563919	Q8A628	Q8A628	BT_2058	tr|Q8A628|Q8A628_BACTN Putative isoprenyl synthetase OS=Bacteroides thetaiotaomicron (strain ATCC 29148 / DSM 2079 / JCM 5827 / CCUG 10774 / NCTC 10582 / VPI-5482 / E50) OX=226186 GN=BT_2058 PE=3 SV=1
0.359523	0.43568	-1.20653	-0.49261	Q89ZJ1	Q89ZJ1	BT_4386	tr|Q89ZJ1|Q89ZJ1_BACTN Hypoxanthine phosphoribosyltransferase OS=Bacteroides thetaiotaomicron (strain ATCC 29148 / DSM 2079 / JCM 5827 / CCUG 10774 / NCTC 10582 / VPI-5482 / E50) OX=226186 GN=BT_4386 PE=3 SV=1
0.678592	0.332802	-1.19533	-0.645867	Q8A2F5	Q8A2F5	BT_3350	tr|Q8A2F5|Q8A2F5_BACTN Chondroitin sulfate ABC lyase OS=Bacteroides thetaiotaomicron (strain ATCC 29148 / DSM 2079 / JCM 5827 / CCUG 10774 / NCTC 10582 / VPI-5482 / E50) OX=226186 GN=BT_3350 PE=3 SV=1
0.989124	0.272783	-1.19397	-0.736926	Q8A5N9	Q8A5N9	BT_2199	tr|Q8A5N9|Q8A5N9_BACTN Alpha-1,2-mannosidase OS=Bacteroides thetaiotaomicron (strain ATCC 29148 / DSM 2079 / JCM 5827 / CCUG 10774 / NCTC 10582 / VPI-5482 / E50) OX=226186 GN=BT_2199 PE=1 SV=1
1.1534	0.251573	-1.18742	-0.771005	Q8A7S6	Q8A7S6	BT_1448	tr|Q8A7S6|Q8A7S6_BACTN Biotin carboxyl carrier protein OS=Bacteroides thetaiotaomicron (strain ATCC 29148 / DSM 2079 / JCM 5827 / CCUG 10774 / NCTC 10582 / VPI-5482 / E50) OX=226186 GN=BT_1448 PE=4 SV=1
0.325468	0.457789	-1.18274	-0.46496	Q8A8L5	Q8A8L5	BT_1152	tr|Q8A8L5|Q8A8L5_BACTN D-3-phosphoglycerate dehydrogenase OS=Bacteroides thetaiotaomicron (strain ATCC 29148 / DSM 2079 / JCM 5827 / CCUG 10774 / NCTC 10582 / VPI-5482 / E50) OX=226186 GN=BT_1152 PE=3 SV=1
0.634794	0.349952	-1.17982	-0.625202	Q8AB65	Q8AB65	BT_0246	tr|Q8AB65|Q8AB65_BACTN Putative integral membrane protein, with calcineurin-like phosphoesterase domain OS=Bacteroides thetaiotaomicron (strain ATCC 29148 / DSM 2079 / JCM 5827 / CCUG 10774 / NCTC 10582 / VPI-5482 / E50) OX=226186 GN=BT_0246 PE=4 SV=1
0.5812	0.365847	-1.17955	-0.603797	Q8A8W8	Q8A8W8	BT_1049	tr|Q8A8W8|Q8A8W8_BACTN Putative patatin-like protein OS=Bacteroides thetaiotaomicron (strain ATCC 29148 / DSM 2079 / JCM 5827 / CCUG 10774 / NCTC 10582 / VPI-5482 / E50) OX=226186 GN=BT_1049 PE=4 SV=1
0.799962	0.306866	-1.17352	-0.678786	Q89ZT1	Q89ZT1	BT_4295	tr|Q89ZT1|Q89ZT1_BACTN Putative chitobiase OS=Bacteroides thetaiotaomicron (strain ATCC 29148 / DSM 2079 / JCM 5827 / CCUG 10774 / NCTC 10582 / VPI-5482 / E50) OX=226186 GN=BT_4295 PE=4 SV=1
0.887212	0.290897	-1.17176	-0.702753	Q8AAZ3	Q8AAZ3	BT_0319	tr|Q8AAZ3|Q8AAZ3_BACTN SusD/RagB family nutrient-binding outer membrane lipoprotein OS=Bacteroides thetaiotaomicron (strain ATCC 29148 / DSM 2079 / JCM 5827 / CCUG 10774 / NCTC 10582 / VPI-5482 / E50) OX=226186 GN=BT_0319 PE=4 SV=1
0.681034	0.341631	-1.16713	-0.638399	Q8A0D1	Q8A0D1	BT_4090	tr|Q8A0D1|Q8A0D1_BACTN SusC homolog OS=Bacteroides thetaiotaomicron (strain ATCC 29148 / DSM 2079 / JCM 5827 / CCUG 10774 / NCTC 10582 / VPI-5482 / E50) OX=226186 GN=BT_4090 PE=4 SV=1
3.76644	0.152286	-1.15828	-1.01571	Q8A0N8	Q8A0N8	BT_3983	tr|Q8A0N8|Q8A0N8_BACTN SusC homolog OS=Bacteroides thetaiotaomicron (strain ATCC 29148 / DSM 2079 / JCM 5827 / CCUG 10774 / NCTC 10582 / VPI-5482 / E50) OX=226186 GN=BT_3983 PE=3 SV=1
1.09601	0.275435	-1.14802	-0.742599	Q8A0S0	Q8A0S0	BT_3951	tr|Q8A0S0|Q8A0S0_BACTN Transcriptional regulator OS=Bacteroides thetaiotaomicron (strain ATCC 29148 / DSM 2079 / JCM 5827 / CCUG 10774 / NCTC 10582 / VPI-5482 / E50) OX=226186 GN=BT_3951 PE=4 SV=1
3.56101	0.157242	-1.14678	-0.996024	Q8A0N6	Q8A0N6	BT_3985	tr|Q8A0N6|Q8A0N6_BACTN Lipoprotein OS=Bacteroides thetaiotaomicron (strain ATCC 29148 / DSM 2079 / JCM 5827 / CCUG 10774 / NCTC 10582 / VPI-5482 / E50) OX=226186 GN=BT_3985 PE=4 SV=1
0.407189	0.421129	-1.14417	-0.510902	Q8A184	Q8A184	BT_3782	tr|Q8A184|Q8A184_BACTN Glycoside hydrolase family 73 OS=Bacteroides thetaiotaomicron (strain ATCC 29148 / DSM 2079 / JCM 5827 / CCUG 10774 / NCTC 10582 / VPI-5482 / E50) OX=226186 GN=BT_3782 PE=1 SV=1
3.74042	0.15517	-1.14345	-1.00297	Q8AAZ5	Q8AAZ5	BT_0317	tr|Q8AAZ5|Q8AAZ5_BACTN SusC homolog OS=Bacteroides thetaiotaomicron (strain ATCC 29148 / DSM 2079 / JCM 5827 / CCUG 10774 / NCTC 10582 / VPI-5482 / E50) OX=226186 GN=BT_0317 PE=3 SV=1
2.82592	0.172129	-1.13448	-0.940939	Q8A4H1	Q8A4H1	BT_2628	tr|Q8A4H1|Q8A4H1_BACTN Two-component system sensor histidine kinase/response regulator, hybrid (One-component system) OS=Bacteroides thetaiotaomicron (strain ATCC 29148 / DSM 2079 / JCM 5827 / CCUG 10774 / NCTC 10582 / VPI-5482 / E50) OX=226186 GN=BT_2628
0.967974	0.287148	-1.13434	-0.708881	Q8A4A9	Q8A4A9	BT_2694	tr|Q8A4A9|Q8A4A9_BACTN Urocanate hydratase OS=Bacteroides thetaiotaomicron (strain ATCC 29148 / DSM 2079 / JCM 5827 / CCUG 10774 / NCTC 10582 / VPI-5482 / E50) OX=226186 GN=hutU PE=3 SV=1
1.12268	0.274571	-1.13134	-0.740953	Q8A3Y3	Q8A3Y3	BT_2821	tr|Q8A3Y3|Q8A3Y3_BACTN SusD homolog OS=Bacteroides thetaiotaomicron (strain ATCC 29148 / DSM 2079 / JCM 5827 / CCUG 10774 / NCTC 10582 / VPI-5482 / E50) OX=226186 GN=BT_2821 PE=3 SV=1
1.55236	0.22958	-1.12835	-0.810778	Q8A4N8	Q8A4N8	BT_2561	tr|Q8A4N8|Q8A4N8_BACTN Putative anti-sigma factor OS=Bacteroides thetaiotaomicron (strain ATCC 29148 / DSM 2079 / JCM 5827 / CCUG 10774 / NCTC 10582 / VPI-5482 / E50) OX=226186 GN=BT_2561 PE=4 SV=1
1.38294	0.249696	-1.10906	-0.776224	Q8A1B6	Q8A1B6	BT_3750	tr|Q8A1B6|Q8A1B6_BACTN SusC homolog OS=Bacteroides thetaiotaomicron (strain ATCC 29148 / DSM 2079 / JCM 5827 / CCUG 10774 / NCTC 10582 / VPI-5482 / E50) OX=226186 GN=BT_3750 PE=3 SV=1
5.22924	0.151603	-1.09839	-1.02267	Q8A7J5	Q8A7J5	BT_1529	tr|Q8A7J5|Q8A7J5_BACTN Two-component system response regulator OS=Bacteroides thetaiotaomicron (strain ATCC 29148 / DSM 2079 / JCM 5827 / CCUG 10774 / NCTC 10582 / VPI-5482 / E50) OX=226186 GN=BT_1529 PE=4 SV=1
0.343829	0.463608	-1.08719	-0.461573	Q8A843	Q8A843	BT_1331	tr|Q8A843|Q8A843_BACTN DUF4494 domain-containing protein OS=Bacteroides thetaiotaomicron (strain ATCC 29148 / DSM 2079 / JCM 5827 / CCUG 10774 / NCTC 10582 / VPI-5482 / E50) OX=226186 GN=BT_1331 PE=4 SV=1
0.312305	0.480744	-1.07567	-0.438433	Q8A979	Q8A979	BT_0938	tr|Q8A979|Q8A979_BACTN HNH_5 domain-containing protein OS=Bacteroides thetaiotaomicron (strain ATCC 29148 / DSM 2079 / JCM 5827 / CCUG 10774 / NCTC 10582 / VPI-5482 / E50) OX=226186 GN=BT_0938 PE=4 SV=1
3.84759	0.169657	-1.07078	-0.951389	Q8A5H1	Q8A5H1	BT_2268	tr|Q8A5H1|Q8A5H1_BACTN SusC homolog OS=Bacteroides thetaiotaomicron (strain ATCC 29148 / DSM 2079 / JCM 5827 / CCUG 10774 / NCTC 10582 / VPI-5482 / E50) OX=226186 GN=BT_2268 PE=3 SV=1
1.03142	0.295556	-1.06875	-0.695975	Q8A526	Q8A526	BT_2418	tr|Q8A526|Q8A526_BACTN START_2 domain-containing protein OS=Bacteroides thetaiotaomicron (strain ATCC 29148 / DSM 2079 / JCM 5827 / CCUG 10774 / NCTC 10582 / VPI-5482 / E50) OX=226186 GN=BT_2418 PE=4 SV=1
3.47851	0.175137	-1.06795	-0.931956	Q8A9E8	Q8A9E8	BT_0867	tr|Q8A9E8|Q8A9E8_BACTN SusC homolog OS=Bacteroides thetaiotaomicron (strain ATCC 29148 / DSM 2079 / JCM 5827 / CCUG 10774 / NCTC 10582 / VPI-5482 / E50) OX=226186 GN=BT_0867 PE=3 SV=1
0.865186	0.333195	-1.04612	-0.650354	Q8A310	Q8A310	BT_3145	tr|Q8A310|Q8A310_BACTN DUF4442 domain-containing protein OS=Bacteroides thetaiotaomicron (strain ATCC 29148 / DSM 2079 / JCM 5827 / CCUG 10774 / NCTC 10582 / VPI-5482 / E50) OX=226186 GN=BT_3145 PE=4 SV=1
0.22075	0.5363	-1.0458	-0.360877	Q8ABW7	Q8ABW7		tr|Q8ABW7|Q8ABW7_BACTN Chromosome-partitioning ATPase OS=Bacteroides thetaiotaomicron (strain ATCC 29148 / DSM 2079 / JCM 5827 / CCUG 10774 / NCTC 10582 / VPI-5482 / E50) OX=226186 GN=BT_p548231 PE=4 SV=1
0.749043	0.352212	-1.04489	-0.619967	Q89ZI7	Q89ZI7	BT_4390	tr|Q89ZI7|Q89ZI7_BACTN B3_4 domain-containing protein OS=Bacteroides thetaiotaomicron (strain ATCC 29148 / DSM 2079 / JCM 5827 / CCUG 10774 / NCTC 10582 / VPI-5482 / E50) OX=226186 GN=BT_4390 PE=4 SV=1
0.348328	0.468849	-1.04451	-0.456487	Q8A2E4	Q8A2E4	BT_3361	sp|Q8A2E4|PDXB_BACTN Erythronate-4-phosphate dehydrogenase OS=Bacteroides thetaiotaomicron (strain ATCC 29148 / DSM 2079 / JCM 5827 / CCUG 10774 / NCTC 10582 / VPI-5482 / E50) OX=226186 GN=pdxB PE=3 SV=1
0.450044	0.421654	-1.04389	-0.511404	Q8A9T7	Q8A9T7	BT_0728	tr|Q8A9T7|Q8A9T7_BACTN Transcriptional regulator OS=Bacteroides thetaiotaomicron (strain ATCC 29148 / DSM 2079 / JCM 5827 / CCUG 10774 / NCTC 10582 / VPI-5482 / E50) OX=226186 GN=BT_0728 PE=4 SV=1
1.46573	0.268149	-1.03936	-0.752712	Q8A971	Q8A971	BT_0946	tr|Q8A971|Q8A971_BACTN DUF3883 domain-containing protein OS=Bacteroides thetaiotaomicron (strain ATCC 29148 / DSM 2079 / JCM 5827 / CCUG 10774 / NCTC 10582 / VPI-5482 / E50) OX=226186 GN=BT_0946 PE=4 SV=1
0.249756	0.518133	-1.03805	-0.385227	Q8A4P3	Q8A4P3	BT_2554	tr|Q8A4P3|Q8A4P3_BACTN Putative DNA-binding protein OS=Bacteroides thetaiotaomicron (strain ATCC 29148 / DSM 2079 / JCM 5827 / CCUG 10774 / NCTC 10582 / VPI-5482 / E50) OX=226186 GN=BT_2554 PE=4 SV=1
1.1975	0.286288	-1.03736	-0.712226	Q8A4Q5	Q8A4Q5	BT_2542	tr|Q8A4Q5|Q8A4Q5_BACTN Putative haloacid dehalogenase-like hydrolase OS=Bacteroides thetaiotaomicron (strain ATCC 29148 / DSM 2079 / JCM 5827 / CCUG 10774 / NCTC 10582 / VPI-5482 / E50) OX=226186 GN=BT_2542 PE=1 SV=1
0.804407	0.346411	-1.03425	-0.630873	Q8A6T4	Q8A6T4	BT_1792	tr|Q8A6T4|Q8A6T4_BACTN Putative cell surface protein OS=Bacteroides thetaiotaomicron (strain ATCC 29148 / DSM 2079 / JCM 5827 / CCUG 10774 / NCTC 10582 / VPI-5482 / E50) OX=226186 GN=BT_1792 PE=4 SV=1
1.81311	0.241696	-1.03338	-0.789882	Q8A9W1	Q8A9W1	BT_0704	sp|Q8A9W1|PURT_BACTN Formate-dependent phosphoribosylglycinamide formyltransferase OS=Bacteroides thetaiotaomicron (strain ATCC 29148 / DSM 2079 / JCM 5827 / CCUG 10774 / NCTC 10582 / VPI-5482 / E50) OX=226186 GN=purT PE=3 SV=1
0.76106	0.353836	-1.0321	-0.618718	Q8A4M1	Q8A4M1	BT_2578	tr|Q8A4M1|Q8A4M1_BACTN Beta-lactamase-like protein OS=Bacteroides thetaiotaomicron (strain ATCC 29148 / DSM 2079 / JCM 5827 / CCUG 10774 / NCTC 10582 / VPI-5482 / E50) OX=226186 GN=BT_2578 PE=4 SV=1
0.459259	0.422651	-1.03197	-0.512832	Q8A9Y7	Q8A9Y7	BT_0678	tr|Q8A9Y7|Q8A9Y7_BACTN Cation efflux system protein czcC OS=Bacteroides thetaiotaomicron (strain ATCC 29148 / DSM 2079 / JCM 5827 / CCUG 10774 / NCTC 10582 / VPI-5482 / E50) OX=226186 GN=BT_0678 PE=3 SV=1
0.479555	0.419786	-1.0303	-0.521582	Q8A0S6	Q8A0S6	BT_3945	sp|Q8A0S6|FMT_BACTN Methionyl-tRNA formyltransferase OS=Bacteroides thetaiotaomicron (strain ATCC 29148 / DSM 2079 / JCM 5827 / CCUG 10774 / NCTC 10582 / VPI-5482 / E50) OX=226186 GN=fmt PE=3 SV=1
0.528486	0.412268	-1.02266	-0.539996	Q8A6W1	Q8A6W1	BT_1765	tr|Q8A6W1|Q8A6W1_BACTN Levanase (2,6-beta-D-fructofuranosidase) OS=Bacteroides thetaiotaomicron (strain ATCC 29148 / DSM 2079 / JCM 5827 / CCUG 10774 / NCTC 10582 / VPI-5482 / E50) OX=226186 GN=BT_1765 PE=3 SV=1
1.85164	0.242	-1.02109	-0.786541	Q8A9M4	Q8A9M4	BT_0791	tr|Q8A9M4|Q8A9M4_BACTN NUDIX hydrolase OS=Bacteroides thetaiotaomicron (strain ATCC 29148 / DSM 2079 / JCM 5827 / CCUG 10774 / NCTC 10582 / VPI-5482 / E50) OX=226186 GN=BT_0791 PE=4 SV=1
3.37892	0.198338	-1.01143	-0.88401	Q8AA21	Q8AA21	BT_0644	tr|Q8AA21|Q8AA21_BACTN Pyruvate, phosphate dikinase OS=Bacteroides thetaiotaomicron (strain ATCC 29148 / DSM 2079 / JCM 5827 / CCUG 10774 / NCTC 10582 / VPI-5482 / E50) OX=226186 GN=BT_0644 PE=3 SV=1
0.728127	0.368346	-1.00864	-0.601346	Q8A003	Q8A003	BT_4218	tr|Q8A003|Q8A003_BACTN Phosphate starvation-inducible protein, PhoH OS=Bacteroides thetaiotaomicron (strain ATCC 29148 / DSM 2079 / JCM 5827 / CCUG 10774 / NCTC 10582 / VPI-5482 / E50) OX=226186 GN=BT_4218 PE=4 SV=1
3.5115	0.197795	-1.0067	-0.886451	Q8A0R3	Q8A0R3	BT_3958	tr|Q8A0R3|Q8A0R3_BACTN SusC homolog OS=Bacteroides thetaiotaomicron (strain ATCC 29148 / DSM 2079 / JCM 5827 / CCUG 10774 / NCTC 10582 / VPI-5482 / E50) OX=226186 GN=BT_3958 PE=3 SV=1
0.836573	0.34968	-1.00423	-0.62731	Q8A9Q9	Q8A9Q9	BT_0756	tr|Q8A9Q9|Q8A9Q9_BACTN Iduronate 2-sulfatase OS=Bacteroides thetaiotaomicron (strain ATCC 29148 / DSM 2079 / JCM 5827 / CCUG 10774 / NCTC 10582 / VPI-5482 / E50) OX=226186 GN=BT_0756 PE=3 SV=1
0.296046	0.497069	-1.00201	-0.414707	Q8ABA5	Q8ABA5	BT_0205	tr|Q8ABA5|Q8ABA5_BACTN Glutamine-dependent NAD(+) synthetase OS=Bacteroides thetaiotaomicron (strain ATCC 29148 / DSM 2079 / JCM 5827 / CCUG 10774 / NCTC 10582 / VPI-5482 / E50) OX=226186 GN=nadE PE=3 SV=1
0.400204	0.447077	-0.990975	-0.474372	Q8A7G0	Q8A7G0	BT_1564	sp|Q8A7G0|QUEF_BACTN NADPH-dependent 7-cyano-7-deazaguanine reductase OS=Bacteroides thetaiotaomicron (strain ATCC 29148 / DSM 2079 / JCM 5827 / CCUG 10774 / NCTC 10582 / VPI-5482 / E50) OX=226186 GN=queF PE=3 SV=1
1.64805	0.271229	-0.986614	-0.745519	Q8A3I3	Q8A3I3	BT_2971	tr|Q8A3I3|Q8A3I3_BACTN Two-component system sensor histidine kinase/response regulator, hybrid (One-component system) OS=Bacteroides thetaiotaomicron (strain ATCC 29148 / DSM 2079 / JCM 5827 / CCUG 10774 / NCTC 10582 / VPI-5482 / E50) OX=226186 GN=BT_2971
3.24766	0.21337	-0.984643	-0.857404	Q89Z97	Q89Z97	BT_4480	tr|Q89Z97|Q89Z97_BACTN Putative cell surface protein OS=Bacteroides thetaiotaomicron (strain ATCC 29148 / DSM 2079 / JCM 5827 / CCUG 10774 / NCTC 10582 / VPI-5482 / E50) OX=226186 GN=BT_4480 PE=4 SV=1
2.68635	0.223982	-0.983845	-0.826749	Q8A653	Q8A653	BT_2033	tr|Q8A653|Q8A653_BACTN SusD homolog OS=Bacteroides thetaiotaomicron (strain ATCC 29148 / DSM 2079 / JCM 5827 / CCUG 10774 / NCTC 10582 / VPI-5482 / E50) OX=226186 GN=BT_2033 PE=1 SV=1
0.626969	0.399602	-0.980058	-0.561813	Q89ZA8	Q89ZA8	BT_4469	tr|Q89ZA8|Q89ZA8_BACTN Uracil-DNA glycosylase family protein OS=Bacteroides thetaiotaomicron (strain ATCC 29148 / DSM 2079 / JCM 5827 / CCUG 10774 / NCTC 10582 / VPI-5482 / E50) OX=226186 GN=BT_4469 PE=4 SV=1
0.270724	0.513092	-0.973575	-0.391932	Q8A4C7	Q8A4C7	BT_2676	tr|Q8A4C7|Q8A4C7_BACTN OMP_b-brl domain-containing protein OS=Bacteroides thetaiotaomicron (strain ATCC 29148 / DSM 2079 / JCM 5827 / CCUG 10774 / NCTC 10582 / VPI-5482 / E50) OX=226186 GN=BT_2676 PE=4 SV=1
0.545096	0.41523	-0.970638	-0.531251	Q8A7M2	Q8A7M2	BT_1502	tr|Q8A7M2|Q8A7M2_BACTN DUF4988 domain-containing protein OS=Bacteroides thetaiotaomicron (strain ATCC 29148 / DSM 2079 / JCM 5827 / CCUG 10774 / NCTC 10582 / VPI-5482 / E50) OX=226186 GN=BT_1502 PE=4 SV=1
0.63234	0.400427	-0.960542	-0.556987	Q8A451	Q8A451	BT_2752	tr|Q8A451|Q8A451_BACTN Primosomal protein N OS=Bacteroides thetaiotaomicron (strain ATCC 29148 / DSM 2079 / JCM 5827 / CCUG 10774 / NCTC 10582 / VPI-5482 / E50) OX=226186 GN=priA PE=3 SV=1
4.81489	0.196196	-0.956645	-0.88913	Q8AAM5	Q8AAM5	BT_0439	tr|Q8AAM5|Q8AAM5_BACTN SusC homolog OS=Bacteroides thetaiotaomicron (strain ATCC 29148 / DSM 2079 / JCM 5827 / CCUG 10774 / NCTC 10582 / VPI-5482 / E50) OX=226186 GN=BT_0439 PE=3 SV=1
2.18538	0.251305	-0.954812	-0.773624	Q8A0R2	Q8A0R2	BT_3959	tr|Q8A0R2|Q8A0R2_BACTN SusD homolog OS=Bacteroides thetaiotaomicron (strain ATCC 29148 / DSM 2079 / JCM 5827 / CCUG 10774 / NCTC 10582 / VPI-5482 / E50) OX=226186 GN=BT_3959 PE=3 SV=1
2.0309	0.262541	-0.95254	-0.760321	Q8A5N7	Q8A5N7	BT_2201	tr|Q8A5N7|Q8A5N7_BACTN SusD homolog OS=Bacteroides thetaiotaomicron (strain ATCC 29148 / DSM 2079 / JCM 5827 / CCUG 10774 / NCTC 10582 / VPI-5482 / E50) OX=226186 GN=BT_2201 PE=3 SV=1
2.30152	0.248252	-0.95118	-0.779471	Q8A0R1	Q8A0R1	BT_3960	tr|Q8A0R1|Q8A0R1_BACTN Alpha-1,2-mannosidase-like protein OS=Bacteroides thetaiotaomicron (strain ATCC 29148 / DSM 2079 / JCM 5827 / CCUG 10774 / NCTC 10582 / VPI-5482 / E50) OX=226186 GN=BT_3960 PE=4 SV=1
1.89502	0.271106	-0.948828	-0.746734	Q8AA52	Q8AA52	BT_0613	tr|Q8AA52|Q8AA52_BACTN Putative membrane protein involved in polysaccharide export OS=Bacteroides thetaiotaomicron (strain ATCC 29148 / DSM 2079 / JCM 5827 / CCUG 10774 / NCTC 10582 / VPI-5482 / E50) OX=226186 GN=BT_0613 PE=4 SV=1
1.66963	0.277926	-0.941452	-0.721578	Q8A9M7	Q8A9M7	BT_0788	sp|Q8A9M7|SUCC_BACTN Succinate--CoA ligase [ADP-forming] subunit beta OS=Bacteroides thetaiotaomicron (strain ATCC 29148 / DSM 2079 / JCM 5827 / CCUG 10774 / NCTC 10582 / VPI-5482 / E50) OX=226186 GN=sucC PE=3 SV=1
0.398264	0.46319	-0.939974	-0.461419	Q89YZ6	Q89YZ6	BT_4584	sp|Q89YZ6|GCST_BACTN Aminomethyltransferase OS=Bacteroides thetaiotaomicron (strain ATCC 29148 / DSM 2079 / JCM 5827 / CCUG 10774 / NCTC 10582 / VPI-5482 / E50) OX=226186 GN=gcvT PE=3 SV=1
0.490482	0.429349	-0.938778	-0.501381	Q8A3N1	Q8A3N1	BT_2923	tr|Q8A3N1|Q8A3N1_BACTN Two-component system sensor histidine kinase/response regulator, hybrid (One-component system) OS=Bacteroides thetaiotaomicron (strain ATCC 29148 / DSM 2079 / JCM 5827 / CCUG 10774 / NCTC 10582 / VPI-5482 / E50) OX=226186 GN=BT_2923
3.42468	0.22576	-0.938063	-0.829325	Q89YS6	Q89YS6	BT_4655	tr|Q89YS6|Q89YS6_BACTN Tat pathway signal sequence OS=Bacteroides thetaiotaomicron (strain ATCC 29148 / DSM 2079 / JCM 5827 / CCUG 10774 / NCTC 10582 / VPI-5482 / E50) OX=226186 GN=BT_4655 PE=4 SV=1
0.58846	0.414259	-0.930061	-0.533219	Q8A8U2	Q8A8U2	BT_1075	tr|Q8A8U2|Q8A8U2_BACTN Putative two-component system sensor protein, but no histidine kinase domain OS=Bacteroides thetaiotaomicron (strain ATCC 29148 / DSM 2079 / JCM 5827 / CCUG 10774 / NCTC 10582 / VPI-5482 / E50) OX=226186 GN=BT_1075 PE=4 SV=1
0.405362	0.464862	-0.927876	-0.461875	Q89YZ2	Q89YZ2	BT_4588	sp|Q89YZ2|PTH_BACTN Peptidyl-tRNA hydrolase OS=Bacteroides thetaiotaomicron (strain ATCC 29148 / DSM 2079 / JCM 5827 / CCUG 10774 / NCTC 10582 / VPI-5482 / E50) OX=226186 GN=pth PE=3 SV=1
0.374225	0.476641	-0.925156	-0.445887	Q8A8E7	Q8A8E7	BT_1220	tr|Q8A8E7|Q8A8E7_BACTN 6-phosphogluconolactonase OS=Bacteroides thetaiotaomicron (strain ATCC 29148 / DSM 2079 / JCM 5827 / CCUG 10774 / NCTC 10582 / VPI-5482 / E50) OX=226186 GN=pgl PE=3 SV=1
2.38957	0.253857	-0.9233	-0.766285	Q8A8X7	Q8A8X7	BT_1040	tr|Q8A8X7|Q8A8X7_BACTN SusC homolog OS=Bacteroides thetaiotaomicron (strain ATCC 29148 / DSM 2079 / JCM 5827 / CCUG 10774 / NCTC 10582 / VPI-5482 / E50) OX=226186 GN=BT_1040 PE=3 SV=1
1.36864	0.306103	-0.923251	-0.678682	Q8ABT0	Q8ABT0	BT_0030	tr|Q8ABT0|Q8ABT0_BACTN SusD homolog OS=Bacteroides thetaiotaomicron (strain ATCC 29148 / DSM 2079 / JCM 5827 / CCUG 10774 / NCTC 10582 / VPI-5482 / E50) OX=226186 GN=BT_0030 PE=3 SV=1
1.54875	0.294535	-0.921363	-0.697715	Q8A4B3	Q8A4B3	BT_2690	tr|Q8A4B3|Q8A4B3_BACTN Histidine ammonia-lyase OS=Bacteroides thetaiotaomicron (strain ATCC 29148 / DSM 2079 / JCM 5827 / CCUG 10774 / NCTC 10582 / VPI-5482 / E50) OX=226186 GN=BT_2690 PE=3 SV=1
0.224494	0.548533	-0.920485	-0.347813	Q8A9C9	Q8A9C9	BT_0886	tr|Q8A9C9|Q8A9C9_BACTN Putative cation efflux pump OS=Bacteroides thetaiotaomicron (strain ATCC 29148 / DSM 2079 / JCM 5827 / CCUG 10774 / NCTC 10582 / VPI-5482 / E50) OX=226186 GN=BT_0886 PE=3 SV=1
0.307046	0.503994	-0.919263	-0.406762	Q8A495	Q8A495	BT_2708	sp|Q8A495|RL15_BACTN 50S ribosomal protein L15 OS=Bacteroides thetaiotaomicron (strain ATCC 29148 / DSM 2079 / JCM 5827 / CCUG 10774 / NCTC 10582 / VPI-5482 / E50) OX=226186 GN=rplO PE=3 SV=1
1.59714	0.292486	-0.917125	-0.700178	Q8A4H2	Q8A4H2	BT_2627	tr|Q8A4H2|Q8A4H2_BACTN Putative cell surface protein, have conserved domain OS=Bacteroides thetaiotaomicron (strain ATCC 29148 / DSM 2079 / JCM 5827 / CCUG 10774 / NCTC 10582 / VPI-5482 / E50) OX=226186 GN=BT_2627 PE=4 SV=1
0.672679	0.401951	-0.91575	-0.552831	Q8A7S8	Q8A7S8	BT_1446	tr|Q8A7S8|Q8A7S8_BACTN ATP-dependent dethiobiotin synthetase BioD OS=Bacteroides thetaiotaomicron (strain ATCC 29148 / DSM 2079 / JCM 5827 / CCUG 10774 / NCTC 10582 / VPI-5482 / E50) OX=226186 GN=bioD PE=3 SV=1
1.06671	0.346527	-0.911987	-0.631572	Q8AAL2	Q8AAL2	BT_0452	tr|Q8AAL2|Q8AAL2_BACTN SusC homolog OS=Bacteroides thetaiotaomicron (strain ATCC 29148 / DSM 2079 / JCM 5827 / CCUG 10774 / NCTC 10582 / VPI-5482 / E50) OX=226186 GN=BT_0452 PE=3 SV=1
0.699182	0.400884	-0.910604	-0.557861	Q8A1C8	Q8A1C8	BT_3738	tr|Q8A1C8|Q8A1C8_BACTN Two-component system sensor histidine kinase/response regulator, hybrid (One-component system) OS=Bacteroides thetaiotaomicron (strain ATCC 29148 / DSM 2079 / JCM 5827 / CCUG 10774 / NCTC 10582 / VPI-5482 / E50) OX=226186 GN=BT_3738
0.515848	0.42953	-0.905852	-0.501127	Q8A2N4	Q8A2N4	BT_3271	tr|Q8A2N4|Q8A2N4_BACTN SusC homolog OS=Bacteroides thetaiotaomicron (strain ATCC 29148 / DSM 2079 / JCM 5827 / CCUG 10774 / NCTC 10582 / VPI-5482 / E50) OX=226186 GN=BT_3271 PE=3 SV=1
0.772496	0.387321	-0.900865	-0.571614	Q89ZH4	Q89ZH4	BT_4403	tr|Q89ZH4|Q89ZH4_BACTN Putative anti-sigma factor OS=Bacteroides thetaiotaomicron (strain ATCC 29148 / DSM 2079 / JCM 5827 / CCUG 10774 / NCTC 10582 / VPI-5482 / E50) OX=226186 GN=BT_4403 PE=4 SV=1
0.312705	0.504249	-0.899407	-0.406242	Q89YS0	Q89YS0	BT_4661	tr|Q89YS0|Q89YS0_BACTN DUF4958 domain-containing protein OS=Bacteroides thetaiotaomicron (strain ATCC 29148 / DSM 2079 / JCM 5827 / CCUG 10774 / NCTC 10582 / VPI-5482 / E50) OX=226186 GN=BT_4661 PE=1 SV=1
3.11534	0.251349	-0.88402	-0.774733	Q8A8H1	Q8A8H1	BT_1196	tr|Q8A8H1|Q8A8H1_BACTN Pyruvate carboxylase subunit B OS=Bacteroides thetaiotaomicron (strain ATCC 29148 / DSM 2079 / JCM 5827 / CCUG 10774 / NCTC 10582 / VPI-5482 / E50) OX=226186 GN=BT_1196 PE=4 SV=1
0.748286	0.401776	-0.881763	-0.558476	Q8A218	Q8A218	BT_3490	tr|Q8A218|Q8A218_BACTN Putative ATPase OS=Bacteroides thetaiotaomicron (strain ATCC 29148 / DSM 2079 / JCM 5827 / CCUG 10774 / NCTC 10582 / VPI-5482 / E50) OX=226186 GN=BT_3490 PE=4 SV=1
1.32504	0.333176	-0.881309	-0.650763	Q8A2K2	Q8A2K2	BT_3303	tr|Q8A2K2|Q8A2K2_BACTN ATP-dependent RNA helicase OS=Bacteroides thetaiotaomicron (strain ATCC 29148 / DSM 2079 / JCM 5827 / CCUG 10774 / NCTC 10582 / VPI-5482 / E50) OX=226186 GN=BT_3303 PE=3 SV=1
0.619117	0.419527	-0.865481	-0.520037	Q8A7G1	Q8A7G1	BT_1563	tr|Q8A7G1|Q8A7G1_BACTN Metal-dependent phosphohydrolase OS=Bacteroides thetaiotaomicron (strain ATCC 29148 / DSM 2079 / JCM 5827 / CCUG 10774 / NCTC 10582 / VPI-5482 / E50) OX=226186 GN=BT_1563 PE=4 SV=1
0.608513	0.423959	-0.863923	-0.51653	Q8A918	Q8A918	BT_0999	tr|Q8A918|Q8A918_BACTN Putative acetyltransferase OS=Bacteroides thetaiotaomicron (strain ATCC 29148 / DSM 2079 / JCM 5827 / CCUG 10774 / NCTC 10582 / VPI-5482 / E50) OX=226186 GN=BT_0999 PE=4 SV=1
0.826269	0.391543	-0.863202	-0.567206	Q8A0S3	Q8A0S3	BT_3948	tr|Q8A0S3|Q8A0S3_BACTN DHH domain-containing protein OS=Bacteroides thetaiotaomicron (strain ATCC 29148 / DSM 2079 / JCM 5827 / CCUG 10774 / NCTC 10582 / VPI-5482 / E50) OX=226186 GN=BT_3948 PE=4 SV=1
2.5987	0.276247	-0.853106	-0.728187	Q8A7H2	Q8A7H2	BT_1552	tr|Q8A7H2|Q8A7H2_BACTN SusC homolog OS=Bacteroides thetaiotaomicron (strain ATCC 29148 / DSM 2079 / JCM 5827 / CCUG 10774 / NCTC 10582 / VPI-5482 / E50) OX=226186 GN=BT_1552 PE=3 SV=1
2.36967	0.285705	-0.850003	-0.714016	Q8A6S3	Q8A6S3	BT_1803	tr|Q8A6S3|Q8A6S3_BACTN MetA-pathway of phenol degradation OS=Bacteroides thetaiotaomicron (strain ATCC 29148 / DSM 2079 / JCM 5827 / CCUG 10774 / NCTC 10582 / VPI-5482 / E50) OX=226186 GN=BT_1803 PE=4 SV=1
2.40591	0.286627	-0.848429	-0.714876	Q8A5S1	Q8A5S1	BT_2167	tr|Q8A5S1|Q8A5S1_BACTN Tetracycline resistance protein TetQ OS=Bacteroides thetaiotaomicron (strain ATCC 29148 / DSM 2079 / JCM 5827 / CCUG 10774 / NCTC 10582 / VPI-5482 / E50) OX=226186 GN=BT_2167 PE=3 SV=1
0.489942	0.448689	-0.845203	-0.473201	Q89YK5	Q89YK5	BT_4726	tr|Q89YK5|Q89YK5_BACTN Glycerophosphoryl diester phosphodiesterase OS=Bacteroides thetaiotaomicron (strain ATCC 29148 / DSM 2079 / JCM 5827 / CCUG 10774 / NCTC 10582 / VPI-5482 / E50) OX=226186 GN=BT_4726 PE=4 SV=1
1.27596	0.350731	-0.845109	-0.625324	Q8A4P5	Q8A4P5	BT_2552	sp|Q8A4P5|BUK_BACTN Probable butyrate kinase OS=Bacteroides thetaiotaomicron (strain ATCC 29148 / DSM 2079 / JCM 5827 / CCUG 10774 / NCTC 10582 / VPI-5482 / E50) OX=226186 GN=buk PE=3 SV=1
3.0166	0.273329	-0.843464	-0.739543	Q8A6K6	Q8A6K6	BT_1875	tr|Q8A6K6|Q8A6K6_BACTN SusC homolog OS=Bacteroides thetaiotaomicron (strain ATCC 29148 / DSM 2079 / JCM 5827 / CCUG 10774 / NCTC 10582 / VPI-5482 / E50) OX=226186 GN=BT_1875 PE=3 SV=1
0.270738	0.526623	-0.84259	-0.368858	Q89ZK7	Q89ZK7	BT_4370	tr|Q89ZK7|Q89ZK7_BACTN Putative hemolysin OS=Bacteroides thetaiotaomicron (strain ATCC 29148 / DSM 2079 / JCM 5827 / CCUG 10774 / NCTC 10582 / VPI-5482 / E50) OX=226186 GN=BT_4370 PE=4 SV=1
0.811162	0.401454	-0.841944	-0.555045	Q8A3D4	Q8A3D4	BT_3020	tr|Q8A3D4|Q8A3D4_BACTN DUF4832 domain-containing protein OS=Bacteroides thetaiotaomicron (strain ATCC 29148 / DSM 2079 / JCM 5827 / CCUG 10774 / NCTC 10582 / VPI-5482 / E50) OX=226186 GN=BT_3020 PE=4 SV=1
0.252015	0.539551	-0.841828	-0.356134	Q8A9C7	Q8A9C7	BT_0888	tr|Q8A9C7|Q8A9C7_BACTN AMP nucleosidase OS=Bacteroides thetaiotaomicron (strain ATCC 29148 / DSM 2079 / JCM 5827 / CCUG 10774 / NCTC 10582 / VPI-5482 / E50) OX=226186 GN=BT_0888 PE=4 SV=1
1.47838	0.33509	-0.839198	-0.643051	Q8A6J9	Q8A6J9	BT_1882	tr|Q8A6J9|Q8A6J9_BACTN Thiamine-monophosphate kinase OS=Bacteroides thetaiotaomicron (strain ATCC 29148 / DSM 2079 / JCM 5827 / CCUG 10774 / NCTC 10582 / VPI-5482 / E50) OX=226186 GN=thiL PE=3 SV=1
0.648052	0.423407	-0.836449	-0.516862	Q8A0I3	Q8A0I3	BT_4038	tr|Q8A0I3|Q8A0I3_BACTN SusD homolog OS=Bacteroides thetaiotaomicron (strain ATCC 29148 / DSM 2079 / JCM 5827 / CCUG 10774 / NCTC 10582 / VPI-5482 / E50) OX=226186 GN=BT_4038 PE=3 SV=1
1.53021	0.333745	-0.835936	-0.64593	Q8A7I8	Q8A7I8	BT_1536	tr|Q8A7I8|Q8A7I8_BACTN ABC transporter permease OS=Bacteroides thetaiotaomicron (strain ATCC 29148 / DSM 2079 / JCM 5827 / CCUG 10774 / NCTC 10582 / VPI-5482 / E50) OX=226186 GN=BT_1536 PE=4 SV=1
0.77784	0.409077	-0.832784	-0.544506	Q8A542	Q8A542	BT_2402	tr|Q8A542|Q8A542_BACTN Phosphoglycerate mutase OS=Bacteroides thetaiotaomicron (strain ATCC 29148 / DSM 2079 / JCM 5827 / CCUG 10774 / NCTC 10582 / VPI-5482 / E50) OX=226186 GN=BT_2402 PE=3 SV=1
0.281355	0.524864	-0.83271	-0.373651	Q8A3P4	Q8A3P4	BT_2910	tr|Q8A3P4|Q8A3P4_BACTN Transcriptional regulator OS=Bacteroides thetaiotaomicron (strain ATCC 29148 / DSM 2079 / JCM 5827 / CCUG 10774 / NCTC 10582 / VPI-5482 / E50) OX=226186 GN=BT_2910 PE=4 SV=1
2.69215	0.287023	-0.823644	-0.710862	Q8A2H8	Q8A2H8	BT_3327	tr|Q8A2H8|Q8A2H8_BACTN ATP-dependent DNA helicase recG OS=Bacteroides thetaiotaomicron (strain ATCC 29148 / DSM 2079 / JCM 5827 / CCUG 10774 / NCTC 10582 / VPI-5482 / E50) OX=226186 GN=BT_3327 PE=4 SV=1
0.427991	0.477353	-0.819821	-0.442592	Q8A0S5	Q8A0S5	BT_3946	tr|Q8A0S5|Q8A0S5_BACTN Ribulose-phosphate 3-epimerase OS=Bacteroides thetaiotaomicron (strain ATCC 29148 / DSM 2079 / JCM 5827 / CCUG 10774 / NCTC 10582 / VPI-5482 / E50) OX=226186 GN=rpe PE=3 SV=1
2.91487	0.285762	-0.81724	-0.715369	Q8A7F0	Q8A7F0	BT_1574	tr|Q8A7F0|Q8A7F0_BACTN Putative outer membrane protein OS=Bacteroides thetaiotaomicron (strain ATCC 29148 / DSM 2079 / JCM 5827 / CCUG 10774 / NCTC 10582 / VPI-5482 / E50) OX=226186 GN=BT_1574 PE=3 SV=1
0.644258	0.424023	-0.815093	-0.507703	Q8A807	Q8A807	BT_1367	tr|Q8A807|Q8A807_BACTN Hydrolase, metal-dependent OS=Bacteroides thetaiotaomicron (strain ATCC 29148 / DSM 2079 / JCM 5827 / CCUG 10774 / NCTC 10582 / VPI-5482 / E50) OX=226186 GN=BT_1367 PE=4 SV=1
2.32863	0.30454	-0.808407	-0.682334	Q8A4B2	Q8A4B2	BT_2691	tr|Q8A4B2|Q8A4B2_BACTN Methenyltetrahydrofolate cyclohydrolase OS=Bacteroides thetaiotaomicron (strain ATCC 29148 / DSM 2079 / JCM 5827 / CCUG 10774 / NCTC 10582 / VPI-5482 / E50) OX=226186 GN=BT_2691 PE=4 SV=1
0.878125	0.402107	-0.806238	-0.551014	Q89YJ4	Q89YJ4	BT_4737	tr|Q89YJ4|Q89YJ4_BACTN Pyruvate formate-lyase-activating enzyme OS=Bacteroides thetaiotaomicron (strain ATCC 29148 / DSM 2079 / JCM 5827 / CCUG 10774 / NCTC 10582 / VPI-5482 / E50) OX=226186 GN=BT_4737 PE=3 SV=1
0.35048	0.50325	-0.800922	-0.403958	Q89Z41	Q89Z41	BT_4536	tr|Q89Z41|Q89Z41_BACTN DUF5655 domain-containing protein OS=Bacteroides thetaiotaomicron (strain ATCC 29148 / DSM 2079 / JCM 5827 / CCUG 10774 / NCTC 10582 / VPI-5482 / E50) OX=226186 GN=BT_4536 PE=4 SV=1
0.516656	0.456007	-0.797796	-0.466445	Q8A083	Q8A083	BT_4138	tr|Q8A083|Q8A083_BACTN Putative aminotransferase OS=Bacteroides thetaiotaomicron (strain ATCC 29148 / DSM 2079 / JCM 5827 / CCUG 10774 / NCTC 10582 / VPI-5482 / E50) OX=226186 GN=BT_4138 PE=4 SV=1
2.86062	0.297691	-0.791331	-0.693384	Q89ZQ6	Q89ZQ6	BT_4320	tr|Q89ZQ6|Q89ZQ6_BACTN Putative zinc protease OS=Bacteroides thetaiotaomicron (strain ATCC 29148 / DSM 2079 / JCM 5827 / CCUG 10774 / NCTC 10582 / VPI-5482 / E50) OX=226186 GN=BT_4320 PE=3 SV=1
1.15469	0.386322	-0.789311	-0.580947	Q8A2W0	Q8A2W0	BT_3195	sp|Q8A2W0|MIAB_BACTN tRNA-2-methylthio-N(6)-dimethylallyladenosine synthase OS=Bacteroides thetaiotaomicron (strain ATCC 29148 / DSM 2079 / JCM 5827 / CCUG 10774 / NCTC 10582 / VPI-5482 / E50) OX=226186 GN=miaB PE=3 SV=1
1.92064	0.335036	-0.78407	-0.642376	Q8AA74	Q8AA74	BT_0591	tr|Q8AA74|Q8AA74_BACTN DUF3078 domain-containing protein OS=Bacteroides thetaiotaomicron (strain ATCC 29148 / DSM 2079 / JCM 5827 / CCUG 10774 / NCTC 10582 / VPI-5482 / E50) OX=226186 GN=BT_0591 PE=4 SV=1
0.587267	0.443399	-0.782597	-0.480922	Q8A2F6	Q8A2F6	BT_3349	sp|Q8A2F6|ENDSF_BACTN Endo-4-O-sulfatase OS=Bacteroides thetaiotaomicron (strain ATCC 29148 / DSM 2079 / JCM 5827 / CCUG 10774 / NCTC 10582 / VPI-5482 / E50) OX=226186 GN=BT_3349 PE=1 SV=1
0.811301	0.41437	-0.780902	-0.527868	Q8A3L7	Q8A3L7	BT_2937	tr|Q8A3L7|Q8A3L7_BACTN Putative glycosyltransferase OS=Bacteroides thetaiotaomicron (strain ATCC 29148 / DSM 2079 / JCM 5827 / CCUG 10774 / NCTC 10582 / VPI-5482 / E50) OX=226186 GN=BT_2937 PE=4 SV=1
0.592669	0.443713	-0.779516	-0.481144	Q8A6I7	Q8A6I7	BT_1897	tr|Q8A6I7|Q8A6I7_BACTN Putative lemA protein OS=Bacteroides thetaiotaomicron (strain ATCC 29148 / DSM 2079 / JCM 5827 / CCUG 10774 / NCTC 10582 / VPI-5482 / E50) OX=226186 GN=BT_1897 PE=3 SV=1
0.219249	0.572859	-0.778017	-0.321456	Q8A511	Q8A511	BT_2436	tr|Q8A511|Q8A511_BACTN Putative secreted tripeptidyl aminopeptidase OS=Bacteroides thetaiotaomicron (strain ATCC 29148 / DSM 2079 / JCM 5827 / CCUG 10774 / NCTC 10582 / VPI-5482 / E50) OX=226186 GN=BT_2436 PE=4 SV=1
0.900871	0.411741	-0.773368	-0.53899	Q89ZH1	Q89ZH1	BT_4406	tr|Q89ZH1|Q89ZH1_BACTN Putative secreted endoglycosidase OS=Bacteroides thetaiotaomicron (strain ATCC 29148 / DSM 2079 / JCM 5827 / CCUG 10774 / NCTC 10582 / VPI-5482 / E50) OX=226186 GN=BT_4406 PE=4 SV=1
1.77831	0.350663	-0.77308	-0.625905	Q8A8P8	Q8A8P8	BT_1119	tr|Q8A8P8|Q8A8P8_BACTN SusC homolog OS=Bacteroides thetaiotaomicron (strain ATCC 29148 / DSM 2079 / JCM 5827 / CCUG 10774 / NCTC 10582 / VPI-5482 / E50) OX=226186 GN=BT_1119 PE=3 SV=1
0.933596	0.411861	-0.76765	-0.541048	Q8A5U4	Q8A5U4	BT_2144	tr|Q8A5U4|Q8A5U4_BACTN Putative oxidoreductase OS=Bacteroides thetaiotaomicron (strain ATCC 29148 / DSM 2079 / JCM 5827 / CCUG 10774 / NCTC 10582 / VPI-5482 / E50) OX=226186 GN=BT_2144 PE=3 SV=1
0.812919	0.419459	-0.766307	-0.521435	Q8A0N0	Q8A0N0	BT_3991	tr|Q8A0N0|Q8A0N0_BACTN Putative alpha-1,2-mannosidase OS=Bacteroides thetaiotaomicron (strain ATCC 29148 / DSM 2079 / JCM 5827 / CCUG 10774 / NCTC 10582 / VPI-5482 / E50) OX=226186 GN=BT_3991 PE=4 SV=1
0.298013	0.526509	-0.765046	-0.368651	Q8A0Y5	Q8A0Y5	BT_3886	tr|Q8A0Y5|Q8A0Y5_BACTN ExoX-like_C domain-containing protein OS=Bacteroides thetaiotaomicron (strain ATCC 29148 / DSM 2079 / JCM 5827 / CCUG 10774 / NCTC 10582 / VPI-5482 / E50) OX=226186 GN=BT_3886 PE=4 SV=1
0.675256	0.434657	-0.764357	-0.494339	Q8AAK3	Q8AAK3	BT_0461	tr|Q8AAK3|Q8AAK3_BACTN Beta-galactosidase OS=Bacteroides thetaiotaomicron (strain ATCC 29148 / DSM 2079 / JCM 5827 / CCUG 10774 / NCTC 10582 / VPI-5482 / E50) OX=226186 GN=BT_0461 PE=3 SV=1
0.969161	0.409048	-0.763681	-0.54407	Q8A9D9	Q8A9D9	BT_0876	tr|Q8A9D9|Q8A9D9_BACTN Putative deiminase OS=Bacteroides thetaiotaomicron (strain ATCC 29148 / DSM 2079 / JCM 5827 / CCUG 10774 / NCTC 10582 / VPI-5482 / E50) OX=226186 GN=BT_0876 PE=4 SV=1
0.170384	0.610689	-0.76273	-0.278949	Q8ABZ2	Q8ABZ2		tr|Q8ABZ2|Q8ABZ2_BACTN Mobilization protein A-like protein OS=Bacteroides thetaiotaomicron (strain ATCC 29148 / DSM 2079 / JCM 5827 / CCUG 10774 / NCTC 10582 / VPI-5482 / E50) OX=226186 GN=BT_p548206 PE=4 SV=1
1.59692	0.363415	-0.762349	-0.606199	Q8A183	Q8A183	BT_3783	tr|Q8A183|Q8A183_BACTN Putative endonuclease/exonuclease/phosphatase family protein OS=Bacteroides thetaiotaomicron (strain ATCC 29148 / DSM 2079 / JCM 5827 / CCUG 10774 / NCTC 10582 / VPI-5482 / E50) OX=226186 GN=BT_3783 PE=1 SV=1
0.794183	0.424089	-0.76031	-0.515439	Q89YL0	Q89YL0	BT_4721	tr|Q89YL0|Q89YL0_BACTN OMP_b-brl_2 domain-containing protein OS=Bacteroides thetaiotaomicron (strain ATCC 29148 / DSM 2079 / JCM 5827 / CCUG 10774 / NCTC 10582 / VPI-5482 / E50) OX=226186 GN=BT_4721 PE=4 SV=1
0.499223	0.476888	-0.750676	-0.444836	Q8A2Q5	Q8A2Q5	BT_3250	tr|Q8A2Q5|Q8A2Q5_BACTN Methyltransf_30 domain-containing protein OS=Bacteroides thetaiotaomicron (strain ATCC 29148 / DSM 2079 / JCM 5827 / CCUG 10774 / NCTC 10582 / VPI-5482 / E50) OX=226186 GN=BT_3250 PE=4 SV=1
0.17597	0.610657	-0.746735	-0.281736	G8JZT0	G8JZT0	BT_3700	sp|G8JZT0|SUSE_BACTN Outer membrane protein SusE OS=Bacteroides thetaiotaomicron (strain ATCC 29148 / DSM 2079 / JCM 5827 / CCUG 10774 / NCTC 10582 / VPI-5482 / E50) OX=226186 GN=susE PE=1 SV=1
1.49765	0.38078	-0.743815	-0.587023	Q8AAY9	Q8AAY9	BT_0323	tr|Q8AAY9|Q8AAY9_BACTN OMP_b-brl_2 domain-containing protein OS=Bacteroides thetaiotaomicron (strain ATCC 29148 / DSM 2079 / JCM 5827 / CCUG 10774 / NCTC 10582 / VPI-5482 / E50) OX=226186 GN=BT_0323 PE=4 SV=1
0.438283	0.488301	-0.742407	-0.422578	Q8A2D1	Q8A2D1	BT_3374	tr|Q8A2D1|Q8A2D1_BACTN Putative carbamoyl-phosphate-synthetase OS=Bacteroides thetaiotaomicron (strain ATCC 29148 / DSM 2079 / JCM 5827 / CCUG 10774 / NCTC 10582 / VPI-5482 / E50) OX=226186 GN=BT_3374 PE=4 SV=1
1.02152	0.411639	-0.738173	-0.537628	Q8A3K9	Q8A3K9	BT_2945	tr|Q8A3K9|Q8A3K9_BACTN UDP-N-acetyl-D-mannosamine dehydrogenase OS=Bacteroides thetaiotaomicron (strain ATCC 29148 / DSM 2079 / JCM 5827 / CCUG 10774 / NCTC 10582 / VPI-5482 / E50) OX=226186 GN=BT_2945 PE=3 SV=1
1.86154	0.364696	-0.733514	-0.60468	Q8AAN6	Q8AAN6	BT_0428	tr|Q8AAN6|Q8AAN6_BACTN Phenylacetate-coenzyme A ligase OS=Bacteroides thetaiotaomicron (strain ATCC 29148 / DSM 2079 / JCM 5827 / CCUG 10774 / NCTC 10582 / VPI-5482 / E50) OX=226186 GN=BT_0428 PE=1 SV=1
0.392076	0.502457	-0.732784	-0.402831	Q8A6U3	Q8A6U3	BT_1783	tr|Q8A6U3|Q8A6U3_BACTN Cation/H+ antiporter OS=Bacteroides thetaiotaomicron (strain ATCC 29148 / DSM 2079 / JCM 5827 / CCUG 10774 / NCTC 10582 / VPI-5482 / E50) OX=226186 GN=BT_1783 PE=4 SV=1
2.82481	0.334102	-0.73226	-0.646399	Q8A2R4	Q8A2R4	BT_3241	tr|Q8A2R4|Q8A2R4_BACTN SusD homolog OS=Bacteroides thetaiotaomicron (strain ATCC 29148 / DSM 2079 / JCM 5827 / CCUG 10774 / NCTC 10582 / VPI-5482 / E50) OX=226186 GN=BT_3241 PE=4 SV=1
3.02163	0.334849	-0.724498	-0.646622	Q8A6P1	Q8A6P1	BT_1836	tr|Q8A6P1|Q8A6P1_BACTN Thiamine biosynthesis protein ThiH OS=Bacteroides thetaiotaomicron (strain ATCC 29148 / DSM 2079 / JCM 5827 / CCUG 10774 / NCTC 10582 / VPI-5482 / E50) OX=226186 GN=BT_1836 PE=4 SV=1
0.428873	0.496462	-0.722798	-0.412987	Q8ABC9	Q8ABC9	BT_0181	tr|Q8ABC9|Q8ABC9_BACTN Putative NADH dehydrogenase/NAD(P)H nitroreductase OS=Bacteroides thetaiotaomicron (strain ATCC 29148 / DSM 2079 / JCM 5827 / CCUG 10774 / NCTC 10582 / VPI-5482 / E50) OX=226186 GN=BT_0181 PE=1 SV=1
0.175598	0.611854	-0.722715	-0.277929	Q8A112	Q8A112	BT_3859	tr|Q8A112|Q8A112_BACTN GxGYxY motif-containing protein OS=Bacteroides thetaiotaomicron (strain ATCC 29148 / DSM 2079 / JCM 5827 / CCUG 10774 / NCTC 10582 / VPI-5482 / E50) OX=226186 GN=BT_3859 PE=4 SV=1
3.18398	0.334663	-0.720015	-0.647769	Q89ZY0	Q89ZY0	BT_4241	tr|Q89ZY0|Q89ZY0_BACTN beta-galactosidase OS=Bacteroides thetaiotaomicron (strain ATCC 29148 / DSM 2079 / JCM 5827 / CCUG 10774 / NCTC 10582 / VPI-5482 / E50) OX=226186 GN=BT_4241 PE=3 SV=1
1.27909	0.402081	-0.718169	-0.553279	Q8A7S5	Q8A7S5	BT_1449	tr|Q8A7S5|Q8A7S5_BACTN Biotin carboxylase OS=Bacteroides thetaiotaomicron (strain ATCC 29148 / DSM 2079 / JCM 5827 / CCUG 10774 / NCTC 10582 / VPI-5482 / E50) OX=226186 GN=BT_1449 PE=4 SV=1
0.850819	0.428493	-0.715768	-0.503263	Q8A769	Q8A769	BT_1656	tr|Q8A769|Q8A769_BACTN Putative transcriptional regulator OS=Bacteroides thetaiotaomicron (strain ATCC 29148 / DSM 2079 / JCM 5827 / CCUG 10774 / NCTC 10582 / VPI-5482 / E50) OX=226186 GN=BT_1656 PE=4 SV=1
0.463285	0.489767	-0.715191	-0.42156	Q8AB88	Q8AB88	BT_0222	tr|Q8AB88|Q8AB88_BACTN Putative two-component system sensor kinase OS=Bacteroides thetaiotaomicron (strain ATCC 29148 / DSM 2079 / JCM 5827 / CCUG 10774 / NCTC 10582 / VPI-5482 / E50) OX=226186 GN=BT_0222 PE=4 SV=1
0.598554	0.46821	-0.712854	-0.456221	Q8A467	Q8A467	BT_2736	tr|Q8A467|Q8A467_BACTN 50S ribosomal protein L10 OS=Bacteroides thetaiotaomicron (strain ATCC 29148 / DSM 2079 / JCM 5827 / CCUG 10774 / NCTC 10582 / VPI-5482 / E50) OX=226186 GN=BT_2736 PE=3 SV=1
0.726325	0.445552	-0.699638	-0.475694	Q89ZI2	Q89ZI2	BT_4395	sp|Q89ZI2|OGA_BACTN O-GlcNAcase BT_4395 OS=Bacteroides thetaiotaomicron (strain ATCC 29148 / DSM 2079 / JCM 5827 / CCUG 10774 / NCTC 10582 / VPI-5482 / E50) OX=226186 GN=BT_4395 PE=1 SV=1
0.30186	0.540749	-0.697344	-0.354057	Q8A589	Q8A589	BT_2353	tr|Q8A589|Q8A589_BACTN DUF3800 domain-containing protein OS=Bacteroides thetaiotaomicron (strain ATCC 29148 / DSM 2079 / JCM 5827 / CCUG 10774 / NCTC 10582 / VPI-5482 / E50) OX=226186 GN=BT_2353 PE=4 SV=1
0.918824	0.428746	-0.695735	-0.502431	Q8A5Z1	Q8A5Z1	BT_2095	tr|Q8A5Z1|Q8A5Z1_BACTN Putative surface layer protein OS=Bacteroides thetaiotaomicron (strain ATCC 29148 / DSM 2079 / JCM 5827 / CCUG 10774 / NCTC 10582 / VPI-5482 / E50) OX=226186 GN=BT_2095 PE=4 SV=1
1.65611	0.392902	-0.694541	-0.566241	Q8AA51;Q8AAR4	Q8AA51		tr|Q8AA51|Q8AA51_BACTN Putative tyrosine-protein kinase in cps region OS=Bacteroides thetaiotaomicron (strain ATCC 29148 / DSM 2079 / JCM 5827 / CCUG 10774 / NCTC 10582 / VPI-5482 / E50) OX=226186 GN=BT_0614 PE=3 SV=1
2.30805	0.372314	-0.693948	-0.598126	Q8A0R0	Q8A0R0	BT_3961	tr|Q8A0R0|Q8A0R0_BACTN DUF4302 domain-containing protein OS=Bacteroides thetaiotaomicron (strain ATCC 29148 / DSM 2079 / JCM 5827 / CCUG 10774 / NCTC 10582 / VPI-5482 / E50) OX=226186 GN=BT_3961 PE=4 SV=1
1.21678	0.415079	-0.686603	-0.529007	Q89YZ0	Q89YZ0	BT_4590	tr|Q89YZ0|Q89YZ0_BACTN DUF3276 family protein OS=Bacteroides thetaiotaomicron (strain ATCC 29148 / DSM 2079 / JCM 5827 / CCUG 10774 / NCTC 10582 / VPI-5482 / E50) OX=226186 GN=BT_4590 PE=4 SV=1
1.43157	0.409254	-0.686587	-0.546152	Q8AA20	Q8AA20	BT_0645	tr|Q8AA20|Q8AA20_BACTN OMP_b-brl domain-containing protein OS=Bacteroides thetaiotaomicron (strain ATCC 29148 / DSM 2079 / JCM 5827 / CCUG 10774 / NCTC 10582 / VPI-5482 / E50) OX=226186 GN=BT_0645 PE=4 SV=1
0.626669	0.475076	-0.679351	-0.44805	Q8AAV9	Q8AAV9	BT_0353	tr|Q8AAV9|Q8AAV9_BACTN Putative sugar epimerase/aldolase OS=Bacteroides thetaiotaomicron (strain ATCC 29148 / DSM 2079 / JCM 5827 / CCUG 10774 / NCTC 10582 / VPI-5482 / E50) OX=226186 GN=BT_0353 PE=4 SV=1
2.40571	0.376766	-0.679296	-0.590902	Q8A9E5	Q8A9E5	BT_0870	sp|Q8A9E5|SPT_BACTN Serine palmitoyltransferase OS=Bacteroides thetaiotaomicron (strain ATCC 29148 / DSM 2079 / JCM 5827 / CCUG 10774 / NCTC 10582 / VPI-5482 / E50) OX=226186 GN=spt PE=1 SV=1
0.437609	0.506297	-0.679162	-0.401098	Q8A7N3	Q8A7N3	BT_1491	tr|Q8A7N3|Q8A7N3_BACTN DUF4465 domain-containing protein OS=Bacteroides thetaiotaomicron (strain ATCC 29148 / DSM 2079 / JCM 5827 / CCUG 10774 / NCTC 10582 / VPI-5482 / E50) OX=226186 GN=BT_1491 PE=4 SV=1
0.346198	0.526674	-0.678152	-0.368436	Q8A6L9	Q8A6L9	BT_1858	tr|Q8A6L9|Q8A6L9_BACTN 2-isopropylmalate synthase OS=Bacteroides thetaiotaomicron (strain ATCC 29148 / DSM 2079 / JCM 5827 / CCUG 10774 / NCTC 10582 / VPI-5482 / E50) OX=226186 GN=BT_1858 PE=3 SV=1
1.72224	0.401479	-0.676721	-0.558132	Q8AAG3	Q8AAG3	BT_0502	tr|Q8AAG3|Q8AAG3_BACTN TonB-dependent outer membrane receptor OS=Bacteroides thetaiotaomicron (strain ATCC 29148 / DSM 2079 / JCM 5827 / CCUG 10774 / NCTC 10582 / VPI-5482 / E50) OX=226186 GN=BT_0502 PE=3 SV=1
2.97448	0.36254	-0.676521	-0.606846	Q8A8H5	Q8A8H5	BT_1192	tr|Q8A8H5|Q8A8H5_BACTN Putative xylanase OS=Bacteroides thetaiotaomicron (strain ATCC 29148 / DSM 2079 / JCM 5827 / CCUG 10774 / NCTC 10582 / VPI-5482 / E50) OX=226186 GN=BT_1192 PE=4 SV=1
2.52636	0.377107	-0.674121	-0.591227	Q89YN6	Q89YN6	BT_4695	tr|Q89YN6|Q89YN6_BACTN Outer membrane efflux protein OS=Bacteroides thetaiotaomicron (strain ATCC 29148 / DSM 2079 / JCM 5827 / CCUG 10774 / NCTC 10582 / VPI-5482 / E50) OX=226186 GN=BT_4695 PE=3 SV=1
1.987	0.390131	-0.673465	-0.569335	Q8A192	Q8A192	BT_3774	tr|Q8A192|Q8A192_BACTN Alpha-mannosidase OS=Bacteroides thetaiotaomicron (strain ATCC 29148 / DSM 2079 / JCM 5827 / CCUG 10774 / NCTC 10582 / VPI-5482 / E50) OX=226186 GN=BT_3774 PE=3 SV=1
0.252262	0.572009	-0.667453	-0.320829	Q8A5V2	Q8A5V2	BT_2134	tr|Q8A5V2|Q8A5V2_BACTN Putative HD superfamily hydrolase OS=Bacteroides thetaiotaomicron (strain ATCC 29148 / DSM 2079 / JCM 5827 / CCUG 10774 / NCTC 10582 / VPI-5482 / E50) OX=226186 GN=BT_2134 PE=4 SV=1
0.419161	0.513054	-0.666132	-0.390795	Q8A5Z4	Q8A5Z4	BT_2092	sp|Q8A5Z4|Y2092_BACTN Uncharacterized transporter BT_2092 OS=Bacteroides thetaiotaomicron (strain ATCC 29148 / DSM 2079 / JCM 5827 / CCUG 10774 / NCTC 10582 / VPI-5482 / E50) OX=226186 GN=BT_2092 PE=3 SV=1
0.196389	0.609355	-0.66555	-0.284847	Q8A2H6	Q8A2H6	BT_3329	tr|Q8A2H6|Q8A2H6_BACTN DUF4988 domain-containing protein OS=Bacteroides thetaiotaomicron (strain ATCC 29148 / DSM 2079 / JCM 5827 / CCUG 10774 / NCTC 10582 / VPI-5482 / E50) OX=226186 GN=BT_3329 PE=4 SV=1
1.06382	0.428253	-0.665249	-0.502214	Q8AB09	Q8AB09	BT_0303	tr|Q8AB09|Q8AB09_BACTN Putative patatin-like phospholipase OS=Bacteroides thetaiotaomicron (strain ATCC 29148 / DSM 2079 / JCM 5827 / CCUG 10774 / NCTC 10582 / VPI-5482 / E50) OX=226186 GN=BT_0303 PE=4 SV=1
0.960877	0.437619	-0.663969	-0.490553	Q8A352	Q8A352	BT_3103	tr|Q8A352|Q8A352_BACTN SusC homolog OS=Bacteroides thetaiotaomicron (strain ATCC 29148 / DSM 2079 / JCM 5827 / CCUG 10774 / NCTC 10582 / VPI-5482 / E50) OX=226186 GN=BT_3103 PE=3 SV=1
1.18635	0.422375	-0.661647	-0.511483	Q8A7J0	Q8A7J0	BT_1534	tr|Q8A7J0|Q8A7J0_BACTN DUF2807 domain-containing protein OS=Bacteroides thetaiotaomicron (strain ATCC 29148 / DSM 2079 / JCM 5827 / CCUG 10774 / NCTC 10582 / VPI-5482 / E50) OX=226186 GN=BT_1534 PE=4 SV=1
2.59068	0.385504	-0.660141	-0.582525	Q8A2R5	Q8A2R5	BT_3240	tr|Q8A2R5|Q8A2R5_BACTN SusC homolog OS=Bacteroides thetaiotaomicron (strain ATCC 29148 / DSM 2079 / JCM 5827 / CCUG 10774 / NCTC 10582 / VPI-5482 / E50) OX=226186 GN=BT_3240 PE=3 SV=1
0.927662	0.442643	-0.657718	-0.483338	Q8A794	Q8A794	BT_1631	tr|Q8A794|Q8A794_BACTN SusC homolog OS=Bacteroides thetaiotaomicron (strain ATCC 29148 / DSM 2079 / JCM 5827 / CCUG 10774 / NCTC 10582 / VPI-5482 / E50) OX=226186 GN=BT_1631 PE=3 SV=1
2.59891	0.386521	-0.657386	-0.580638	Q8A6B4	Q8A6B4	BT_1971	tr|Q8A6B4|Q8A6B4_BACTN Catalase OS=Bacteroides thetaiotaomicron (strain ATCC 29148 / DSM 2079 / JCM 5827 / CCUG 10774 / NCTC 10582 / VPI-5482 / E50) OX=226186 GN=BT_1971 PE=3 SV=1
2.35123	0.388284	-0.657292	-0.572259	Q8AAU4	Q8AAU4	BT_0370	tr|Q8AAU4|Q8AAU4_BACTN Galactokinase OS=Bacteroides thetaiotaomicron (strain ATCC 29148 / DSM 2079 / JCM 5827 / CCUG 10774 / NCTC 10582 / VPI-5482 / E50) OX=226186 GN=BT_0370 PE=3 SV=1
0.375921	0.525775	-0.657041	-0.373212	Q8A8U4	Q8A8U4	BT_1073	tr|Q8A8U4|Q8A8U4_BACTN DUF4136 domain-containing protein OS=Bacteroides thetaiotaomicron (strain ATCC 29148 / DSM 2079 / JCM 5827 / CCUG 10774 / NCTC 10582 / VPI-5482 / E50) OX=226186 GN=BT_1073 PE=4 SV=1
0.767052	0.462904	-0.655354	-0.461032	Q8A598	Q8A598	BT_2341	tr|Q8A598|Q8A598_BACTN Nitroreductase domain-containing protein OS=Bacteroides thetaiotaomicron (strain ATCC 29148 / DSM 2079 / JCM 5827 / CCUG 10774 / NCTC 10582 / VPI-5482 / E50) OX=226186 GN=BT_2341 PE=4 SV=1
1.02874	0.435443	-0.654437	-0.492535	Q8AAH9	Q8AAH9	BT_0486	tr|Q8AAH9|Q8AAH9_BACTN Altronate hydrolase OS=Bacteroides thetaiotaomicron (strain ATCC 29148 / DSM 2079 / JCM 5827 / CCUG 10774 / NCTC 10582 / VPI-5482 / E50) OX=226186 GN=BT_0486 PE=3 SV=1
0.636218	0.480375	-0.652957	-0.438211	Q8A3B8	Q8A3B8	BT_3036	tr|Q8A3B8|Q8A3B8_BACTN SusC homolog OS=Bacteroides thetaiotaomicron (strain ATCC 29148 / DSM 2079 / JCM 5827 / CCUG 10774 / NCTC 10582 / VPI-5482 / E50) OX=226186 GN=BT_3036 PE=4 SV=1
0.915555	0.442693	-0.652568	-0.479141	Q8AAN4	Q8AAN4	BT_0430	tr|Q8AAN4|Q8AAN4_BACTN Indolepyruvate oxidoreductase subunit IorA OS=Bacteroides thetaiotaomicron (strain ATCC 29148 / DSM 2079 / JCM 5827 / CCUG 10774 / NCTC 10582 / VPI-5482 / E50) OX=226186 GN=BT_0430 PE=4 SV=1
0.362295	0.528795	-0.650477	-0.366184	Q8AA41	Q8AA41	BT_0624	sp|Q8AA41|ISPE_BACTN 4-diphosphocytidyl-2-C-methyl-D-erythritol kinase OS=Bacteroides thetaiotaomicron (strain ATCC 29148 / DSM 2079 / JCM 5827 / CCUG 10774 / NCTC 10582 / VPI-5482 / E50) OX=226186 GN=ispE PE=3 SV=1
1.34821	0.42371	-0.647162	-0.515222	Q8A2E6	Q8A2E6	BT_3359	sp|Q8A2E6|ACP_BACTN Acyl carrier protein OS=Bacteroides thetaiotaomicron (strain ATCC 29148 / DSM 2079 / JCM 5827 / CCUG 10774 / NCTC 10582 / VPI-5482 / E50) OX=226186 GN=acpP PE=3 SV=1
0.138998	0.656834	-0.646855	-0.234212	Q8A8L8	Q8A8L8	BT_1149	tr|Q8A8L8|Q8A8L8_BACTN Type II restriction enzyme HpaII OS=Bacteroides thetaiotaomicron (strain ATCC 29148 / DSM 2079 / JCM 5827 / CCUG 10774 / NCTC 10582 / VPI-5482 / E50) OX=226186 GN=BT_1149 PE=4 SV=1
1.93369	0.409447	-0.64069	-0.543424	Q89YZ8	Q89YZ8	BT_4582	tr|Q89YZ8|Q89YZ8_BACTN Amidophosphoribosyltransferase OS=Bacteroides thetaiotaomicron (strain ATCC 29148 / DSM 2079 / JCM 5827 / CCUG 10774 / NCTC 10582 / VPI-5482 / E50) OX=226186 GN=BT_4582 PE=3 SV=1
0.122669	0.677264	-0.638222	-0.216731	Q8A5S7	Q8A5S7	BT_2161	sp|Q8A5S7|RL9_BACTN 50S ribosomal protein L9 OS=Bacteroides thetaiotaomicron (strain ATCC 29148 / DSM 2079 / JCM 5827 / CCUG 10774 / NCTC 10582 / VPI-5482 / E50) OX=226186 GN=rplI PE=3 SV=1
0.167703	0.629065	-0.636951	-0.258015	Q89YX0	Q89YX0	BT_4611	tr|Q89YX0|Q89YX0_BACTN Putative bacterioferritin co-migratory protein OS=Bacteroides thetaiotaomicron (strain ATCC 29148 / DSM 2079 / JCM 5827 / CCUG 10774 / NCTC 10582 / VPI-5482 / E50) OX=226186 GN=BT_4611 PE=4 SV=1
1.80786	0.414936	-0.634982	-0.533609	Q8A8I2	Q8A8I2	BT_1185	tr|Q8A8I2|Q8A8I2_BACTN OmpA-related protein OS=Bacteroides thetaiotaomicron (strain ATCC 29148 / DSM 2079 / JCM 5827 / CCUG 10774 / NCTC 10582 / VPI-5482 / E50) OX=226186 GN=BT_1185 PE=4 SV=1
0.722883	0.477576	-0.633495	-0.443641	Q8A8A2	Q8A8A2	BT_1265	tr|Q8A8A2|Q8A8A2_BACTN Two-component system response regulator OS=Bacteroides thetaiotaomicron (strain ATCC 29148 / DSM 2079 / JCM 5827 / CCUG 10774 / NCTC 10582 / VPI-5482 / E50) OX=226186 GN=BT_1265 PE=4 SV=1
0.447016	0.516346	-0.633235	-0.387266	Q8A5W8	Q8A5W8	BT_2118	tr|Q8A5W8|Q8A5W8_BACTN Transporter, AcrB/D/F family OS=Bacteroides thetaiotaomicron (strain ATCC 29148 / DSM 2079 / JCM 5827 / CCUG 10774 / NCTC 10582 / VPI-5482 / E50) OX=226186 GN=BT_2118 PE=4 SV=1
0.64403	0.484992	-0.631684	-0.429906	Q8A0E0	Q8A0E0	BT_4081	tr|Q8A0E0|Q8A0E0_BACTN SusC homolog OS=Bacteroides thetaiotaomicron (strain ATCC 29148 / DSM 2079 / JCM 5827 / CCUG 10774 / NCTC 10582 / VPI-5482 / E50) OX=226186 GN=BT_4081 PE=3 SV=1
1.01074	0.44623	-0.62935	-0.476444	Q89ZQ3	Q89ZQ3	BT_4323	sp|Q89ZQ3|MIAA2_BACTN tRNA dimethylallyltransferase 2 OS=Bacteroides thetaiotaomicron (strain ATCC 29148 / DSM 2079 / JCM 5827 / CCUG 10774 / NCTC 10582 / VPI-5482 / E50) OX=226186 GN=miaA2 PE=3 SV=1
0.646441	0.485922	-0.628156	-0.428688	Q8A9Y8	Q8A9Y8	BT_0677	tr|Q8A9Y8|Q8A9Y8_BACTN Thioredoxin (TRX) OS=Bacteroides thetaiotaomicron (strain ATCC 29148 / DSM 2079 / JCM 5827 / CCUG 10774 / NCTC 10582 / VPI-5482 / E50) OX=226186 GN=BT_0677 PE=4 SV=1
1.45242	0.423189	-0.626313	-0.508603	Q8A5U2	Q8A5U2	BT_2146	tr|Q8A5U2|Q8A5U2_BACTN 4-alpha-glucanotransferase OS=Bacteroides thetaiotaomicron (strain ATCC 29148 / DSM 2079 / JCM 5827 / CCUG 10774 / NCTC 10582 / VPI-5482 / E50) OX=226186 GN=BT_2146 PE=3 SV=1
0.466856	0.513444	-0.626076	-0.389859	Q8A0R4	Q8A0R4	BT_3957	tr|Q8A0R4|Q8A0R4_BACTN Transcriptional regulator OS=Bacteroides thetaiotaomicron (strain ATCC 29148 / DSM 2079 / JCM 5827 / CCUG 10774 / NCTC 10582 / VPI-5482 / E50) OX=226186 GN=BT_3957 PE=4 SV=1
1.20244	0.438333	-0.625141	-0.490651	Q8A2S9	Q8A2S9	BT_3226	tr|Q8A2S9|Q8A2S9_BACTN Uroporphyrinogen-III synthase HemD, putative OS=Bacteroides thetaiotaomicron (strain ATCC 29148 / DSM 2079 / JCM 5827 / CCUG 10774 / NCTC 10582 / VPI-5482 / E50) OX=226186 GN=BT_3226 PE=4 SV=1
1.89199	0.416655	-0.623757	-0.529412	Q8A0N1	Q8A0N1	BT_3990	tr|Q8A0N1|Q8A0N1_BACTN Putative alpha-1,2-mannosidase OS=Bacteroides thetaiotaomicron (strain ATCC 29148 / DSM 2079 / JCM 5827 / CCUG 10774 / NCTC 10582 / VPI-5482 / E50) OX=226186 GN=BT_3990 PE=1 SV=1
1.16957	0.445568	-0.621235	-0.48567	Q8A3P9	Q8A3P9	BT_2905	tr|Q8A3P9|Q8A3P9_BACTN SusC homolog OS=Bacteroides thetaiotaomicron (strain ATCC 29148 / DSM 2079 / JCM 5827 / CCUG 10774 / NCTC 10582 / VPI-5482 / E50) OX=226186 GN=BT_2905 PE=3 SV=1
1.60876	0.423114	-0.62109	-0.513987	Q8A198	Q8A198	BT_3768	tr|Q8A198|Q8A198_BACTN Transcriptional regulator OS=Bacteroides thetaiotaomicron (strain ATCC 29148 / DSM 2079 / JCM 5827 / CCUG 10774 / NCTC 10582 / VPI-5482 / E50) OX=226186 GN=BT_3768 PE=4 SV=1
2.15381	0.412525	-0.620915	-0.53771	Q8ABI6	Q8ABI6	BT_0124	tr|Q8ABI6|Q8ABI6_BACTN NADH:ubiquinone oxidoreductase subunit OS=Bacteroides thetaiotaomicron (strain ATCC 29148 / DSM 2079 / JCM 5827 / CCUG 10774 / NCTC 10582 / VPI-5482 / E50) OX=226186 GN=BT_0124 PE=4 SV=1
1.86852	0.414915	-0.620878	-0.526319	Q8A5J3	Q8A5J3	BT_2246	tr|Q8A5J3|Q8A5J3_BACTN RyR domain-containing protein OS=Bacteroides thetaiotaomicron (strain ATCC 29148 / DSM 2079 / JCM 5827 / CCUG 10774 / NCTC 10582 / VPI-5482 / E50) OX=226186 GN=BT_2246 PE=4 SV=1
0.563981	0.501621	-0.618029	-0.408721	Q89YU7	Q89YU7	BT_4634	tr|Q89YU7|Q89YU7_BACTN SusC homolog OS=Bacteroides thetaiotaomicron (strain ATCC 29148 / DSM 2079 / JCM 5827 / CCUG 10774 / NCTC 10582 / VPI-5482 / E50) OX=226186 GN=BT_4634 PE=3 SV=1
0.647764	0.488531	-0.616799	-0.423591	Q8A1F7	Q8A1F7	BT_3709	sp|Q8A1F7|EFP_BACTN Elongation factor P OS=Bacteroides thetaiotaomicron (strain ATCC 29148 / DSM 2079 / JCM 5827 / CCUG 10774 / NCTC 10582 / VPI-5482 / E50) OX=226186 GN=efp PE=3 SV=1
1.18401	0.442785	-0.616498	-0.483896	Q8A5S9	Q8A5S9	BT_2159	tr|Q8A5S9|Q8A5S9_BACTN Putative oxidoreductase OS=Bacteroides thetaiotaomicron (strain ATCC 29148 / DSM 2079 / JCM 5827 / CCUG 10774 / NCTC 10582 / VPI-5482 / E50) OX=226186 GN=BT_2159 PE=4 SV=1
1.13802	0.441687	-0.616276	-0.480106	Q8A0Q6	Q8A0Q6	BT_3965	tr|Q8A0Q6|Q8A0Q6_BACTN Putative alpha-1,2-mannosidase OS=Bacteroides thetaiotaomicron (strain ATCC 29148 / DSM 2079 / JCM 5827 / CCUG 10774 / NCTC 10582 / VPI-5482 / E50) OX=226186 GN=BT_3965 PE=1 SV=1
1.16738	0.441889	-0.615779	-0.482156	Q8A9M6	Q8A9M6	BT_0789	tr|Q8A9M6|Q8A9M6_BACTN Malonyl CoA-acyl carrier protein transacylase OS=Bacteroides thetaiotaomicron (strain ATCC 29148 / DSM 2079 / JCM 5827 / CCUG 10774 / NCTC 10582 / VPI-5482 / E50) OX=226186 GN=BT_0789 PE=3 SV=1
1.73609	0.423174	-0.615143	-0.516225	Q8A1S8	Q8A1S8	BT_3581	tr|Q8A1S8|Q8A1S8_BACTN Putative dehydrogenase OS=Bacteroides thetaiotaomicron (strain ATCC 29148 / DSM 2079 / JCM 5827 / CCUG 10774 / NCTC 10582 / VPI-5482 / E50) OX=226186 GN=BT_3581 PE=3 SV=1
0.271337	0.574656	-0.614365	-0.317551	Q8A164	Q8A164	BT_3803	tr|Q8A164|Q8A164_BACTN Putative zinc protease OS=Bacteroides thetaiotaomicron (strain ATCC 29148 / DSM 2079 / JCM 5827 / CCUG 10774 / NCTC 10582 / VPI-5482 / E50) OX=226186 GN=BT_3803 PE=4 SV=1
1.2118	0.442807	-0.607844	-0.480625	Q8A2K3	Q8A2K3	BT_3302	tr|Q8A2K3|Q8A2K3_BACTN Two-component system sensor histidine kinase/response regulator, hybrid (One-component system) OS=Bacteroides thetaiotaomicron (strain ATCC 29148 / DSM 2079 / JCM 5827 / CCUG 10774 / NCTC 10582 / VPI-5482 / E50) OX=226186 GN=BT_3302
0.890325	0.471346	-0.606093	-0.450899	Q8A7T1	Q8A7T1	BT_1443	tr|Q8A7T1|Q8A7T1_BACTN 8-amino-7-oxononanoate synthase OS=Bacteroides thetaiotaomicron (strain ATCC 29148 / DSM 2079 / JCM 5827 / CCUG 10774 / NCTC 10582 / VPI-5482 / E50) OX=226186 GN=BT_1443 PE=4 SV=1
0.415125	0.53058	-0.598262	-0.365273	Q8AAW8	Q8AAW8	BT_0344	tr|Q8AAW8|Q8AAW8_BACTN DUF4129 domain-containing protein OS=Bacteroides thetaiotaomicron (strain ATCC 29148 / DSM 2079 / JCM 5827 / CCUG 10774 / NCTC 10582 / VPI-5482 / E50) OX=226186 GN=BT_0344 PE=4 SV=1
0.759741	0.485565	-0.597736	-0.430801	Q8AA57	Q8AA57	BT_0608	tr|Q8AA57|Q8AA57_BACTN Glycoside transferase family 4 OS=Bacteroides thetaiotaomicron (strain ATCC 29148 / DSM 2079 / JCM 5827 / CCUG 10774 / NCTC 10582 / VPI-5482 / E50) OX=226186 GN=BT_0608 PE=4 SV=1
2.05477	0.422553	-0.593443	-0.513551	Q8A011	Q8A011	BT_4210	sp|Q8A011|RF1_BACTN Peptide chain release factor 1 OS=Bacteroides thetaiotaomicron (strain ATCC 29148 / DSM 2079 / JCM 5827 / CCUG 10774 / NCTC 10582 / VPI-5482 / E50) OX=226186 GN=prfA PE=3 SV=1
0.887444	0.477364	-0.593258	-0.443451	Q8A3E8	Q8A3E8	BT_3006	tr|Q8A3E8|Q8A3E8_BACTN Regulator of chromosome condensation, RCC1 OS=Bacteroides thetaiotaomicron (strain ATCC 29148 / DSM 2079 / JCM 5827 / CCUG 10774 / NCTC 10582 / VPI-5482 / E50) OX=226186 GN=BT_3006 PE=4 SV=1
0.446078	0.526411	-0.588458	-0.369808	Q8A239	Q8A239	BT_3467	tr|Q8A239|Q8A239_BACTN Putatuve glycosylhydrolase OS=Bacteroides thetaiotaomicron (strain ATCC 29148 / DSM 2079 / JCM 5827 / CCUG 10774 / NCTC 10582 / VPI-5482 / E50) OX=226186 GN=BT_3467 PE=3 SV=1
0.992552	0.472027	-0.588327	-0.450927	Q8A375	Q8A375	BT_3080	tr|Q8A375|Q8A375_BACTN Cysteine synthase OS=Bacteroides thetaiotaomicron (strain ATCC 29148 / DSM 2079 / JCM 5827 / CCUG 10774 / NCTC 10582 / VPI-5482 / E50) OX=226186 GN=BT_3080 PE=3 SV=1
2.11689	0.420759	-0.586706	-0.510633	Q8A3V3	Q8A3V3	BT_2851	tr|Q8A3V3|Q8A3V3_BACTN Alpha-galactosidase OS=Bacteroides thetaiotaomicron (strain ATCC 29148 / DSM 2079 / JCM 5827 / CCUG 10774 / NCTC 10582 / VPI-5482 / E50) OX=226186 GN=BT_2851 PE=3 SV=1
1.07938	0.46917	-0.585547	-0.456682	Q8A0I2	Q8A0I2	BT_4039	tr|Q8A0I2|Q8A0I2_BACTN SusC homolog OS=Bacteroides thetaiotaomicron (strain ATCC 29148 / DSM 2079 / JCM 5827 / CCUG 10774 / NCTC 10582 / VPI-5482 / E50) OX=226186 GN=BT_4039 PE=3 SV=1
0.690174	0.497761	-0.584998	-0.41472	Q8A9N9	Q8A9N9	BT_0776	tr|Q8A9N9|Q8A9N9_BACTN DUF362 domain-containing protein OS=Bacteroides thetaiotaomicron (strain ATCC 29148 / DSM 2079 / JCM 5827 / CCUG 10774 / NCTC 10582 / VPI-5482 / E50) OX=226186 GN=BT_0776 PE=4 SV=1
0.251119	0.587513	-0.584887	-0.299877	Q8A243	Q8A243	BT_3463	tr|Q8A243|Q8A243_BACTN DUF4292 domain-containing protein OS=Bacteroides thetaiotaomicron (strain ATCC 29148 / DSM 2079 / JCM 5827 / CCUG 10774 / NCTC 10582 / VPI-5482 / E50) OX=226186 GN=BT_3463 PE=4 SV=1
0.926358	0.480232	-0.575752	-0.437436	Q8A339	Q8A339	BT_3116	tr|Q8A339|Q8A339_BACTN Ribosome-binding ATPase YchF OS=Bacteroides thetaiotaomicron (strain ATCC 29148 / DSM 2079 / JCM 5827 / CCUG 10774 / NCTC 10582 / VPI-5482 / E50) OX=226186 GN=ychF PE=3 SV=1
2.41787	0.42218	-0.573214	-0.509297	Q8A0C2	Q8A0C2	BT_4099	sp|Q8A0C2|DXS_BACTN 1-deoxy-D-xylulose-5-phosphate synthase OS=Bacteroides thetaiotaomicron (strain ATCC 29148 / DSM 2079 / JCM 5827 / CCUG 10774 / NCTC 10582 / VPI-5482 / E50) OX=226186 GN=dxs PE=3 SV=1
1.60639	0.44221	-0.573105	-0.480571	Q8A9U7	Q8A9U7	BT_0718	sp|Q8A9U7|ATPA_BACTN ATP synthase subunit alpha OS=Bacteroides thetaiotaomicron (strain ATCC 29148 / DSM 2079 / JCM 5827 / CCUG 10774 / NCTC 10582 / VPI-5482 / E50) OX=226186 GN=atpA PE=3 SV=1
0.372383	0.550773	-0.571541	-0.342906	Q8A4P8	Q8A4P8	BT_2549	tr|Q8A4P8|Q8A4P8_BACTN Putative carboxypeptidase OS=Bacteroides thetaiotaomicron (strain ATCC 29148 / DSM 2079 / JCM 5827 / CCUG 10774 / NCTC 10582 / VPI-5482 / E50) OX=226186 GN=BT_2549 PE=3 SV=1
1.60094	0.445746	-0.56713	-0.476114	Q8A8L6	Q8A8L6	BT_1151	tr|Q8A8L6|Q8A8L6_BACTN DUF1015 domain-containing protein OS=Bacteroides thetaiotaomicron (strain ATCC 29148 / DSM 2079 / JCM 5827 / CCUG 10774 / NCTC 10582 / VPI-5482 / E50) OX=226186 GN=BT_1151 PE=4 SV=1
3.09852	0.419218	-0.566671	-0.519364	Q8A7T4	Q8A7T4	BT_1440	tr|Q8A7T4|Q8A7T4_BACTN SusC homolog OS=Bacteroides thetaiotaomicron (strain ATCC 29148 / DSM 2079 / JCM 5827 / CCUG 10774 / NCTC 10582 / VPI-5482 / E50) OX=226186 GN=BT_1440 PE=3 SV=1
1.47156	0.451819	-0.566151	-0.469185	Q8A5X9	Q8A5X9	BT_2107	tr|Q8A5X9|Q8A5X9_BACTN SusC homolog OS=Bacteroides thetaiotaomicron (strain ATCC 29148 / DSM 2079 / JCM 5827 / CCUG 10774 / NCTC 10582 / VPI-5482 / E50) OX=226186 GN=BT_2107 PE=3 SV=1
1.55418	0.447323	-0.564425	-0.47204	Q8A0T2	Q8A0T2	BT_3939	tr|Q8A0T2|Q8A0T2_BACTN Single-stranded-DNA-specific exonuclease RecJ OS=Bacteroides thetaiotaomicron (strain ATCC 29148 / DSM 2079 / JCM 5827 / CCUG 10774 / NCTC 10582 / VPI-5482 / E50) OX=226186 GN=BT_3939 PE=3 SV=1
1.17818	0.473662	-0.559608	-0.447749	Q8A3Y6	Q8A3Y6	BT_2818	tr|Q8A3Y6|Q8A3Y6_BACTN SusC homolog OS=Bacteroides thetaiotaomicron (strain ATCC 29148 / DSM 2079 / JCM 5827 / CCUG 10774 / NCTC 10582 / VPI-5482 / E50) OX=226186 GN=BT_2818 PE=3 SV=1
0.712132	0.503572	-0.558675	-0.404221	Q8A2D3	Q8A2D3	BT_3372	tr|Q8A2D3|Q8A2D3_BACTN Glycoside transferase family 2 OS=Bacteroides thetaiotaomicron (strain ATCC 29148 / DSM 2079 / JCM 5827 / CCUG 10774 / NCTC 10582 / VPI-5482 / E50) OX=226186 GN=BT_3372 PE=4 SV=1
0.595342	0.519397	-0.555871	-0.385865	Q8A1A2	Q8A1A2	BT_3764	sp|Q8A1A2|RHAA_BACTN L-rhamnose isomerase OS=Bacteroides thetaiotaomicron (strain ATCC 29148 / DSM 2079 / JCM 5827 / CCUG 10774 / NCTC 10582 / VPI-5482 / E50) OX=226186 GN=rhaA PE=3 SV=1
1.0311	0.48214	-0.555508	-0.434509	Q8A842	Q8A842	BT_1332	tr|Q8A842|Q8A842_BACTN Pyridoxal phosphate homeostasis protein OS=Bacteroides thetaiotaomicron (strain ATCC 29148 / DSM 2079 / JCM 5827 / CCUG 10774 / NCTC 10582 / VPI-5482 / E50) OX=226186 GN=BT_1332 PE=3 SV=1
2.13325	0.445161	-0.552825	-0.48527	Q8A738	Q8A738	BT_1687	tr|Q8A738|Q8A738_BACTN Sodium pump decarboxylase, gamma subunit OS=Bacteroides thetaiotaomicron (strain ATCC 29148 / DSM 2079 / JCM 5827 / CCUG 10774 / NCTC 10582 / VPI-5482 / E50) OX=226186 GN=BT_1687 PE=4 SV=1
0.738789	0.502784	-0.551589	-0.403808	Q8A468	Q8A468	BT_2735	sp|Q8A468|RL7_BACTN 50S ribosomal protein L7/L12 OS=Bacteroides thetaiotaomicron (strain ATCC 29148 / DSM 2079 / JCM 5827 / CCUG 10774 / NCTC 10582 / VPI-5482 / E50) OX=226186 GN=rplL PE=3 SV=1
0.549245	0.524237	-0.547593	-0.374113	Q8A2N2	Q8A2N2	BT_3273	tr|Q8A2N2|Q8A2N2_BACTN DUF4843 domain-containing protein OS=Bacteroides thetaiotaomicron (strain ATCC 29148 / DSM 2079 / JCM 5827 / CCUG 10774 / NCTC 10582 / VPI-5482 / E50) OX=226186 GN=BT_3273 PE=4 SV=1
1.2722	0.476923	-0.546644	-0.445169	Q8A1Q0	Q8A1Q0	BT_3609	tr|Q8A1Q0|Q8A1Q0_BACTN Transcriptional regulator OS=Bacteroides thetaiotaomicron (strain ATCC 29148 / DSM 2079 / JCM 5827 / CCUG 10774 / NCTC 10582 / VPI-5482 / E50) OX=226186 GN=BT_3609 PE=4 SV=1
1.15357	0.481462	-0.544441	-0.436389	Q89ZY5	Q89ZY5	BT_4236	tr|Q89ZY5|Q89ZY5_BACTN Two-component system sensor histidine kinase/response regulator, hybrid (One-component system) OS=Bacteroides thetaiotaomicron (strain ATCC 29148 / DSM 2079 / JCM 5827 / CCUG 10774 / NCTC 10582 / VPI-5482 / E50) OX=226186 GN=BT_4236
1.49749	0.46848	-0.54424	-0.455259	Q8A7A0	Q8A7A0	BT_1625	tr|Q8A7A0|Q8A7A0_BACTN Putative exported fucosidase OS=Bacteroides thetaiotaomicron (strain ATCC 29148 / DSM 2079 / JCM 5827 / CCUG 10774 / NCTC 10582 / VPI-5482 / E50) OX=226186 GN=BT_1625 PE=4 SV=1
0.4258	0.547871	-0.542836	-0.346473	Q89Z70	Q89Z70	BT_4507	tr|Q89Z70|Q89Z70_BACTN Beta-lactamase OS=Bacteroides thetaiotaomicron (strain ATCC 29148 / DSM 2079 / JCM 5827 / CCUG 10774 / NCTC 10582 / VPI-5482 / E50) OX=226186 GN=BT_4507 PE=4 SV=1
2.32418	0.442683	-0.542066	-0.482196	Q8A750	Q8A750	BT_1675	tr|Q8A750|Q8A750_BACTN Conserved protein, with a conserved TPR domain OS=Bacteroides thetaiotaomicron (strain ATCC 29148 / DSM 2079 / JCM 5827 / CCUG 10774 / NCTC 10582 / VPI-5482 / E50) OX=226186 GN=BT_1675 PE=4 SV=1
1.19176	0.480486	-0.540163	-0.436065	Q8A8R2	Q8A8R2	BT_1105	sp|Q8A8R2|GPMA1_BACTN 2,3-bisphosphoglycerate-dependent phosphoglycerate mutase 1 OS=Bacteroides thetaiotaomicron (strain ATCC 29148 / DSM 2079 / JCM 5827 / CCUG 10774 / NCTC 10582 / VPI-5482 / E50) OX=226186 GN=gpmA1 PE=3 SV=1
1.02609	0.48868	-0.53871	-0.423786	Q8AA38	Q8AA38	BT_0627	sp|Q8AA38|Y627_BACTN Probable transcriptional regulatory protein BT_0627 OS=Bacteroides thetaiotaomicron (strain ATCC 29148 / DSM 2079 / JCM 5827 / CCUG 10774 / NCTC 10582 / VPI-5482 / E50) OX=226186 GN=BT_0627 PE=3 SV=1
0.471329	0.539128	-0.538256	-0.354853	Q8A1E7	Q8A1E7	BT_3719	sp|Q8A1E7|PROB_BACTN Glutamate 5-kinase OS=Bacteroides thetaiotaomicron (strain ATCC 29148 / DSM 2079 / JCM 5827 / CCUG 10774 / NCTC 10582 / VPI-5482 / E50) OX=226186 GN=proB PE=3 SV=1
0.411496	0.552355	-0.535872	-0.34013	Q8A0I0	Q8A0I0	BT_4041	tr|Q8A0I0|Q8A0I0_BACTN DUF349 domain-containing protein OS=Bacteroides thetaiotaomicron (strain ATCC 29148 / DSM 2079 / JCM 5827 / CCUG 10774 / NCTC 10582 / VPI-5482 / E50) OX=226186 GN=BT_4041 PE=4 SV=1
1.13142	0.484516	-0.532112	-0.427009	Q8A6K8	Q8A6K8	BT_1873	tr|Q8A6K8|Q8A6K8_BACTN Endo-arabinase OS=Bacteroides thetaiotaomicron (strain ATCC 29148 / DSM 2079 / JCM 5827 / CCUG 10774 / NCTC 10582 / VPI-5482 / E50) OX=226186 GN=BT_1873 PE=1 SV=1
0.227296	0.613333	-0.531917	-0.273992	Q8A2S4	Q8A2S4	BT_3231	sp|Q8A2S4|KDUI1_BACTN 4-deoxy-L-threo-5-hexosulose-uronate ketol-isomerase 1 OS=Bacteroides thetaiotaomicron (strain ATCC 29148 / DSM 2079 / JCM 5827 / CCUG 10774 / NCTC 10582 / VPI-5482 / E50) OX=226186 GN=kduI1 PE=3 SV=1
1.70347	0.469336	-0.530858	-0.454314	Q8A747	Q8A747	BT_1678	tr|Q8A747|Q8A747_BACTN DUF2520 domain-containing protein OS=Bacteroides thetaiotaomicron (strain ATCC 29148 / DSM 2079 / JCM 5827 / CCUG 10774 / NCTC 10582 / VPI-5482 / E50) OX=226186 GN=BT_1678 PE=4 SV=1
1.95942	0.464296	-0.52888	-0.461606	Q8A7F8	Q8A7F8	BT_1566	sp|Q8A7F8|QUEC_BACTN 7-cyano-7-deazaguanine synthase OS=Bacteroides thetaiotaomicron (strain ATCC 29148 / DSM 2079 / JCM 5827 / CCUG 10774 / NCTC 10582 / VPI-5482 / E50) OX=226186 GN=queC PE=3 SV=2
0.259465	0.606355	-0.525646	-0.287129	Q8A2C9	Q8A2C9	BT_3376	tr|Q8A2C9|Q8A2C9_BACTN Nucleotide sugar transaminase OS=Bacteroides thetaiotaomicron (strain ATCC 29148 / DSM 2079 / JCM 5827 / CCUG 10774 / NCTC 10582 / VPI-5482 / E50) OX=226186 GN=BT_3376 PE=3 SV=1
1.05715	0.493587	-0.525527	-0.417799	Q89ZV6	Q89ZV6	BT_4265	sp|Q89ZV6|GUAA1_BACTN GMP synthase [glutamine-hydrolyzing] 1 OS=Bacteroides thetaiotaomicron (strain ATCC 29148 / DSM 2079 / JCM 5827 / CCUG 10774 / NCTC 10582 / VPI-5482 / E50) OX=226186 GN=guaA1 PE=3 SV=1
1.38943	0.479821	-0.524007	-0.436046	Q8A6P3	Q8A6P3	BT_1834	tr|Q8A6P3|Q8A6P3_BACTN Putative hydrogenase OS=Bacteroides thetaiotaomicron (strain ATCC 29148 / DSM 2079 / JCM 5827 / CCUG 10774 / NCTC 10582 / VPI-5482 / E50) OX=226186 GN=BT_1834 PE=4 SV=1
1.01146	0.497275	-0.523531	-0.413269	Q89ZS3	Q89ZS3	BT_4303	tr|Q89ZS3|Q89ZS3_BACTN Glycogen debranching enzyme-related protein (4-alpha-glucanotransferase) OS=Bacteroides thetaiotaomicron (strain ATCC 29148 / DSM 2079 / JCM 5827 / CCUG 10774 / NCTC 10582 / VPI-5482 / E50) OX=226186 GN=BT_4303 PE=4 SV=1
1.28387	0.485296	-0.523215	-0.430135	Q8AAF9	Q8AAF9	BT_0506	tr|Q8AAF9|Q8AAF9_BACTN Beta-hexosaminidase OS=Bacteroides thetaiotaomicron (strain ATCC 29148 / DSM 2079 / JCM 5827 / CCUG 10774 / NCTC 10582 / VPI-5482 / E50) OX=226186 GN=BT_0506 PE=3 SV=1
0.997566	0.498766	-0.522956	-0.411879	Q89YH6	Q89YH6	BT_4756	tr|Q89YH6|Q89YH6_BACTN Response regulatory domain-containing protein OS=Bacteroides thetaiotaomicron (strain ATCC 29148 / DSM 2079 / JCM 5827 / CCUG 10774 / NCTC 10582 / VPI-5482 / E50) OX=226186 GN=BT_4756 PE=4 SV=1
1.53786	0.476254	-0.522758	-0.441859	Q8A8W6	Q8A8W6	BT_1051	tr|Q8A8W6|Q8A8W6_BACTN Beta-hexosaminidase OS=Bacteroides thetaiotaomicron (strain ATCC 29148 / DSM 2079 / JCM 5827 / CCUG 10774 / NCTC 10582 / VPI-5482 / E50) OX=226186 GN=BT_1051 PE=3 SV=1
1.42794	0.480691	-0.521696	-0.436259	Q8A1B1	Q8A1B1	BT_3755	tr|Q8A1B1|Q8A1B1_BACTN Acetyl-coenzyme A synthetase OS=Bacteroides thetaiotaomicron (strain ATCC 29148 / DSM 2079 / JCM 5827 / CCUG 10774 / NCTC 10582 / VPI-5482 / E50) OX=226186 GN=BT_3755 PE=4 SV=1
1.58244	0.476705	-0.52114	-0.442533	Q8A3P7	Q8A3P7	BT_2907	tr|Q8A3P7|Q8A3P7_BACTN Glycosyltransferase-like protein OS=Bacteroides thetaiotaomicron (strain ATCC 29148 / DSM 2079 / JCM 5827 / CCUG 10774 / NCTC 10582 / VPI-5482 / E50) OX=226186 GN=BT_2907 PE=4 SV=1
1.86781	0.473338	-0.519466	-0.451563	Q8A1U9	Q8A1U9	BT_3559	tr|Q8A1U9|Q8A1U9_BACTN Endonuclease/exonuclease/phosphatase family OS=Bacteroides thetaiotaomicron (strain ATCC 29148 / DSM 2079 / JCM 5827 / CCUG 10774 / NCTC 10582 / VPI-5482 / E50) OX=226186 GN=BT_3559 PE=4 SV=1
0.73483	0.518197	-0.518888	-0.38556	Q8A033	Q8A033	BT_4188	tr|Q8A033|Q8A033_BACTN Enoyl-[acyl-carrier-protein] reductase [NADH] OS=Bacteroides thetaiotaomicron (strain ATCC 29148 / DSM 2079 / JCM 5827 / CCUG 10774 / NCTC 10582 / VPI-5482 / E50) OX=226186 GN=BT_4188 PE=3 SV=1
0.781861	0.513215	-0.518723	-0.390499	Q8A9I0	Q8A9I0	BT_0835	tr|Q8A9I0|Q8A9I0_BACTN Queuine tRNA-ribosyltransferase OS=Bacteroides thetaiotaomicron (strain ATCC 29148 / DSM 2079 / JCM 5827 / CCUG 10774 / NCTC 10582 / VPI-5482 / E50) OX=226186 GN=tgt PE=3 SV=1
0.691814	0.520169	-0.518221	-0.380205	Q8A849	Q8A849	BT_1325	tr|Q8A849|Q8A849_BACTN glutamine--tRNA ligase OS=Bacteroides thetaiotaomicron (strain ATCC 29148 / DSM 2079 / JCM 5827 / CCUG 10774 / NCTC 10582 / VPI-5482 / E50) OX=226186 GN=BT_1325 PE=3 SV=1
1.78758	0.474448	-0.51796	-0.447781	Q8A6Z6	Q8A6Z6	BT_1729	tr|Q8A6Z6|Q8A6Z6_BACTN Peptide chain release factor 3 OS=Bacteroides thetaiotaomicron (strain ATCC 29148 / DSM 2079 / JCM 5827 / CCUG 10774 / NCTC 10582 / VPI-5482 / E50) OX=226186 GN=prfC PE=3 SV=1
0.337648	0.576468	-0.512486	-0.310848	Q8A259	Q8A259	BT_3447	tr|Q8A259|Q8A259_BACTN UDP-N-acetylmuramate--L-alanine ligase OS=Bacteroides thetaiotaomicron (strain ATCC 29148 / DSM 2079 / JCM 5827 / CCUG 10774 / NCTC 10582 / VPI-5482 / E50) OX=226186 GN=murC PE=3 SV=1
2.24754	0.467797	-0.511558	-0.456073	Q8A846	Q8A846	BT_1328	tr|Q8A846|Q8A846_BACTN DUF3078 domain-containing protein OS=Bacteroides thetaiotaomicron (strain ATCC 29148 / DSM 2079 / JCM 5827 / CCUG 10774 / NCTC 10582 / VPI-5482 / E50) OX=226186 GN=BT_1328 PE=4 SV=1
0.463796	0.552411	-0.510795	-0.341208	Q8AAC2	Q8AAC2	BT_0543	tr|Q8AAC2|Q8AAC2_BACTN Glutamine synthetase OS=Bacteroides thetaiotaomicron (strain ATCC 29148 / DSM 2079 / JCM 5827 / CCUG 10774 / NCTC 10582 / VPI-5482 / E50) OX=226186 GN=BT_0543 PE=3 SV=1
0.2035	0.632683	-0.507051	-0.255151	Q8AB50	Q8AB50	BT_0261	tr|Q8AB50|Q8AB50_BACTN Relaxosome protein TraM OS=Bacteroides thetaiotaomicron (strain ATCC 29148 / DSM 2079 / JCM 5827 / CCUG 10774 / NCTC 10582 / VPI-5482 / E50) OX=226186 GN=BT_0261 PE=4 SV=1
0.500809	0.54855	-0.506951	-0.346491	Q8A3L6	Q8A3L6	BT_2938	tr|Q8A3L6|Q8A3L6_BACTN Glycoside transferase family 4 OS=Bacteroides thetaiotaomicron (strain ATCC 29148 / DSM 2079 / JCM 5827 / CCUG 10774 / NCTC 10582 / VPI-5482 / E50) OX=226186 GN=BT_2938 PE=4 SV=1
0.796934	0.517967	-0.501476	-0.382094	Q8A5V6	Q8A5V6	BT_2130	sp|Q8A5V6|UNG_BACTN Uracil-DNA glycosylase OS=Bacteroides thetaiotaomicron (strain ATCC 29148 / DSM 2079 / JCM 5827 / CCUG 10774 / NCTC 10582 / VPI-5482 / E50) OX=226186 GN=ung PE=3 SV=1
0.699018	0.524618	-0.501203	-0.371785	Q8A990	Q8A990	BT_0927	tr|Q8A990|Q8A990_BACTN Two-component system sensor histidine kinase OS=Bacteroides thetaiotaomicron (strain ATCC 29148 / DSM 2079 / JCM 5827 / CCUG 10774 / NCTC 10582 / VPI-5482 / E50) OX=226186 GN=BT_0927 PE=4 SV=1
0.996987	0.510442	-0.500475	-0.397764	Q8A417	Q8A417	BT_2787	tr|Q8A417|Q8A417_BACTN 50S ribosomal subunit assembly factor BipA OS=Bacteroides thetaiotaomicron (strain ATCC 29148 / DSM 2079 / JCM 5827 / CCUG 10774 / NCTC 10582 / VPI-5482 / E50) OX=226186 GN=bipA PE=3 SV=1
1.01372	0.511046	-0.498758	-0.39783	Q8A510	Q8A510	BT_2437	tr|Q8A510|Q8A510_BACTN DUF4136 domain-containing protein OS=Bacteroides thetaiotaomicron (strain ATCC 29148 / DSM 2079 / JCM 5827 / CCUG 10774 / NCTC 10582 / VPI-5482 / E50) OX=226186 GN=BT_2437 PE=1 SV=1
0.607401	0.537977	-0.497344	-0.35838	Q8A224	Q8A224	BT_3484	tr|Q8A224|Q8A224_BACTN SusD homolog OS=Bacteroides thetaiotaomicron (strain ATCC 29148 / DSM 2079 / JCM 5827 / CCUG 10774 / NCTC 10582 / VPI-5482 / E50) OX=226186 GN=BT_3484 PE=3 SV=1
0.528572	0.549231	-0.49702	-0.346513	Q8A7B8	Q8A7B8	BT_1607	sp|Q8A7B8|FOLD_BACTN Bifunctional protein FolD OS=Bacteroides thetaiotaomicron (strain ATCC 29148 / DSM 2079 / JCM 5827 / CCUG 10774 / NCTC 10582 / VPI-5482 / E50) OX=226186 GN=folD PE=3 SV=1
0.27209	0.61166	-0.495589	-0.282835	Q8A2C4	Q8A2C4	BT_3381	tr|Q8A2C4|Q8A2C4_BACTN DUF5722 domain-containing protein OS=Bacteroides thetaiotaomicron (strain ATCC 29148 / DSM 2079 / JCM 5827 / CCUG 10774 / NCTC 10582 / VPI-5482 / E50) OX=226186 GN=BT_3381 PE=4 SV=1
1.17824	0.505994	-0.493964	-0.404719	Q8A445	Q8A445	BT_2758	tr|Q8A445|Q8A445_BACTN Phosphate-selective porin O and P OS=Bacteroides thetaiotaomicron (strain ATCC 29148 / DSM 2079 / JCM 5827 / CCUG 10774 / NCTC 10582 / VPI-5482 / E50) OX=226186 GN=BT_2758 PE=4 SV=1
1.65536	0.492512	-0.485446	-0.419053	Q8A2Z1	Q8A2Z1	BT_3164	tr|Q8A2Z1|Q8A2Z1_BACTN Quinolinate synthase OS=Bacteroides thetaiotaomicron (strain ATCC 29148 / DSM 2079 / JCM 5827 / CCUG 10774 / NCTC 10582 / VPI-5482 / E50) OX=226186 GN=nadA PE=3 SV=1
1.43081	0.499964	-0.484943	-0.410375	Q8A0F7	Q8A0F7	BT_4064	sp|Q8A0F7|NUOH_BACTN NADH-quinone oxidoreductase subunit H OS=Bacteroides thetaiotaomicron (strain ATCC 29148 / DSM 2079 / JCM 5827 / CCUG 10774 / NCTC 10582 / VPI-5482 / E50) OX=226186 GN=nuoH PE=3 SV=1
1.57692	0.496573	-0.483094	-0.414598	Q8A1G1	Q8A1G1	BT_3702	sp|Q8A1G1|SUSC_BACTN TonB-dependent receptor SusC OS=Bacteroides thetaiotaomicron (strain ATCC 29148 / DSM 2079 / JCM 5827 / CCUG 10774 / NCTC 10582 / VPI-5482 / E50) OX=226186 GN=susC PE=1 SV=1
0.185873	0.649599	-0.482984	-0.23939	Q8A3B1	Q8A3B1	BT_3043	tr|Q8A3B1|Q8A3B1_BACTN Putative xylanase OS=Bacteroides thetaiotaomicron (strain ATCC 29148 / DSM 2079 / JCM 5827 / CCUG 10774 / NCTC 10582 / VPI-5482 / E50) OX=226186 GN=BT_3043 PE=4 SV=1
0.756812	0.528199	-0.482045	-0.366992	Q8A6G9	Q8A6G9	BT_1915	tr|Q8A6G9|Q8A6G9_BACTN Biotin carboxylase OS=Bacteroides thetaiotaomicron (strain ATCC 29148 / DSM 2079 / JCM 5827 / CCUG 10774 / NCTC 10582 / VPI-5482 / E50) OX=226186 GN=BT_1915 PE=4 SV=1
0.163585	0.667346	-0.476964	-0.224545	Q8A2T2	Q8A2T2	BT_3223	tr|Q8A2T2|Q8A2T2_BACTN OMP_b-brl domain-containing protein OS=Bacteroides thetaiotaomicron (strain ATCC 29148 / DSM 2079 / JCM 5827 / CCUG 10774 / NCTC 10582 / VPI-5482 / E50) OX=226186 GN=BT_3223 PE=4 SV=1
1.03621	0.517028	-0.475708	-0.384424	Q8A2X1	Q8A2X1	BT_3184	tr|Q8A2X1|Q8A2X1_BACTN L-aspartate oxidase OS=Bacteroides thetaiotaomicron (strain ATCC 29148 / DSM 2079 / JCM 5827 / CCUG 10774 / NCTC 10582 / VPI-5482 / E50) OX=226186 GN=BT_3184 PE=3 SV=1
0.375699	0.582278	-0.473578	-0.305846	Q8A1G4	Q8A1G4	BT_3697	tr|Q8A1G4|Q8A1G4_BACTN UDP-2,3-diacylglucosamine hydrolase OS=Bacteroides thetaiotaomicron (strain ATCC 29148 / DSM 2079 / JCM 5827 / CCUG 10774 / NCTC 10582 / VPI-5482 / E50) OX=226186 GN=BT_3697 PE=4 SV=1
1.55974	0.505053	-0.470125	-0.404422	Q8A3A5	Q8A3A5	BT_3049	tr|Q8A3A5|Q8A3A5_BACTN Two-component system sensor histidine kinase/response regulator, hybrid (One-component system) OS=Bacteroides thetaiotaomicron (strain ATCC 29148 / DSM 2079 / JCM 5827 / CCUG 10774 / NCTC 10582 / VPI-5482 / E50) OX=226186 GN=BT_3049
0.842395	0.527984	-0.469111	-0.366763	Q8A615	Q8A615	BT_2071	tr|Q8A615|Q8A615_BACTN Isocitrate dehydrogenase [NADP] OS=Bacteroides thetaiotaomicron (strain ATCC 29148 / DSM 2079 / JCM 5827 / CCUG 10774 / NCTC 10582 / VPI-5482 / E50) OX=226186 GN=BT_2071 PE=4 SV=1
0.286565	0.611385	-0.465953	-0.277868	Q8A228	Q8A228	BT_3478	tr|Q8A228|Q8A228_BACTN Integrase OS=Bacteroides thetaiotaomicron (strain ATCC 29148 / DSM 2079 / JCM 5827 / CCUG 10774 / NCTC 10582 / VPI-5482 / E50) OX=226186 GN=BT_3478 PE=4 SV=1
1.82073	0.502583	-0.464225	-0.407966	Q8A476	Q8A476	BT_2727	sp|Q8A476|RL3_BACTN 50S ribosomal protein L3 OS=Bacteroides thetaiotaomicron (strain ATCC 29148 / DSM 2079 / JCM 5827 / CCUG 10774 / NCTC 10582 / VPI-5482 / E50) OX=226186 GN=rplC PE=3 SV=1
1.55657	0.50742	-0.46419	-0.399915	Q8A2A2	Q8A2A2	BT_3403	tr|Q8A2A2|Q8A2A2_BACTN Transcription termination/antitermination protein NusA OS=Bacteroides thetaiotaomicron (strain ATCC 29148 / DSM 2079 / JCM 5827 / CCUG 10774 / NCTC 10582 / VPI-5482 / E50) OX=226186 GN=nusA PE=3 SV=1
2.03358	0.496613	-0.464026	-0.413207	Q89YQ1	Q89YQ1	BT_4680	tr|Q89YQ1|Q89YQ1_BACTN Endonuclease MutS2 OS=Bacteroides thetaiotaomicron (strain ATCC 29148 / DSM 2079 / JCM 5827 / CCUG 10774 / NCTC 10582 / VPI-5482 / E50) OX=226186 GN=mutS2 PE=3 SV=1
0.196084	0.649174	-0.463715	-0.23996	Q8A2H2	Q8A2H2	BT_3333	sp|Q8A2H2|GALSF_BACTN N-acetylgalactosamine-6-O-sulfatase OS=Bacteroides thetaiotaomicron (strain ATCC 29148 / DSM 2079 / JCM 5827 / CCUG 10774 / NCTC 10582 / VPI-5482 / E50) OX=226186 GN=BT_3333 PE=1 SV=1
1.16402	0.518674	-0.463163	-0.383102	Q8A2L1	Q8A2L1	BT_3294	tr|Q8A2L1|Q8A2L1_BACTN Putative alpha-glucosidase OS=Bacteroides thetaiotaomicron (strain ATCC 29148 / DSM 2079 / JCM 5827 / CCUG 10774 / NCTC 10582 / VPI-5482 / E50) OX=226186 GN=BT_3294 PE=4 SV=1
1.19425	0.518555	-0.460338	-0.382637	Q89ZQ8	Q89ZQ8	BT_4318	tr|Q89ZQ8|Q89ZQ8_BACTN ATP-binding protein OS=Bacteroides thetaiotaomicron (strain ATCC 29148 / DSM 2079 / JCM 5827 / CCUG 10774 / NCTC 10582 / VPI-5482 / E50) OX=226186 GN=BT_4318 PE=4 SV=1
1.53638	0.511036	-0.459913	-0.396058	Q8A9Q1	Q8A9Q1	BT_0764	tr|Q8A9Q1|Q8A9Q1_BACTN DUF5097 domain-containing protein OS=Bacteroides thetaiotaomicron (strain ATCC 29148 / DSM 2079 / JCM 5827 / CCUG 10774 / NCTC 10582 / VPI-5482 / E50) OX=226186 GN=BT_0764 PE=4 SV=1
1.07519	0.524862	-0.458938	-0.375591	Q8A9B7	Q8A9B7	BT_0898	tr|Q8A9B7|Q8A9B7_BACTN ATP-dependent Clp protease OS=Bacteroides thetaiotaomicron (strain ATCC 29148 / DSM 2079 / JCM 5827 / CCUG 10774 / NCTC 10582 / VPI-5482 / E50) OX=226186 GN=BT_0898 PE=3 SV=1
0.756199	0.54265	-0.458443	-0.353096	Q8AB67	Q8AB67	BT_0244	tr|Q8AB67|Q8AB67_BACTN Nuclease SbcCD subunit D OS=Bacteroides thetaiotaomicron (strain ATCC 29148 / DSM 2079 / JCM 5827 / CCUG 10774 / NCTC 10582 / VPI-5482 / E50) OX=226186 GN=sbcD PE=3 SV=1
0.269512	0.619493	-0.457587	-0.269142	Q8ABD3	Q8ABD3	BT_0177	tr|Q8ABD3|Q8ABD3_BACTN NigD-like protein OS=Bacteroides thetaiotaomicron (strain ATCC 29148 / DSM 2079 / JCM 5827 / CCUG 10774 / NCTC 10582 / VPI-5482 / E50) OX=226186 GN=BT_0177 PE=4 SV=1
0.414344	0.580227	-0.456814	-0.307039	Q8A699	Q8A699	BT_1986	tr|Q8A699|Q8A699_BACTN ribose-5-phosphate isomerase OS=Bacteroides thetaiotaomicron (strain ATCC 29148 / DSM 2079 / JCM 5827 / CCUG 10774 / NCTC 10582 / VPI-5482 / E50) OX=226186 GN=BT_1986 PE=4 SV=1
0.858546	0.537959	-0.453825	-0.358555	Q8A616	Q8A616	BT_2070	tr|Q8A616|Q8A616_BACTN Citrate synthase OS=Bacteroides thetaiotaomicron (strain ATCC 29148 / DSM 2079 / JCM 5827 / CCUG 10774 / NCTC 10582 / VPI-5482 / E50) OX=226186 GN=BT_2070 PE=3 SV=1
0.396677	0.585967	-0.452637	-0.301541	Q8A8X3	Q8A8X3	BT_1044	tr|Q8A8X3|Q8A8X3_BACTN Putative secreted endoglycosidase, GH family 18 OS=Bacteroides thetaiotaomicron (strain ATCC 29148 / DSM 2079 / JCM 5827 / CCUG 10774 / NCTC 10582 / VPI-5482 / E50) OX=226186 GN=BT_1044 PE=4 SV=1
0.619819	0.555428	-0.451732	-0.335514	Q8A0F8	Q8A0F8	BT_4063	tr|Q8A0F8|Q8A0F8_BACTN NADH dehydrogenase I, chain I OS=Bacteroides thetaiotaomicron (strain ATCC 29148 / DSM 2079 / JCM 5827 / CCUG 10774 / NCTC 10582 / VPI-5482 / E50) OX=226186 GN=BT_4063 PE=4 SV=1
1.44555	0.517775	-0.449184	-0.384999	Q8A4U6	Q8A4U6	BT_2501	tr|Q8A4U6|Q8A4U6_BACTN Penicillin-binding protein OS=Bacteroides thetaiotaomicron (strain ATCC 29148 / DSM 2079 / JCM 5827 / CCUG 10774 / NCTC 10582 / VPI-5482 / E50) OX=226186 GN=BT_2501 PE=4 SV=1
0.154794	0.674306	-0.44872	-0.212611	Q8A7N7	Q8A7N7	BT_1487	tr|Q8A7N7|Q8A7N7_BACTN Quinonprotein alcohol dehydrogenase-like protein OS=Bacteroides thetaiotaomicron (strain ATCC 29148 / DSM 2079 / JCM 5827 / CCUG 10774 / NCTC 10582 / VPI-5482 / E50) OX=226186 GN=BT_1487 PE=1 SV=1
1.45343	0.517543	-0.446916	-0.383606	Q8A848	Q8A848	BT_1326	tr|Q8A848|Q8A848_BACTN TPR domain-containing protein OS=Bacteroides thetaiotaomicron (strain ATCC 29148 / DSM 2079 / JCM 5827 / CCUG 10774 / NCTC 10582 / VPI-5482 / E50) OX=226186 GN=BT_1326 PE=4 SV=1
0.666311	0.556068	-0.446474	-0.337578	Q89YS3	Q89YS3	BT_4658	tr|Q89YS3|Q89YS3_BACTN Glucuronyl hydrolase OS=Bacteroides thetaiotaomicron (strain ATCC 29148 / DSM 2079 / JCM 5827 / CCUG 10774 / NCTC 10582 / VPI-5482 / E50) OX=226186 GN=BT_4658 PE=4 SV=1
0.902752	0.539278	-0.446278	-0.356882	Q9RQ13	Q9RQ13	BT_1273	sp|Q9RQ13|FUCI_BACTN L-fucose isomerase OS=Bacteroides thetaiotaomicron (strain ATCC 29148 / DSM 2079 / JCM 5827 / CCUG 10774 / NCTC 10582 / VPI-5482 / E50) OX=226186 GN=fucI PE=3 SV=1
0.502332	0.575831	-0.443203	-0.315704	Q8A159	Q8A159	BT_3808	tr|Q8A159|Q8A159_BACTN Nucleotidyltransferase family protein OS=Bacteroides thetaiotaomicron (strain ATCC 29148 / DSM 2079 / JCM 5827 / CCUG 10774 / NCTC 10582 / VPI-5482 / E50) OX=226186 GN=BT_3808 PE=4 SV=1
0.500767	0.574121	-0.443167	-0.315452	Q8AAE0	Q8AAE0	BT_0525	tr|Q8AAE0|Q8AAE0_BACTN Outer membrane protein OS=Bacteroides thetaiotaomicron (strain ATCC 29148 / DSM 2079 / JCM 5827 / CCUG 10774 / NCTC 10582 / VPI-5482 / E50) OX=226186 GN=BT_0525 PE=4 SV=1
1.45691	0.51977	-0.44279	-0.380681	Q8A7P5	Q8A7P5	BT_1479	tr|Q8A7P5|Q8A7P5_BACTN ABC transporter ATP-binding protein OS=Bacteroides thetaiotaomicron (strain ATCC 29148 / DSM 2079 / JCM 5827 / CCUG 10774 / NCTC 10582 / VPI-5482 / E50) OX=226186 GN=BT_1479 PE=4 SV=1
0.531479	0.57249	-0.441566	-0.319015	Q8A635	Q8A635	BT_2051	tr|Q8A635|Q8A635_BACTN Acetyltransferase-like, GNAT family OS=Bacteroides thetaiotaomicron (strain ATCC 29148 / DSM 2079 / JCM 5827 / CCUG 10774 / NCTC 10582 / VPI-5482 / E50) OX=226186 GN=BT_2051 PE=1 SV=1
0.175234	0.669599	-0.441418	-0.223024	Q8AAD5	Q8AAD5	BT_0530	sp|Q8AAD5|TRPD_BACTN Anthranilate phosphoribosyltransferase OS=Bacteroides thetaiotaomicron (strain ATCC 29148 / DSM 2079 / JCM 5827 / CCUG 10774 / NCTC 10582 / VPI-5482 / E50) OX=226186 GN=trpD PE=3 SV=1
2.50623	0.50319	-0.440181	-0.402941	Q8A262	Q8A262	BT_3444	tr|Q8A262|Q8A262_BACTN Cell division protein FtsZ OS=Bacteroides thetaiotaomicron (strain ATCC 29148 / DSM 2079 / JCM 5827 / CCUG 10774 / NCTC 10582 / VPI-5482 / E50) OX=226186 GN=ftsZ PE=3 SV=1
2.03044	0.512484	-0.439276	-0.393399	Q8A477	Q8A477	BT_2726	sp|Q8A477|RL4_BACTN 50S ribosomal protein L4 OS=Bacteroides thetaiotaomicron (strain ATCC 29148 / DSM 2079 / JCM 5827 / CCUG 10774 / NCTC 10582 / VPI-5482 / E50) OX=226186 GN=rplD PE=3 SV=1
0.853667	0.548414	-0.438042	-0.34829	Q8A6E7	Q8A6E7	BT_1937	tr|Q8A6E7|Q8A6E7_BACTN OMP_b-brl_3 domain-containing protein OS=Bacteroides thetaiotaomicron (strain ATCC 29148 / DSM 2079 / JCM 5827 / CCUG 10774 / NCTC 10582 / VPI-5482 / E50) OX=226186 GN=BT_1937 PE=4 SV=1
0.522507	0.575218	-0.437479	-0.315651	Q89ZW6	Q89ZW6	BT_4255	sp|Q89ZW6|RECF_BACTN DNA replication and repair protein RecF OS=Bacteroides thetaiotaomicron (strain ATCC 29148 / DSM 2079 / JCM 5827 / CCUG 10774 / NCTC 10582 / VPI-5482 / E50) OX=226186 GN=recF PE=3 SV=1
1.47659	0.524891	-0.433915	-0.374745	Q8A8X5	Q8A8X5	BT_1042	tr|Q8A8X5|Q8A8X5_BACTN SusC homolog OS=Bacteroides thetaiotaomicron (strain ATCC 29148 / DSM 2079 / JCM 5827 / CCUG 10774 / NCTC 10582 / VPI-5482 / E50) OX=226186 GN=BT_1042 PE=3 SV=1
1.93313	0.517433	-0.430892	-0.384584	Q8A9Y9	Q8A9Y9	BT_0676	tr|Q8A9Y9|Q8A9Y9_BACTN N-acetylglucosamine-6-phosphate deacetylase OS=Bacteroides thetaiotaomicron (strain ATCC 29148 / DSM 2079 / JCM 5827 / CCUG 10774 / NCTC 10582 / VPI-5482 / E50) OX=226186 GN=BT_0676 PE=3 SV=1
0.636923	0.566401	-0.429747	-0.325015	Q8A9I9	Q8A9I9	BT_0826	tr|Q8A9I9|Q8A9I9_BACTN Putative FHA domain protein OS=Bacteroides thetaiotaomicron (strain ATCC 29148 / DSM 2079 / JCM 5827 / CCUG 10774 / NCTC 10582 / VPI-5482 / E50) OX=226186 GN=BT_0826 PE=4 SV=1
1.20557	0.535788	-0.428364	-0.360761	Q8AAD2	Q8AAD2	BT_0533	sp|Q8AAD2|TRPB_BACTN Tryptophan synthase beta chain OS=Bacteroides thetaiotaomicron (strain ATCC 29148 / DSM 2079 / JCM 5827 / CCUG 10774 / NCTC 10582 / VPI-5482 / E50) OX=226186 GN=trpB PE=3 SV=1
0.338328	0.611623	-0.426052	-0.276952	Q8A8X2	Q8A8X2	BT_1045	tr|Q8A8X2|Q8A8X2_BACTN Concanavalin A-like lectin/glucanase OS=Bacteroides thetaiotaomicron (strain ATCC 29148 / DSM 2079 / JCM 5827 / CCUG 10774 / NCTC 10582 / VPI-5482 / E50) OX=226186 GN=BT_1045 PE=4 SV=1
0.173036	0.677239	-0.424099	-0.217341	Q8A9E4	Q8A9E4	BT_0871	tr|Q8A9E4|Q8A9E4_BACTN Diacylglycerol kinase-like, catalytic region OS=Bacteroides thetaiotaomicron (strain ATCC 29148 / DSM 2079 / JCM 5827 / CCUG 10774 / NCTC 10582 / VPI-5482 / E50) OX=226186 GN=BT_0871 PE=4 SV=1
0.702551	0.566137	-0.424051	-0.327886	Q89YI7	Q89YI7	BT_4745	tr|Q89YI7|Q89YI7_BACTN KAP NTPase domain-containing protein OS=Bacteroides thetaiotaomicron (strain ATCC 29148 / DSM 2079 / JCM 5827 / CCUG 10774 / NCTC 10582 / VPI-5482 / E50) OX=226186 GN=BT_4745 PE=4 SV=1
0.205476	0.658333	-0.423601	-0.233017	Q8A8K8	Q8A8K8	BT_1159	tr|Q8A8K8|Q8A8K8_BACTN Na(+)-translocating NADH-quinone reductase subunit B OS=Bacteroides thetaiotaomicron (strain ATCC 29148 / DSM 2079 / JCM 5827 / CCUG 10774 / NCTC 10582 / VPI-5482 / E50) OX=226186 GN=nqrB PE=3 SV=1
1.63132	0.525714	-0.421386	-0.369802	Q8AB59	Q8AB59	BT_0252	tr|Q8AB59|Q8AB59_BACTN Transcription-repair-coupling factor OS=Bacteroides thetaiotaomicron (strain ATCC 29148 / DSM 2079 / JCM 5827 / CCUG 10774 / NCTC 10582 / VPI-5482 / E50) OX=226186 GN=mfd PE=3 SV=1
2.74434	0.515922	-0.418372	-0.387849	Q8A959	Q8A959	BT_0958	tr|Q8A959|Q8A959_BACTN Two-component system sensor histidine kinase/response regulator, hybrid (One component system) OS=Bacteroides thetaiotaomicron (strain ATCC 29148 / DSM 2079 / JCM 5827 / CCUG 10774 / NCTC 10582 / VPI-5482 / E50) OX=226186 GN=BT_0958
1.07458	0.548465	-0.415277	-0.345806	Q89YN8	Q89YN8	BT_4693	tr|Q89YN8|Q89YN8_BACTN Cation efflux system protein OS=Bacteroides thetaiotaomicron (strain ATCC 29148 / DSM 2079 / JCM 5827 / CCUG 10774 / NCTC 10582 / VPI-5482 / E50) OX=226186 GN=BT_4693 PE=3 SV=1
0.356847	0.612637	-0.414875	-0.276316	Q8A0C3	Q8A0C3	BT_4098	tr|Q8A0C3|Q8A0C3_BACTN Trk system potassium uptake protein TrkA OS=Bacteroides thetaiotaomicron (strain ATCC 29148 / DSM 2079 / JCM 5827 / CCUG 10774 / NCTC 10582 / VPI-5482 / E50) OX=226186 GN=BT_4098 PE=4 SV=1
2.00393	0.525032	-0.414503	-0.372898	Q8A156	Q8A156	BT_3811	tr|Q8A156|Q8A156_BACTN Putative endothelin-converting enzyme OS=Bacteroides thetaiotaomicron (strain ATCC 29148 / DSM 2079 / JCM 5827 / CCUG 10774 / NCTC 10582 / VPI-5482 / E50) OX=226186 GN=BT_3811 PE=3 SV=1
0.46102	0.592836	-0.414065	-0.294731	Q89Z38	Q89Z38	BT_4539	tr|Q89Z38|Q89Z38_BACTN Cell filamentation protein Fic OS=Bacteroides thetaiotaomicron (strain ATCC 29148 / DSM 2079 / JCM 5827 / CCUG 10774 / NCTC 10582 / VPI-5482 / E50) OX=226186 GN=BT_4539 PE=4 SV=1
0.554042	0.580481	-0.413417	-0.306781	Q8A684	Q8A684	BT_2002	sp|Q8A684|DXR_BACTN 1-deoxy-D-xylulose 5-phosphate reductoisomerase OS=Bacteroides thetaiotaomicron (strain ATCC 29148 / DSM 2079 / JCM 5827 / CCUG 10774 / NCTC 10582 / VPI-5482 / E50) OX=226186 GN=dxr PE=3 SV=1
0.164616	0.677827	-0.410158	-0.209121	Q8A276	Q8A276	BT_3430	sp|Q8A276|RS20_BACTN 30S ribosomal protein S20 OS=Bacteroides thetaiotaomicron (strain ATCC 29148 / DSM 2079 / JCM 5827 / CCUG 10774 / NCTC 10582 / VPI-5482 / E50) OX=226186 GN=rpsT PE=3 SV=1
0.128314	0.6982	-0.409811	-0.186348	Q8A446	Q8A446	BT_2757	tr|Q8A446|Q8A446_BACTN L-asparaginase II OS=Bacteroides thetaiotaomicron (strain ATCC 29148 / DSM 2079 / JCM 5827 / CCUG 10774 / NCTC 10582 / VPI-5482 / E50) OX=226186 GN=BT_2757 PE=3 SV=1
0.0749047	0.758271	-0.409162	-0.13821	Q8A573	Q8A573	BT_2369	tr|Q8A573|Q8A573_BACTN Putative lipoprotein OS=Bacteroides thetaiotaomicron (strain ATCC 29148 / DSM 2079 / JCM 5827 / CCUG 10774 / NCTC 10582 / VPI-5482 / E50) OX=226186 GN=BT_2369 PE=4 SV=1
0.330348	0.621812	-0.408594	-0.267631	Q8A4N9	Q8A4N9	BT_2560	tr|Q8A4N9|Q8A4N9_BACTN SusC homolog OS=Bacteroides thetaiotaomicron (strain ATCC 29148 / DSM 2079 / JCM 5827 / CCUG 10774 / NCTC 10582 / VPI-5482 / E50) OX=226186 GN=BT_2560 PE=3 SV=1
0.693998	0.57633	-0.40525	-0.315828	Q89YZ5	Q89YZ5	BT_4585	tr|Q89YZ5|Q89YZ5_BACTN Putative Na+/H+ anitporter OS=Bacteroides thetaiotaomicron (strain ATCC 29148 / DSM 2079 / JCM 5827 / CCUG 10774 / NCTC 10582 / VPI-5482 / E50) OX=226186 GN=BT_4585 PE=4 SV=1
0.655434	0.576551	-0.403945	-0.311726	Q8A388	Q8A388	BT_3066	tr|Q8A388|Q8A388_BACTN Peptidase M12B domain-containing protein OS=Bacteroides thetaiotaomicron (strain ATCC 29148 / DSM 2079 / JCM 5827 / CCUG 10774 / NCTC 10582 / VPI-5482 / E50) OX=226186 GN=BT_3066 PE=4 SV=1
1.00298	0.556868	-0.403924	-0.334557	Q8A5I1	Q8A5I1	BT_2258	tr|Q8A5I1|Q8A5I1_BACTN GTPase HflX OS=Bacteroides thetaiotaomicron (strain ATCC 29148 / DSM 2079 / JCM 5827 / CCUG 10774 / NCTC 10582 / VPI-5482 / E50) OX=226186 GN=hflX PE=3 SV=1
1.65838	0.538588	-0.403778	-0.356836	Q8A1G2	Q8A1G2	BT_3701	sp|Q8A1G2|SUSD_BACTN Starch-binding protein SusD OS=Bacteroides thetaiotaomicron (strain ATCC 29148 / DSM 2079 / JCM 5827 / CCUG 10774 / NCTC 10582 / VPI-5482 / E50) OX=226186 GN=susD PE=1 SV=1
1.18801	0.551728	-0.400491	-0.340124	Q8A423	Q8A423	BT_2781	tr|Q8A423|Q8A423_BACTN Putative mannose-1-phosphate guanylyltransferase OS=Bacteroides thetaiotaomicron (strain ATCC 29148 / DSM 2079 / JCM 5827 / CCUG 10774 / NCTC 10582 / VPI-5482 / E50) OX=226186 GN=BT_2781 PE=4 SV=1
0.388309	0.613442	-0.398327	-0.274933	Q8A999	Q8A999	BT_0916	sp|Q8A999|RL28_BACTN 50S ribosomal protein L28 OS=Bacteroides thetaiotaomicron (strain ATCC 29148 / DSM 2079 / JCM 5827 / CCUG 10774 / NCTC 10582 / VPI-5482 / E50) OX=226186 GN=rpmB PE=3 SV=1
0.224956	0.658668	-0.397845	-0.232606	Q8A2H4	Q8A2H4	BT_3331	tr|Q8A2H4|Q8A2H4_BACTN SusD homolog OS=Bacteroides thetaiotaomicron (strain ATCC 29148 / DSM 2079 / JCM 5827 / CCUG 10774 / NCTC 10582 / VPI-5482 / E50) OX=226186 GN=BT_3331 PE=3 SV=1
0.465551	0.606593	-0.39722	-0.286738	Q8A7C8	Q8A7C8	BT_1596	sp|Q8A7C8|HEXSF_BACTN Delta 4,5-hexuronate-2-O-sulfatase OS=Bacteroides thetaiotaomicron (strain ATCC 29148 / DSM 2079 / JCM 5827 / CCUG 10774 / NCTC 10582 / VPI-5482 / E50) OX=226186 GN=BT_1596 PE=1 SV=1
0.344627	0.623148	-0.396792	-0.265639	Q8A4T5	Q8A4T5	BT_2512	tr|Q8A4T5|Q8A4T5_BACTN Cation-transporting ATPase, P-type, putative zinc-transporting ATPase OS=Bacteroides thetaiotaomicron (strain ATCC 29148 / DSM 2079 / JCM 5827 / CCUG 10774 / NCTC 10582 / VPI-5482 / E50) OX=226186 GN=BT_2512 PE=3 SV=1
0.757303	0.574196	-0.396349	-0.315155	Q8A242	Q8A242	BT_3464	tr|Q8A242|Q8A242_BACTN Putative peptidase OS=Bacteroides thetaiotaomicron (strain ATCC 29148 / DSM 2079 / JCM 5827 / CCUG 10774 / NCTC 10582 / VPI-5482 / E50) OX=226186 GN=BT_3464 PE=4 SV=1
1.17374	0.556082	-0.395504	-0.335983	Q8A803	Q8A803	BT_1371	tr|Q8A803|Q8A803_BACTN 2-amino-3-ketobutyrate coenzyme A ligase OS=Bacteroides thetaiotaomicron (strain ATCC 29148 / DSM 2079 / JCM 5827 / CCUG 10774 / NCTC 10582 / VPI-5482 / E50) OX=226186 GN=kbl PE=3 SV=1
0.182186	0.675718	-0.394003	-0.21358	Q8A7J3	Q8A7J3	BT_1531	tr|Q8A7J3|Q8A7J3_BACTN Two-component system sensor histidine kinase OS=Bacteroides thetaiotaomicron (strain ATCC 29148 / DSM 2079 / JCM 5827 / CCUG 10774 / NCTC 10582 / VPI-5482 / E50) OX=226186 GN=BT_1531 PE=4 SV=1
1.98497	0.539378	-0.3939	-0.355798	Q8A030	Q8A030	BT_4191	tr|Q8A030|Q8A030_BACTN Transmembrane protein OS=Bacteroides thetaiotaomicron (strain ATCC 29148 / DSM 2079 / JCM 5827 / CCUG 10774 / NCTC 10582 / VPI-5482 / E50) OX=226186 GN=BT_4191 PE=4 SV=1
0.25476	0.648664	-0.393886	-0.241315	Q8A2B4	Q8A2B4	BT_3391	tr|Q8A2B4|Q8A2B4_BACTN Ribonuclease H OS=Bacteroides thetaiotaomicron (strain ATCC 29148 / DSM 2079 / JCM 5827 / CCUG 10774 / NCTC 10582 / VPI-5482 / E50) OX=226186 GN=BT_3391 PE=3 SV=1
0.322636	0.629683	-0.388125	-0.256983	Q8A8R5	Q8A8R5	BT_1102	sp|Q8A8R5|PFKA1_BACTN ATP-dependent 6-phosphofructokinase 1 OS=Bacteroides thetaiotaomicron (strain ATCC 29148 / DSM 2079 / JCM 5827 / CCUG 10774 / NCTC 10582 / VPI-5482 / E50) OX=226186 GN=pfkA1 PE=3 SV=1
0.33122	0.629038	-0.386837	-0.258311	Q8A2I5	Q8A2I5	BT_3320	tr|Q8A2I5|Q8A2I5_BACTN Dihydrodipicolinate reductase OS=Bacteroides thetaiotaomicron (strain ATCC 29148 / DSM 2079 / JCM 5827 / CCUG 10774 / NCTC 10582 / VPI-5482 / E50) OX=226186 GN=BT_3320 PE=3 SV=1
2.39144	0.540041	-0.385677	-0.355294	Q8A456	Q8A456	BT_2747	tr|Q8A456|Q8A456_BACTN 3-deoxy-D-manno-octulosonic acid transferase OS=Bacteroides thetaiotaomicron (strain ATCC 29148 / DSM 2079 / JCM 5827 / CCUG 10774 / NCTC 10582 / VPI-5482 / E50) OX=226186 GN=BT_2747 PE=3 SV=1
0.352299	0.626884	-0.384812	-0.261757	Q8A540	Q8A540	BT_2404	tr|Q8A540|Q8A540_BACTN asparaginase OS=Bacteroides thetaiotaomicron (strain ATCC 29148 / DSM 2079 / JCM 5827 / CCUG 10774 / NCTC 10582 / VPI-5482 / E50) OX=226186 GN=BT_2404 PE=4 SV=1
0.993505	0.571484	-0.384653	-0.320797	Q8ABG0	Q8ABG0	BT_0150	tr|Q8ABG0|Q8ABG0_BACTN Putative ferric aerobactin receptor OS=Bacteroides thetaiotaomicron (strain ATCC 29148 / DSM 2079 / JCM 5827 / CCUG 10774 / NCTC 10582 / VPI-5482 / E50) OX=226186 GN=BT_0150 PE=3 SV=1
2.28004	0.542719	-0.384337	-0.352619	Q8ABD0	Q8ABD0	BT_0180	tr|Q8ABD0|Q8ABD0_BACTN Methionine synthase OS=Bacteroides thetaiotaomicron (strain ATCC 29148 / DSM 2079 / JCM 5827 / CCUG 10774 / NCTC 10582 / VPI-5482 / E50) OX=226186 GN=BT_0180 PE=1 SV=1
0.876914	0.573802	-0.383968	-0.314509	Q8A4A3	Q8A4A3	BT_2700	sp|Q8A4A3|RL17_BACTN 50S ribosomal protein L17 OS=Bacteroides thetaiotaomicron (strain ATCC 29148 / DSM 2079 / JCM 5827 / CCUG 10774 / NCTC 10582 / VPI-5482 / E50) OX=226186 GN=rplQ PE=3 SV=1
0.415593	0.615719	-0.382286	-0.271663	Q8A186	Q8A186	BT_3780	tr|Q8A186|Q8A186_BACTN Putative glycosidase, PH117-related OS=Bacteroides thetaiotaomicron (strain ATCC 29148 / DSM 2079 / JCM 5827 / CCUG 10774 / NCTC 10582 / VPI-5482 / E50) OX=226186 GN=BT_3780 PE=1 SV=1
0.368922	0.625333	-0.381598	-0.263419	Q8A3Q7	Q8A3Q7	BT_2897	tr|Q8A3Q7|Q8A3Q7_BACTN Two-component system sensor histidine kinase/response regulator, hybrid (One-component system) OS=Bacteroides thetaiotaomicron (strain ATCC 29148 / DSM 2079 / JCM 5827 / CCUG 10774 / NCTC 10582 / VPI-5482 / E50) OX=226186 GN=BT_2897
0.881297	0.576207	-0.378639	-0.311157	Q8A4H3	Q8A4H3	BT_2626	tr|Q8A4H3|Q8A4H3_BACTN SusC homolog OS=Bacteroides thetaiotaomicron (strain ATCC 29148 / DSM 2079 / JCM 5827 / CCUG 10774 / NCTC 10582 / VPI-5482 / E50) OX=226186 GN=BT_2626 PE=3 SV=1
0.784351	0.581233	-0.378502	-0.305498	Q8A8K5	Q8A8K5	BT_1162	tr|Q8A8K5|Q8A8K5_BACTN Putative outer membrane protein OS=Bacteroides thetaiotaomicron (strain ATCC 29148 / DSM 2079 / JCM 5827 / CCUG 10774 / NCTC 10582 / VPI-5482 / E50) OX=226186 GN=BT_1162 PE=4 SV=1
0.223399	0.666043	-0.378333	-0.225253	Q8A2Z0	Q8A2Z0	BT_3165	tr|Q8A2Z0|Q8A2Z0_BACTN tRNA/rRNA methyltransferase OS=Bacteroides thetaiotaomicron (strain ATCC 29148 / DSM 2079 / JCM 5827 / CCUG 10774 / NCTC 10582 / VPI-5482 / E50) OX=226186 GN=BT_3165 PE=4 SV=1
0.606713	0.598432	-0.378113	-0.291963	Q89ZN1	Q89ZN1	BT_4346	sp|Q89ZN1|RNZ_BACTN Ribonuclease Z OS=Bacteroides thetaiotaomicron (strain ATCC 29148 / DSM 2079 / JCM 5827 / CCUG 10774 / NCTC 10582 / VPI-5482 / E50) OX=226186 GN=rnz PE=3 SV=1
0.50793	0.609964	-0.376558	-0.281009	Q8A225	Q8A225	BT_3483	tr|Q8A225|Q8A225_BACTN SusC homolog OS=Bacteroides thetaiotaomicron (strain ATCC 29148 / DSM 2079 / JCM 5827 / CCUG 10774 / NCTC 10582 / VPI-5482 / E50) OX=226186 GN=BT_3483 PE=4 SV=1
0.601208	0.604125	-0.374645	-0.289399	Q89ZA7	Q89ZA7	BT_4470	tr|Q89ZA7|Q89ZA7_BACTN SusC homolog OS=Bacteroides thetaiotaomicron (strain ATCC 29148 / DSM 2079 / JCM 5827 / CCUG 10774 / NCTC 10582 / VPI-5482 / E50) OX=226186 GN=BT_4470 PE=3 SV=1
0.263002	0.655459	-0.37411	-0.236113	Q8A6Y7	Q8A6Y7	BT_1738	tr|Q8A6Y7|Q8A6Y7_BACTN Two-component system sensor histidine kinase OS=Bacteroides thetaiotaomicron (strain ATCC 29148 / DSM 2079 / JCM 5827 / CCUG 10774 / NCTC 10582 / VPI-5482 / E50) OX=226186 GN=BT_1738 PE=4 SV=1
0.207331	0.677183	-0.372891	-0.217505	Q8AA65	Q8AA65	BT_0600	tr|Q8AA65|Q8AA65_BACTN Nucleotide sugar epimerase OS=Bacteroides thetaiotaomicron (strain ATCC 29148 / DSM 2079 / JCM 5827 / CCUG 10774 / NCTC 10582 / VPI-5482 / E50) OX=226186 GN=BT_0600 PE=4 SV=1
1.42568	0.565566	-0.372659	-0.326865	Q8A9A2	Q8A9A2	BT_0913	sp|Q8A9A2|RIMO_BACTN Ribosomal protein S12 methylthiotransferase RimO OS=Bacteroides thetaiotaomicron (strain ATCC 29148 / DSM 2079 / JCM 5827 / CCUG 10774 / NCTC 10582 / VPI-5482 / E50) OX=226186 GN=rimO PE=3 SV=1
0.417866	0.622127	-0.372332	-0.266939	Q8A0Y8	Q8A0Y8	BT_3883	tr|Q8A0Y8|Q8A0Y8_BACTN 2-hydroxyhepta-2,4-diene-1,7-dioate isomerase OS=Bacteroides thetaiotaomicron (strain ATCC 29148 / DSM 2079 / JCM 5827 / CCUG 10774 / NCTC 10582 / VPI-5482 / E50) OX=226186 GN=BT_3883 PE=4 SV=1
1.88369	0.558636	-0.367626	-0.332542	Q8A7T2	Q8A7T2	BT_1442	sp|Q8A7T2|BIOAB_BACTN Biotin biosynthesis bifunctional protein BioAB OS=Bacteroides thetaiotaomicron (strain ATCC 29148 / DSM 2079 / JCM 5827 / CCUG 10774 / NCTC 10582 / VPI-5482 / E50) OX=226186 GN=bioB PE=3 SV=2
0.414897	0.626196	-0.366611	-0.26355	Q8A988	Q8A988	BT_0929	sp|Q8A988|SYP_BACTN Proline--tRNA ligase OS=Bacteroides thetaiotaomicron (strain ATCC 29148 / DSM 2079 / JCM 5827 / CCUG 10774 / NCTC 10582 / VPI-5482 / E50) OX=226186 GN=proS PE=3 SV=1
1.69626	0.56505	-0.366055	-0.327812	Q8A383	Q8A383	BT_3072	tr|Q8A383|Q8A383_BACTN Collagenase OS=Bacteroides thetaiotaomicron (strain ATCC 29148 / DSM 2079 / JCM 5827 / CCUG 10774 / NCTC 10582 / VPI-5482 / E50) OX=226186 GN=BT_3072 PE=4 SV=1
0.420296	0.625774	-0.365015	-0.263509	Q8AAN3	Q8AAN3	BT_0431	tr|Q8AAN3|Q8AAN3_BACTN Endolytic murein transglycosylase OS=Bacteroides thetaiotaomicron (strain ATCC 29148 / DSM 2079 / JCM 5827 / CCUG 10774 / NCTC 10582 / VPI-5482 / E50) OX=226186 GN=mltG PE=3 SV=1
0.266042	0.659239	-0.363446	-0.232639	Q8A1R5	Q8A1R5	BT_3594	tr|Q8A1R5|Q8A1R5_BACTN Fibronectin type-III domain-containing protein OS=Bacteroides thetaiotaomicron (strain ATCC 29148 / DSM 2079 / JCM 5827 / CCUG 10774 / NCTC 10582 / VPI-5482 / E50) OX=226186 GN=BT_3594 PE=4 SV=1
0.386883	0.62963	-0.361771	-0.256781	Q8A9Y1	Q8A9Y1	BT_0684	tr|Q8A9Y1|Q8A9Y1_BACTN Putative long-chain-fatty-acid--CoA ligase OS=Bacteroides thetaiotaomicron (strain ATCC 29148 / DSM 2079 / JCM 5827 / CCUG 10774 / NCTC 10582 / VPI-5482 / E50) OX=226186 GN=BT_0684 PE=4 SV=1
1.26991	0.574068	-0.361417	-0.314016	Q8A5K0	Q8A5K0	BT_2239	tr|Q8A5K0|Q8A5K0_BACTN Carboxyl-terminal protease OS=Bacteroides thetaiotaomicron (strain ATCC 29148 / DSM 2079 / JCM 5827 / CCUG 10774 / NCTC 10582 / VPI-5482 / E50) OX=226186 GN=BT_2239 PE=4 SV=1
0.525952	0.613684	-0.360914	-0.274106	Q8A1G6	Q8A1G6	BT_3695	tr|Q8A1G6|Q8A1G6_BACTN Putative DNA repair protein OS=Bacteroides thetaiotaomicron (strain ATCC 29148 / DSM 2079 / JCM 5827 / CCUG 10774 / NCTC 10582 / VPI-5482 / E50) OX=226186 GN=BT_3695 PE=3 SV=1
0.642902	0.608591	-0.360728	-0.284393	Q8A8W3	Q8A8W3	BT_1054	tr|Q8A8W3|Q8A8W3_BACTN DNA helicase OS=Bacteroides thetaiotaomicron (strain ATCC 29148 / DSM 2079 / JCM 5827 / CCUG 10774 / NCTC 10582 / VPI-5482 / E50) OX=226186 GN=BT_1054 PE=4 SV=1
1.13729	0.579114	-0.359606	-0.308518	Q8A475	Q8A475	BT_2728	sp|Q8A475|RS10_BACTN 30S ribosomal protein S10 OS=Bacteroides thetaiotaomicron (strain ATCC 29148 / DSM 2079 / JCM 5827 / CCUG 10774 / NCTC 10582 / VPI-5482 / E50) OX=226186 GN=rpsJ PE=3 SV=1
0.685773	0.607632	-0.358746	-0.286282	Q8AB05	Q8AB05	BT_0307	tr|Q8AB05|Q8AB05_BACTN Pyrophosphate--fructose 6-phosphate 1-phosphotransferase OS=Bacteroides thetaiotaomicron (strain ATCC 29148 / DSM 2079 / JCM 5827 / CCUG 10774 / NCTC 10582 / VPI-5482 / E50) OX=226186 GN=pfp PE=3 SV=1
1.07342	0.581581	-0.357814	-0.304975	Q8A840	Q8A840	BT_1334	tr|Q8A840|Q8A840_BACTN PhoH-like protein OS=Bacteroides thetaiotaomicron (strain ATCC 29148 / DSM 2079 / JCM 5827 / CCUG 10774 / NCTC 10582 / VPI-5482 / E50) OX=226186 GN=BT_1334 PE=4 SV=1
1.0787	0.581504	-0.357044	-0.304605	Q8A6W5	Q8A6W5	BT_1761	tr|Q8A6W5|Q8A6W5_BACTN DUF4960 domain-containing protein OS=Bacteroides thetaiotaomicron (strain ATCC 29148 / DSM 2079 / JCM 5827 / CCUG 10774 / NCTC 10582 / VPI-5482 / E50) OX=226186 GN=BT_1761 PE=4 SV=1
2.89562	0.555413	-0.357033	-0.335953	Q8A499	Q8A499	BT_2704	sp|Q8A499|RS13_BACTN 30S ribosomal protein S13 OS=Bacteroides thetaiotaomicron (strain ATCC 29148 / DSM 2079 / JCM 5827 / CCUG 10774 / NCTC 10582 / VPI-5482 / E50) OX=226186 GN=rpsM PE=3 SV=1
0.213683	0.67701	-0.356437	-0.21404	Q8ABA7	Q8ABA7	BT_0203	sp|Q8ABA7|HIS7_BACTN Histidine biosynthesis bifunctional protein HisB OS=Bacteroides thetaiotaomicron (strain ATCC 29148 / DSM 2079 / JCM 5827 / CCUG 10774 / NCTC 10582 / VPI-5482 / E50) OX=226186 GN=hisB PE=1 SV=1
1.20167	0.579098	-0.355708	-0.307691	Q8A340	Q8A340	BT_3115	tr|Q8A340|Q8A340_BACTN Putative proline dehydrogenase/delta-1-pyrroline-5-carboxylate dehydraogenase OS=Bacteroides thetaiotaomicron (strain ATCC 29148 / DSM 2079 / JCM 5827 / CCUG 10774 / NCTC 10582 / VPI-5482 / E50) OX=226186 GN=BT_3115 PE=3 SV=1
0.941083	0.589384	-0.355378	-0.29799	Q8A737	Q8A737	BT_1688	tr|Q8A737|Q8A737_BACTN Biotin carboxyl carrier protein (BCCP) OS=Bacteroides thetaiotaomicron (strain ATCC 29148 / DSM 2079 / JCM 5827 / CCUG 10774 / NCTC 10582 / VPI-5482 / E50) OX=226186 GN=BT_1688 PE=4 SV=1
0.957532	0.588999	-0.354041	-0.297749	Q8AAP9	Q8AAP9	BT_0415	sp|Q8AAP9|CYSN_BACTN Sulfate adenylyltransferase subunit 1 OS=Bacteroides thetaiotaomicron (strain ATCC 29148 / DSM 2079 / JCM 5827 / CCUG 10774 / NCTC 10582 / VPI-5482 / E50) OX=226186 GN=cysN PE=3 SV=1
0.69257	0.61048	-0.349905	-0.281075	Q8A488	Q8A488	BT_2715	sp|Q8A488|RL5_BACTN 50S ribosomal protein L5 OS=Bacteroides thetaiotaomicron (strain ATCC 29148 / DSM 2079 / JCM 5827 / CCUG 10774 / NCTC 10582 / VPI-5482 / E50) OX=226186 GN=rplE PE=3 SV=1
0.849772	0.603566	-0.348965	-0.289339	Q89ZR8	Q89ZR8	BT_4308	sp|Q89ZR8|PANC_BACTN Pantothenate synthetase OS=Bacteroides thetaiotaomicron (strain ATCC 29148 / DSM 2079 / JCM 5827 / CCUG 10774 / NCTC 10582 / VPI-5482 / E50) OX=226186 GN=panC PE=3 SV=1
0.25537	0.668611	-0.346773	-0.222935	Q8A461	Q8A461	BT_2742	tr|Q8A461|Q8A461_BACTN Tyrosine recombinase XerC OS=Bacteroides thetaiotaomicron (strain ATCC 29148 / DSM 2079 / JCM 5827 / CCUG 10774 / NCTC 10582 / VPI-5482 / E50) OX=226186 GN=xerC PE=3 SV=1
0.104385	0.739365	-0.345242	-0.155659	Q8A7L2	Q8A7L2	BT_1512	tr|Q8A7L2|Q8A7L2_BACTN Cell surface protein OS=Bacteroides thetaiotaomicron (strain ATCC 29148 / DSM 2079 / JCM 5827 / CCUG 10774 / NCTC 10582 / VPI-5482 / E50) OX=226186 GN=BT_1512 PE=4 SV=1
0.601531	0.615495	-0.345236	-0.271557	Q8A791	Q8A791	BT_1634	tr|Q8A791|Q8A791_BACTN Putative aminoglycoside phosphotransferase OS=Bacteroides thetaiotaomicron (strain ATCC 29148 / DSM 2079 / JCM 5827 / CCUG 10774 / NCTC 10582 / VPI-5482 / E50) OX=226186 GN=BT_1634 PE=4 SV=1
0.13781	0.708272	-0.341905	-0.176383	Q8AB27	Q8AB27	BT_0285	tr|Q8AB27|Q8AB27_BACTN Putative tolQ-type transport protein OS=Bacteroides thetaiotaomicron (strain ATCC 29148 / DSM 2079 / JCM 5827 / CCUG 10774 / NCTC 10582 / VPI-5482 / E50) OX=226186 GN=BT_0285 PE=3 SV=1
0.0864882	0.755887	-0.341593	-0.140443	Q8AAV7	Q8AAV7	BT_0355	tr|Q8AAV7|Q8AAV7_BACTN Na+/glucose cotransporter OS=Bacteroides thetaiotaomicron (strain ATCC 29148 / DSM 2079 / JCM 5827 / CCUG 10774 / NCTC 10582 / VPI-5482 / E50) OX=226186 GN=BT_0355 PE=3 SV=1
3.06418	0.570557	-0.341006	-0.323033	Q8A6W3	Q8A6W3	BT_1763	tr|Q8A6W3|Q8A6W3_BACTN SusC homolog OS=Bacteroides thetaiotaomicron (strain ATCC 29148 / DSM 2079 / JCM 5827 / CCUG 10774 / NCTC 10582 / VPI-5482 / E50) OX=226186 GN=BT_1763 PE=1 SV=1
0.151389	0.700825	-0.335341	-0.181613	Q8A7P1	Q8A7P1	BT_1483	tr|Q8A7P1|Q8A7P1_BACTN Two-component system sensor histidine kinase OS=Bacteroides thetaiotaomicron (strain ATCC 29148 / DSM 2079 / JCM 5827 / CCUG 10774 / NCTC 10582 / VPI-5482 / E50) OX=226186 GN=BT_1483 PE=4 SV=1
0.109077	0.736203	-0.335264	-0.156937	Q8A783	Q8A783	BT_1642	tr|Q8A783|Q8A783_BACTN AAA-ATPase_like domain-containing protein OS=Bacteroides thetaiotaomicron (strain ATCC 29148 / DSM 2079 / JCM 5827 / CCUG 10774 / NCTC 10582 / VPI-5482 / E50) OX=226186 GN=BT_1642 PE=4 SV=1
0.12303	0.724705	-0.333668	-0.16567	Q8A6I5	Q8A6I5	BT_1899	tr|Q8A6I5|Q8A6I5_BACTN TIGR02757 family protein OS=Bacteroides thetaiotaomicron (strain ATCC 29148 / DSM 2079 / JCM 5827 / CCUG 10774 / NCTC 10582 / VPI-5482 / E50) OX=226186 GN=BT_1899 PE=4 SV=1
1.01809	0.610992	-0.329672	-0.282478	Q8ABE1	Q8ABE1	BT_0169	tr|Q8ABE1|Q8ABE1_BACTN Putative endonuclease/exonuclease/phosphatase OS=Bacteroides thetaiotaomicron (strain ATCC 29148 / DSM 2079 / JCM 5827 / CCUG 10774 / NCTC 10582 / VPI-5482 / E50) OX=226186 GN=BT_0169 PE=4 SV=1
0.212818	0.68291	-0.329476	-0.203742	Q89Z51	Q89Z51	BT_4526	tr|Q89Z51|Q89Z51_BACTN Metallophosphoesterase OS=Bacteroides thetaiotaomicron (strain ATCC 29148 / DSM 2079 / JCM 5827 / CCUG 10774 / NCTC 10582 / VPI-5482 / E50) OX=226186 GN=BT_4526 PE=4 SV=1
1.9366	0.586801	-0.32803	-0.300532	Q89ZS2	Q89ZS2	BT_4304	tr|Q89ZS2|Q89ZS2_BACTN Glycoside transferase family 4 OS=Bacteroides thetaiotaomicron (strain ATCC 29148 / DSM 2079 / JCM 5827 / CCUG 10774 / NCTC 10582 / VPI-5482 / E50) OX=226186 GN=BT_4304 PE=4 SV=1
1.01682	0.609504	-0.326725	-0.280269	Q8A251	Q8A251	BT_3455	sp|Q8A251|RSMH_BACTN Ribosomal RNA small subunit methyltransferase H OS=Bacteroides thetaiotaomicron (strain ATCC 29148 / DSM 2079 / JCM 5827 / CCUG 10774 / NCTC 10582 / VPI-5482 / E50) OX=226186 GN=rsmH PE=3 SV=1
0.491626	0.636061	-0.32556	-0.250054	Q8A0S1	Q8A0S1	BT_3950	tr|Q8A0S1|Q8A0S1_BACTN Phosphoglucomutase/phosphomannomutase OS=Bacteroides thetaiotaomicron (strain ATCC 29148 / DSM 2079 / JCM 5827 / CCUG 10774 / NCTC 10582 / VPI-5482 / E50) OX=226186 GN=BT_3950 PE=3 SV=1
0.706358	0.623292	-0.325373	-0.265819	Q89YL8	Q89YL8	BT_4713	tr|Q89YL8|Q89YL8_BACTN Glycoside hydrolase family 29 OS=Bacteroides thetaiotaomicron (strain ATCC 29148 / DSM 2079 / JCM 5827 / CCUG 10774 / NCTC 10582 / VPI-5482 / E50) OX=226186 GN=BT_4713 PE=4 SV=1
1.77186	0.592829	-0.324203	-0.295007	Q8A6W6	Q8A6W6	BT_1760	tr|Q8A6W6|Q8A6W6_BACTN Glycoside hydrolase family 32 OS=Bacteroides thetaiotaomicron (strain ATCC 29148 / DSM 2079 / JCM 5827 / CCUG 10774 / NCTC 10582 / VPI-5482 / E50) OX=226186 GN=BT_1760 PE=1 SV=1
0.629902	0.628631	-0.32244	-0.259199	Q8A5W7	Q8A5W7	BT_2119	tr|Q8A5W7|Q8A5W7_BACTN Transmembrane protein, possibly involved in transport OS=Bacteroides thetaiotaomicron (strain ATCC 29148 / DSM 2079 / JCM 5827 / CCUG 10774 / NCTC 10582 / VPI-5482 / E50) OX=226186 GN=BT_2119 PE=3 SV=1
0.489884	0.641226	-0.320708	-0.247017	Q8A9P4	Q8A9P4	BT_0771	tr|Q8A9P4|Q8A9P4_BACTN 1,4-alpha-glucan branching enzyme OS=Bacteroides thetaiotaomicron (strain ATCC 29148 / DSM 2079 / JCM 5827 / CCUG 10774 / NCTC 10582 / VPI-5482 / E50) OX=226186 GN=BT_0771 PE=3 SV=1
0.402611	0.653993	-0.320302	-0.237216	Q8A6M4	Q8A6M4	BT_1853	tr|Q8A6M4|Q8A6M4_BACTN Putative sulfatase OS=Bacteroides thetaiotaomicron (strain ATCC 29148 / DSM 2079 / JCM 5827 / CCUG 10774 / NCTC 10582 / VPI-5482 / E50) OX=226186 GN=BT_1853 PE=4 SV=1
1.59364	0.603472	-0.320238	-0.288914	Q8A646	Q8A646	BT_2040	tr|Q8A646|Q8A646_BACTN Putative outer membrane efflux protein OS=Bacteroides thetaiotaomicron (strain ATCC 29148 / DSM 2079 / JCM 5827 / CCUG 10774 / NCTC 10582 / VPI-5482 / E50) OX=226186 GN=BT_2040 PE=3 SV=1
1.71873	0.600284	-0.320206	-0.290901	Q8A5N4	Q8A5N4	BT_2204	tr|Q8A5N4|Q8A5N4_BACTN Putative transmembrane protein OS=Bacteroides thetaiotaomicron (strain ATCC 29148 / DSM 2079 / JCM 5827 / CCUG 10774 / NCTC 10582 / VPI-5482 / E50) OX=226186 GN=BT_2204 PE=4 SV=1
0.178094	0.696691	-0.317808	-0.187488	Q8ABF8	Q8ABF8	BT_0152	tr|Q8ABF8|Q8ABF8_BACTN Acetyl esterase (Acetylxylosidase) OS=Bacteroides thetaiotaomicron (strain ATCC 29148 / DSM 2079 / JCM 5827 / CCUG 10774 / NCTC 10582 / VPI-5482 / E50) OX=226186 GN=BT_0152 PE=4 SV=1
2.31347	0.593038	-0.316682	-0.29516	Q89YH8	Q89YH8	BT_4754	tr|Q89YH8|Q89YH8_BACTN Cytosine-specific methyltransferase OS=Bacteroides thetaiotaomicron (strain ATCC 29148 / DSM 2079 / JCM 5827 / CCUG 10774 / NCTC 10582 / VPI-5482 / E50) OX=226186 GN=BT_4754 PE=3 SV=1
0.199312	0.69401	-0.316636	-0.194525	Q8A5Y2	Q8A5Y2	BT_2104	tr|Q8A5Y2|Q8A5Y2_BACTN ROK family member transcriptional repressor OS=Bacteroides thetaiotaomicron (strain ATCC 29148 / DSM 2079 / JCM 5827 / CCUG 10774 / NCTC 10582 / VPI-5482 / E50) OX=226186 GN=BT_2104 PE=4 SV=1
1.06238	0.616257	-0.313541	-0.271892	Q8A9P8	Q8A9P8	BT_0767	tr|Q8A9P8|Q8A9P8_BACTN Putative para-aminobenzoate synthase component I OS=Bacteroides thetaiotaomicron (strain ATCC 29148 / DSM 2079 / JCM 5827 / CCUG 10774 / NCTC 10582 / VPI-5482 / E50) OX=226186 GN=BT_0767 PE=4 SV=1
0.718319	0.629156	-0.311904	-0.257388	Q8A877	Q8A877	BT_1297	tr|Q8A877|Q8A877_BACTN V-type ATP synthase subunit D OS=Bacteroides thetaiotaomicron (strain ATCC 29148 / DSM 2079 / JCM 5827 / CCUG 10774 / NCTC 10582 / VPI-5482 / E50) OX=226186 GN=BT_1297 PE=3 SV=1
0.0857082	0.763318	-0.310891	-0.134324	Q8A9K8	Q8A9K8	BT_0807	tr|Q8A9K8|Q8A9K8_BACTN DnaK suppressor protein, putative OS=Bacteroides thetaiotaomicron (strain ATCC 29148 / DSM 2079 / JCM 5827 / CCUG 10774 / NCTC 10582 / VPI-5482 / E50) OX=226186 GN=BT_0807 PE=4 SV=1
0.100472	0.751423	-0.309402	-0.14524	Q8A1D6	Q8A1D6	BT_3730	tr|Q8A1D6|Q8A1D6_BACTN Regulatory protein RecX OS=Bacteroides thetaiotaomicron (strain ATCC 29148 / DSM 2079 / JCM 5827 / CCUG 10774 / NCTC 10582 / VPI-5482 / E50) OX=226186 GN=recX PE=3 SV=1
0.3027	0.678325	-0.3079	-0.215752	Q8AAP1	Q8AAP1	BT_0423	sp|Q8AAP1|IF3_BACTN Translation initiation factor IF-3 OS=Bacteroides thetaiotaomicron (strain ATCC 29148 / DSM 2079 / JCM 5827 / CCUG 10774 / NCTC 10582 / VPI-5482 / E50) OX=226186 GN=infC PE=3 SV=1
0.986821	0.623687	-0.307744	-0.265256	Q8A1C2	Q8A1C2	BT_3744	tr|Q8A1C2|Q8A1C2_BACTN OMP_b-brl_2 domain-containing protein OS=Bacteroides thetaiotaomicron (strain ATCC 29148 / DSM 2079 / JCM 5827 / CCUG 10774 / NCTC 10582 / VPI-5482 / E50) OX=226186 GN=BT_3744 PE=4 SV=1
1.85267	0.610114	-0.306935	-0.281698	Q89ZN2	Q89ZN2	BT_4345	tr|Q89ZN2|Q89ZN2_BACTN 30S ribosomal protein S1 OS=Bacteroides thetaiotaomicron (strain ATCC 29148 / DSM 2079 / JCM 5827 / CCUG 10774 / NCTC 10582 / VPI-5482 / E50) OX=226186 GN=BT_4345 PE=4 SV=1
0.66186	0.636327	-0.305767	-0.250189	Q8A7W6	Q8A7W6	BT_1408	tr|Q8A7W6|Q8A7W6_BACTN Tricorn protease homolog OS=Bacteroides thetaiotaomicron (strain ATCC 29148 / DSM 2079 / JCM 5827 / CCUG 10774 / NCTC 10582 / VPI-5482 / E50) OX=226186 GN=BT_1408 PE=3 SV=1
0.514926	0.649508	-0.305758	-0.240186	Q8A0Q8	Q8A0Q8	BT_3963	tr|Q8A0Q8|Q8A0Q8_BACTN Glycoside hydrolase family 92 OS=Bacteroides thetaiotaomicron (strain ATCC 29148 / DSM 2079 / JCM 5827 / CCUG 10774 / NCTC 10582 / VPI-5482 / E50) OX=226186 GN=BT_3963 PE=4 SV=1
0.145152	0.717293	-0.305597	-0.169702	Q8AAD6	Q8AAD6	BT_0529	sp|Q8AAD6|TRPC_BACTN Indole-3-glycerol phosphate synthase OS=Bacteroides thetaiotaomicron (strain ATCC 29148 / DSM 2079 / JCM 5827 / CCUG 10774 / NCTC 10582 / VPI-5482 / E50) OX=226186 GN=trpC PE=3 SV=1
1.48332	0.613603	-0.304618	-0.274338	Q8A8M2	Q8A8M2	BT_1145	sp|Q8A8M2|RSMG_BACTN Ribosomal RNA small subunit methyltransferase G OS=Bacteroides thetaiotaomicron (strain ATCC 29148 / DSM 2079 / JCM 5827 / CCUG 10774 / NCTC 10582 / VPI-5482 / E50) OX=226186 GN=rsmG PE=3 SV=1
0.356294	0.668222	-0.304587	-0.22255	Q8AAU1	Q8AAU1	BT_0373	tr|Q8AAU1|Q8AAU1_BACTN Mannose-6-phosphate isomerase OS=Bacteroides thetaiotaomicron (strain ATCC 29148 / DSM 2079 / JCM 5827 / CCUG 10774 / NCTC 10582 / VPI-5482 / E50) OX=226186 GN=BT_0373 PE=4 SV=1
0.737962	0.631069	-0.30437	-0.253192	Q8A0X4	Q8A0X4	BT_3897	tr|Q8A0X4|Q8A0X4_BACTN Putative thiol:disulfide interchange protein DsbE OS=Bacteroides thetaiotaomicron (strain ATCC 29148 / DSM 2079 / JCM 5827 / CCUG 10774 / NCTC 10582 / VPI-5482 / E50) OX=226186 GN=BT_3897 PE=4 SV=1
0.331438	0.674983	-0.304209	-0.218688	Q8A342	Q8A342	BT_3113	tr|Q8A342|Q8A342_BACTN Putative transmembrane efflux protein OS=Bacteroides thetaiotaomicron (strain ATCC 29148 / DSM 2079 / JCM 5827 / CCUG 10774 / NCTC 10582 / VPI-5482 / E50) OX=226186 GN=BT_3113 PE=4 SV=1
0.91108	0.629281	-0.303547	-0.25965	Q8A876	Q8A876	BT_1298	tr|Q8A876|Q8A876_BACTN V-type ATP synthase subunit B OS=Bacteroides thetaiotaomicron (strain ATCC 29148 / DSM 2079 / JCM 5827 / CCUG 10774 / NCTC 10582 / VPI-5482 / E50) OX=226186 GN=BT_1298 PE=3 SV=1
0.577855	0.64651	-0.302031	-0.242532	Q8A5I7	Q8A5I7	BT_2252	tr|Q8A5I7|Q8A5I7_BACTN Multidrug efflux membrane fusion protein OS=Bacteroides thetaiotaomicron (strain ATCC 29148 / DSM 2079 / JCM 5827 / CCUG 10774 / NCTC 10582 / VPI-5482 / E50) OX=226186 GN=BT_2252 PE=4 SV=1
1.31538	0.619108	-0.301945	-0.26907	Q89Z76	Q89Z76	BT_4501	tr|Q89Z76|Q89Z76_BACTN Ribosomal large subunit pseudouridine synthase A OS=Bacteroides thetaiotaomicron (strain ATCC 29148 / DSM 2079 / JCM 5827 / CCUG 10774 / NCTC 10582 / VPI-5482 / E50) OX=226186 GN=BT_4501 PE=4 SV=1
0.280829	0.67684	-0.301542	-0.208593	Q8A8U6	Q8A8U6	BT_1071	tr|Q8A8U6|Q8A8U6_BACTN N-acetyltransferase domain-containing protein OS=Bacteroides thetaiotaomicron (strain ATCC 29148 / DSM 2079 / JCM 5827 / CCUG 10774 / NCTC 10582 / VPI-5482 / E50) OX=226186 GN=BT_1071 PE=4 SV=1
0.234847	0.690558	-0.301021	-0.198302	Q8A1E9	Q8A1E9	BT_3717	sp|Q8A1E9|SOTC_BACTN N-succinylornithine carbamoyltransferase OS=Bacteroides thetaiotaomicron (strain ATCC 29148 / DSM 2079 / JCM 5827 / CCUG 10774 / NCTC 10582 / VPI-5482 / E50) OX=226186 GN=argF PE=3 SV=1
0.213301	0.694188	-0.300476	-0.192403	Q8A2Z9	Q8A2Z9	BT_3156	tr|Q8A2Z9|Q8A2Z9_BACTN SusC homolog OS=Bacteroides thetaiotaomicron (strain ATCC 29148 / DSM 2079 / JCM 5827 / CCUG 10774 / NCTC 10582 / VPI-5482 / E50) OX=226186 GN=BT_3156 PE=3 SV=1
0.375905	0.667911	-0.298967	-0.222106	Q8A0X7	Q8A0X7	BT_3894	sp|Q8A0X7|TRMB_BACTN tRNA (guanine-N(7)-)-methyltransferase OS=Bacteroides thetaiotaomicron (strain ATCC 29148 / DSM 2079 / JCM 5827 / CCUG 10774 / NCTC 10582 / VPI-5482 / E50) OX=226186 GN=trmB PE=3 SV=2
0.726681	0.638704	-0.298517	-0.248601	Q8A6V7	Q8A6V7	BT_1769	tr|Q8A6V7|Q8A6V7_BACTN Putative alpha-1,2-mannosidase OS=Bacteroides thetaiotaomicron (strain ATCC 29148 / DSM 2079 / JCM 5827 / CCUG 10774 / NCTC 10582 / VPI-5482 / E50) OX=226186 GN=BT_1769 PE=4 SV=1
0.38343	0.668607	-0.29835	-0.222698	Q8A614	Q8A614	BT_2072	tr|Q8A614|Q8A614_BACTN Aconitate hydratase A OS=Bacteroides thetaiotaomicron (strain ATCC 29148 / DSM 2079 / JCM 5827 / CCUG 10774 / NCTC 10582 / VPI-5482 / E50) OX=226186 GN=BT_2072 PE=4 SV=1
0.235547	0.693743	-0.296249	-0.196389	Q8A0L0	Q8A0L0	BT_4011	tr|Q8A0L0|Q8A0L0_BACTN site-specific DNA-methyltransferase (adenine-specific) OS=Bacteroides thetaiotaomicron (strain ATCC 29148 / DSM 2079 / JCM 5827 / CCUG 10774 / NCTC 10582 / VPI-5482 / E50) OX=226186 GN=BT_4011 PE=3 SV=1
0.243498	0.690852	-0.295581	-0.197962	Q8A6N8	Q8A6N8	BT_1839	tr|Q8A6N8|Q8A6N8_BACTN Peptidase_S9 domain-containing protein OS=Bacteroides thetaiotaomicron (strain ATCC 29148 / DSM 2079 / JCM 5827 / CCUG 10774 / NCTC 10582 / VPI-5482 / E50) OX=226186 GN=BT_1839 PE=4 SV=1
2.55649	0.611625	-0.295161	-0.278315	Q8A1V8	Q8A1V8	BT_3550	tr|Q8A1V8|Q8A1V8_BACTN Putative long-chain-fatty-acid--CoA ligase OS=Bacteroides thetaiotaomicron (strain ATCC 29148 / DSM 2079 / JCM 5827 / CCUG 10774 / NCTC 10582 / VPI-5482 / E50) OX=226186 GN=BT_3550 PE=4 SV=1
1.15844	0.628732	-0.294963	-0.260189	Q8A841	Q8A841	BT_1333	tr|Q8A841|Q8A841_BACTN Putative dihydropyrimidine dehydrogenase [NADP+] OS=Bacteroides thetaiotaomicron (strain ATCC 29148 / DSM 2079 / JCM 5827 / CCUG 10774 / NCTC 10582 / VPI-5482 / E50) OX=226186 GN=BT_1333 PE=4 SV=1
0.380265	0.673893	-0.292837	-0.219233	Q8A3W7	Q8A3W7	BT_2837	tr|Q8A3W7|Q8A3W7_BACTN 2-oxoglutarate synthase subunit korB OS=Bacteroides thetaiotaomicron (strain ATCC 29148 / DSM 2079 / JCM 5827 / CCUG 10774 / NCTC 10582 / VPI-5482 / E50) OX=226186 GN=BT_2837 PE=4 SV=1
0.32692	0.676291	-0.292508	-0.211905	Q8A4I1	Q8A4I1	BT_2618	tr|Q8A4I1|Q8A4I1_BACTN Two-component system response regulator OS=Bacteroides thetaiotaomicron (strain ATCC 29148 / DSM 2079 / JCM 5827 / CCUG 10774 / NCTC 10582 / VPI-5482 / E50) OX=226186 GN=BT_2618 PE=4 SV=1
0.125837	0.738085	-0.292135	-0.156225	Q8A0Y9	Q8A0Y9	BT_3882	sp|Q8A0Y9|REX_BACTN Redox-sensing transcriptional repressor Rex OS=Bacteroides thetaiotaomicron (strain ATCC 29148 / DSM 2079 / JCM 5827 / CCUG 10774 / NCTC 10582 / VPI-5482 / E50) OX=226186 GN=rex PE=3 SV=1
0.355661	0.677847	-0.292115	-0.215734	Q8A105	Q8A105	BT_3866	tr|Q8A105|Q8A105_BACTN carbamoyl-phosphate synthase (glutamine-hydrolyzing) OS=Bacteroides thetaiotaomicron (strain ATCC 29148 / DSM 2079 / JCM 5827 / CCUG 10774 / NCTC 10582 / VPI-5482 / E50) OX=226186 GN=BT_3866 PE=3 SV=1
1.25045	0.629201	-0.29017	-0.258416	Q8A5Z3	Q8A5Z3	BT_2093	tr|Q8A5Z3|Q8A5Z3_BACTN Putative cytidylate kinase OS=Bacteroides thetaiotaomicron (strain ATCC 29148 / DSM 2079 / JCM 5827 / CCUG 10774 / NCTC 10582 / VPI-5482 / E50) OX=226186 GN=BT_2093 PE=4 SV=1
0.474528	0.664793	-0.289957	-0.227083	Q8A090	Q8A090	BT_4131	tr|Q8A090|Q8A090_BACTN Putative haloacid dehalogenase-like hydrolase OS=Bacteroides thetaiotaomicron (strain ATCC 29148 / DSM 2079 / JCM 5827 / CCUG 10774 / NCTC 10582 / VPI-5482 / E50) OX=226186 GN=BT_4131 PE=1 SV=1
0.161037	0.716616	-0.289587	-0.171147	Q8A307	Q8A307	BT_3148	tr|Q8A307|Q8A307_BACTN DUF6562 domain-containing protein OS=Bacteroides thetaiotaomicron (strain ATCC 29148 / DSM 2079 / JCM 5827 / CCUG 10774 / NCTC 10582 / VPI-5482 / E50) OX=226186 GN=BT_3148 PE=4 SV=1
0.878298	0.640027	-0.288879	-0.247766	Q8A6R5	Q8A6R5	BT_1811	tr|Q8A6R5|Q8A6R5_BACTN MerR HTH family regulatory protein OS=Bacteroides thetaiotaomicron (strain ATCC 29148 / DSM 2079 / JCM 5827 / CCUG 10774 / NCTC 10582 / VPI-5482 / E50) OX=226186 GN=BT_1811 PE=4 SV=1
0.368944	0.677958	-0.287868	-0.21508	Q8A6X9	Q8A6X9	BT_1746	tr|Q8A6X9|Q8A6X9_BACTN AAA_14 domain-containing protein OS=Bacteroides thetaiotaomicron (strain ATCC 29148 / DSM 2079 / JCM 5827 / CCUG 10774 / NCTC 10582 / VPI-5482 / E50) OX=226186 GN=BT_1746 PE=4 SV=1
1.10849	0.632379	-0.287824	-0.25347	Q8A739	Q8A739	BT_1686	tr|Q8A739|Q8A739_BACTN Propionyl-CoA carboxylase beta chain OS=Bacteroides thetaiotaomicron (strain ATCC 29148 / DSM 2079 / JCM 5827 / CCUG 10774 / NCTC 10582 / VPI-5482 / E50) OX=226186 GN=BT_1686 PE=4 SV=1
0.537718	0.661335	-0.287097	-0.230159	Q8A3H8	Q8A3H8	BT_2976	tr|Q8A3H8|Q8A3H8_BACTN Peptidyl-prolyl cis-trans isomerase OS=Bacteroides thetaiotaomicron (strain ATCC 29148 / DSM 2079 / JCM 5827 / CCUG 10774 / NCTC 10582 / VPI-5482 / E50) OX=226186 GN=BT_2976 PE=3 SV=1
2.0439	0.621738	-0.287021	-0.266831	Q8A3A0	Q8A3A0	BT_3054	tr|Q8A3A0|Q8A3A0_BACTN Succinate dehydrogenase flavoprotein subunit OS=Bacteroides thetaiotaomicron (strain ATCC 29148 / DSM 2079 / JCM 5827 / CCUG 10774 / NCTC 10582 / VPI-5482 / E50) OX=226186 GN=BT_3054 PE=4 SV=1
0.839682	0.642859	-0.28631	-0.244547	Q89ZX8	Q89ZX8	BT_4243	sp|Q89ZX8|G1091_BACTN Glycosyl hydrolase family 109 protein 1 OS=Bacteroides thetaiotaomicron (strain ATCC 29148 / DSM 2079 / JCM 5827 / CCUG 10774 / NCTC 10582 / VPI-5482 / E50) OX=226186 GN=BT_4243 PE=3 SV=1
1.50237	0.628446	-0.286057	-0.259482	Q89YP0	Q89YP0	BT_4691	sp|Q89YP0|RLMF_BACTN Ribosomal RNA large subunit methyltransferase F OS=Bacteroides thetaiotaomicron (strain ATCC 29148 / DSM 2079 / JCM 5827 / CCUG 10774 / NCTC 10582 / VPI-5482 / E50) OX=226186 GN=rlmF PE=3 SV=1
1.06604	0.635545	-0.285882	-0.250937	Q8A5S6	Q8A5S6	BT_2162	sp|Q8A5S6|RS18_BACTN 30S ribosomal protein S18 OS=Bacteroides thetaiotaomicron (strain ATCC 29148 / DSM 2079 / JCM 5827 / CCUG 10774 / NCTC 10582 / VPI-5482 / E50) OX=226186 GN=rpsR PE=3 SV=1
0.390709	0.678489	-0.28481	-0.215884	Q8A6W9	Q8A6W9	BT_1757	tr|Q8A6W9|Q8A6W9_BACTN Fructokinase OS=Bacteroides thetaiotaomicron (strain ATCC 29148 / DSM 2079 / JCM 5827 / CCUG 10774 / NCTC 10582 / VPI-5482 / E50) OX=226186 GN=BT_1757 PE=1 SV=1
0.566924	0.661831	-0.284146	-0.230182	Q8A0B0	Q8A0B0	BT_4111	tr|Q8A0B0|Q8A0B0_BACTN Two-component system sensor histidine kinase/response regulator, hybrid (One-component system) OS=Bacteroides thetaiotaomicron (strain ATCC 29148 / DSM 2079 / JCM 5827 / CCUG 10774 / NCTC 10582 / VPI-5482 / E50) OX=226186 GN=BT_4111
1.31934	0.633205	-0.284019	-0.254813	Q8ABX6	Q8ABX6		tr|Q8ABX6|Q8ABX6_BACTN Lipoprotein OS=Bacteroides thetaiotaomicron (strain ATCC 29148 / DSM 2079 / JCM 5827 / CCUG 10774 / NCTC 10582 / VPI-5482 / E50) OX=226186 GN=BT_p548222 PE=4 SV=1
0.368878	0.674949	-0.283868	-0.212831	Q8A873	Q8A873	BT_1301	tr|Q8A873|Q8A873_BACTN ATP synthase subunit E OS=Bacteroides thetaiotaomicron (strain ATCC 29148 / DSM 2079 / JCM 5827 / CCUG 10774 / NCTC 10582 / VPI-5482 / E50) OX=226186 GN=BT_1301 PE=4 SV=1
0.145123	0.728621	-0.283103	-0.162518	Q8A0S7	Q8A0S7	BT_3944	tr|Q8A0S7|Q8A0S7_BACTN Putative chloride channel protein OS=Bacteroides thetaiotaomicron (strain ATCC 29148 / DSM 2079 / JCM 5827 / CCUG 10774 / NCTC 10582 / VPI-5482 / E50) OX=226186 GN=BT_3944 PE=4 SV=1
0.396559	0.678164	-0.282467	-0.215168	Q8A2Q1	Q8A2Q1	BT_3254	tr|Q8A2Q1|Q8A2Q1_BACTN Dipeptidyl peptidase IV OS=Bacteroides thetaiotaomicron (strain ATCC 29148 / DSM 2079 / JCM 5827 / CCUG 10774 / NCTC 10582 / VPI-5482 / E50) OX=226186 GN=BT_3254 PE=4 SV=1
0.0933782	0.762432	-0.282392	-0.134263	Q8A1F3	Q8A1F3	BT_3713	sp|Q8A1F3|DDL_BACTN D-alanine--D-alanine ligase OS=Bacteroides thetaiotaomicron (strain ATCC 29148 / DSM 2079 / JCM 5827 / CCUG 10774 / NCTC 10582 / VPI-5482 / E50) OX=226186 GN=ddl PE=3 SV=1
0.738824	0.653442	-0.281446	-0.237162	Q8A3D6	Q8A3D6	BT_3018	tr|Q8A3D6|Q8A3D6_BACTN Putative mechano-sensitive ion channel OS=Bacteroides thetaiotaomicron (strain ATCC 29148 / DSM 2079 / JCM 5827 / CCUG 10774 / NCTC 10582 / VPI-5482 / E50) OX=226186 GN=BT_3018 PE=3 SV=1
0.382035	0.674828	-0.280848	-0.212643	Q8AA55	Q8AA55	BT_0610	tr|Q8AA55|Q8AA55_BACTN Lipopolysaccharide biosynthesis protein, putative glycosyltransferase OS=Bacteroides thetaiotaomicron (strain ATCC 29148 / DSM 2079 / JCM 5827 / CCUG 10774 / NCTC 10582 / VPI-5482 / E50) OX=226186 GN=BT_0610 PE=4 SV=1
0.292067	0.687645	-0.280621	-0.200277	Q8AA67	Q8AA67	BT_0598	tr|Q8AA67|Q8AA67_BACTN Putative nucleoside-diphosphate sugar epimerases/dehydrase OS=Bacteroides thetaiotaomicron (strain ATCC 29148 / DSM 2079 / JCM 5827 / CCUG 10774 / NCTC 10582 / VPI-5482 / E50) OX=226186 GN=BT_0598 PE=3 SV=1
0.111377	0.751248	-0.279897	-0.144964	Q8A5V9	Q8A5V9	BT_2127	tr|Q8A5V9|Q8A5V9_BACTN Putative beta-phosphoglucomutase OS=Bacteroides thetaiotaomicron (strain ATCC 29148 / DSM 2079 / JCM 5827 / CCUG 10774 / NCTC 10582 / VPI-5482 / E50) OX=226186 GN=BT_2127 PE=1 SV=1
0.306456	0.684611	-0.279526	-0.202007	Q8A6X8	Q8A6X8	BT_1747	tr|Q8A6X8|Q8A6X8_BACTN Pyruvate-flavodoxin oxidoreductase OS=Bacteroides thetaiotaomicron (strain ATCC 29148 / DSM 2079 / JCM 5827 / CCUG 10774 / NCTC 10582 / VPI-5482 / E50) OX=226186 GN=BT_1747 PE=3 SV=1
0.672065	0.661153	-0.277344	-0.231319	Q8AA19	Q8AA19	BT_0646	tr|Q8AA19|Q8AA19_BACTN OMP_b-brl_2 domain-containing protein OS=Bacteroides thetaiotaomicron (strain ATCC 29148 / DSM 2079 / JCM 5827 / CCUG 10774 / NCTC 10582 / VPI-5482 / E50) OX=226186 GN=BT_0646 PE=4 SV=1
0.445825	0.6778	-0.276491	-0.216358	Q8A8E8	Q8A8E8	BT_1219	tr|Q8A8E8|Q8A8E8_BACTN Putative peroxidase family protein OS=Bacteroides thetaiotaomicron (strain ATCC 29148 / DSM 2079 / JCM 5827 / CCUG 10774 / NCTC 10582 / VPI-5482 / E50) OX=226186 GN=BT_1219 PE=1 SV=1
0.527509	0.667857	-0.276261	-0.222464	Q8A3A1	Q8A3A1	BT_3053	tr|Q8A3A1|Q8A3A1_BACTN Putative cytochrome B subunit OS=Bacteroides thetaiotaomicron (strain ATCC 29148 / DSM 2079 / JCM 5827 / CCUG 10774 / NCTC 10582 / VPI-5482 / E50) OX=226186 GN=BT_3053 PE=4 SV=1
0.272985	0.694582	-0.275714	-0.194531	Q8A8P9	Q8A8P9	BT_1118	tr|Q8A8P9|Q8A8P9_BACTN SusD homolog OS=Bacteroides thetaiotaomicron (strain ATCC 29148 / DSM 2079 / JCM 5827 / CCUG 10774 / NCTC 10582 / VPI-5482 / E50) OX=226186 GN=BT_1118 PE=3 SV=1
1.07575	0.645063	-0.27564	-0.243237	Q8A463	Q8A463	BT_2740	sp|Q8A463|EFTU_BACTN Elongation factor Tu OS=Bacteroides thetaiotaomicron (strain ATCC 29148 / DSM 2079 / JCM 5827 / CCUG 10774 / NCTC 10582 / VPI-5482 / E50) OX=226186 GN=tuf PE=3 SV=1
0.632031	0.664025	-0.274682	-0.227522	Q8A3W8	Q8A3W8	BT_2836	tr|Q8A3W8|Q8A3W8_BACTN 2-oxoglutarate synthase subunit korA OS=Bacteroides thetaiotaomicron (strain ATCC 29148 / DSM 2079 / JCM 5827 / CCUG 10774 / NCTC 10582 / VPI-5482 / E50) OX=226186 GN=BT_2836 PE=4 SV=1
0.639693	0.664907	-0.272529	-0.226424	Q89Z59	Q89Z59	BT_4518	sp|Q89Z59|T1M_BACTN Type I restriction enzyme BthVORF4518P methylase subunit OS=Bacteroides thetaiotaomicron (strain ATCC 29148 / DSM 2079 / JCM 5827 / CCUG 10774 / NCTC 10582 / VPI-5482 / E50) OX=226186 GN=hsdM PE=1 SV=1
0.696886	0.662867	-0.27246	-0.229014	Q8A473	Q8A473	BT_2730	sp|Q8A473|RS7_BACTN 30S ribosomal protein S7 OS=Bacteroides thetaiotaomicron (strain ATCC 29148 / DSM 2079 / JCM 5827 / CCUG 10774 / NCTC 10582 / VPI-5482 / E50) OX=226186 GN=rpsG PE=3 SV=1
1.33738	0.642583	-0.272457	-0.245765	Q8A5T0;Q89ZC9	Q8A5T0;Q89ZC9		tr|Q8A5T0|Q8A5T0_BACTN Putative dehydrogenase OS=Bacteroides thetaiotaomicron (strain ATCC 29148 / DSM 2079 / JCM 5827 / CCUG 10774 / NCTC 10582 / VPI-5482 / E50) OX=226186 GN=BT_2158 PE=4 SV=1;tr|Q89ZC9|Q89ZC9_BACTN Putative dehydrogenase OS=Bacteroides t
0.485917	0.677272	-0.271304	-0.21634	Q8A043	Q8A043	BT_4178	tr|Q8A043|Q8A043_BACTN Two-component system sensor histidine kinase/response regulator, hybrid (One-component system) OS=Bacteroides thetaiotaomicron (strain ATCC 29148 / DSM 2079 / JCM 5827 / CCUG 10774 / NCTC 10582 / VPI-5482 / E50) OX=226186 GN=BT_4178
0.59598	0.667564	-0.269869	-0.22235	Q8A9D2	Q8A9D2	BT_0883	tr|Q8A9D2|Q8A9D2_BACTN zf-RING_7 domain-containing protein OS=Bacteroides thetaiotaomicron (strain ATCC 29148 / DSM 2079 / JCM 5827 / CCUG 10774 / NCTC 10582 / VPI-5482 / E50) OX=226186 GN=BT_0883 PE=4 SV=1
0.327181	0.687786	-0.269747	-0.199733	Q8A670	Q8A670	BT_2016	tr|Q8A670|Q8A670_BACTN dTDP-glucose 4,6-dehydratase OS=Bacteroides thetaiotaomicron (strain ATCC 29148 / DSM 2079 / JCM 5827 / CCUG 10774 / NCTC 10582 / VPI-5482 / E50) OX=226186 GN=BT_2016 PE=3 SV=1
1.44187	0.643328	-0.269213	-0.244704	Q8A631	Q8A631	BT_2055	tr|Q8A631|Q8A631_BACTN Putative biopolymer transport protein OS=Bacteroides thetaiotaomicron (strain ATCC 29148 / DSM 2079 / JCM 5827 / CCUG 10774 / NCTC 10582 / VPI-5482 / E50) OX=226186 GN=BT_2055 PE=3 SV=1
0.941103	0.657664	-0.268473	-0.234375	Q8A490	Q8A490	BT_2713	sp|Q8A490|RS8_BACTN 30S ribosomal protein S8 OS=Bacteroides thetaiotaomicron (strain ATCC 29148 / DSM 2079 / JCM 5827 / CCUG 10774 / NCTC 10582 / VPI-5482 / E50) OX=226186 GN=rpsH PE=3 SV=1
0.295825	0.69359	-0.268336	-0.194518	Q8A014	Q8A014	BT_4207	sp|Q8A014|LPXD_BACTN UDP-3-O-acylglucosamine N-acyltransferase OS=Bacteroides thetaiotaomicron (strain ATCC 29148 / DSM 2079 / JCM 5827 / CCUG 10774 / NCTC 10582 / VPI-5482 / E50) OX=226186 GN=lpxD PE=3 SV=1
0.625944	0.671515	-0.264535	-0.220224	Q8A5I8	Q8A5I8	BT_2251	tr|Q8A5I8|Q8A5I8_BACTN Putative membrane fusion protein OS=Bacteroides thetaiotaomicron (strain ATCC 29148 / DSM 2079 / JCM 5827 / CCUG 10774 / NCTC 10582 / VPI-5482 / E50) OX=226186 GN=BT_2251 PE=3 SV=1
0.253774	0.698124	-0.262024	-0.184267	Q89ZI9	Q89ZI9	BT_4388	sp|Q89ZI9|OBG_BACTN GTPase Obg OS=Bacteroides thetaiotaomicron (strain ATCC 29148 / DSM 2079 / JCM 5827 / CCUG 10774 / NCTC 10582 / VPI-5482 / E50) OX=226186 GN=obg PE=3 SV=1
0.149942	0.736684	-0.261522	-0.156996	Q8ABZ0	Q8ABZ0		tr|Q8ABZ0|Q8ABZ0_BACTN Mobilization protein C OS=Bacteroides thetaiotaomicron (strain ATCC 29148 / DSM 2079 / JCM 5827 / CCUG 10774 / NCTC 10582 / VPI-5482 / E50) OX=226186 GN=BT_p548208 PE=3 SV=1
0.0861791	0.787339	-0.259939	-0.124165	Q8A7H0	Q8A7H0	BT_1554	tr|Q8A7H0|Q8A7H0_BACTN Alanine dehydrogenase OS=Bacteroides thetaiotaomicron (strain ATCC 29148 / DSM 2079 / JCM 5827 / CCUG 10774 / NCTC 10582 / VPI-5482 / E50) OX=226186 GN=BT_1554 PE=3 SV=1
0.944295	0.66463	-0.25942	-0.227526	Q89ZR2	Q89ZR2	BT_4314	sp|Q89ZR2|RL21_BACTN 50S ribosomal protein L21 OS=Bacteroides thetaiotaomicron (strain ATCC 29148 / DSM 2079 / JCM 5827 / CCUG 10774 / NCTC 10582 / VPI-5482 / E50) OX=226186 GN=rplU PE=3 SV=1
0.668413	0.677103	-0.257504	-0.217199	Q8AA47	Q8AA47	BT_0618	tr|Q8AA47|Q8AA47_BACTN Ion-translocating oxidoreductase complex subunit C OS=Bacteroides thetaiotaomicron (strain ATCC 29148 / DSM 2079 / JCM 5827 / CCUG 10774 / NCTC 10582 / VPI-5482 / E50) OX=226186 GN=rnfC PE=3 SV=1
0.48489	0.678468	-0.257415	-0.207346	Q8A039	Q8A039	BT_4182	tr|Q8A039|Q8A039_BACTN Two-component system sensor histidine kinase/response regulator, hybrid (One-component system) OS=Bacteroides thetaiotaomicron (strain ATCC 29148 / DSM 2079 / JCM 5827 / CCUG 10774 / NCTC 10582 / VPI-5482 / E50) OX=226186 GN=BT_4182
1.14652	0.661593	-0.256963	-0.229946	Q8A1F8	Q8A1F8	BT_3708	tr|Q8A1F8|Q8A1F8_BACTN Alkaline phosphatase III OS=Bacteroides thetaiotaomicron (strain ATCC 29148 / DSM 2079 / JCM 5827 / CCUG 10774 / NCTC 10582 / VPI-5482 / E50) OX=226186 GN=BT_3708 PE=3 SV=1
0.528887	0.677665	-0.256612	-0.209626	Q8A1A6	Q8A1A6	BT_3760	tr|Q8A1A6|Q8A1A6_BACTN argininosuccinate synthase OS=Bacteroides thetaiotaomicron (strain ATCC 29148 / DSM 2079 / JCM 5827 / CCUG 10774 / NCTC 10582 / VPI-5482 / E50) OX=226186 GN=BT_3760 PE=4 SV=1
0.613347	0.676419	-0.256498	-0.214036	Q89ZL4	Q89ZL4	BT_4363	tr|Q89ZL4|Q89ZL4_BACTN Putative alkaline phosphatase OS=Bacteroides thetaiotaomicron (strain ATCC 29148 / DSM 2079 / JCM 5827 / CCUG 10774 / NCTC 10582 / VPI-5482 / E50) OX=226186 GN=BT_4363 PE=4 SV=1
1.02398	0.665203	-0.255145	-0.226059	Q8A0F6	Q8A0F6	BT_4065	sp|Q8A0F6|NUOCD_BACTN NADH-quinone oxidoreductase subunit C/D OS=Bacteroides thetaiotaomicron (strain ATCC 29148 / DSM 2079 / JCM 5827 / CCUG 10774 / NCTC 10582 / VPI-5482 / E50) OX=226186 GN=nuoC PE=3 SV=2
0.507313	0.678398	-0.25499	-0.207228	Q8AA40	Q8AA40	BT_0625	tr|Q8AA40|Q8AA40_BACTN Replicative DNA helicase OS=Bacteroides thetaiotaomicron (strain ATCC 29148 / DSM 2079 / JCM 5827 / CCUG 10774 / NCTC 10582 / VPI-5482 / E50) OX=226186 GN=BT_0625 PE=3 SV=1
0.57616	0.67746	-0.253292	-0.209986	Q8A6W4	Q8A6W4	BT_1762	tr|Q8A6W4|Q8A6W4_BACTN SusD homolog OS=Bacteroides thetaiotaomicron (strain ATCC 29148 / DSM 2079 / JCM 5827 / CCUG 10774 / NCTC 10582 / VPI-5482 / E50) OX=226186 GN=BT_1762 PE=1 SV=1
1.42938	0.661909	-0.250436	-0.228934	Q8A728	Q8A728	BT_1697	tr|Q8A728|Q8A728_BACTN Pyruvate carboxylase subunit B OS=Bacteroides thetaiotaomicron (strain ATCC 29148 / DSM 2079 / JCM 5827 / CCUG 10774 / NCTC 10582 / VPI-5482 / E50) OX=226186 GN=BT_1697 PE=4 SV=1
0.640888	0.6774	-0.24989	-0.210625	Q8A7H6	Q8A7H6	BT_1548	tr|Q8A7H6|Q8A7H6_BACTN Phosphoglucomutase phosphomannomutase OS=Bacteroides thetaiotaomicron (strain ATCC 29148 / DSM 2079 / JCM 5827 / CCUG 10774 / NCTC 10582 / VPI-5482 / E50) OX=226186 GN=BT_1548 PE=3 SV=1
0.448369	0.68818	-0.24972	-0.1998	Q8A7T5	Q8A7T5	BT_1439	tr|Q8A7T5|Q8A7T5_BACTN SusD homolog OS=Bacteroides thetaiotaomicron (strain ATCC 29148 / DSM 2079 / JCM 5827 / CCUG 10774 / NCTC 10582 / VPI-5482 / E50) OX=226186 GN=BT_1439 PE=1 SV=1
0.618879	0.677636	-0.249321	-0.209265	Q89ZK5	Q89ZK5	BT_4372	sp|Q89ZK5|RLMN_BACTN Probable dual-specificity RNA methyltransferase RlmN OS=Bacteroides thetaiotaomicron (strain ATCC 29148 / DSM 2079 / JCM 5827 / CCUG 10774 / NCTC 10582 / VPI-5482 / E50) OX=226186 GN=rlmN PE=3 SV=1
0.493967	0.68538	-0.248806	-0.202303	Q8A9C4	Q8A9C4	BT_0891	tr|Q8A9C4|Q8A9C4_BACTN Dihydroorotate dehydrogenase B (NAD(+)), electron transfer subunit OS=Bacteroides thetaiotaomicron (strain ATCC 29148 / DSM 2079 / JCM 5827 / CCUG 10774 / NCTC 10582 / VPI-5482 / E50) OX=226186 GN=pyrK PE=3 SV=1
0.400155	0.694793	-0.248293	-0.195063	Q8AAQ0	Q8AAQ0	BT_0414	sp|Q8AAQ0|CYSD_BACTN Sulfate adenylyltransferase subunit 2 OS=Bacteroides thetaiotaomicron (strain ATCC 29148 / DSM 2079 / JCM 5827 / CCUG 10774 / NCTC 10582 / VPI-5482 / E50) OX=226186 GN=cysD PE=3 SV=1
0.481523	0.687742	-0.247683	-0.200767	Q8A7X1	Q8A7X1	BT_1403	tr|Q8A7X1|Q8A7X1_BACTN 1-deoxy-D-xylulose-5-phosphate synthase OS=Bacteroides thetaiotaomicron (strain ATCC 29148 / DSM 2079 / JCM 5827 / CCUG 10774 / NCTC 10582 / VPI-5482 / E50) OX=226186 GN=BT_1403 PE=3 SV=1
0.360322	0.695276	-0.246485	-0.190258	Q8AAL4	Q8AAL4	BT_0450	tr|Q8AAL4|Q8AAL4_BACTN DUF5018 domain-containing protein OS=Bacteroides thetaiotaomicron (strain ATCC 29148 / DSM 2079 / JCM 5827 / CCUG 10774 / NCTC 10582 / VPI-5482 / E50) OX=226186 GN=BT_0450 PE=4 SV=1
0.154627	0.745219	-0.244622	-0.152319	Q89Z08	Q89Z08	BT_4569	tr|Q89Z08|Q89Z08_BACTN Putative transmembrane protein OS=Bacteroides thetaiotaomicron (strain ATCC 29148 / DSM 2079 / JCM 5827 / CCUG 10774 / NCTC 10582 / VPI-5482 / E50) OX=226186 GN=BT_4569 PE=4 SV=1
0.63402	0.679501	-0.244339	-0.206385	Q8A2N7	Q8A2N7	BT_3268	sp|Q8A2N7|MNMG_BACTN tRNA uridine 5-carboxymethylaminomethyl modification enzyme MnmG OS=Bacteroides thetaiotaomicron (strain ATCC 29148 / DSM 2079 / JCM 5827 / CCUG 10774 / NCTC 10582 / VPI-5482 / E50) OX=226186 GN=mnmG PE=3 SV=1
0.803092	0.677806	-0.241445	-0.210049	Q8A2E1	Q8A2E1	BT_3364	tr|Q8A2E1|Q8A2E1_BACTN Tyrosine protein kinase, active site OS=Bacteroides thetaiotaomicron (strain ATCC 29148 / DSM 2079 / JCM 5827 / CCUG 10774 / NCTC 10582 / VPI-5482 / E50) OX=226186 GN=BT_3364 PE=4 SV=1
0.385482	0.696194	-0.241182	-0.189399	Q8A5V8	Q8A5V8	BT_2128	tr|Q8A5V8|Q8A5V8_BACTN Fucose kinase OS=Bacteroides thetaiotaomicron (strain ATCC 29148 / DSM 2079 / JCM 5827 / CCUG 10774 / NCTC 10582 / VPI-5482 / E50) OX=226186 GN=BT_2128 PE=4 SV=1
1.02327	0.677603	-0.239979	-0.214059	Q8AA23	Q8AA23	BT_0642	tr|Q8AA23|Q8AA23_BACTN Pseudouridine synthase OS=Bacteroides thetaiotaomicron (strain ATCC 29148 / DSM 2079 / JCM 5827 / CCUG 10774 / NCTC 10582 / VPI-5482 / E50) OX=226186 GN=BT_0642 PE=3 SV=1
0.0998233	0.778281	-0.239806	-0.127471	Q8AAP4	Q8AAP4	BT_0420	sp|Q8AAP4|DEF_BACTN Peptide deformylase OS=Bacteroides thetaiotaomicron (strain ATCC 29148 / DSM 2079 / JCM 5827 / CCUG 10774 / NCTC 10582 / VPI-5482 / E50) OX=226186 GN=def PE=3 SV=1
0.396455	0.694786	-0.239178	-0.189089	Q8A7Q5	Q8A7Q5	BT_1469	tr|Q8A7Q5|Q8A7Q5_BACTN Two-component system response regulator OS=Bacteroides thetaiotaomicron (strain ATCC 29148 / DSM 2079 / JCM 5827 / CCUG 10774 / NCTC 10582 / VPI-5482 / E50) OX=226186 GN=BT_1469 PE=4 SV=1
0.47978	0.694987	-0.238526	-0.194602	Q8A004	Q8A004	BT_4217	sp|Q8A004|PUR7_BACTN Phosphoribosylaminoimidazole-succinocarboxamide synthase OS=Bacteroides thetaiotaomicron (strain ATCC 29148 / DSM 2079 / JCM 5827 / CCUG 10774 / NCTC 10582 / VPI-5482 / E50) OX=226186 GN=purC PE=3 SV=1
1.15347	0.677089	-0.237631	-0.214453	Q8A5Z7	Q8A5Z7	BT_2089	tr|Q8A5Z7|Q8A5Z7_BACTN DNA topoisomerase OS=Bacteroides thetaiotaomicron (strain ATCC 29148 / DSM 2079 / JCM 5827 / CCUG 10774 / NCTC 10582 / VPI-5482 / E50) OX=226186 GN=BT_2089 PE=3 SV=1
0.704124	0.682821	-0.237286	-0.203887	Q8ABD1	Q8ABD1	BT_0179	sp|Q8ABD1|SSRP_BACTN SsrA-binding protein OS=Bacteroides thetaiotaomicron (strain ATCC 29148 / DSM 2079 / JCM 5827 / CCUG 10774 / NCTC 10582 / VPI-5482 / E50) OX=226186 GN=smpB PE=3 SV=1
0.409581	0.695197	-0.236761	-0.188617	Q8A0M6	Q8A0M6	BT_3995	sp|Q8A0M6|SYA_BACTN Alanine--tRNA ligase OS=Bacteroides thetaiotaomicron (strain ATCC 29148 / DSM 2079 / JCM 5827 / CCUG 10774 / NCTC 10582 / VPI-5482 / E50) OX=226186 GN=alaS PE=3 SV=1
1.00321	0.677208	-0.236553	-0.210944	Q8A6S7	Q8A6S7	BT_1799	tr|Q8A6S7|Q8A6S7_BACTN Putative vitamin B12 receptor OS=Bacteroides thetaiotaomicron (strain ATCC 29148 / DSM 2079 / JCM 5827 / CCUG 10774 / NCTC 10582 / VPI-5482 / E50) OX=226186 GN=BT_1799 PE=3 SV=1
0.152042	0.748337	-0.235537	-0.147925	Q8A308	Q8A308	BT_3147	tr|Q8A308|Q8A308_BACTN Fimbrillin family protein OS=Bacteroides thetaiotaomicron (strain ATCC 29148 / DSM 2079 / JCM 5827 / CCUG 10774 / NCTC 10582 / VPI-5482 / E50) OX=226186 GN=BT_3147 PE=4 SV=1
0.482155	0.695029	-0.233891	-0.191646	Q8A3X0	Q8A3X0	BT_2834	tr|Q8A3X0|Q8A3X0_BACTN Peptidyl-dipeptidase OS=Bacteroides thetaiotaomicron (strain ATCC 29148 / DSM 2079 / JCM 5827 / CCUG 10774 / NCTC 10582 / VPI-5482 / E50) OX=226186 GN=BT_2834 PE=3 SV=1
0.750438	0.685666	-0.23365	-0.202641	Q8A3Q5	Q8A3Q5	BT_2899	tr|Q8A3Q5|Q8A3Q5_BACTN Six-hairpin glycosidase-like protein OS=Bacteroides thetaiotaomicron (strain ATCC 29148 / DSM 2079 / JCM 5827 / CCUG 10774 / NCTC 10582 / VPI-5482 / E50) OX=226186 GN=BT_2899 PE=4 SV=1
0.387498	0.699014	-0.233589	-0.184852	Q8A0T9	Q8A0T9	BT_3932	tr|Q8A0T9|Q8A0T9_BACTN DNA primase OS=Bacteroides thetaiotaomicron (strain ATCC 29148 / DSM 2079 / JCM 5827 / CCUG 10774 / NCTC 10582 / VPI-5482 / E50) OX=226186 GN=dnaG PE=3 SV=1
0.52717	0.693665	-0.232213	-0.192968	Q8A6N4	Q8A6N4	BT_1843	sp|Q8A6N4|PURA_BACTN Adenylosuccinate synthetase OS=Bacteroides thetaiotaomicron (strain ATCC 29148 / DSM 2079 / JCM 5827 / CCUG 10774 / NCTC 10582 / VPI-5482 / E50) OX=226186 GN=purA PE=3 SV=1
1.07363	0.677357	-0.232053	-0.208616	Q8A117	Q8A117	BT_3854	tr|Q8A117|Q8A117_BACTN SusC homolog OS=Bacteroides thetaiotaomicron (strain ATCC 29148 / DSM 2079 / JCM 5827 / CCUG 10774 / NCTC 10582 / VPI-5482 / E50) OX=226186 GN=BT_3854 PE=3 SV=1
0.173103	0.744979	-0.231114	-0.152225	Q8A762	Q8A762	BT_1663	tr|Q8A762|Q8A762_BACTN Pullulanase OS=Bacteroides thetaiotaomicron (strain ATCC 29148 / DSM 2079 / JCM 5827 / CCUG 10774 / NCTC 10582 / VPI-5482 / E50) OX=226186 GN=BT_1663 PE=3 SV=1
0.268083	0.716856	-0.230622	-0.170266	Q89ZP0	Q89ZP0	BT_4336	tr|Q89ZP0|Q89ZP0_BACTN Thioredoxin reductase OS=Bacteroides thetaiotaomicron (strain ATCC 29148 / DSM 2079 / JCM 5827 / CCUG 10774 / NCTC 10582 / VPI-5482 / E50) OX=226186 GN=BT_4336 PE=3 SV=1
0.502665	0.695806	-0.229286	-0.189678	Q89YM8	Q89YM8	BT_4703	tr|Q89YM8|Q89YM8_BACTN Chloromuconate cycloisomerase OS=Bacteroides thetaiotaomicron (strain ATCC 29148 / DSM 2079 / JCM 5827 / CCUG 10774 / NCTC 10582 / VPI-5482 / E50) OX=226186 GN=BT_4703 PE=4 SV=1
0.125126	0.762645	-0.226621	-0.135029	Q8A740	Q8A740	BT_1685	tr|Q8A740|Q8A740_BACTN Lactoylglutathione lyase and related protein OS=Bacteroides thetaiotaomicron (strain ATCC 29148 / DSM 2079 / JCM 5827 / CCUG 10774 / NCTC 10582 / VPI-5482 / E50) OX=226186 GN=BT_1685 PE=3 SV=1
1.43442	0.677922	-0.225667	-0.208111	Q8A9B4	Q8A9B4	BT_0901	tr|Q8A9B4|Q8A9B4_BACTN Putative universal stress protein UspA OS=Bacteroides thetaiotaomicron (strain ATCC 29148 / DSM 2079 / JCM 5827 / CCUG 10774 / NCTC 10582 / VPI-5482 / E50) OX=226186 GN=BT_0901 PE=3 SV=1
0.664384	0.693114	-0.225156	-0.193589	Q8A6S0	Q8A6S0	BT_1806	tr|Q8A6S0|Q8A6S0_BACTN Acyl-CoA dehydrogenase OS=Bacteroides thetaiotaomicron (strain ATCC 29148 / DSM 2079 / JCM 5827 / CCUG 10774 / NCTC 10582 / VPI-5482 / E50) OX=226186 GN=BT_1806 PE=3 SV=1
0.241515	0.730312	-0.222362	-0.161886	Q8AA66	Q8AA66	BT_0599	tr|Q8AA66|Q8AA66_BACTN UDP-glucose 6-dehydrogenase OS=Bacteroides thetaiotaomicron (strain ATCC 29148 / DSM 2079 / JCM 5827 / CCUG 10774 / NCTC 10582 / VPI-5482 / E50) OX=226186 GN=BT_0599 PE=3 SV=1
0.812989	0.694387	-0.222081	-0.195479	Q8A6K2	Q8A6K2	BT_1879	tr|Q8A6K2|Q8A6K2_BACTN Protease IV OS=Bacteroides thetaiotaomicron (strain ATCC 29148 / DSM 2079 / JCM 5827 / CCUG 10774 / NCTC 10582 / VPI-5482 / E50) OX=226186 GN=BT_1879 PE=3 SV=1
0.0983582	0.792942	-0.221989	-0.121511	Q8A1Q7	Q8A1Q7	BT_3602	tr|Q8A1Q7|Q8A1Q7_BACTN DUF5018 domain-containing protein OS=Bacteroides thetaiotaomicron (strain ATCC 29148 / DSM 2079 / JCM 5827 / CCUG 10774 / NCTC 10582 / VPI-5482 / E50) OX=226186 GN=BT_3602 PE=4 SV=1
1.21508	0.685487	-0.22159	-0.202132	Q8A9U4	Q8A9U4	BT_0721	tr|Q8A9U4|Q8A9U4_BACTN DNA repair and recombination protein, putative helicase OS=Bacteroides thetaiotaomicron (strain ATCC 29148 / DSM 2079 / JCM 5827 / CCUG 10774 / NCTC 10582 / VPI-5482 / E50) OX=226186 GN=BT_0721 PE=4 SV=1
0.615311	0.694226	-0.221375	-0.189085	Q8A1F4	Q8A1F4	BT_3712	tr|Q8A1F4|Q8A1F4_BACTN Pseudouridine synthase OS=Bacteroides thetaiotaomicron (strain ATCC 29148 / DSM 2079 / JCM 5827 / CCUG 10774 / NCTC 10582 / VPI-5482 / E50) OX=226186 GN=BT_3712 PE=3 SV=1
0.524738	0.698569	-0.220422	-0.184641	Q8A0G4	Q8A0G4	BT_4057	tr|Q8A0G4|Q8A0G4_BACTN Two-component system sensor histidine kinase OS=Bacteroides thetaiotaomicron (strain ATCC 29148 / DSM 2079 / JCM 5827 / CCUG 10774 / NCTC 10582 / VPI-5482 / E50) OX=226186 GN=BT_4057 PE=4 SV=1
1.04387	0.690646	-0.22039	-0.198672	Q8A2G5	Q8A2G5	BT_3340	tr|Q8A2G5|Q8A2G5_BACTN Beta-galactosidase OS=Bacteroides thetaiotaomicron (strain ATCC 29148 / DSM 2079 / JCM 5827 / CCUG 10774 / NCTC 10582 / VPI-5482 / E50) OX=226186 GN=BT_3340 PE=3 SV=1
0.090611	0.799164	-0.219385	-0.116621	Q8ABJ4	Q8ABJ4	BT_0116	tr|Q8ABJ4|Q8ABJ4_BACTN Arsenical pump-driving ATPase OS=Bacteroides thetaiotaomicron (strain ATCC 29148 / DSM 2079 / JCM 5827 / CCUG 10774 / NCTC 10582 / VPI-5482 / E50) OX=226186 GN=BT_0116 PE=4 SV=1
0.148969	0.75528	-0.218832	-0.140246	Q8A538	Q8A538	BT_2406	tr|Q8A538|Q8A538_BACTN DNA repair protein RadA OS=Bacteroides thetaiotaomicron (strain ATCC 29148 / DSM 2079 / JCM 5827 / CCUG 10774 / NCTC 10582 / VPI-5482 / E50) OX=226186 GN=radA PE=3 SV=1
0.343234	0.717481	-0.216577	-0.17048	Q8AB83	Q8AB83	BT_0227	tr|Q8AB83|Q8AB83_BACTN OMP_b-brl domain-containing protein OS=Bacteroides thetaiotaomicron (strain ATCC 29148 / DSM 2079 / JCM 5827 / CCUG 10774 / NCTC 10582 / VPI-5482 / E50) OX=226186 GN=BT_0227 PE=4 SV=1
0.611278	0.698488	-0.215775	-0.184842	Q8A9P2	Q8A9P2	BT_0773	tr|Q8A9P2|Q8A9P2_BACTN Alpha-amylase 3 OS=Bacteroides thetaiotaomicron (strain ATCC 29148 / DSM 2079 / JCM 5827 / CCUG 10774 / NCTC 10582 / VPI-5482 / E50) OX=226186 GN=BT_0773 PE=4 SV=1
0.418016	0.709278	-0.21548	-0.175412	Q89Z42	Q89Z42	BT_4535	tr|Q89Z42|Q89Z42_BACTN Type I restriction enzyme endonuclease subunit OS=Bacteroides thetaiotaomicron (strain ATCC 29148 / DSM 2079 / JCM 5827 / CCUG 10774 / NCTC 10582 / VPI-5482 / E50) OX=226186 GN=BT_4535 PE=3 SV=1
0.647503	0.699642	-0.214397	-0.185049	Q8A491	Q8A491	BT_2712	sp|Q8A491|RL6_BACTN 50S ribosomal protein L6 OS=Bacteroides thetaiotaomicron (strain ATCC 29148 / DSM 2079 / JCM 5827 / CCUG 10774 / NCTC 10582 / VPI-5482 / E50) OX=226186 GN=rplF PE=3 SV=1
0.954697	0.69487	-0.213331	-0.191464	Q8A0Z3	Q8A0Z3	BT_3878	sp|Q8A0Z3|EFTS_BACTN Elongation factor Ts OS=Bacteroides thetaiotaomicron (strain ATCC 29148 / DSM 2079 / JCM 5827 / CCUG 10774 / NCTC 10582 / VPI-5482 / E50) OX=226186 GN=tsf PE=3 SV=1
0.171778	0.752472	-0.211875	-0.143322	Q89YN3	Q89YN3	BT_4698	tr|Q89YN3|Q89YN3_BACTN DUF488 family protein OS=Bacteroides thetaiotaomicron (strain ATCC 29148 / DSM 2079 / JCM 5827 / CCUG 10774 / NCTC 10582 / VPI-5482 / E50) OX=226186 GN=BT_4698 PE=4 SV=1
0.609695	0.700746	-0.211317	-0.181505	Q89ZN8	Q89ZN8	BT_4339	tr|Q89ZN8|Q89ZN8_BACTN Glutamine synthetase OS=Bacteroides thetaiotaomicron (strain ATCC 29148 / DSM 2079 / JCM 5827 / CCUG 10774 / NCTC 10582 / VPI-5482 / E50) OX=226186 GN=BT_4339 PE=3 SV=1
1.30479	0.693553	-0.211125	-0.194396	Q8A158	Q8A158	BT_3809	tr|Q8A158|Q8A158_BACTN ABC transporter ATP-binding protein OS=Bacteroides thetaiotaomicron (strain ATCC 29148 / DSM 2079 / JCM 5827 / CCUG 10774 / NCTC 10582 / VPI-5482 / E50) OX=226186 GN=BT_3809 PE=4 SV=1
0.53158	0.706987	-0.211082	-0.178338	Q8AAN9	Q8AAN9	BT_0425	sp|Q8AAN9|RL20_BACTN 50S ribosomal protein L20 OS=Bacteroides thetaiotaomicron (strain ATCC 29148 / DSM 2079 / JCM 5827 / CCUG 10774 / NCTC 10582 / VPI-5482 / E50) OX=226186 GN=rplT PE=3 SV=1
0.987462	0.695805	-0.210701	-0.189888	Q8A2E0	Q8A2E0	BT_3365	tr|Q8A2E0|Q8A2E0_BACTN Glycoside transferase family 2 OS=Bacteroides thetaiotaomicron (strain ATCC 29148 / DSM 2079 / JCM 5827 / CCUG 10774 / NCTC 10582 / VPI-5482 / E50) OX=226186 GN=BT_3365 PE=4 SV=1
0.243475	0.738969	-0.210202	-0.155624	Q8A560	Q8A560	BT_2382	tr|Q8A560|Q8A560_BACTN Putative cardiolipin synthetase OS=Bacteroides thetaiotaomicron (strain ATCC 29148 / DSM 2079 / JCM 5827 / CCUG 10774 / NCTC 10582 / VPI-5482 / E50) OX=226186 GN=BT_2382 PE=4 SV=1
0.937432	0.696578	-0.208426	-0.187211	Q89ZC1	Q89ZC1	BT_4456	tr|Q89ZC1|Q89ZC1_BACTN Putative electron transport protein OS=Bacteroides thetaiotaomicron (strain ATCC 29148 / DSM 2079 / JCM 5827 / CCUG 10774 / NCTC 10582 / VPI-5482 / E50) OX=226186 GN=BT_4456 PE=4 SV=1
0.600253	0.706027	-0.208184	-0.178868	Q8A2J6	Q8A2J6	BT_3309	tr|Q8A2J6|Q8A2J6_BACTN Transcriptional regulator OS=Bacteroides thetaiotaomicron (strain ATCC 29148 / DSM 2079 / JCM 5827 / CCUG 10774 / NCTC 10582 / VPI-5482 / E50) OX=226186 GN=BT_3309 PE=4 SV=1
0.327742	0.727442	-0.206655	-0.162956	Q89ZZ2	Q89ZZ2	BT_4229	tr|Q89ZZ2|Q89ZZ2_BACTN Putative transcriptional regulator OS=Bacteroides thetaiotaomicron (strain ATCC 29148 / DSM 2079 / JCM 5827 / CCUG 10774 / NCTC 10582 / VPI-5482 / E50) OX=226186 GN=BT_4229 PE=4 SV=1
0.198039	0.750113	-0.206528	-0.146294	Q8A6G7	Q8A6G7	BT_1917	tr|Q8A6G7|Q8A6G7_BACTN Propionyl-CoA carboxylase beta chain OS=Bacteroides thetaiotaomicron (strain ATCC 29148 / DSM 2079 / JCM 5827 / CCUG 10774 / NCTC 10582 / VPI-5482 / E50) OX=226186 GN=BT_1917 PE=4 SV=1
0.794564	0.700475	-0.20519	-0.18188	Q8AA39	Q8AA39	BT_0626	sp|Q8AA39|SYFB_BACTN Phenylalanine--tRNA ligase beta subunit OS=Bacteroides thetaiotaomicron (strain ATCC 29148 / DSM 2079 / JCM 5827 / CCUG 10774 / NCTC 10582 / VPI-5482 / E50) OX=226186 GN=pheT PE=3 SV=1
0.625757	0.707922	-0.204348	-0.176852	Q89YZ1	Q89YZ1	BT_4589	sp|Q89YZ1|RL25_BACTN 50S ribosomal protein L25 OS=Bacteroides thetaiotaomicron (strain ATCC 29148 / DSM 2079 / JCM 5827 / CCUG 10774 / NCTC 10582 / VPI-5482 / E50) OX=226186 GN=rplY PE=3 SV=1
0.162595	0.758754	-0.203413	-0.137257	Q8A5I9	Q8A5I9	BT_2250	sp|Q8A5I9|RSGA2_BACTN Small ribosomal subunit biogenesis GTPase RsgA 2 OS=Bacteroides thetaiotaomicron (strain ATCC 29148 / DSM 2079 / JCM 5827 / CCUG 10774 / NCTC 10582 / VPI-5482 / E50) OX=226186 GN=rsgA2 PE=3 SV=1
0.394389	0.724614	-0.203312	-0.165813	Q8A147	Q8A147	BT_3820	tr|Q8A147|Q8A147_BACTN Putative DNA polymerase III, delta subunit OS=Bacteroides thetaiotaomicron (strain ATCC 29148 / DSM 2079 / JCM 5827 / CCUG 10774 / NCTC 10582 / VPI-5482 / E50) OX=226186 GN=BT_3820 PE=4 SV=1
0.94593	0.700868	-0.201863	-0.182036	Q89ZJ4	Q89ZJ4	BT_4383	tr|Q89ZJ4|Q89ZJ4_BACTN Bifunctional NAD(P)H-hydrate repair enzyme OS=Bacteroides thetaiotaomicron (strain ATCC 29148 / DSM 2079 / JCM 5827 / CCUG 10774 / NCTC 10582 / VPI-5482 / E50) OX=226186 GN=nnrD PE=3 SV=1
0.196316	0.752834	-0.201419	-0.143399	Q8AAD0	Q8AAD0	BT_0535	tr|Q8AAD0|Q8AAD0_BACTN Iron-containing alcohol dehydrogenase OS=Bacteroides thetaiotaomicron (strain ATCC 29148 / DSM 2079 / JCM 5827 / CCUG 10774 / NCTC 10582 / VPI-5482 / E50) OX=226186 GN=BT_0535 PE=3 SV=1
0.684545	0.708724	-0.200894	-0.175922	Q8A127	Q8A127	BT_3844	tr|Q8A127|Q8A127_BACTN DNA helicase OS=Bacteroides thetaiotaomicron (strain ATCC 29148 / DSM 2079 / JCM 5827 / CCUG 10774 / NCTC 10582 / VPI-5482 / E50) OX=226186 GN=BT_3844 PE=3 SV=1
0.752168	0.706982	-0.200559	-0.177313	Q8A2B2	Q8A2B2	BT_3393	sp|Q8A2B2|AROK_BACTN Shikimate kinase OS=Bacteroides thetaiotaomicron (strain ATCC 29148 / DSM 2079 / JCM 5827 / CCUG 10774 / NCTC 10582 / VPI-5482 / E50) OX=226186 GN=aroK PE=1 SV=1
0.0951712	0.803348	-0.200062	-0.113152	Q8A096	Q8A096	BT_4125	tr|Q8A096|Q8A096_BACTN Radical SAM core domain-containing protein OS=Bacteroides thetaiotaomicron (strain ATCC 29148 / DSM 2079 / JCM 5827 / CCUG 10774 / NCTC 10582 / VPI-5482 / E50) OX=226186 GN=BT_4125 PE=4 SV=1
0.473761	0.721611	-0.198978	-0.167173	Q8A9S7	Q8A9S7	BT_0738	sp|Q8A9S7|GLYA_BACTN Serine hydroxymethyltransferase OS=Bacteroides thetaiotaomicron (strain ATCC 29148 / DSM 2079 / JCM 5827 / CCUG 10774 / NCTC 10582 / VPI-5482 / E50) OX=226186 GN=glyA PE=3 SV=1
0.873381	0.706897	-0.198635	-0.178206	Q8AA87	Q8AA87	BT_0578	tr|Q8AA87|Q8AA87_BACTN Excinuclease ABC subunit A OS=Bacteroides thetaiotaomicron (strain ATCC 29148 / DSM 2079 / JCM 5827 / CCUG 10774 / NCTC 10582 / VPI-5482 / E50) OX=226186 GN=BT_0578 PE=4 SV=1
0.182138	0.75639	-0.198519	-0.13924	Q8A639	Q8A639	BT_2047	sp|Q8A639|TYSY_BACTN Thymidylate synthase OS=Bacteroides thetaiotaomicron (strain ATCC 29148 / DSM 2079 / JCM 5827 / CCUG 10774 / NCTC 10582 / VPI-5482 / E50) OX=226186 GN=thyA PE=3 SV=1
0.212644	0.75185	-0.198265	-0.144548	Q8A7P8	Q8A7P8	BT_1476	tr|Q8A7P8|Q8A7P8_BACTN Aspartate aminotransferase OS=Bacteroides thetaiotaomicron (strain ATCC 29148 / DSM 2079 / JCM 5827 / CCUG 10774 / NCTC 10582 / VPI-5482 / E50) OX=226186 GN=BT_1476 PE=4 SV=1
0.224519	0.749657	-0.198092	-0.146269	Q89ZV9	Q89ZV9	BT_4262	tr|Q89ZV9|Q89ZV9_BACTN Peptidyl-dipeptidase OS=Bacteroides thetaiotaomicron (strain ATCC 29148 / DSM 2079 / JCM 5827 / CCUG 10774 / NCTC 10582 / VPI-5482 / E50) OX=226186 GN=BT_4262 PE=3 SV=1
0.352208	0.734562	-0.197382	-0.159027	Q89ZL5	Q89ZL5	BT_4362	sp|Q89ZL5|SECA_BACTN Protein translocase subunit SecA OS=Bacteroides thetaiotaomicron (strain ATCC 29148 / DSM 2079 / JCM 5827 / CCUG 10774 / NCTC 10582 / VPI-5482 / E50) OX=226186 GN=secA PE=3 SV=1
0.661875	0.715531	-0.197246	-0.172524	Q8A6U2	Q8A6U2	BT_1784	tr|Q8A6U2|Q8A6U2_BACTN DUF4286 family protein OS=Bacteroides thetaiotaomicron (strain ATCC 29148 / DSM 2079 / JCM 5827 / CCUG 10774 / NCTC 10582 / VPI-5482 / E50) OX=226186 GN=BT_1784 PE=4 SV=1
1.72328	0.70041	-0.196735	-0.185296	Q8A0G1	Q8A0G1	BT_4060	tr|Q8A0G1|Q8A0G1_BACTN NADH dehydrogenase I, chain L OS=Bacteroides thetaiotaomicron (strain ATCC 29148 / DSM 2079 / JCM 5827 / CCUG 10774 / NCTC 10582 / VPI-5482 / E50) OX=226186 GN=BT_4060 PE=4 SV=1
0.561899	0.722143	-0.194184	-0.1672	Q8ABW3	Q8ABW3		tr|Q8ABW3|Q8ABW3_BACTN Fido domain-containing protein OS=Bacteroides thetaiotaomicron (strain ATCC 29148 / DSM 2079 / JCM 5827 / CCUG 10774 / NCTC 10582 / VPI-5482 / E50) OX=226186 GN=BT_p548235 PE=4 SV=1
0.0541102	0.859832	-0.193946	-0.0857589	Q8A1H2	Q8A1H2	BT_3689	tr|Q8A1H2|Q8A1H2_BACTN LPG_synthase_C domain-containing protein OS=Bacteroides thetaiotaomicron (strain ATCC 29148 / DSM 2079 / JCM 5827 / CCUG 10774 / NCTC 10582 / VPI-5482 / E50) OX=226186 GN=BT_3689 PE=1 SV=1
0.519893	0.725971	-0.192948	-0.164782	Q8A2J1	Q8A2J1	BT_3314	tr|Q8A2J1|Q8A2J1_BACTN Thermostable beta-glucosidase B OS=Bacteroides thetaiotaomicron (strain ATCC 29148 / DSM 2079 / JCM 5827 / CCUG 10774 / NCTC 10582 / VPI-5482 / E50) OX=226186 GN=BT_3314 PE=3 SV=1
0.185482	0.7589	-0.192269	-0.136766	Q8A2S3	Q8A2S3	BT_3232	tr|Q8A2S3|Q8A2S3_BACTN Gluconate 5-dehydrogenase OS=Bacteroides thetaiotaomicron (strain ATCC 29148 / DSM 2079 / JCM 5827 / CCUG 10774 / NCTC 10582 / VPI-5482 / E50) OX=226186 GN=BT_3232 PE=4 SV=1
1.0563	0.709766	-0.192001	-0.175461	Q8A0V3	Q8A0V3	BT_3918	sp|Q8A0V3|PDXJ_BACTN Pyridoxine 5-phosphate synthase OS=Bacteroides thetaiotaomicron (strain ATCC 29148 / DSM 2079 / JCM 5827 / CCUG 10774 / NCTC 10582 / VPI-5482 / E50) OX=226186 GN=pdxJ PE=3 SV=1
0.59788	0.725116	-0.189269	-0.164655	Q8A334	Q8A334	BT_3121	sp|Q8A334|MUTS_BACTN DNA mismatch repair protein MutS OS=Bacteroides thetaiotaomicron (strain ATCC 29148 / DSM 2079 / JCM 5827 / CCUG 10774 / NCTC 10582 / VPI-5482 / E50) OX=226186 GN=mutS PE=3 SV=1
0.724587	0.724732	-0.186365	-0.165562	Q8A2W7	Q8A2W7	BT_3188	tr|Q8A2W7|Q8A2W7_BACTN Secreted protein OS=Bacteroides thetaiotaomicron (strain ATCC 29148 / DSM 2079 / JCM 5827 / CCUG 10774 / NCTC 10582 / VPI-5482 / E50) OX=226186 GN=BT_3188 PE=4 SV=1
0.300087	0.749417	-0.185358	-0.147226	Q8AB95	Q8AB95	BT_0215	tr|Q8AB95|Q8AB95_BACTN Iron uptake regulatory protein OS=Bacteroides thetaiotaomicron (strain ATCC 29148 / DSM 2079 / JCM 5827 / CCUG 10774 / NCTC 10582 / VPI-5482 / E50) OX=226186 GN=BT_0215 PE=3 SV=1
0.598663	0.732275	-0.184564	-0.161104	Q8A2N0	Q8A2N0	BT_3275	tr|Q8A2N0|Q8A2N0_BACTN DUF5117 domain-containing protein OS=Bacteroides thetaiotaomicron (strain ATCC 29148 / DSM 2079 / JCM 5827 / CCUG 10774 / NCTC 10582 / VPI-5482 / E50) OX=226186 GN=BT_3275 PE=4 SV=1
0.135377	0.792407	-0.184509	-0.121824	Q8A7W5	Q8A7W5	BT_1409	tr|Q8A7W5|Q8A7W5_BACTN Putative homocysteine S-methyltransferase OS=Bacteroides thetaiotaomicron (strain ATCC 29148 / DSM 2079 / JCM 5827 / CCUG 10774 / NCTC 10582 / VPI-5482 / E50) OX=226186 GN=BT_1409 PE=4 SV=1
0.0369494	0.888418	-0.18355	-0.0675101	Q89ZJ8	Q89ZJ8	BT_4379	tr|Q89ZJ8|Q89ZJ8_BACTN Putative oxalate:formate antiporter OS=Bacteroides thetaiotaomicron (strain ATCC 29148 / DSM 2079 / JCM 5827 / CCUG 10774 / NCTC 10582 / VPI-5482 / E50) OX=226186 GN=BT_4379 PE=4 SV=1
0.41806	0.744406	-0.183239	-0.153437	Q8A001	Q8A001	BT_4220	tr|Q8A001|Q8A001_BACTN Flotillin-like protein OS=Bacteroides thetaiotaomicron (strain ATCC 29148 / DSM 2079 / JCM 5827 / CCUG 10774 / NCTC 10582 / VPI-5482 / E50) OX=226186 GN=BT_4220 PE=3 SV=1
0.55756	0.734272	-0.181874	-0.15786	Q8A3W9	Q8A3W9	BT_2835	tr|Q8A3W9|Q8A3W9_BACTN Multifunctional fusion protein OS=Bacteroides thetaiotaomicron (strain ATCC 29148 / DSM 2079 / JCM 5827 / CCUG 10774 / NCTC 10582 / VPI-5482 / E50) OX=226186 GN=secD PE=3 SV=1
0.802624	0.728635	-0.181427	-0.1631	Q8A130	Q8A130	BT_3841	tr|Q8A130|Q8A130_BACTN FKBP-type peptidyl-prolyl cis-transisomerase (Trigger factor) OS=Bacteroides thetaiotaomicron (strain ATCC 29148 / DSM 2079 / JCM 5827 / CCUG 10774 / NCTC 10582 / VPI-5482 / E50) OX=226186 GN=BT_3841 PE=4 SV=1
0.371025	0.746481	-0.181136	-0.149458	Q8A543	Q8A543	BT_2401	tr|Q8A543|Q8A543_BACTN Threonine synthase OS=Bacteroides thetaiotaomicron (strain ATCC 29148 / DSM 2079 / JCM 5827 / CCUG 10774 / NCTC 10582 / VPI-5482 / E50) OX=226186 GN=BT_2401 PE=3 SV=1
0.0856929	0.821472	-0.181034	-0.102536	Q8A4P6	Q8A4P6	BT_2551	tr|Q8A4P6|Q8A4P6_BACTN Phosphate butyryltransferase OS=Bacteroides thetaiotaomicron (strain ATCC 29148 / DSM 2079 / JCM 5827 / CCUG 10774 / NCTC 10582 / VPI-5482 / E50) OX=226186 GN=BT_2551 PE=3 SV=1
0.0452378	0.874447	-0.180285	-0.0754171	Q8A443	Q8A443	BT_2760	tr|Q8A443|Q8A443_BACTN Corrinoid adenosyltransferase OS=Bacteroides thetaiotaomicron (strain ATCC 29148 / DSM 2079 / JCM 5827 / CCUG 10774 / NCTC 10582 / VPI-5482 / E50) OX=226186 GN=BT_2760 PE=3 SV=1
0.516683	0.73981	-0.180171	-0.155264	Q8ABN7	Q8ABN7	BT_0073	tr|Q8ABN7|Q8ABN7_BACTN Putative ABC transporter, ATP-binding protein OS=Bacteroides thetaiotaomicron (strain ATCC 29148 / DSM 2079 / JCM 5827 / CCUG 10774 / NCTC 10582 / VPI-5482 / E50) OX=226186 GN=BT_0073 PE=4 SV=1
0.229789	0.758896	-0.1792	-0.136359	Q8A9B9	Q8A9B9	BT_0896	tr|Q8A9B9|Q8A9B9_BACTN Putative patatin-like phospholipase OS=Bacteroides thetaiotaomicron (strain ATCC 29148 / DSM 2079 / JCM 5827 / CCUG 10774 / NCTC 10582 / VPI-5482 / E50) OX=226186 GN=BT_0896 PE=4 SV=1
0.129467	0.798226	-0.177661	-0.117214	Q8A4Y4	Q8A4Y4	BT_2463	tr|Q8A4Y4|Q8A4Y4_BACTN RNA polymerase ECF-type sigma factor OS=Bacteroides thetaiotaomicron (strain ATCC 29148 / DSM 2079 / JCM 5827 / CCUG 10774 / NCTC 10582 / VPI-5482 / E50) OX=226186 GN=BT_2463 PE=3 SV=1
0.0503744	0.871735	-0.176935	-0.0792811	Q8A517	Q8A517	BT_2430	tr|Q8A517|Q8A517_BACTN Hexokinase type III OS=Bacteroides thetaiotaomicron (strain ATCC 29148 / DSM 2079 / JCM 5827 / CCUG 10774 / NCTC 10582 / VPI-5482 / E50) OX=226186 GN=BT_2430 PE=3 SV=1
0.465243	0.746016	-0.176557	-0.150728	Q8A7H3	Q8A7H3	BT_1551	tr|Q8A7H3|Q8A7H3_BACTN Peptidase M1A and M12B OS=Bacteroides thetaiotaomicron (strain ATCC 29148 / DSM 2079 / JCM 5827 / CCUG 10774 / NCTC 10582 / VPI-5482 / E50) OX=226186 GN=BT_1551 PE=4 SV=1
0.472049	0.745601	-0.176157	-0.150699	Q8A3L8	Q8A3L8	BT_2936	tr|Q8A3L8|Q8A3L8_BACTN Glycoside transferase family 4 OS=Bacteroides thetaiotaomicron (strain ATCC 29148 / DSM 2079 / JCM 5827 / CCUG 10774 / NCTC 10582 / VPI-5482 / E50) OX=226186 GN=BT_2936 PE=4 SV=1
0.0893133	0.8207	-0.175653	-0.102424	Q8A868	Q8A868	BT_1306	tr|Q8A868|Q8A868_BACTN Putative ABC transporter ATP-binding protein OS=Bacteroides thetaiotaomicron (strain ATCC 29148 / DSM 2079 / JCM 5827 / CCUG 10774 / NCTC 10582 / VPI-5482 / E50) OX=226186 GN=BT_1306 PE=4 SV=1
0.248437	0.758426	-0.175564	-0.136317	Q89YY1	Q89YY1	BT_4599	tr|Q89YY1|Q89YY1_BACTN Putative transcriptional regulator OS=Bacteroides thetaiotaomicron (strain ATCC 29148 / DSM 2079 / JCM 5827 / CCUG 10774 / NCTC 10582 / VPI-5482 / E50) OX=226186 GN=BT_4599 PE=3 SV=1
0.319224	0.754683	-0.175463	-0.142333	Q89Z44	Q89Z44	BT_4533	tr|Q89Z44|Q89Z44_BACTN Exonuclease OS=Bacteroides thetaiotaomicron (strain ATCC 29148 / DSM 2079 / JCM 5827 / CCUG 10774 / NCTC 10582 / VPI-5482 / E50) OX=226186 GN=BT_4533 PE=4 SV=1
0.201272	0.771019	-0.175422	-0.130441	Q8A4C4	Q8A4C4	BT_2679	tr|Q8A4C4|Q8A4C4_BACTN Putative ion-channel protein, putative oxidoreductase OS=Bacteroides thetaiotaomicron (strain ATCC 29148 / DSM 2079 / JCM 5827 / CCUG 10774 / NCTC 10582 / VPI-5482 / E50) OX=226186 GN=BT_2679 PE=3 SV=1
1.13059	0.732561	-0.173414	-0.160529	Q8A4N6	Q8A4N6	BT_2563	sp|Q8A4N6|PNP_BACTN Polyribonucleotide nucleotidyltransferase OS=Bacteroides thetaiotaomicron (strain ATCC 29148 / DSM 2079 / JCM 5827 / CCUG 10774 / NCTC 10582 / VPI-5482 / E50) OX=226186 GN=pnp PE=3 SV=1
0.337032	0.754787	-0.173375	-0.142136	Q8A9Y6	Q8A9Y6	BT_0679	tr|Q8A9Y6|Q8A9Y6_BACTN Cation efflux system protein czcB OS=Bacteroides thetaiotaomicron (strain ATCC 29148 / DSM 2079 / JCM 5827 / CCUG 10774 / NCTC 10582 / VPI-5482 / E50) OX=226186 GN=BT_0679 PE=3 SV=1
0.0453094	0.878933	-0.173187	-0.0742097	Q8A7X8	Q8A7X8	BT_1396	tr|Q8A7X8|Q8A7X8_BACTN Transcription regulator, AraC family OS=Bacteroides thetaiotaomicron (strain ATCC 29148 / DSM 2079 / JCM 5827 / CCUG 10774 / NCTC 10582 / VPI-5482 / E50) OX=226186 GN=BT_1396 PE=4 SV=1
0.553723	0.746267	-0.172761	-0.150841	Q02550	Q02550	BT_0238	sp|Q02550|ANSME_BACTN Serine-type anaerobic sulfatase-maturating enzyme OS=Bacteroides thetaiotaomicron (strain ATCC 29148 / DSM 2079 / JCM 5827 / CCUG 10774 / NCTC 10582 / VPI-5482 / E50) OX=226186 GN=chuR PE=1 SV=2
0.119645	0.804816	-0.172512	-0.112191	Q877S4	Q877S4	BT_2352	tr|Q877S4|Q877S4_BACTN Transposase OS=Bacteroides thetaiotaomicron (strain ATCC 29148 / DSM 2079 / JCM 5827 / CCUG 10774 / NCTC 10582 / VPI-5482 / E50) OX=226186 GN=BT_2352 PE=4 SV=1
0.445325	0.749622	-0.172036	-0.146652	Q8A3X5	Q8A3X5	BT_2829	sp|Q8A3X5|SYR_BACTN Arginine--tRNA ligase OS=Bacteroides thetaiotaomicron (strain ATCC 29148 / DSM 2079 / JCM 5827 / CCUG 10774 / NCTC 10582 / VPI-5482 / E50) OX=226186 GN=argS PE=3 SV=1
0.689064	0.745117	-0.171615	-0.153144	Q8A6S2	Q8A6S2	BT_1804	tr|Q8A6S2|Q8A6S2_BACTN Electron transfer flavoprotein beta-subunit OS=Bacteroides thetaiotaomicron (strain ATCC 29148 / DSM 2079 / JCM 5827 / CCUG 10774 / NCTC 10582 / VPI-5482 / E50) OX=226186 GN=BT_1804 PE=3 SV=1
0.0773299	0.838779	-0.171369	-0.0953593	Q8A1T1	Q8A1T1	BT_3577	tr|Q8A1T1|Q8A1T1_BACTN Putative protease OS=Bacteroides thetaiotaomicron (strain ATCC 29148 / DSM 2079 / JCM 5827 / CCUG 10774 / NCTC 10582 / VPI-5482 / E50) OX=226186 GN=BT_3577 PE=4 SV=1
1.06815	0.735511	-0.171286	-0.158116	Q8A3C2	Q8A3C2	BT_3032	tr|Q8A3C2|Q8A3C2_BACTN N-acetyltransferase OS=Bacteroides thetaiotaomicron (strain ATCC 29148 / DSM 2079 / JCM 5827 / CCUG 10774 / NCTC 10582 / VPI-5482 / E50) OX=226186 GN=BT_3032 PE=4 SV=1
0.264233	0.762162	-0.170924	-0.135015	Q8AA14	Q8AA14	BT_0651	sp|Q8AA14|THIG_BACTN Thiazole synthase OS=Bacteroides thetaiotaomicron (strain ATCC 29148 / DSM 2079 / JCM 5827 / CCUG 10774 / NCTC 10582 / VPI-5482 / E50) OX=226186 GN=thiG PE=3 SV=1
0.0641015	0.854878	-0.170822	-0.0877403	Q8AA54	Q8AA54	BT_0611	tr|Q8AA54|Q8AA54_BACTN Glycosyltransferase OS=Bacteroides thetaiotaomicron (strain ATCC 29148 / DSM 2079 / JCM 5827 / CCUG 10774 / NCTC 10582 / VPI-5482 / E50) OX=226186 GN=BT_0611 PE=3 SV=1
0.469031	0.749639	-0.170156	-0.146176	Q8A4S3	Q8A4S3	BT_2524	tr|Q8A4S3|Q8A4S3_BACTN alpha-L-rhamnosidase OS=Bacteroides thetaiotaomicron (strain ATCC 29148 / DSM 2079 / JCM 5827 / CCUG 10774 / NCTC 10582 / VPI-5482 / E50) OX=226186 GN=BT_2524 PE=4 SV=1
0.363051	0.755355	-0.169309	-0.140888	Q8AAP2	Q8AAP2	BT_0422	sp|Q8AAP2|SYT_BACTN Threonine--tRNA ligase OS=Bacteroides thetaiotaomicron (strain ATCC 29148 / DSM 2079 / JCM 5827 / CCUG 10774 / NCTC 10582 / VPI-5482 / E50) OX=226186 GN=thrS PE=3 SV=1
0.121977	0.806783	-0.16889	-0.111312	Q8ABC4	Q8ABC4	BT_0186	tr|Q8ABC4|Q8ABC4_BACTN Thiol:disulfide interchange protein dsbD OS=Bacteroides thetaiotaomicron (strain ATCC 29148 / DSM 2079 / JCM 5827 / CCUG 10774 / NCTC 10582 / VPI-5482 / E50) OX=226186 GN=BT_0186 PE=4 SV=1
0.146964	0.798313	-0.166353	-0.116239	Q8A0P8	Q8A0P8	BT_3973	tr|Q8A0P8|Q8A0P8_BACTN S-adenosylmethionine:tRNA ribosyltransferase-isomerase OS=Bacteroides thetaiotaomicron (strain ATCC 29148 / DSM 2079 / JCM 5827 / CCUG 10774 / NCTC 10582 / VPI-5482 / E50) OX=226186 GN=queA PE=3 SV=1
0.154364	0.797731	-0.163882	-0.116511	Q8A037	Q8A037	BT_4184	tr|Q8A037|Q8A037_BACTN Phosphoglycolate phosphatase OS=Bacteroides thetaiotaomicron (strain ATCC 29148 / DSM 2079 / JCM 5827 / CCUG 10774 / NCTC 10582 / VPI-5482 / E50) OX=226186 GN=BT_4184 PE=4 SV=1
0.140264	0.805179	-0.161135	-0.112262	Q8A9J1	Q8A9J1	BT_0824	tr|Q8A9J1|Q8A9J1_BACTN Transcriptional regulator (LacI family) OS=Bacteroides thetaiotaomicron (strain ATCC 29148 / DSM 2079 / JCM 5827 / CCUG 10774 / NCTC 10582 / VPI-5482 / E50) OX=226186 GN=BT_0824 PE=4 SV=1
0.43831	0.758254	-0.160366	-0.137833	Q8A2M0	Q8A2M0	BT_3285	sp|Q8A2M0|RUVB_BACTN Holliday junction ATP-dependent DNA helicase RuvB OS=Bacteroides thetaiotaomicron (strain ATCC 29148 / DSM 2079 / JCM 5827 / CCUG 10774 / NCTC 10582 / VPI-5482 / E50) OX=226186 GN=ruvB PE=3 SV=1
0.323113	0.768128	-0.160296	-0.132422	Q8A7N4	Q8A7N4	BT_1490	tr|Q8A7N4|Q8A7N4_BACTN YncE family protein OS=Bacteroides thetaiotaomicron (strain ATCC 29148 / DSM 2079 / JCM 5827 / CCUG 10774 / NCTC 10582 / VPI-5482 / E50) OX=226186 GN=BT_1490 PE=4 SV=1
0.150511	0.803427	-0.159018	-0.113304	Q89Z74	Q89Z74	BT_4503	tr|Q89Z74|Q89Z74_BACTN MaoC-like domain-containing protein OS=Bacteroides thetaiotaomicron (strain ATCC 29148 / DSM 2079 / JCM 5827 / CCUG 10774 / NCTC 10582 / VPI-5482 / E50) OX=226186 GN=BT_4503 PE=4 SV=1
0.185859	0.796868	-0.158219	-0.118662	Q89YL6	Q89YL6	BT_4715	tr|Q89YL6|Q89YL6_BACTN Non-specific DNA-binding protein Dps OS=Bacteroides thetaiotaomicron (strain ATCC 29148 / DSM 2079 / JCM 5827 / CCUG 10774 / NCTC 10582 / VPI-5482 / E50) OX=226186 GN=BT_4715 PE=3 SV=1
0.82061	0.751225	-0.158035	-0.144181	Q8A9I4	Q8A9I4	BT_0831	tr|Q8A9I4|Q8A9I4_BACTN ATP-dependent RNA helicase OS=Bacteroides thetaiotaomicron (strain ATCC 29148 / DSM 2079 / JCM 5827 / CCUG 10774 / NCTC 10582 / VPI-5482 / E50) OX=226186 GN=BT_0831 PE=3 SV=1
0.869086	0.753029	-0.15584	-0.142931	Q89YN7	Q89YN7	BT_4694	tr|Q89YN7|Q89YN7_BACTN Cation efflux system protein OS=Bacteroides thetaiotaomicron (strain ATCC 29148 / DSM 2079 / JCM 5827 / CCUG 10774 / NCTC 10582 / VPI-5482 / E50) OX=226186 GN=BT_4694 PE=3 SV=1
0.66568	0.75624	-0.155311	-0.13963	Q8A9E2	Q8A9E2	BT_0873	tr|Q8A9E2|Q8A9E2_BACTN Putative sulfatase OS=Bacteroides thetaiotaomicron (strain ATCC 29148 / DSM 2079 / JCM 5827 / CCUG 10774 / NCTC 10582 / VPI-5482 / E50) OX=226186 GN=BT_0873 PE=4 SV=1
0.217695	0.795666	-0.153246	-0.119586	Q8A160	Q8A160	BT_3807	tr|Q8A160|Q8A160_BACTN Putative outer membrane protein OS=Bacteroides thetaiotaomicron (strain ATCC 29148 / DSM 2079 / JCM 5827 / CCUG 10774 / NCTC 10582 / VPI-5482 / E50) OX=226186 GN=BT_3807 PE=4 SV=1
0.43749	0.770755	-0.150916	-0.130767	Q8A647	Q8A647	BT_2039	tr|Q8A647|Q8A647_BACTN Cation efflux system protein, AcrB/AcrD/AcrF family protein OS=Bacteroides thetaiotaomicron (strain ATCC 29148 / DSM 2079 / JCM 5827 / CCUG 10774 / NCTC 10582 / VPI-5482 / E50) OX=226186 GN=BT_2039 PE=3 SV=1
0.189729	0.801818	-0.149619	-0.114246	Q8A8M0	Q8A8M0	BT_1147	sp|Q8A8M0|GCSP_BACTN Glycine dehydrogenase (decarboxylating) OS=Bacteroides thetaiotaomicron (strain ATCC 29148 / DSM 2079 / JCM 5827 / CCUG 10774 / NCTC 10582 / VPI-5482 / E50) OX=226186 GN=gcvP PE=3 SV=1
0.162132	0.80975	-0.149378	-0.110255	Q8A7H4	Q8A7H4	BT_1550	tr|Q8A7H4|Q8A7H4_BACTN Putative petidase OS=Bacteroides thetaiotaomicron (strain ATCC 29148 / DSM 2079 / JCM 5827 / CCUG 10774 / NCTC 10582 / VPI-5482 / E50) OX=226186 GN=BT_1550 PE=4 SV=1
0.160796	0.811161	-0.148525	-0.109579	Q8A1F9	Q8A1F9	BT_3705	tr|Q8A1F9|Q8A1F9_BACTN Regulatory protein SusR OS=Bacteroides thetaiotaomicron (strain ATCC 29148 / DSM 2079 / JCM 5827 / CCUG 10774 / NCTC 10582 / VPI-5482 / E50) OX=226186 GN=susR PE=4 SV=1
0.142595	0.814223	-0.147242	-0.105778	Q8A5N8	Q8A5N8	BT_2200	tr|Q8A5N8|Q8A5N8_BACTN GxGYxY sequence motif-containing protein OS=Bacteroides thetaiotaomicron (strain ATCC 29148 / DSM 2079 / JCM 5827 / CCUG 10774 / NCTC 10582 / VPI-5482 / E50) OX=226186 GN=BT_2200 PE=4 SV=1
0.242962	0.797835	-0.146212	-0.117497	Q8A1U6	Q8A1U6	BT_3562	tr|Q8A1U6|Q8A1U6_BACTN DUF5689 domain-containing protein OS=Bacteroides thetaiotaomicron (strain ATCC 29148 / DSM 2079 / JCM 5827 / CCUG 10774 / NCTC 10582 / VPI-5482 / E50) OX=226186 GN=BT_3562 PE=4 SV=1
0.258247	0.796987	-0.145884	-0.118463	Q8A1V4	Q8A1V4	BT_3554	tr|Q8A1V4|Q8A1V4_BACTN Adenylate cyclase-like protein OS=Bacteroides thetaiotaomicron (strain ATCC 29148 / DSM 2079 / JCM 5827 / CCUG 10774 / NCTC 10582 / VPI-5482 / E50) OX=226186 GN=BT_3554 PE=4 SV=1
0.0966575	0.842201	-0.145199	-0.0937023	Q89Z80	Q89Z80	BT_4497	tr|Q89Z80|Q89Z80_BACTN Nitrous oxide-stimulated promoter family protein OS=Bacteroides thetaiotaomicron (strain ATCC 29148 / DSM 2079 / JCM 5827 / CCUG 10774 / NCTC 10582 / VPI-5482 / E50) OX=226186 GN=BT_4497 PE=4 SV=1
0.327276	0.792451	-0.144901	-0.121945	Q8A799	Q8A799	BT_1626	tr|Q8A799|Q8A799_BACTN Beta-galactosidase OS=Bacteroides thetaiotaomicron (strain ATCC 29148 / DSM 2079 / JCM 5827 / CCUG 10774 / NCTC 10582 / VPI-5482 / E50) OX=226186 GN=BT_1626 PE=1 SV=1
0.949091	0.762811	-0.144772	-0.13431	Q8A4R9	Q8A4R9	BT_2528	tr|Q8A4R9|Q8A4R9_BACTN Putative Na+-dependent phosphate transporter OS=Bacteroides thetaiotaomicron (strain ATCC 29148 / DSM 2079 / JCM 5827 / CCUG 10774 / NCTC 10582 / VPI-5482 / E50) OX=226186 GN=BT_2528 PE=4 SV=1
0.235461	0.79856	-0.144635	-0.115863	Q8A402	Q8A402	BT_2802	tr|Q8A402|Q8A402_BACTN TPR_REGION domain-containing protein OS=Bacteroides thetaiotaomicron (strain ATCC 29148 / DSM 2079 / JCM 5827 / CCUG 10774 / NCTC 10582 / VPI-5482 / E50) OX=226186 GN=BT_2802 PE=4 SV=1
0.158705	0.813642	-0.143957	-0.106754	Q8A432	Q8A432	BT_2772	tr|Q8A432|Q8A432_BACTN PPM-type phosphatase domain-containing protein OS=Bacteroides thetaiotaomicron (strain ATCC 29148 / DSM 2079 / JCM 5827 / CCUG 10774 / NCTC 10582 / VPI-5482 / E50) OX=226186 GN=BT_2772 PE=4 SV=1
0.309595	0.794167	-0.143939	-0.120358	Q8AB44	Q8AB44	BT_0267	tr|Q8AB44|Q8AB44_BACTN Two-component system sensor histidine kinase/response regulator, hybrid (One component system) OS=Bacteroides thetaiotaomicron (strain ATCC 29148 / DSM 2079 / JCM 5827 / CCUG 10774 / NCTC 10582 / VPI-5482 / E50) OX=226186 GN=BT_0267
0.599994	0.777363	-0.142299	-0.127959	Q8AA89	Q8AA89	BT_0576	tr|Q8AA89|Q8AA89_BACTN OMP_b-brl_2 domain-containing protein OS=Bacteroides thetaiotaomicron (strain ATCC 29148 / DSM 2079 / JCM 5827 / CCUG 10774 / NCTC 10582 / VPI-5482 / E50) OX=226186 GN=BT_0576 PE=4 SV=1
0.732059	0.773154	-0.142077	-0.129753	Q8A8L2	Q8A8L2	BT_1155	tr|Q8A8L2|Q8A8L2_BACTN Na(+)-translocating NADH-quinone reductase subunit F OS=Bacteroides thetaiotaomicron (strain ATCC 29148 / DSM 2079 / JCM 5827 / CCUG 10774 / NCTC 10582 / VPI-5482 / E50) OX=226186 GN=nqrF PE=3 SV=1
0.404111	0.790779	-0.14168	-0.122725	Q8A2F7	Q8A2F7	BT_3348	tr|Q8A2F7|Q8A2F7_BACTN Putative unsaturated glucuronyl hydrolase OS=Bacteroides thetaiotaomicron (strain ATCC 29148 / DSM 2079 / JCM 5827 / CCUG 10774 / NCTC 10582 / VPI-5482 / E50) OX=226186 GN=BT_3348 PE=4 SV=1
1.56741	0.762063	-0.141366	-0.13481	Q89Z61	Q89Z61	BT_4516	tr|Q89Z61|Q89Z61_BACTN DUF262 domain-containing protein OS=Bacteroides thetaiotaomicron (strain ATCC 29148 / DSM 2079 / JCM 5827 / CCUG 10774 / NCTC 10582 / VPI-5482 / E50) OX=226186 GN=BT_4516 PE=4 SV=1
0.371684	0.794533	-0.139752	-0.120136	Q8A277	Q8A277	BT_3429	tr|Q8A277|Q8A277_BACTN DNA gyrase subunit B OS=Bacteroides thetaiotaomicron (strain ATCC 29148 / DSM 2079 / JCM 5827 / CCUG 10774 / NCTC 10582 / VPI-5482 / E50) OX=226186 GN=gyrB PE=3 SV=1
0.260737	0.803648	-0.137128	-0.112788	Q8AA08	Q8AA08	BT_0657	tr|Q8AA08|Q8AA08_BACTN DNA helicase OS=Bacteroides thetaiotaomicron (strain ATCC 29148 / DSM 2079 / JCM 5827 / CCUG 10774 / NCTC 10582 / VPI-5482 / E50) OX=226186 GN=BT_0657 PE=3 SV=1
0.0460115	0.888007	-0.137125	-0.067197	Q8A3Z3	Q8A3Z3	BT_2811	tr|Q8A3Z3|Q8A3Z3_BACTN Alkyl hydroperoxide reductase subunit F OS=Bacteroides thetaiotaomicron (strain ATCC 29148 / DSM 2079 / JCM 5827 / CCUG 10774 / NCTC 10582 / VPI-5482 / E50) OX=226186 GN=BT_2811 PE=3 SV=1
0.340945	0.798625	-0.1366	-0.116603	Q8A2E7	Q8A2E7	BT_3358	tr|Q8A2E7|Q8A2E7_BACTN 3-oxoacyl-[acyl-carrier-protein] synthase 2 OS=Bacteroides thetaiotaomicron (strain ATCC 29148 / DSM 2079 / JCM 5827 / CCUG 10774 / NCTC 10582 / VPI-5482 / E50) OX=226186 GN=BT_3358 PE=3 SV=1
0.142877	0.828974	-0.135944	-0.0998647	Q8A0Y3	Q8A0Y3	BT_3888	sp|Q8A0Y3|MNMA3_BACTN tRNA-specific 2-thiouridylase MnmA 3 OS=Bacteroides thetaiotaomicron (strain ATCC 29148 / DSM 2079 / JCM 5827 / CCUG 10774 / NCTC 10582 / VPI-5482 / E50) OX=226186 GN=mnmA3 PE=3 SV=2
0.0432554	0.892685	-0.135663	-0.064844	Q8AAE7	Q8AAE7	BT_0518	tr|Q8AAE7|Q8AAE7_BACTN Bifunctional purine biosynthesis protein, putative 5-aminoimidazole-4-carboxamide ribonucleotide(AICAR) transformylase/IMP cyclohydrolase OS=Bacteroides thetaiotaomicron (strain ATCC 29148 / DSM 2079 / JCM 5827 / CCUG 10774 / NCTC 10
0.685623	0.787778	-0.135645	-0.123795	Q8A0B4	Q8A0B4	BT_4107	tr|Q8A0B4|Q8A0B4_BACTN Putative phosphotransferase enzyme II, C component OS=Bacteroides thetaiotaomicron (strain ATCC 29148 / DSM 2079 / JCM 5827 / CCUG 10774 / NCTC 10582 / VPI-5482 / E50) OX=226186 GN=BT_4107 PE=4 SV=1
0.406603	0.797148	-0.135426	-0.118081	Q8A5T1;Q89ZD0	Q8A5T1;Q89ZD0		tr|Q8A5T1|Q8A5T1_BACTN Probable secreted glycosyl hydrolase OS=Bacteroides thetaiotaomicron (strain ATCC 29148 / DSM 2079 / JCM 5827 / CCUG 10774 / NCTC 10582 / VPI-5482 / E50) OX=226186 GN=BT_2157 PE=1 SV=1;tr|Q89ZD0|Q89ZD0_BACTN 3keto-disac_hyd domain-co
0.270372	0.804322	-0.13535	-0.11218	Q8A9W3	Q8A9W3	BT_0702	tr|Q8A9W3|Q8A9W3_BACTN Chloramphenicol acetyltransferase (CAT-III) OS=Bacteroides thetaiotaomicron (strain ATCC 29148 / DSM 2079 / JCM 5827 / CCUG 10774 / NCTC 10582 / VPI-5482 / E50) OX=226186 GN=BT_0702 PE=4 SV=1
0.205885	0.813332	-0.132477	-0.10553	Q8A506	Q8A506	BT_2441	tr|Q8A506|Q8A506_BACTN Putative 5-nucleotidase/2,3-cyclic phosphodiesterase OS=Bacteroides thetaiotaomicron (strain ATCC 29148 / DSM 2079 / JCM 5827 / CCUG 10774 / NCTC 10582 / VPI-5482 / E50) OX=226186 GN=BT_2441 PE=4 SV=1
0.0972356	0.854133	-0.132447	-0.088382	Q8ABH0	Q8ABH0	BT_0140	tr|Q8ABH0|Q8ABH0_BACTN SusC homolog OS=Bacteroides thetaiotaomicron (strain ATCC 29148 / DSM 2079 / JCM 5827 / CCUG 10774 / NCTC 10582 / VPI-5482 / E50) OX=226186 GN=BT_0140 PE=3 SV=1
0.248128	0.813682	-0.131405	-0.108088	Q8A7B5	Q8A7B5	BT_1610	tr|Q8A7B5|Q8A7B5_BACTN DNA polymerase III subunit gamma/tau OS=Bacteroides thetaiotaomicron (strain ATCC 29148 / DSM 2079 / JCM 5827 / CCUG 10774 / NCTC 10582 / VPI-5482 / E50) OX=226186 GN=dnaX PE=3 SV=1
0.119405	0.848989	-0.12671	-0.0907911	Q8A1Y7	Q8A1Y7	BT_3521	tr|Q8A1Y7|Q8A1Y7_BACTN Alpha-1,6-mannanase OS=Bacteroides thetaiotaomicron (strain ATCC 29148 / DSM 2079 / JCM 5827 / CCUG 10774 / NCTC 10582 / VPI-5482 / E50) OX=226186 GN=BT_3521 PE=4 SV=1
0.18804	0.828866	-0.125784	-0.0996442	Q8A9Y5	Q8A9Y5	BT_0680	tr|Q8A9Y5|Q8A9Y5_BACTN Cation efflux system protein czcA OS=Bacteroides thetaiotaomicron (strain ATCC 29148 / DSM 2079 / JCM 5827 / CCUG 10774 / NCTC 10582 / VPI-5482 / E50) OX=226186 GN=BT_0680 PE=3 SV=1
0.508116	0.804024	-0.12564	-0.112842	Q8A6E5	Q8A6E5	BT_1939	tr|Q8A6E5|Q8A6E5_BACTN Putative outer membrane receptor OS=Bacteroides thetaiotaomicron (strain ATCC 29148 / DSM 2079 / JCM 5827 / CCUG 10774 / NCTC 10582 / VPI-5482 / E50) OX=226186 GN=BT_1939 PE=3 SV=1
0.28447	0.812799	-0.124776	-0.105529	Q8A2U2	Q8A2U2	BT_3213	sp|Q8A2U2|TRUB_BACTN tRNA pseudouridine synthase B OS=Bacteroides thetaiotaomicron (strain ATCC 29148 / DSM 2079 / JCM 5827 / CCUG 10774 / NCTC 10582 / VPI-5482 / E50) OX=226186 GN=truB PE=3 SV=1
0.342437	0.813449	-0.124356	-0.107615	Q8A261	Q8A261	BT_3445	tr|Q8A261|Q8A261_BACTN Cell division protein FtsA OS=Bacteroides thetaiotaomicron (strain ATCC 29148 / DSM 2079 / JCM 5827 / CCUG 10774 / NCTC 10582 / VPI-5482 / E50) OX=226186 GN=ftsA PE=3 SV=1
0.338161	0.814128	-0.122385	-0.105988	Q89YW6	Q89YW6	BT_4615	sp|Q89YW6|DNAK_BACTN Chaperone protein DnaK OS=Bacteroides thetaiotaomicron (strain ATCC 29148 / DSM 2079 / JCM 5827 / CCUG 10774 / NCTC 10582 / VPI-5482 / E50) OX=226186 GN=dnaK PE=3 SV=1
0.172253	0.839248	-0.120495	-0.0947762	Q8A2E3	Q8A2E3	BT_3362	tr|Q8A2E3|Q8A2E3_BACTN Heptosyltransferase OS=Bacteroides thetaiotaomicron (strain ATCC 29148 / DSM 2079 / JCM 5827 / CCUG 10774 / NCTC 10582 / VPI-5482 / E50) OX=226186 GN=BT_3362 PE=4 SV=1
0.0979785	0.863284	-0.120062	-0.0828694	Q8A6P8	Q8A6P8	BT_1829	sp|Q8A6P8|CH60_BACTN Chaperonin GroEL OS=Bacteroides thetaiotaomicron (strain ATCC 29148 / DSM 2079 / JCM 5827 / CCUG 10774 / NCTC 10582 / VPI-5482 / E50) OX=226186 GN=groEL PE=3 SV=1
0.190462	0.838032	-0.119556	-0.0959077	Q8A010	Q8A010	BT_4211	tr|Q8A010|Q8A010_BACTN phosphoribosylformylglycinamidine cyclo-ligase OS=Bacteroides thetaiotaomicron (strain ATCC 29148 / DSM 2079 / JCM 5827 / CCUG 10774 / NCTC 10582 / VPI-5482 / E50) OX=226186 GN=BT_4211 PE=3 SV=1
0.0751042	0.874026	-0.119379	-0.07601	Q8A947	Q8A947	BT_0970	sp|Q8A947|RIBX_BACTN D-ribitol-5-phosphate phosphatase OS=Bacteroides thetaiotaomicron (strain ATCC 29148 / DSM 2079 / JCM 5827 / CCUG 10774 / NCTC 10582 / VPI-5482 / E50) OX=226186 GN=BT_0970 PE=1 SV=1
0.52431	0.813466	-0.119093	-0.107799	Q8A732	Q8A732	BT_1693	tr|Q8A732|Q8A732_BACTN Periplasmic linker protein, putative multidrug resistance protein OS=Bacteroides thetaiotaomicron (strain ATCC 29148 / DSM 2079 / JCM 5827 / CCUG 10774 / NCTC 10582 / VPI-5482 / E50) OX=226186 GN=BT_1693 PE=3 SV=1
0.433833	0.814468	-0.119055	-0.106072	Q8A5T5	Q8A5T5	BT_2153	tr|Q8A5T5|Q8A5T5_BACTN Putative Fe-S oxidoreductase OS=Bacteroides thetaiotaomicron (strain ATCC 29148 / DSM 2079 / JCM 5827 / CCUG 10774 / NCTC 10582 / VPI-5482 / E50) OX=226186 GN=BT_2153 PE=4 SV=1
0.158529	0.844418	-0.118967	-0.092346	Q89ZK9	Q89ZK9	BT_4368	tr|Q89ZK9|Q89ZK9_BACTN TPR_REGION domain-containing protein OS=Bacteroides thetaiotaomicron (strain ATCC 29148 / DSM 2079 / JCM 5827 / CCUG 10774 / NCTC 10582 / VPI-5482 / E50) OX=226186 GN=BT_4368 PE=4 SV=1
0.0342435	0.914881	-0.117659	-0.0538339	Q8A2N1	Q8A2N1	BT_3274	tr|Q8A2N1|Q8A2N1_BACTN PKD-like family protein OS=Bacteroides thetaiotaomicron (strain ATCC 29148 / DSM 2079 / JCM 5827 / CCUG 10774 / NCTC 10582 / VPI-5482 / E50) OX=226186 GN=BT_3274 PE=4 SV=1
0.068602	0.882179	-0.114736	-0.0718545	Q8A6P7	Q8A6P7	BT_1830	sp|Q8A6P7|CH10_BACTN Co-chaperonin GroES OS=Bacteroides thetaiotaomicron (strain ATCC 29148 / DSM 2079 / JCM 5827 / CCUG 10774 / NCTC 10582 / VPI-5482 / E50) OX=226186 GN=groES PE=3 SV=1
0.715188	0.813352	-0.113918	-0.105711	Q8A469	Q8A469	BT_2734	sp|Q8A469|RPOB_BACTN DNA-directed RNA polymerase subunit beta OS=Bacteroides thetaiotaomicron (strain ATCC 29148 / DSM 2079 / JCM 5827 / CCUG 10774 / NCTC 10582 / VPI-5482 / E50) OX=226186 GN=rpoB PE=3 SV=1
0.327446	0.830526	-0.113689	-0.0990637	Q8A2F4	Q8A2F4	BT_3351	sp|Q8A2F4|SYC_BACTN Cysteine--tRNA ligase OS=Bacteroides thetaiotaomicron (strain ATCC 29148 / DSM 2079 / JCM 5827 / CCUG 10774 / NCTC 10582 / VPI-5482 / E50) OX=226186 GN=cysS PE=3 SV=1
0.307269	0.836567	-0.111343	-0.096609	Q8A4D7	Q8A4D7	BT_2662	tr|Q8A4D7|Q8A4D7_BACTN Alpha-galactosidase OS=Bacteroides thetaiotaomicron (strain ATCC 29148 / DSM 2079 / JCM 5827 / CCUG 10774 / NCTC 10582 / VPI-5482 / E50) OX=226186 GN=BT_2662 PE=3 SV=1
0.224828	0.845118	-0.110783	-0.0924802	Q8A0Q9	Q8A0Q9	BT_3962	tr|Q8A0Q9|Q8A0Q9_BACTN Glycoside hydrolase family 92 OS=Bacteroides thetaiotaomicron (strain ATCC 29148 / DSM 2079 / JCM 5827 / CCUG 10774 / NCTC 10582 / VPI-5482 / E50) OX=226186 GN=BT_3962 PE=4 SV=1
0.304856	0.838515	-0.110559	-0.095934	Q8A9B8	Q8A9B8	BT_0897	sp|Q8A9B8|HTPG_BACTN Chaperone protein HtpG OS=Bacteroides thetaiotaomicron (strain ATCC 29148 / DSM 2079 / JCM 5827 / CCUG 10774 / NCTC 10582 / VPI-5482 / E50) OX=226186 GN=htpG PE=3 SV=1
0.140717	0.861576	-0.110209	-0.0849787	Q89ZG5	Q89ZG5	BT_4412	tr|Q89ZG5|Q89ZG5_BACTN Transglutaminase-like protein OS=Bacteroides thetaiotaomicron (strain ATCC 29148 / DSM 2079 / JCM 5827 / CCUG 10774 / NCTC 10582 / VPI-5482 / E50) OX=226186 GN=BT_4412 PE=4 SV=1
0.167119	0.857449	-0.108033	-0.0864356	Q8A847	Q8A847	BT_1327	tr|Q8A847|Q8A847_BACTN Putative alkaline phosphatase OS=Bacteroides thetaiotaomicron (strain ATCC 29148 / DSM 2079 / JCM 5827 / CCUG 10774 / NCTC 10582 / VPI-5482 / E50) OX=226186 GN=BT_1327 PE=4 SV=1
0.15795	0.861078	-0.106205	-0.0844109	Q8A0P0	Q8A0P0	BT_3981	tr|Q8A0P0|Q8A0P0_BACTN Type II secretion system (T2SS), protein M OS=Bacteroides thetaiotaomicron (strain ATCC 29148 / DSM 2079 / JCM 5827 / CCUG 10774 / NCTC 10582 / VPI-5482 / E50) OX=226186 GN=BT_3981 PE=4 SV=1
0.685029	0.831348	-0.105894	-0.0985261	Q8A7C3	Q8A7C3	BT_1601	tr|Q8A7C3|Q8A7C3_BACTN Signal recognition particle protein OS=Bacteroides thetaiotaomicron (strain ATCC 29148 / DSM 2079 / JCM 5827 / CCUG 10774 / NCTC 10582 / VPI-5482 / E50) OX=226186 GN=ffh PE=3 SV=1
0.296762	0.845021	-0.105777	-0.0920446	Q8A6Y6	Q8A6Y6	BT_1739	tr|Q8A6Y6|Q8A6Y6_BACTN Excinuclease ABC subunit A OS=Bacteroides thetaiotaomicron (strain ATCC 29148 / DSM 2079 / JCM 5827 / CCUG 10774 / NCTC 10582 / VPI-5482 / E50) OX=226186 GN=BT_1739 PE=4 SV=1
0.705579	0.831237	-0.105613	-0.0984471	Q8A619	Q8A619	BT_2067	tr|Q8A619|Q8A619_BACTN Putative NADH:flavin oxidoreductase OS=Bacteroides thetaiotaomicron (strain ATCC 29148 / DSM 2079 / JCM 5827 / CCUG 10774 / NCTC 10582 / VPI-5482 / E50) OX=226186 GN=BT_2067 PE=4 SV=1
0.192387	0.857029	-0.105443	-0.0867431	Q8A3W0	Q8A3W0	BT_2844	tr|Q8A3W0|Q8A3W0_BACTN TPR domain protein OS=Bacteroides thetaiotaomicron (strain ATCC 29148 / DSM 2079 / JCM 5827 / CCUG 10774 / NCTC 10582 / VPI-5482 / E50) OX=226186 GN=BT_2844 PE=4 SV=1
0.162935	0.862392	-0.103864	-0.0833812	Q89YU3	Q89YU3	BT_4638	tr|Q89YU3|Q89YU3_BACTN DUF47 domain-containing protein OS=Bacteroides thetaiotaomicron (strain ATCC 29148 / DSM 2079 / JCM 5827 / CCUG 10774 / NCTC 10582 / VPI-5482 / E50) OX=226186 GN=BT_4638 PE=1 SV=1
0.146374	0.866833	-0.10255	-0.0809565	Q8A486	Q8A486	BT_2717	sp|Q8A486|RL14_BACTN 50S ribosomal protein L14 OS=Bacteroides thetaiotaomicron (strain ATCC 29148 / DSM 2079 / JCM 5827 / CCUG 10774 / NCTC 10582 / VPI-5482 / E50) OX=226186 GN=rplN PE=3 SV=1
0.0670207	0.889776	-0.102451	-0.066326	Q8A2Y6	Q8A2Y6	BT_3169	tr|Q8A2Y6|Q8A2Y6_BACTN Alpha-xylosidase OS=Bacteroides thetaiotaomicron (strain ATCC 29148 / DSM 2079 / JCM 5827 / CCUG 10774 / NCTC 10582 / VPI-5482 / E50) OX=226186 GN=BT_3169 PE=3 SV=1
0.151882	0.866379	-0.102391	-0.0814109	Q8A3F5	Q8A3F5	BT_2999	tr|Q8A3F5|Q8A3F5_BACTN DNA helicase OS=Bacteroides thetaiotaomicron (strain ATCC 29148 / DSM 2079 / JCM 5827 / CCUG 10774 / NCTC 10582 / VPI-5482 / E50) OX=226186 GN=BT_2999 PE=4 SV=1
0.15477	0.866574	-0.101507	-0.0811243	Q8A455	Q8A455	BT_2748	sp|Q8A455|SYE_BACTN Glutamate--tRNA ligase OS=Bacteroides thetaiotaomicron (strain ATCC 29148 / DSM 2079 / JCM 5827 / CCUG 10774 / NCTC 10582 / VPI-5482 / E50) OX=226186 GN=gltX PE=3 SV=1
0.272259	0.855038	-0.101484	-0.0879444	Q8A6R4	Q8A6R4	BT_1812	tr|Q8A6R4|Q8A6R4_BACTN Putative chaperone DnAJ OS=Bacteroides thetaiotaomicron (strain ATCC 29148 / DSM 2079 / JCM 5827 / CCUG 10774 / NCTC 10582 / VPI-5482 / E50) OX=226186 GN=BT_1812 PE=4 SV=1
0.31273	0.853647	-0.101101	-0.0889619	Q8A6N1	Q8A6N1	BT_1846	tr|Q8A6N1|Q8A6N1_BACTN Putative dipeptidyl-peptidase III OS=Bacteroides thetaiotaomicron (strain ATCC 29148 / DSM 2079 / JCM 5827 / CCUG 10774 / NCTC 10582 / VPI-5482 / E50) OX=226186 GN=BT_1846 PE=1 SV=1
0.150499	0.869284	-0.100711	-0.0802128	Q8A8E5	Q8A8E5	BT_1222	tr|Q8A8E5|Q8A8E5_BACTN 6-phosphogluconate dehydrogenase, decarboxylating OS=Bacteroides thetaiotaomicron (strain ATCC 29148 / DSM 2079 / JCM 5827 / CCUG 10774 / NCTC 10582 / VPI-5482 / E50) OX=226186 GN=BT_1222 PE=3 SV=1
1.04387	0.837796	-0.10062	-0.0958367	Q8A513	Q8A513	BT_2434	tr|Q8A513|Q8A513_BACTN Pyridine nucleotide-disulphide oxidoreductase OS=Bacteroides thetaiotaomicron (strain ATCC 29148 / DSM 2079 / JCM 5827 / CCUG 10774 / NCTC 10582 / VPI-5482 / E50) OX=226186 GN=BT_2434 PE=3 SV=1
0.0497187	0.906099	-0.0994444	-0.0584634	Q8A0F5	Q8A0F5	BT_4066	sp|Q8A0F5|NUOB_BACTN NADH-quinone oxidoreductase subunit B OS=Bacteroides thetaiotaomicron (strain ATCC 29148 / DSM 2079 / JCM 5827 / CCUG 10774 / NCTC 10582 / VPI-5482 / E50) OX=226186 GN=nuoB PE=3 SV=1
0.0670502	0.89349	-0.0970206	-0.0640158	Q8A6I0	Q8A6I0	BT_1904	tr|Q8A6I0|Q8A6I0_BACTN Transcriptional regulator, AraC-type OS=Bacteroides thetaiotaomicron (strain ATCC 29148 / DSM 2079 / JCM 5827 / CCUG 10774 / NCTC 10582 / VPI-5482 / E50) OX=226186 GN=BT_1904 PE=4 SV=1
0.146744	0.870515	-0.0969024	-0.0774308	Q8AA10	Q8AA10	BT_0655	tr|Q8AA10|Q8AA10_BACTN Superoxide dismutase OS=Bacteroides thetaiotaomicron (strain ATCC 29148 / DSM 2079 / JCM 5827 / CCUG 10774 / NCTC 10582 / VPI-5482 / E50) OX=226186 GN=BT_0655 PE=3 SV=1
0.147063	0.871943	-0.0961189	-0.0769595	Q8A5I2	Q8A5I2	BT_2257	tr|Q8A5I2|Q8A5I2_BACTN Lipoprotein, putative OS=Bacteroides thetaiotaomicron (strain ATCC 29148 / DSM 2079 / JCM 5827 / CCUG 10774 / NCTC 10582 / VPI-5482 / E50) OX=226186 GN=BT_2257 PE=4 SV=1
0.293839	0.861286	-0.0960727	-0.0845232	Q8A470	Q8A470	BT_2733	sp|Q8A470|RPOC_BACTN DNA-directed RNA polymerase subunit beta OS=Bacteroides thetaiotaomicron (strain ATCC 29148 / DSM 2079 / JCM 5827 / CCUG 10774 / NCTC 10582 / VPI-5482 / E50) OX=226186 GN=rpoC PE=3 SV=1
0.102741	0.88273	-0.0937924	-0.0702192	Q8A9E0	Q8A9E0	BT_0875	tr|Q8A9E0|Q8A9E0_BACTN Beta-ureidopropionase OS=Bacteroides thetaiotaomicron (strain ATCC 29148 / DSM 2079 / JCM 5827 / CCUG 10774 / NCTC 10582 / VPI-5482 / E50) OX=226186 GN=BT_0875 PE=4 SV=1
0.261851	0.867067	-0.0934668	-0.0815191	Q8A148	Q8A148	BT_3819	tr|Q8A148|Q8A148_BACTN PSP1 C-terminal domain-containing protein OS=Bacteroides thetaiotaomicron (strain ATCC 29148 / DSM 2079 / JCM 5827 / CCUG 10774 / NCTC 10582 / VPI-5482 / E50) OX=226186 GN=BT_3819 PE=4 SV=1
0.185557	0.87083	-0.0926647	-0.0775101	Q8A5U3	Q8A5U3	BT_2145	tr|Q8A5U3|Q8A5U3_BACTN Vitamin B12-dependent ribonucleotide reductase OS=Bacteroides thetaiotaomicron (strain ATCC 29148 / DSM 2079 / JCM 5827 / CCUG 10774 / NCTC 10582 / VPI-5482 / E50) OX=226186 GN=BT_2145 PE=3 SV=1
0.0721781	0.895743	-0.0917635	-0.0630614	Q89YT0	Q89YT0	BT_4651	sp|Q89YT0|END4_BACTN Probable endonuclease 4 OS=Bacteroides thetaiotaomicron (strain ATCC 29148 / DSM 2079 / JCM 5827 / CCUG 10774 / NCTC 10582 / VPI-5482 / E50) OX=226186 GN=nfo PE=3 SV=1
0.164504	0.879083	-0.0888867	-0.0735537	Q8A4A1	Q8A4A1	BT_2702	sp|Q8A4A1|RS4_BACTN 30S ribosomal protein S4 OS=Bacteroides thetaiotaomicron (strain ATCC 29148 / DSM 2079 / JCM 5827 / CCUG 10774 / NCTC 10582 / VPI-5482 / E50) OX=226186 GN=rpsD PE=3 SV=1
0.174076	0.879062	-0.088367	-0.0738127	Q8A957	Q8A957	BT_0960	tr|Q8A957|Q8A957_BACTN Putative TonB-dependent outer membrane receptor OS=Bacteroides thetaiotaomicron (strain ATCC 29148 / DSM 2079 / JCM 5827 / CCUG 10774 / NCTC 10582 / VPI-5482 / E50) OX=226186 GN=BT_0960 PE=3 SV=1
0.285402	0.871237	-0.0882268	-0.0781731	Q8AA25	Q8AA25	BT_0640	tr|Q8AA25|Q8AA25_BACTN Fe-S oxidoreductases family 2 OS=Bacteroides thetaiotaomicron (strain ATCC 29148 / DSM 2079 / JCM 5827 / CCUG 10774 / NCTC 10582 / VPI-5482 / E50) OX=226186 GN=BT_0640 PE=4 SV=1
0.31005	0.87212	-0.0877042	-0.0783613	Q8A612	Q8A612	BT_2074	tr|Q8A612|Q8A612_BACTN Acetohydroxy-acid isomeroreductase OS=Bacteroides thetaiotaomicron (strain ATCC 29148 / DSM 2079 / JCM 5827 / CCUG 10774 / NCTC 10582 / VPI-5482 / E50) OX=226186 GN=BT_2074 PE=3 SV=1
0.0984184	0.889989	-0.0874763	-0.0659869	Q8ABZ4	Q8ABZ4		tr|Q8ABZ4|Q8ABZ4_BACTN SprT-like domain-containing protein OS=Bacteroides thetaiotaomicron (strain ATCC 29148 / DSM 2079 / JCM 5827 / CCUG 10774 / NCTC 10582 / VPI-5482 / E50) OX=226186 GN=BT_p548204 PE=4 SV=1
0.266579	0.87435	-0.0855918	-0.0755985	Q8A2C8	Q8A2C8	BT_3377	tr|Q8A2C8|Q8A2C8_BACTN Glycoside transferase family 14 OS=Bacteroides thetaiotaomicron (strain ATCC 29148 / DSM 2079 / JCM 5827 / CCUG 10774 / NCTC 10582 / VPI-5482 / E50) OX=226186 GN=BT_3377 PE=4 SV=1
0.414359	0.871718	-0.0853395	-0.0782124	Q8A4A2	Q8A4A2	BT_2701	sp|Q8A4A2|RPOA_BACTN DNA-directed RNA polymerase subunit alpha OS=Bacteroides thetaiotaomicron (strain ATCC 29148 / DSM 2079 / JCM 5827 / CCUG 10774 / NCTC 10582 / VPI-5482 / E50) OX=226186 GN=rpoA PE=3 SV=1
0.068834	0.904072	-0.0851269	-0.0590594	Q8A6M9	Q8A6M9	BT_1848	tr|Q8A6M9|Q8A6M9_BACTN DNA helicase OS=Bacteroides thetaiotaomicron (strain ATCC 29148 / DSM 2079 / JCM 5827 / CCUG 10774 / NCTC 10582 / VPI-5482 / E50) OX=226186 GN=BT_1848 PE=3 SV=1
0.121415	0.889696	-0.0837121	-0.0665724	Q8A6Y1	Q8A6Y1	BT_1744	tr|Q8A6Y1|Q8A6Y1_BACTN S-layer protein OS=Bacteroides thetaiotaomicron (strain ATCC 29148 / DSM 2079 / JCM 5827 / CCUG 10774 / NCTC 10582 / VPI-5482 / E50) OX=226186 GN=BT_1744 PE=4 SV=1
0.132253	0.888578	-0.0837088	-0.0675952	Q8A1N7	Q8A1N7	BT_3622	tr|Q8A1N7|Q8A1N7_BACTN Glycoside transferase family 2 OS=Bacteroides thetaiotaomicron (strain ATCC 29148 / DSM 2079 / JCM 5827 / CCUG 10774 / NCTC 10582 / VPI-5482 / E50) OX=226186 GN=BT_3622 PE=4 SV=1
0.19247	0.881404	-0.0836573	-0.0714428	Q8A3E9	Q8A3E9	BT_3005	tr|Q8A3E9|Q8A3E9_BACTN DUF6493 domain-containing protein OS=Bacteroides thetaiotaomicron (strain ATCC 29148 / DSM 2079 / JCM 5827 / CCUG 10774 / NCTC 10582 / VPI-5482 / E50) OX=226186 GN=BT_3005 PE=4 SV=1
0.117963	0.890056	-0.0835447	-0.0661095	Q8A6L7	Q8A6L7	BT_1860	sp|Q8A6L7|LEUC_BACTN 3-isopropylmalate dehydratase large subunit OS=Bacteroides thetaiotaomicron (strain ATCC 29148 / DSM 2079 / JCM 5827 / CCUG 10774 / NCTC 10582 / VPI-5482 / E50) OX=226186 GN=leuC PE=3 SV=1
0.191895	0.883067	-0.0821347	-0.070303	Q8A9A4	Q8A9A4	BT_0911	tr|Q8A9A4|Q8A9A4_BACTN Putative integration host factor IHF alpha subunit OS=Bacteroides thetaiotaomicron (strain ATCC 29148 / DSM 2079 / JCM 5827 / CCUG 10774 / NCTC 10582 / VPI-5482 / E50) OX=226186 GN=BT_0911 PE=3 SV=1
0.0926049	0.897824	-0.0821342	-0.0620653	Q8A9M2	Q8A9M2	BT_0793	sp|Q8A9M2|XYLA_BACTN Xylose isomerase OS=Bacteroides thetaiotaomicron (strain ATCC 29148 / DSM 2079 / JCM 5827 / CCUG 10774 / NCTC 10582 / VPI-5482 / E50) OX=226186 GN=xylA PE=1 SV=1
0.13816	0.889182	-0.0814061	-0.0665666	Q8A6M0	Q8A6M0	BT_1857	sp|Q8A6M0|LEU3_BACTN 3-isopropylmalate dehydrogenase OS=Bacteroides thetaiotaomicron (strain ATCC 29148 / DSM 2079 / JCM 5827 / CCUG 10774 / NCTC 10582 / VPI-5482 / E50) OX=226186 GN=leuB PE=3 SV=1
0.205684	0.883572	-0.081356	-0.0703197	Q8A2F2	Q8A2F2	BT_3353	tr|Q8A2F2|Q8A2F2_BACTN Snf2 family helicase OS=Bacteroides thetaiotaomicron (strain ATCC 29148 / DSM 2079 / JCM 5827 / CCUG 10774 / NCTC 10582 / VPI-5482 / E50) OX=226186 GN=BT_3353 PE=4 SV=1
0.107839	0.895227	-0.0804062	-0.0630457	Q8A2B1	Q8A2B1	BT_3394	sp|Q8A2B1|SPEA_BACTN Biosynthetic arginine decarboxylase OS=Bacteroides thetaiotaomicron (strain ATCC 29148 / DSM 2079 / JCM 5827 / CCUG 10774 / NCTC 10582 / VPI-5482 / E50) OX=226186 GN=speA PE=3 SV=1
0.0533402	0.916923	-0.0786681	-0.0517997	Q8A7A7	Q8A7A7	BT_1618	tr|Q8A7A7|Q8A7A7_BACTN Putative anti-sigma factor OS=Bacteroides thetaiotaomicron (strain ATCC 29148 / DSM 2079 / JCM 5827 / CCUG 10774 / NCTC 10582 / VPI-5482 / E50) OX=226186 GN=BT_1618 PE=4 SV=1
0.0394963	0.925574	-0.0775952	-0.0461452	Q8A6Y5	Q8A6Y5	BT_1740	tr|Q8A6Y5|Q8A6Y5_BACTN OMP_b-brl domain-containing protein OS=Bacteroides thetaiotaomicron (strain ATCC 29148 / DSM 2079 / JCM 5827 / CCUG 10774 / NCTC 10582 / VPI-5482 / E50) OX=226186 GN=BT_1740 PE=4 SV=1
0.307651	0.882798	-0.077323	-0.0699246	Q8ABM7	Q8ABM7	BT_0083	tr|Q8ABM7|Q8ABM7_BACTN HEPN_RiboL-PSP domain-containing protein OS=Bacteroides thetaiotaomicron (strain ATCC 29148 / DSM 2079 / JCM 5827 / CCUG 10774 / NCTC 10582 / VPI-5482 / E50) OX=226186 GN=BT_0083 PE=4 SV=1
0.448521	0.882347	-0.0772362	-0.0716972	Q89ZK6	Q89ZK6	BT_4371	tr|Q89ZK6|Q89ZK6_BACTN Peptidyl-prolyl cis-trans isomerase OS=Bacteroides thetaiotaomicron (strain ATCC 29148 / DSM 2079 / JCM 5827 / CCUG 10774 / NCTC 10582 / VPI-5482 / E50) OX=226186 GN=BT_4371 PE=4 SV=1
0.361499	0.884002	-0.076818	-0.0703556	Q8A2S5	Q8A2S5	BT_3230	sp|Q8A2S5|SYY_BACTN Tyrosine--tRNA ligase OS=Bacteroides thetaiotaomicron (strain ATCC 29148 / DSM 2079 / JCM 5827 / CCUG 10774 / NCTC 10582 / VPI-5482 / E50) OX=226186 GN=tyrS PE=3 SV=1
0.0805755	0.911988	-0.0741115	-0.0556478	Q8A7N2	Q8A7N2	BT_1492	tr|Q8A7N2|Q8A7N2_BACTN Tyrosine phenol-lyase OS=Bacteroides thetaiotaomicron (strain ATCC 29148 / DSM 2079 / JCM 5827 / CCUG 10774 / NCTC 10582 / VPI-5482 / E50) OX=226186 GN=BT_1492 PE=3 SV=1
0.102037	0.905021	-0.0740199	-0.0584394	Q8ABF5	Q8ABF5	BT_0155	sp|Q8ABF5|MNMA1_BACTN tRNA-specific 2-thiouridylase MnmA 1 OS=Bacteroides thetaiotaomicron (strain ATCC 29148 / DSM 2079 / JCM 5827 / CCUG 10774 / NCTC 10582 / VPI-5482 / E50) OX=226186 GN=mnmA1 PE=3 SV=1
0.0453029	0.926111	-0.0716214	-0.0461583	Q8A1T0	Q8A1T0	BT_3578	tr|Q8A1T0|Q8A1T0_BACTN DUF3316 domain-containing protein OS=Bacteroides thetaiotaomicron (strain ATCC 29148 / DSM 2079 / JCM 5827 / CCUG 10774 / NCTC 10582 / VPI-5482 / E50) OX=226186 GN=BT_3578 PE=4 SV=1
0.0221846	0.952676	-0.071341	-0.0340419	Q89YQ2	Q89YQ2	BT_4679	tr|Q89YQ2|Q89YQ2_BACTN Magnesium transport protein CorA OS=Bacteroides thetaiotaomicron (strain ATCC 29148 / DSM 2079 / JCM 5827 / CCUG 10774 / NCTC 10582 / VPI-5482 / E50) OX=226186 GN=corA PE=3 SV=1
0.0490533	0.925909	-0.0702329	-0.0467768	Q8AA61	Q8AA61	BT_0604	tr|Q8AA61|Q8AA61_BACTN Putative coenzyme F420-reducing hydrogenase OS=Bacteroides thetaiotaomicron (strain ATCC 29148 / DSM 2079 / JCM 5827 / CCUG 10774 / NCTC 10582 / VPI-5482 / E50) OX=226186 GN=BT_0604 PE=4 SV=1
0.51005	0.890353	-0.0698776	-0.0657436	Q8A9V4	Q8A9V4	BT_0711	sp|Q8A9V4|ATPB_BACTN ATP synthase subunit beta OS=Bacteroides thetaiotaomicron (strain ATCC 29148 / DSM 2079 / JCM 5827 / CCUG 10774 / NCTC 10582 / VPI-5482 / E50) OX=226186 GN=atpD PE=3 SV=1
0.17057	0.902104	-0.0695305	-0.0600464	Q89YV3	Q89YV3	BT_4628	tr|Q89YV3|Q89YV3_BACTN ATP-dependent helicase OS=Bacteroides thetaiotaomicron (strain ATCC 29148 / DSM 2079 / JCM 5827 / CCUG 10774 / NCTC 10582 / VPI-5482 / E50) OX=226186 GN=BT_4628 PE=4 SV=1
0.234212	0.897741	-0.0693483	-0.0619397	Q8A2D5	Q8A2D5	BT_3370	tr|Q8A2D5|Q8A2D5_BACTN Glycoside transferase family 2 OS=Bacteroides thetaiotaomicron (strain ATCC 29148 / DSM 2079 / JCM 5827 / CCUG 10774 / NCTC 10582 / VPI-5482 / E50) OX=226186 GN=BT_3370 PE=4 SV=1
0.196802	0.904103	-0.0671525	-0.0591858	Q8A433	Q8A433	BT_2771	tr|Q8A433|Q8A433_BACTN non-specific serine/threonine protein kinase OS=Bacteroides thetaiotaomicron (strain ATCC 29148 / DSM 2079 / JCM 5827 / CCUG 10774 / NCTC 10582 / VPI-5482 / E50) OX=226186 GN=BT_2771 PE=4 SV=1
0.0623575	0.922897	-0.0667162	-0.0483611	Q8A0Z6	Q8A0Z6	BT_3875	tr|Q8A0Z6|Q8A0Z6_BACTN 50S ribosomal protein L13 OS=Bacteroides thetaiotaomicron (strain ATCC 29148 / DSM 2079 / JCM 5827 / CCUG 10774 / NCTC 10582 / VPI-5482 / E50) OX=226186 GN=rplM PE=3 SV=1
0.0191813	0.959071	-0.0637941	-0.0299569	Q8A1R1	Q8A1R1	BT_3598	tr|Q8A1R1|Q8A1R1_BACTN Beta-hexosaminidase OS=Bacteroides thetaiotaomicron (strain ATCC 29148 / DSM 2079 / JCM 5827 / CCUG 10774 / NCTC 10582 / VPI-5482 / E50) OX=226186 GN=BT_3598 PE=3 SV=1
0.0136801	0.962057	-0.0636668	-0.024762	Q8A111	Q8A111	BT_3860	tr|Q8A111|Q8A111_BACTN Concanavalin A-like lectin/glucanase OS=Bacteroides thetaiotaomicron (strain ATCC 29148 / DSM 2079 / JCM 5827 / CCUG 10774 / NCTC 10582 / VPI-5482 / E50) OX=226186 GN=BT_3860 PE=4 SV=1
0.0234849	0.952751	-0.0634942	-0.0330277	Q8A514	Q8A514	BT_2433	tr|Q8A514|Q8A514_BACTN Two-component system response regulator OS=Bacteroides thetaiotaomicron (strain ATCC 29148 / DSM 2079 / JCM 5827 / CCUG 10774 / NCTC 10582 / VPI-5482 / E50) OX=226186 GN=BT_2433 PE=4 SV=1
0.18173	0.91123	-0.063056	-0.0555319	Q8A8G4	Q8A8G4	BT_1203	tr|Q8A8G4|Q8A8G4_BACTN Putative UDP-N-acetylglucosamine 2-epimerase OS=Bacteroides thetaiotaomicron (strain ATCC 29148 / DSM 2079 / JCM 5827 / CCUG 10774 / NCTC 10582 / VPI-5482 / E50) OX=226186 GN=BT_1203 PE=3 SV=1
0.158062	0.914341	-0.0619216	-0.0538244	Q8A134	Q8A134	BT_3837	tr|Q8A134|Q8A134_BACTN ABC transporter ATP-binding protein OS=Bacteroides thetaiotaomicron (strain ATCC 29148 / DSM 2079 / JCM 5827 / CCUG 10774 / NCTC 10582 / VPI-5482 / E50) OX=226186 GN=BT_3837 PE=4 SV=1
0.0905637	0.922146	-0.0615382	-0.0493375	Q8A2L7	Q8A2L7	BT_3288	tr|Q8A2L7|Q8A2L7_BACTN Putative integral membrane protein OS=Bacteroides thetaiotaomicron (strain ATCC 29148 / DSM 2079 / JCM 5827 / CCUG 10774 / NCTC 10582 / VPI-5482 / E50) OX=226186 GN=BT_3288 PE=4 SV=1
0.0866746	0.922987	-0.061058	-0.0486325	Q89ZT3	Q89ZT3	BT_4293	tr|Q89ZT3|Q89ZT3_BACTN AAA-ATPase_like domain-containing protein OS=Bacteroides thetaiotaomicron (strain ATCC 29148 / DSM 2079 / JCM 5827 / CCUG 10774 / NCTC 10582 / VPI-5482 / E50) OX=226186 GN=BT_4293 PE=4 SV=1
0.0834669	0.923259	-0.0608077	-0.0481271	Q8A745	Q8A745	BT_1680	tr|Q8A745|Q8A745_BACTN Putative NADH dehydrogenase/NAD(P)H nitroreductase OS=Bacteroides thetaiotaomicron (strain ATCC 29148 / DSM 2079 / JCM 5827 / CCUG 10774 / NCTC 10582 / VPI-5482 / E50) OX=226186 GN=BT_1680 PE=4 SV=1
0.0726725	0.925539	-0.0606771	-0.046709	Q8A633	Q8A633	BT_2053	tr|Q8A633|Q8A633_BACTN Biopolymer transporter ExbD OS=Bacteroides thetaiotaomicron (strain ATCC 29148 / DSM 2079 / JCM 5827 / CCUG 10774 / NCTC 10582 / VPI-5482 / E50) OX=226186 GN=BT_2053 PE=3 SV=1
0.113342	0.920157	-0.0603795	-0.0504157	Q8A7B0	Q8A7B0	BT_1615	tr|Q8A7B0|Q8A7B0_BACTN Aminoacyl-histidine dipeptidase OS=Bacteroides thetaiotaomicron (strain ATCC 29148 / DSM 2079 / JCM 5827 / CCUG 10774 / NCTC 10582 / VPI-5482 / E50) OX=226186 GN=BT_1615 PE=4 SV=1
0.0280069	0.951584	-0.0577989	-0.0338499	Q8A8X4	Q8A8X4	BT_1043	tr|Q8A8X4|Q8A8X4_BACTN SusD homolog OS=Bacteroides thetaiotaomicron (strain ATCC 29148 / DSM 2079 / JCM 5827 / CCUG 10774 / NCTC 10582 / VPI-5482 / E50) OX=226186 GN=BT_1043 PE=1 SV=1
0.0266206	0.953803	-0.0554495	-0.0323688	Q89YX3	Q89YX3	BT_4607	tr|Q89YX3|Q89YX3_BACTN DUF1810 domain-containing protein OS=Bacteroides thetaiotaomicron (strain ATCC 29148 / DSM 2079 / JCM 5827 / CCUG 10774 / NCTC 10582 / VPI-5482 / E50) OX=226186 GN=BT_4607 PE=4 SV=1
0.0662596	0.93603	-0.054882	-0.0423829	Q8A7I7	Q8A7I7	BT_1537	tr|Q8A7I7|Q8A7I7_BACTN Putative NADH dehydrogenase OS=Bacteroides thetaiotaomicron (strain ATCC 29148 / DSM 2079 / JCM 5827 / CCUG 10774 / NCTC 10582 / VPI-5482 / E50) OX=226186 GN=BT_1537 PE=3 SV=1
0.0356468	0.948281	-0.0545311	-0.0356736	Q8A0M7	Q8A0M7	BT_3994	tr|Q8A0M7|Q8A0M7_BACTN Putative alpha-1,2-mannosidase OS=Bacteroides thetaiotaomicron (strain ATCC 29148 / DSM 2079 / JCM 5827 / CCUG 10774 / NCTC 10582 / VPI-5482 / E50) OX=226186 GN=BT_3994 PE=4 SV=1
0.12038	0.925236	-0.0544806	-0.0466101	Q8A248	Q8A248	BT_3458	tr|Q8A248|Q8A248_BACTN Phospholipid/glycerol acyltransferase OS=Bacteroides thetaiotaomicron (strain ATCC 29148 / DSM 2079 / JCM 5827 / CCUG 10774 / NCTC 10582 / VPI-5482 / E50) OX=226186 GN=BT_3458 PE=4 SV=1
0.020445	0.959208	-0.0541525	-0.0284896	Q8AAY6	Q8AAY6	BT_0326	tr|Q8AAY6|Q8AAY6_BACTN Putative RNA polymerase ECF-type sigma factor OS=Bacteroides thetaiotaomicron (strain ATCC 29148 / DSM 2079 / JCM 5827 / CCUG 10774 / NCTC 10582 / VPI-5482 / E50) OX=226186 GN=BT_0326 PE=3 SV=1
0.01029	0.969156	-0.0534835	-0.0194618	Q8A7Q2	Q8A7Q2	BT_1472	tr|Q8A7Q2|Q8A7Q2_BACTN Glycoside transferase family 2 OS=Bacteroides thetaiotaomicron (strain ATCC 29148 / DSM 2079 / JCM 5827 / CCUG 10774 / NCTC 10582 / VPI-5482 / E50) OX=226186 GN=BT_1472 PE=4 SV=1
0.0395479	0.94883	-0.0534163	-0.0363726	Q8AAK6	Q8AAK6	BT_0458	tr|Q8AAK6|Q8AAK6_BACTN Beta-mannosidase OS=Bacteroides thetaiotaomicron (strain ATCC 29148 / DSM 2079 / JCM 5827 / CCUG 10774 / NCTC 10582 / VPI-5482 / E50) OX=226186 GN=BT_0458 PE=1 SV=1
0.0132702	0.966226	-0.0529103	-0.0225589	Q8A554	Q8A554	BT_2388	tr|Q8A554|Q8A554_BACTN ATP-binding protein OS=Bacteroides thetaiotaomicron (strain ATCC 29148 / DSM 2079 / JCM 5827 / CCUG 10774 / NCTC 10582 / VPI-5482 / E50) OX=226186 GN=BT_2388 PE=4 SV=1
0.109474	0.928906	-0.0528769	-0.0448634	Q8A0U7	Q8A0U7	BT_3924	tr|Q8A0U7|Q8A0U7_BACTN ATP-dependent DNA helicase RecG OS=Bacteroides thetaiotaomicron (strain ATCC 29148 / DSM 2079 / JCM 5827 / CCUG 10774 / NCTC 10582 / VPI-5482 / E50) OX=226186 GN=recG PE=3 SV=1
0.0448856	0.946551	-0.0525327	-0.0373045	Q8A528	Q8A528	BT_2416	sp|Q8A528|RIBBA_BACTN Riboflavin biosynthesis protein RibBA OS=Bacteroides thetaiotaomicron (strain ATCC 29148 / DSM 2079 / JCM 5827 / CCUG 10774 / NCTC 10582 / VPI-5482 / E50) OX=226186 GN=ribBA PE=3 SV=1
0.0541602	0.945392	-0.0512767	-0.0384602	Q89ZJ0	Q89ZJ0	BT_4387	sp|Q89ZJ0|KAD_BACTN Adenylate kinase OS=Bacteroides thetaiotaomicron (strain ATCC 29148 / DSM 2079 / JCM 5827 / CCUG 10774 / NCTC 10582 / VPI-5482 / E50) OX=226186 GN=adk PE=3 SV=1
0.0695167	0.942125	-0.0511074	-0.0404795	Q8A2G3	Q8A2G3	BT_3342	tr|Q8A2G3|Q8A2G3_BACTN DUF3108 domain-containing protein OS=Bacteroides thetaiotaomicron (strain ATCC 29148 / DSM 2079 / JCM 5827 / CCUG 10774 / NCTC 10582 / VPI-5482 / E50) OX=226186 GN=BT_3342 PE=4 SV=1
0.0518586	0.948169	-0.0480371	-0.0362458	Q8A532	Q8A532	BT_2412	tr|Q8A532|Q8A532_BACTN Putative collagenase OS=Bacteroides thetaiotaomicron (strain ATCC 29148 / DSM 2079 / JCM 5827 / CCUG 10774 / NCTC 10582 / VPI-5482 / E50) OX=226186 GN=BT_2412 PE=4 SV=1
0.0250887	0.959155	-0.0476422	-0.0288914	Q8A1V0	Q8A1V0	BT_3558	tr|Q8A1V0|Q8A1V0_BACTN Putative endonuclease OS=Bacteroides thetaiotaomicron (strain ATCC 29148 / DSM 2079 / JCM 5827 / CCUG 10774 / NCTC 10582 / VPI-5482 / E50) OX=226186 GN=BT_3558 PE=4 SV=1
0.0908396	0.94299	-0.0476365	-0.0400007	Q8AB57	Q8AB57	BT_0254	sp|Q8AB57|Y254_BACTN UPF0313 protein BT_0254 OS=Bacteroides thetaiotaomicron (strain ATCC 29148 / DSM 2079 / JCM 5827 / CCUG 10774 / NCTC 10582 / VPI-5482 / E50) OX=226186 GN=BT_0254 PE=3 SV=1
0.0660475	0.946248	-0.0474992	-0.0378176	Q8A2Y7	Q8A2Y7	BT_3168	tr|Q8A2Y7|Q8A2Y7_BACTN Putative Fe-S oxidoreductase OS=Bacteroides thetaiotaomicron (strain ATCC 29148 / DSM 2079 / JCM 5827 / CCUG 10774 / NCTC 10582 / VPI-5482 / E50) OX=226186 GN=BT_3168 PE=4 SV=1
0.0657662	0.948662	-0.0442877	-0.0357258	Q89YP1	Q89YP1	BT_4690	tr|Q89YP1|Q89YP1_BACTN Alpha-amylase OS=Bacteroides thetaiotaomicron (strain ATCC 29148 / DSM 2079 / JCM 5827 / CCUG 10774 / NCTC 10582 / VPI-5482 / E50) OX=226186 GN=BT_4690 PE=3 SV=1
0.0261568	0.958442	-0.0441313	-0.0279792	Q8A387	Q8A387	BT_3067	tr|Q8A387|Q8A387_BACTN Quinoprotein amine dehydrogenase OS=Bacteroides thetaiotaomicron (strain ATCC 29148 / DSM 2079 / JCM 5827 / CCUG 10774 / NCTC 10582 / VPI-5482 / E50) OX=226186 GN=BT_3067 PE=4 SV=1
0.0398357	0.954514	-0.0440245	-0.0318207	Q8A414	Q8A414	BT_2790	sp|Q8A414|PCKA_BACTN Phosphoenolpyruvate carboxykinase (ATP) OS=Bacteroides thetaiotaomicron (strain ATCC 29148 / DSM 2079 / JCM 5827 / CCUG 10774 / NCTC 10582 / VPI-5482 / E50) OX=226186 GN=pckA PE=3 SV=1
0.0805938	0.947892	-0.0440025	-0.036762	Q8AAN0	Q8AAN0	BT_0434	tr|Q8AAN0|Q8AAN0_BACTN Pyridine nucleotide-disulphide oxidoreductase-like protein OS=Bacteroides thetaiotaomicron (strain ATCC 29148 / DSM 2079 / JCM 5827 / CCUG 10774 / NCTC 10582 / VPI-5482 / E50) OX=226186 GN=BT_0434 PE=4 SV=1
0.0316274	0.960255	-0.0427718	-0.0291882	Q8A1E6	Q8A1E6	BT_3720	tr|Q8A1E6|Q8A1E6_BACTN Aminotransferase OS=Bacteroides thetaiotaomicron (strain ATCC 29148 / DSM 2079 / JCM 5827 / CCUG 10774 / NCTC 10582 / VPI-5482 / E50) OX=226186 GN=BT_3720 PE=3 SV=1
0.031266	0.959577	-0.0427427	-0.0290715	Q8A0W0	Q8A0W0	BT_3911	sp|Q8A0W0|MDH_BACTN Malate dehydrogenase OS=Bacteroides thetaiotaomicron (strain ATCC 29148 / DSM 2079 / JCM 5827 / CCUG 10774 / NCTC 10582 / VPI-5482 / E50) OX=226186 GN=mdh PE=3 SV=1
0.0921292	0.947658	-0.0422978	-0.0362352	Q8AAY1	Q8AAY1	BT_0331	tr|Q8AAY1|Q8AAY1_BACTN Ketoisovalerate oxidoreductase subunit vorB OS=Bacteroides thetaiotaomicron (strain ATCC 29148 / DSM 2079 / JCM 5827 / CCUG 10774 / NCTC 10582 / VPI-5482 / E50) OX=226186 GN=BT_0331 PE=4 SV=1
0.0235357	0.961073	-0.0412474	-0.0258121	Q8A1G7	Q8A1G7	BT_3694	tr|Q8A1G7|Q8A1G7_BACTN Glycoside transferase family 2 OS=Bacteroides thetaiotaomicron (strain ATCC 29148 / DSM 2079 / JCM 5827 / CCUG 10774 / NCTC 10582 / VPI-5482 / E50) OX=226186 GN=BT_3694 PE=4 SV=1
0.0619972	0.952908	-0.0409427	-0.0331737	Q8A845	Q8A845	BT_1329	tr|Q8A845|Q8A845_BACTN Thiol peroxidase OS=Bacteroides thetaiotaomicron (strain ATCC 29148 / DSM 2079 / JCM 5827 / CCUG 10774 / NCTC 10582 / VPI-5482 / E50) OX=226186 GN=tpx PE=3 SV=1
0.0693088	0.953165	-0.0393696	-0.0327311	Q8A6N9	Q8A6N9	BT_1838	tr|Q8A6N9|Q8A6N9_BACTN Putative alanyl dipeptidyl peptidase OS=Bacteroides thetaiotaomicron (strain ATCC 29148 / DSM 2079 / JCM 5827 / CCUG 10774 / NCTC 10582 / VPI-5482 / E50) OX=226186 GN=BT_1838 PE=4 SV=1
0.0396225	0.959966	-0.0390272	-0.029087	Q8A4T0	Q8A4T0	BT_2517	sp|Q8A4T0|ISPG_BACTN 4-hydroxy-3-methylbut-2-en-1-yl diphosphate synthase (flavodoxin) OS=Bacteroides thetaiotaomicron (strain ATCC 29148 / DSM 2079 / JCM 5827 / CCUG 10774 / NCTC 10582 / VPI-5482 / E50) OX=226186 GN=ispG PE=3 SV=1
0.0279935	0.961754	-0.0369248	-0.0254268	Q8A9F9	Q8A9F9	BT_0856	tr|Q8A9F9|Q8A9F9_BACTN Two-component system response regulator OS=Bacteroides thetaiotaomicron (strain ATCC 29148 / DSM 2079 / JCM 5827 / CCUG 10774 / NCTC 10582 / VPI-5482 / E50) OX=226186 GN=BT_0856 PE=4 SV=1
0.0634977	0.959052	-0.0361228	-0.0300516	Q8AB85	Q8AB85	BT_0225	tr|Q8AB85|Q8AB85_BACTN OMP_b-brl domain-containing protein OS=Bacteroides thetaiotaomicron (strain ATCC 29148 / DSM 2079 / JCM 5827 / CCUG 10774 / NCTC 10582 / VPI-5482 / E50) OX=226186 GN=BT_0225 PE=4 SV=1
0.0438968	0.960219	-0.0343065	-0.0269638	Q8ABD6	Q8ABD6	BT_0174	tr|Q8ABD6|Q8ABD6_BACTN NifU homolog involved in Fe-S cluster formation OS=Bacteroides thetaiotaomicron (strain ATCC 29148 / DSM 2079 / JCM 5827 / CCUG 10774 / NCTC 10582 / VPI-5482 / E50) OX=226186 GN=BT_0174 PE=4 SV=1
0.0411883	0.9606	-0.0342364	-0.0265636	Q8A0P4	Q8A0P4	BT_3977	tr|Q8A0P4|Q8A0P4_BACTN TonB-dependent receptor domain protein OS=Bacteroides thetaiotaomicron (strain ATCC 29148 / DSM 2079 / JCM 5827 / CCUG 10774 / NCTC 10582 / VPI-5482 / E50) OX=226186 GN=BT_3977 PE=4 SV=1
0.0692221	0.959093	-0.0336123	-0.0286461	Q8A1J4	Q8A1J4	BT_3667	tr|Q8A1J4|Q8A1J4_BACTN Transcriptional regulator OS=Bacteroides thetaiotaomicron (strain ATCC 29148 / DSM 2079 / JCM 5827 / CCUG 10774 / NCTC 10582 / VPI-5482 / E50) OX=226186 GN=BT_3667 PE=4 SV=1
0.021246	0.964066	-0.0328026	-0.0215025	Q8A0L7	Q8A0L7	BT_4004	tr|Q8A0L7|Q8A0L7_BACTN Lipid-A-disaccharide synthase OS=Bacteroides thetaiotaomicron (strain ATCC 29148 / DSM 2079 / JCM 5827 / CCUG 10774 / NCTC 10582 / VPI-5482 / E50) OX=226186 GN=BT_4004 PE=4 SV=1
0.0136506	0.970243	-0.0326614	-0.0180677	Q8A5N5	Q8A5N5	BT_2203	tr|Q8A5N5|Q8A5N5_BACTN Concanavalin A-like lectin/glucanase OS=Bacteroides thetaiotaomicron (strain ATCC 29148 / DSM 2079 / JCM 5827 / CCUG 10774 / NCTC 10582 / VPI-5482 / E50) OX=226186 GN=BT_2203 PE=4 SV=1
0.0276333	0.965704	-0.0325098	-0.0231689	Q8A7J8	Q8A7J8	BT_1526	sp|Q8A7J8|INO1_BACTN Inositol-3-phosphate synthase 1 OS=Bacteroides thetaiotaomicron (strain ATCC 29148 / DSM 2079 / JCM 5827 / CCUG 10774 / NCTC 10582 / VPI-5482 / E50) OX=226186 GN=BT_1526 PE=1 SV=1
0.00751064	0.978761	-0.032311	-0.0132291	Q89YH5	Q89YH5	BT_4757	tr|Q89YH5|Q89YH5_BACTN Peptidase_C25 domain-containing protein OS=Bacteroides thetaiotaomicron (strain ATCC 29148 / DSM 2079 / JCM 5827 / CCUG 10774 / NCTC 10582 / VPI-5482 / E50) OX=226186 GN=BT_4757 PE=4 SV=1
0.0442496	0.961664	-0.0316086	-0.0253073	Q8A3H6	Q8A3H6	BT_2978	tr|Q8A3H6|Q8A3H6_BACTN Transcriptional regulator OS=Bacteroides thetaiotaomicron (strain ATCC 29148 / DSM 2079 / JCM 5827 / CCUG 10774 / NCTC 10582 / VPI-5482 / E50) OX=226186 GN=BT_2978 PE=4 SV=1
0.0240252	0.96504	-0.0313625	-0.0216944	Q8A883	Q8A883	BT_1291	sp|Q8A883|POTA_BACTN Spermidine/putrescine import ATP-binding protein PotA OS=Bacteroides thetaiotaomicron (strain ATCC 29148 / DSM 2079 / JCM 5827 / CCUG 10774 / NCTC 10582 / VPI-5482 / E50) OX=226186 GN=potA PE=3 SV=1
0.0765974	0.959978	-0.0311608	-0.0271856	Q8A399	Q8A399	BT_3055	tr|Q8A399|Q8A399_BACTN Succinate dehydrogenase iron-sulfur protein OS=Bacteroides thetaiotaomicron (strain ATCC 29148 / DSM 2079 / JCM 5827 / CCUG 10774 / NCTC 10582 / VPI-5482 / E50) OX=226186 GN=BT_3055 PE=3 SV=1
0.0710495	0.960525	-0.0308414	-0.0266969	Q8A0T7	Q8A0T7	BT_3934	tr|Q8A0T7|Q8A0T7_BACTN Putative phospho-2-dehydro-3-deoxyheptonate aldolase/chorismate mutase OS=Bacteroides thetaiotaomicron (strain ATCC 29148 / DSM 2079 / JCM 5827 / CCUG 10774 / NCTC 10582 / VPI-5482 / E50) OX=226186 GN=BT_3934 PE=4 SV=1
0.0625151	0.960303	-0.0307364	-0.0261711	Q8A6K1	Q8A6K1	BT_1880	sp|Q8A6K1|LPXK_BACTN Tetraacyldisaccharide 4-kinase OS=Bacteroides thetaiotaomicron (strain ATCC 29148 / DSM 2079 / JCM 5827 / CCUG 10774 / NCTC 10582 / VPI-5482 / E50) OX=226186 GN=lpxK PE=3 SV=1
0.0942185	0.960486	-0.0292377	-0.0262624	Q8A2I6	Q8A2I6	BT_3319	tr|Q8A2I6|Q8A2I6_BACTN Signal peptidase I OS=Bacteroides thetaiotaomicron (strain ATCC 29148 / DSM 2079 / JCM 5827 / CCUG 10774 / NCTC 10582 / VPI-5482 / E50) OX=226186 GN=BT_3319 PE=3 SV=1
0.0361634	0.965693	-0.0285134	-0.0224057	Q8A2H0	Q8A2H0	BT_3335	tr|Q8A2H0|Q8A2H0_BACTN Carb-bd_dom_fam9 domain-containing protein OS=Bacteroides thetaiotaomicron (strain ATCC 29148 / DSM 2079 / JCM 5827 / CCUG 10774 / NCTC 10582 / VPI-5482 / E50) OX=226186 GN=BT_3335 PE=4 SV=1
0.0449503	0.965455	-0.0284634	-0.0233139	E7MCA9	E7MCA9	BT_3361	tr|E7MCA9|E7MCA9_BACTN DUF4254 domain-containing protein OS=Bacteroides thetaiotaomicron (strain ATCC 29148 / DSM 2079 / JCM 5827 / CCUG 10774 / NCTC 10582 / VPI-5482 / E50) OX=226186 GN=BT_3361a PE=4 SV=1
0.0914448	0.961934	-0.0277953	-0.025025	Q8A5M7	Q8A5M7	BT_2211	tr|Q8A5M7|Q8A5M7_BACTN Putative transmembrane protein OS=Bacteroides thetaiotaomicron (strain ATCC 29148 / DSM 2079 / JCM 5827 / CCUG 10774 / NCTC 10582 / VPI-5482 / E50) OX=226186 GN=BT_2211 PE=4 SV=1
0.0459671	0.965616	-0.0277166	-0.0228962	Q8A7L7	Q8A7L7	BT_1507	tr|Q8A7L7|Q8A7L7_BACTN DUF4988 domain-containing protein OS=Bacteroides thetaiotaomicron (strain ATCC 29148 / DSM 2079 / JCM 5827 / CCUG 10774 / NCTC 10582 / VPI-5482 / E50) OX=226186 GN=BT_1507 PE=4 SV=1
0.0164116	0.970028	-0.0273728	-0.0174934	Q8A7H5	Q8A7H5	BT_1549	tr|Q8A7H5|Q8A7H5_BACTN Dipeptidase OS=Bacteroides thetaiotaomicron (strain ATCC 29148 / DSM 2079 / JCM 5827 / CCUG 10774 / NCTC 10582 / VPI-5482 / E50) OX=226186 GN=BT_1549 PE=3 SV=1
0.0323568	0.96591	-0.0267367	-0.0208138	Q8A8C5	Q8A8C5	BT_1242	tr|Q8A8C5|Q8A8C5_BACTN ABC transporter ATP-binding protein OS=Bacteroides thetaiotaomicron (strain ATCC 29148 / DSM 2079 / JCM 5827 / CCUG 10774 / NCTC 10582 / VPI-5482 / E50) OX=226186 GN=BT_1242 PE=4 SV=1
0.100028	0.963738	-0.0263796	-0.0240523	Q8A380	Q8A380	BT_3075	tr|Q8A380|Q8A380_BACTN NAD-dependent epimerase/dehydratase family protein OS=Bacteroides thetaiotaomicron (strain ATCC 29148 / DSM 2079 / JCM 5827 / CCUG 10774 / NCTC 10582 / VPI-5482 / E50) OX=226186 GN=BT_3075 PE=4 SV=1
0.0627499	0.965228	-0.0249081	-0.0218326	Q8A7S7	Q8A7S7	BT_1447	tr|Q8A7S7|Q8A7S7_BACTN Two-component system sensor histidine kinase OS=Bacteroides thetaiotaomicron (strain ATCC 29148 / DSM 2079 / JCM 5827 / CCUG 10774 / NCTC 10582 / VPI-5482 / E50) OX=226186 GN=BT_1447 PE=4 SV=1
0.0837985	0.965506	-0.0245237	-0.0221759	Q8A8W0	Q8A8W0	BT_1057	tr|Q8A8W0|Q8A8W0_BACTN Putative exonuclease OS=Bacteroides thetaiotaomicron (strain ATCC 29148 / DSM 2079 / JCM 5827 / CCUG 10774 / NCTC 10582 / VPI-5482 / E50) OX=226186 GN=BT_1057 PE=4 SV=1
0.0429702	0.967901	-0.0241008	-0.0201638	Q8A9S3	Q8A9S3	BT_0742	sp|Q8A9S3|PYRB_BACTN Aspartate carbamoyltransferase OS=Bacteroides thetaiotaomicron (strain ATCC 29148 / DSM 2079 / JCM 5827 / CCUG 10774 / NCTC 10582 / VPI-5482 / E50) OX=226186 GN=pyrB PE=3 SV=1
0.0306298	0.969278	-0.0235538	-0.0186292	Q8A465	Q8A465	BT_2738	sp|Q8A465|RL11_BACTN 50S ribosomal protein L11 OS=Bacteroides thetaiotaomicron (strain ATCC 29148 / DSM 2079 / JCM 5827 / CCUG 10774 / NCTC 10582 / VPI-5482 / E50) OX=226186 GN=rplK PE=3 SV=1
0.0474751	0.968551	-0.0231428	-0.0197724	Q89Z84	Q89Z84	BT_4493	tr|Q89Z84|Q89Z84_BACTN Putative sugar nucleotide epimerase OS=Bacteroides thetaiotaomicron (strain ATCC 29148 / DSM 2079 / JCM 5827 / CCUG 10774 / NCTC 10582 / VPI-5482 / E50) OX=226186 GN=BT_4493 PE=3 SV=1
0.0301979	0.970191	-0.0220146	-0.0176047	Q8A525	Q8A525	BT_2419	sp|Q8A525|GUAA2_BACTN Putative GMP synthase [glutamine-hydrolyzing] 2 OS=Bacteroides thetaiotaomicron (strain ATCC 29148 / DSM 2079 / JCM 5827 / CCUG 10774 / NCTC 10582 / VPI-5482 / E50) OX=226186 GN=guaA2 PE=5 SV=1
0.0183413	0.974597	-0.021503	-0.0153834	Q8A0X3	Q8A0X3	BT_3898	tr|Q8A0X3|Q8A0X3_BACTN TonB OS=Bacteroides thetaiotaomicron (strain ATCC 29148 / DSM 2079 / JCM 5827 / CCUG 10774 / NCTC 10582 / VPI-5482 / E50) OX=226186 GN=BT_3898 PE=3 SV=1
0.0195554	0.974958	-0.0210829	-0.0154307	Q8A497	Q8A497	BT_2706	tr|Q8A497|Q8A497_BACTN Methionine aminopeptidase OS=Bacteroides thetaiotaomicron (strain ATCC 29148 / DSM 2079 / JCM 5827 / CCUG 10774 / NCTC 10582 / VPI-5482 / E50) OX=226186 GN=map PE=3 SV=1
0.0459382	0.969393	-0.0208817	-0.0180214	Q8A792	Q8A792	BT_1633	tr|Q8A792|Q8A792_BACTN Mannose-1-phosphate guanyltransferase OS=Bacteroides thetaiotaomicron (strain ATCC 29148 / DSM 2079 / JCM 5827 / CCUG 10774 / NCTC 10582 / VPI-5482 / E50) OX=226186 GN=BT_1633 PE=4 SV=1
0.0150728	0.977447	-0.0207319	-0.014151	Q8A5S8	Q8A5S8	BT_2160	tr|Q8A5S8|Q8A5S8_BACTN Putative regulatory protein OS=Bacteroides thetaiotaomicron (strain ATCC 29148 / DSM 2079 / JCM 5827 / CCUG 10774 / NCTC 10582 / VPI-5482 / E50) OX=226186 GN=BT_2160 PE=4 SV=1
0.0456134	0.969407	-0.0200329	-0.0173701	Q8A474	Q8A474	BT_2729	sp|Q8A474|EFG_BACTN Elongation factor G OS=Bacteroides thetaiotaomicron (strain ATCC 29148 / DSM 2079 / JCM 5827 / CCUG 10774 / NCTC 10582 / VPI-5482 / E50) OX=226186 GN=fusA PE=3 SV=1
0.0633522	0.969298	-0.0191064	-0.0172582	Q8A9J3	Q8A9J3	BT_0822	tr|Q8A9J3|Q8A9J3_BACTN Putative metallo-beta-lactamase superfamily hydrolase OS=Bacteroides thetaiotaomicron (strain ATCC 29148 / DSM 2079 / JCM 5827 / CCUG 10774 / NCTC 10582 / VPI-5482 / E50) OX=226186 GN=BT_0822 PE=4 SV=1
0.0250221	0.983195	-0.013309	-0.0112619	Q8A9U9	Q8A9U9	BT_0716	sp|Q8A9U9|ATPF_BACTN ATP synthase subunit b OS=Bacteroides thetaiotaomicron (strain ATCC 29148 / DSM 2079 / JCM 5827 / CCUG 10774 / NCTC 10582 / VPI-5482 / E50) OX=226186 GN=atpF PE=3 SV=1
0.00585376	0.989788	-0.0130224	-0.00746485	Q8A0F2	Q8A0F2	BT_4069	tr|Q8A0F2|Q8A0F2_BACTN DUF6377 domain-containing protein OS=Bacteroides thetaiotaomicron (strain ATCC 29148 / DSM 2079 / JCM 5827 / CCUG 10774 / NCTC 10582 / VPI-5482 / E50) OX=226186 GN=BT_4069 PE=4 SV=1
0.0206107	0.984885	-0.0122967	-0.0102222	Q8A812	Q8A812	BT_1362	tr|Q8A812|Q8A812_BACTN Coenzyme A biosynthesis bifunctional protein CoaBC OS=Bacteroides thetaiotaomicron (strain ATCC 29148 / DSM 2079 / JCM 5827 / CCUG 10774 / NCTC 10582 / VPI-5482 / E50) OX=226186 GN=coaBC PE=3 SV=1
0.0184633	0.987164	-0.0105071	-0.00880639	Q8AA22	Q8AA22	BT_0643	sp|Q8AA22|Y643_BACTN Uncharacterized RNA methyltransferase BT_0643 OS=Bacteroides thetaiotaomicron (strain ATCC 29148 / DSM 2079 / JCM 5827 / CCUG 10774 / NCTC 10582 / VPI-5482 / E50) OX=226186 GN=BT_0643 PE=3 SV=1
0.0203231	0.987418	-0.0104532	-0.00889711	Q8A509	Q8A509	BT_2438	tr|Q8A509|Q8A509_BACTN OMP_b-brl domain-containing protein OS=Bacteroides thetaiotaomicron (strain ATCC 29148 / DSM 2079 / JCM 5827 / CCUG 10774 / NCTC 10582 / VPI-5482 / E50) OX=226186 GN=BT_2438 PE=4 SV=1
0.00642041	0.990724	-0.0101433	-0.00663369	Q8A7J6	Q8A7J6	BT_1528	tr|Q8A7J6|Q8A7J6_BACTN histidine kinase OS=Bacteroides thetaiotaomicron (strain ATCC 29148 / DSM 2079 / JCM 5827 / CCUG 10774 / NCTC 10582 / VPI-5482 / E50) OX=226186 GN=BT_1528 PE=4 SV=1
0.0168489	0.987875	-0.010006	-0.0083301	Q8A0U4	Q8A0U4	BT_3927	tr|Q8A0U4|Q8A0U4_BACTN DUF1599 domain-containing protein OS=Bacteroides thetaiotaomicron (strain ATCC 29148 / DSM 2079 / JCM 5827 / CCUG 10774 / NCTC 10582 / VPI-5482 / E50) OX=226186 GN=BT_3927 PE=4 SV=1
0.00573661	0.99176	-0.00870466	-0.00577329	Q8A8W4	Q8A8W4	BT_1053	tr|Q8A8W4|Q8A8W4_BACTN RNA polymerase ECF-type sigma factor OS=Bacteroides thetaiotaomicron (strain ATCC 29148 / DSM 2079 / JCM 5827 / CCUG 10774 / NCTC 10582 / VPI-5482 / E50) OX=226186 GN=BT_1053 PE=3 SV=1
0.0151779	0.989992	-0.00842762	-0.00709539	Q8A303	Q8A303	BT_3152	tr|Q8A303|Q8A303_BACTN ATP-dependent DNA helicase OS=Bacteroides thetaiotaomicron (strain ATCC 29148 / DSM 2079 / JCM 5827 / CCUG 10774 / NCTC 10582 / VPI-5482 / E50) OX=226186 GN=BT_3152 PE=4 SV=1
0.00838176	0.991282	-0.00820971	-0.00617863	Q8AA94	Q8AA94	BT_0571	tr|Q8AA94|Q8AA94_BACTN Phenylacetate-coenzyme A ligase OS=Bacteroides thetaiotaomicron (strain ATCC 29148 / DSM 2079 / JCM 5827 / CCUG 10774 / NCTC 10582 / VPI-5482 / E50) OX=226186 GN=BT_0571 PE=3 SV=1
0.0148518	0.991549	-0.00641346	-0.00559653	Q8A6B3	Q8A6B3	BT_1972	tr|Q8A6B3|Q8A6B3_BACTN Phosphoenolpyruvate synthase/pyruvate phosphate dikinase OS=Bacteroides thetaiotaomicron (strain ATCC 29148 / DSM 2079 / JCM 5827 / CCUG 10774 / NCTC 10582 / VPI-5482 / E50) OX=226186 GN=BT_1972 PE=4 SV=1
0.00942816	0.993084	-0.00532198	-0.0044735	Q8A247	Q8A247	BT_3459	tr|Q8A247|Q8A247_BACTN Hemolysin A OS=Bacteroides thetaiotaomicron (strain ATCC 29148 / DSM 2079 / JCM 5827 / CCUG 10774 / NCTC 10582 / VPI-5482 / E50) OX=226186 GN=BT_3459 PE=4 SV=1
0.0107685	0.992623	-0.00518942	-0.0044653	Q8A6D1	Q8A6D1	BT_1953	tr|Q8A6D1|Q8A6D1_BACTN Putative TonB-linked outer membrane receptor OS=Bacteroides thetaiotaomicron (strain ATCC 29148 / DSM 2079 / JCM 5827 / CCUG 10774 / NCTC 10582 / VPI-5482 / E50) OX=226186 GN=BT_1953 PE=4 SV=1
0.0238781	0.9926	-0.00515747	-0.00480334	Q8A2E9	Q8A2E9	BT_3356	sp|Q8A2E9|PFKA3_BACTN ATP-dependent 6-phosphofructokinase 3 OS=Bacteroides thetaiotaomicron (strain ATCC 29148 / DSM 2079 / JCM 5827 / CCUG 10774 / NCTC 10582 / VPI-5482 / E50) OX=226186 GN=pfkA3 PE=3 SV=1
0.00931762	0.991998	-0.00505781	-0.00427769	Q8A1L6	Q8A1L6	BT_3645	tr|Q8A1L6|Q8A1L6_BACTN Two-component system sensor histidine kinase OS=Bacteroides thetaiotaomicron (strain ATCC 29148 / DSM 2079 / JCM 5827 / CCUG 10774 / NCTC 10582 / VPI-5482 / E50) OX=226186 GN=BT_3645 PE=4 SV=1
0.00642629	0.993646	-0.00451612	-0.00365578	Q8A8D9	Q8A8D9	BT_1228	sp|Q8A8D9|F16PC_BACTN Fructose-1,6-bisphosphatase class 3 OS=Bacteroides thetaiotaomicron (strain ATCC 29148 / DSM 2079 / JCM 5827 / CCUG 10774 / NCTC 10582 / VPI-5482 / E50) OX=226186 GN=fbp PE=3 SV=1
0.00730624	0.993515	-0.00425911	-0.00356289	Q8A3V9	Q8A3V9	BT_2845	tr|Q8A3V9|Q8A3V9_BACTN Possible thiol-disulfide oxidoreductase OS=Bacteroides thetaiotaomicron (strain ATCC 29148 / DSM 2079 / JCM 5827 / CCUG 10774 / NCTC 10582 / VPI-5482 / E50) OX=226186 GN=BT_2845 PE=1 SV=1
0.00477822	0.993755	-0.0039115	-0.00307115	Q8A9R6	Q8A9R6	BT_0749	tr|Q8A9R6|Q8A9R6_BACTN Putative two-component system sensor histidine kinase OS=Bacteroides thetaiotaomicron (strain ATCC 29148 / DSM 2079 / JCM 5827 / CCUG 10774 / NCTC 10582 / VPI-5482 / E50) OX=226186 GN=BT_0749 PE=4 SV=1
0.0111953	0.993847	-0.00350332	-0.00316942	Q8A2X4	Q8A2X4	BT_3181	tr|Q8A2X4|Q8A2X4_BACTN Putative sulfate transporter, permease OS=Bacteroides thetaiotaomicron (strain ATCC 29148 / DSM 2079 / JCM 5827 / CCUG 10774 / NCTC 10582 / VPI-5482 / E50) OX=226186 GN=BT_3181 PE=3 SV=1
0.00313068	0.996586	-0.00262356	-0.00205031	Q8A9P6	Q8A9P6	BT_0769	tr|Q8A9P6|Q8A9P6_BACTN DUF2461 domain-containing protein OS=Bacteroides thetaiotaomicron (strain ATCC 29148 / DSM 2079 / JCM 5827 / CCUG 10774 / NCTC 10582 / VPI-5482 / E50) OX=226186 GN=BT_0769 PE=4 SV=1
0.00152237	0.996979	-0.0025444	-0.0016346	Q8A4G7	Q8A4G7	BT_2632	tr|Q8A4G7|Q8A4G7_BACTN Metal-independent alpha-mannosidase OS=Bacteroides thetaiotaomicron (strain ATCC 29148 / DSM 2079 / JCM 5827 / CCUG 10774 / NCTC 10582 / VPI-5482 / E50) OX=226186 GN=BT_2632 PE=4 SV=1
0.00565716	0.996864	-0.00241375	-0.00211221	Q8A878	Q8A878	BT_1296	tr|Q8A878|Q8A878_BACTN V-type ATP synthase subunit I OS=Bacteroides thetaiotaomicron (strain ATCC 29148 / DSM 2079 / JCM 5827 / CCUG 10774 / NCTC 10582 / VPI-5482 / E50) OX=226186 GN=BT_1296 PE=3 SV=1
0.00573885	0.99691	-0.00204802	-0.00182954	Q8A6B0	Q8A6B0	BT_1975	tr|Q8A6B0|Q8A6B0_BACTN tRNA nucleotidyltransferase OS=Bacteroides thetaiotaomicron (strain ATCC 29148 / DSM 2079 / JCM 5827 / CCUG 10774 / NCTC 10582 / VPI-5482 / E50) OX=226186 GN=BT_1975 PE=3 SV=1
0.00202348	0.996941	-0.00197458	-0.00149007	Q8A0H4	Q8A0H4	BT_4047	tr|Q8A0H4|Q8A0H4_BACTN Alpha-2-macroglobulin-like protein OS=Bacteroides thetaiotaomicron (strain ATCC 29148 / DSM 2079 / JCM 5827 / CCUG 10774 / NCTC 10582 / VPI-5482 / E50) OX=226186 GN=BT_4047 PE=3 SV=1
0.00222171	0.997164	-0.00122261	-0.00103313	Q8A8V9	Q8A8V9	BT_1058	tr|Q8A8V9|Q8A8V9_BACTN Two-component system sensor histidine kinase OS=Bacteroides thetaiotaomicron (strain ATCC 29148 / DSM 2079 / JCM 5827 / CCUG 10774 / NCTC 10582 / VPI-5482 / E50) OX=226186 GN=BT_1058 PE=4 SV=1
-4.34294e-08	1	0	0	Q8A7G7	Q8A7G7	BT_1557	tr|Q8A7G7|Q8A7G7_BACTN DUF4943 domain-containing protein OS=Bacteroides thetaiotaomicron (strain ATCC 29148 / DSM 2079 / JCM 5827 / CCUG 10774 / NCTC 10582 / VPI-5482 / E50) OX=226186 GN=BT_1557 PE=4 SV=1
-4.34294e-08	1	0	0	Q8AAM0	Q8AAM0	BT_0444	tr|Q8AAM0|Q8AAM0_BACTN Lipoprotein OS=Bacteroides thetaiotaomicron (strain ATCC 29148 / DSM 2079 / JCM 5827 / CCUG 10774 / NCTC 10582 / VPI-5482 / E50) OX=226186 GN=BT_0444 PE=4 SV=1
-4.34294e-08	1	0	0	Q8A5W1	Q8A5W1	BT_2125	tr|Q8A5W1|Q8A5W1_BACTN Putative lipoprotein OS=Bacteroides thetaiotaomicron (strain ATCC 29148 / DSM 2079 / JCM 5827 / CCUG 10774 / NCTC 10582 / VPI-5482 / E50) OX=226186 GN=BT_2125 PE=4 SV=1
-4.34294e-08	1	0	0	Q8A8Z3	Q8A8Z3	BT_1024	tr|Q8A8Z3|Q8A8Z3_BACTN SusD homolog OS=Bacteroides thetaiotaomicron (strain ATCC 29148 / DSM 2079 / JCM 5827 / CCUG 10774 / NCTC 10582 / VPI-5482 / E50) OX=226186 GN=BT_1024 PE=3 SV=1
-4.34294e-08	1	0	0	Q8A6V5	Q8A6V5	BT_1771	tr|Q8A6V5|Q8A6V5_BACTN Putative cell surface protein OS=Bacteroides thetaiotaomicron (strain ATCC 29148 / DSM 2079 / JCM 5827 / CCUG 10774 / NCTC 10582 / VPI-5482 / E50) OX=226186 GN=BT_1771 PE=4 SV=1
-4.34294e-08	1	0	0	Q8A6G6	Q8A6G6	BT_1918	tr|Q8A6G6|Q8A6G6_BACTN Choline-sulfatase OS=Bacteroides thetaiotaomicron (strain ATCC 29148 / DSM 2079 / JCM 5827 / CCUG 10774 / NCTC 10582 / VPI-5482 / E50) OX=226186 GN=BT_1918 PE=1 SV=1
-4.34294e-08	1	0	0	Q8A3Y0	Q8A3Y0	BT_2824	tr|Q8A3Y0|Q8A3Y0_BACTN Beta-glucanase OS=Bacteroides thetaiotaomicron (strain ATCC 29148 / DSM 2079 / JCM 5827 / CCUG 10774 / NCTC 10582 / VPI-5482 / E50) OX=226186 GN=BT_2824 PE=3 SV=1
-4.34294e-08	1	0	0	Q8A2G1	Q8A2G1	BT_3344	tr|Q8A2G1|Q8A2G1_BACTN DUF4973 domain-containing protein OS=Bacteroides thetaiotaomicron (strain ATCC 29148 / DSM 2079 / JCM 5827 / CCUG 10774 / NCTC 10582 / VPI-5482 / E50) OX=226186 GN=BT_3344 PE=4 SV=1
-4.34294e-08	1	0	0	Q8A204	Q8A204	BT_3504	tr|Q8A204|Q8A204_BACTN IPT/TIG domain-containing protein OS=Bacteroides thetaiotaomicron (strain ATCC 29148 / DSM 2079 / JCM 5827 / CCUG 10774 / NCTC 10582 / VPI-5482 / E50) OX=226186 GN=BT_3504 PE=1 SV=1
-4.34294e-08	1	0	0	Q8A8E0	Q8A8E0	BT_1227	tr|Q8A8E0|Q8A8E0_BACTN Lipoprotein OS=Bacteroides thetaiotaomicron (strain ATCC 29148 / DSM 2079 / JCM 5827 / CCUG 10774 / NCTC 10582 / VPI-5482 / E50) OX=226186 GN=BT_1227 PE=4 SV=1
-4.34294e-08	1	0	0	Q8A3A9	Q8A3A9	BT_3045	tr|Q8A3A9|Q8A3A9_BACTN SusD homolog OS=Bacteroides thetaiotaomicron (strain ATCC 29148 / DSM 2079 / JCM 5827 / CCUG 10774 / NCTC 10582 / VPI-5482 / E50) OX=226186 GN=BT_3045 PE=3 SV=1
-4.34294e-08	1	0	0	Q8A2K7	Q8A2K7	BT_3298	tr|Q8A2K7|Q8A2K7_BACTN IPT/TIG domain-containing protein OS=Bacteroides thetaiotaomicron (strain ATCC 29148 / DSM 2079 / JCM 5827 / CCUG 10774 / NCTC 10582 / VPI-5482 / E50) OX=226186 GN=BT_3298 PE=4 SV=1
-4.34294e-08	1	0	0	Q8A197	Q8A197	BT_3769	tr|Q8A197|Q8A197_BACTN DUF4890 domain-containing protein OS=Bacteroides thetaiotaomicron (strain ATCC 29148 / DSM 2079 / JCM 5827 / CCUG 10774 / NCTC 10582 / VPI-5482 / E50) OX=226186 GN=BT_3769 PE=4 SV=1
-4.34294e-08	1	0	0	Q8A0D4	Q8A0D4	BT_4087	tr|Q8A0D4|Q8A0D4_BACTN DUF4961 domain-containing protein OS=Bacteroides thetaiotaomicron (strain ATCC 29148 / DSM 2079 / JCM 5827 / CCUG 10774 / NCTC 10582 / VPI-5482 / E50) OX=226186 GN=BT_4087 PE=4 SV=1
-4.34294e-08	1	0	0	Q8A621	Q8A621	BT_2065	tr|Q8A621|Q8A621_BACTN Putative TonB-linked outer membrane receptor OS=Bacteroides thetaiotaomicron (strain ATCC 29148 / DSM 2079 / JCM 5827 / CCUG 10774 / NCTC 10582 / VPI-5482 / E50) OX=226186 GN=BT_2065 PE=4 SV=1
-4.34294e-08	1	0	0	Q8A4R5	Q8A4R5	BT_2532	tr|Q8A4R5|Q8A4R5_BACTN SusD homolog OS=Bacteroides thetaiotaomicron (strain ATCC 29148 / DSM 2079 / JCM 5827 / CCUG 10774 / NCTC 10582 / VPI-5482 / E50) OX=226186 GN=BT_2532 PE=3 SV=1
-4.34294e-08	1	0	0	Q8A3X6	Q8A3X6	BT_2828	tr|Q8A3X6|Q8A3X6_BACTN Putative lipoprotein OS=Bacteroides thetaiotaomicron (strain ATCC 29148 / DSM 2079 / JCM 5827 / CCUG 10774 / NCTC 10582 / VPI-5482 / E50) OX=226186 GN=BT_2828 PE=4 SV=1
-4.34294e-08	1	0	0	Q8A216	Q8A216	BT_3492	tr|Q8A216|Q8A216_BACTN IPT/TIG domain-containing protein OS=Bacteroides thetaiotaomicron (strain ATCC 29148 / DSM 2079 / JCM 5827 / CCUG 10774 / NCTC 10582 / VPI-5482 / E50) OX=226186 GN=BT_3492 PE=4 SV=1
-4.34294e-08	1	0	0	Q8A2K9	Q8A2K9	BT_3296	tr|Q8A2K9|Q8A2K9_BACTN SusD homolog OS=Bacteroides thetaiotaomicron (strain ATCC 29148 / DSM 2079 / JCM 5827 / CCUG 10774 / NCTC 10582 / VPI-5482 / E50) OX=226186 GN=BT_3296 PE=3 SV=1
-4.34294e-08	1	0	0	Q8A212	Q8A212	BT_3496	tr|Q8A212|Q8A212_BACTN DUF4973 domain-containing protein OS=Bacteroides thetaiotaomicron (strain ATCC 29148 / DSM 2079 / JCM 5827 / CCUG 10774 / NCTC 10582 / VPI-5482 / E50) OX=226186 GN=BT_3496 PE=4 SV=1
-4.34294e-08	1	0	0	Q8ABA4	Q8ABA4	BT_0206	tr|Q8ABA4|Q8ABA4_BACTN SusC homolog OS=Bacteroides thetaiotaomicron (strain ATCC 29148 / DSM 2079 / JCM 5827 / CCUG 10774 / NCTC 10582 / VPI-5482 / E50) OX=226186 GN=BT_0206 PE=3 SV=1
-4.34294e-08	1	0	0	Q89ZA6	Q89ZA6	BT_4471	tr|Q89ZA6|Q89ZA6_BACTN SusD homolog OS=Bacteroides thetaiotaomicron (strain ATCC 29148 / DSM 2079 / JCM 5827 / CCUG 10774 / NCTC 10582 / VPI-5482 / E50) OX=226186 GN=BT_4471 PE=4 SV=1
-4.34294e-08	1	0	0	Q8A1J6	Q8A1J6	BT_3665	tr|Q8A1J6|Q8A1J6_BACTN Alpha-L-fucosidase OS=Bacteroides thetaiotaomicron (strain ATCC 29148 / DSM 2079 / JCM 5827 / CCUG 10774 / NCTC 10582 / VPI-5482 / E50) OX=226186 GN=BT_3665 PE=4 SV=1
-4.34294e-08	1	0	0	Q8ABB3	Q8ABB3	BT_0197	tr|Q8ABB3|Q8ABB3_BACTN DUF2490 domain-containing protein OS=Bacteroides thetaiotaomicron (strain ATCC 29148 / DSM 2079 / JCM 5827 / CCUG 10774 / NCTC 10582 / VPI-5482 / E50) OX=226186 GN=BT_0197 PE=4 SV=1
-4.34294e-08	1	0	0	Q8A5P4	Q8A5P4	BT_2194	tr|Q8A5P4|Q8A5P4_BACTN Sialidase, exo-alpha-sialidase OS=Bacteroides thetaiotaomicron (strain ATCC 29148 / DSM 2079 / JCM 5827 / CCUG 10774 / NCTC 10582 / VPI-5482 / E50) OX=226186 GN=BT_2194 PE=4 SV=1
-4.34294e-08	1	0	0	Q8A1I6	Q8A1I6	BT_3675	tr|Q8A1I6|Q8A1I6_BACTN Endo-1,4-beta-xylanase D OS=Bacteroides thetaiotaomicron (strain ATCC 29148 / DSM 2079 / JCM 5827 / CCUG 10774 / NCTC 10582 / VPI-5482 / E50) OX=226186 GN=BT_3675 PE=1 SV=1
-4.34294e-08	1	0	0	Q8A4W1	Q8A4W1	BT_2486	tr|Q8A4W1|Q8A4W1_BACTN DUF4988 domain-containing protein OS=Bacteroides thetaiotaomicron (strain ATCC 29148 / DSM 2079 / JCM 5827 / CCUG 10774 / NCTC 10582 / VPI-5482 / E50) OX=226186 GN=BT_2486 PE=4 SV=1
-4.34294e-08	1	0	0	Q8A4H8	Q8A4H8	BT_2621	tr|Q8A4H8|Q8A4H8_BACTN Putative O-antigen related protein OS=Bacteroides thetaiotaomicron (strain ATCC 29148 / DSM 2079 / JCM 5827 / CCUG 10774 / NCTC 10582 / VPI-5482 / E50) OX=226186 GN=BT_2621 PE=4 SV=1
-4.34294e-08	1	0	0	Q8A268	Q8A268	BT_3438	tr|Q8A268|Q8A268_BACTN Lipocalin-like domain-containing protein OS=Bacteroides thetaiotaomicron (strain ATCC 29148 / DSM 2079 / JCM 5827 / CCUG 10774 / NCTC 10582 / VPI-5482 / E50) OX=226186 GN=BT_3438 PE=4 SV=1
-4.34294e-08	1	0	0	Q8A7X4	Q8A7X4	BT_1400	tr|Q8A7X4|Q8A7X4_BACTN Putative hydrolase OS=Bacteroides thetaiotaomicron (strain ATCC 29148 / DSM 2079 / JCM 5827 / CCUG 10774 / NCTC 10582 / VPI-5482 / E50) OX=226186 GN=BT_1400 PE=4 SV=1
-4.34294e-08	1	0	0	Q8A1M6	Q8A1M6	BT_3633	tr|Q8A1M6|Q8A1M6_BACTN SusC homolog OS=Bacteroides thetaiotaomicron (strain ATCC 29148 / DSM 2079 / JCM 5827 / CCUG 10774 / NCTC 10582 / VPI-5482 / E50) OX=226186 GN=BT_3633 PE=3 SV=1
-4.34294e-08	1	0	0	Q89YR0	Q89YR0	BT_4671	tr|Q89YR0|Q89YR0_BACTN SusC homolog OS=Bacteroides thetaiotaomicron (strain ATCC 29148 / DSM 2079 / JCM 5827 / CCUG 10774 / NCTC 10582 / VPI-5482 / E50) OX=226186 GN=BT_4671 PE=3 SV=1
-4.34294e-08	1	0	0	Q8AB99	Q8AB99	BT_0211	tr|Q8AB99|Q8AB99_BACTN Leucine-rich repeat protein OS=Bacteroides thetaiotaomicron (strain ATCC 29148 / DSM 2079 / JCM 5827 / CCUG 10774 / NCTC 10582 / VPI-5482 / E50) OX=226186 GN=BT_0211 PE=4 SV=1
-4.34294e-08	1	0	0	Q8A8Y9	Q8A8Y9	BT_1028	tr|Q8A8Y9|Q8A8Y9_BACTN SusD homolog OS=Bacteroides thetaiotaomicron (strain ATCC 29148 / DSM 2079 / JCM 5827 / CCUG 10774 / NCTC 10582 / VPI-5482 / E50) OX=226186 GN=BT_1028 PE=3 SV=1
-4.34294e-08	1	0	0	Q8A201	Q8A201	BT_3507	tr|Q8A201|Q8A201_BACTN DUF4973 domain-containing protein OS=Bacteroides thetaiotaomicron (strain ATCC 29148 / DSM 2079 / JCM 5827 / CCUG 10774 / NCTC 10582 / VPI-5482 / E50) OX=226186 GN=BT_3507 PE=1 SV=1
-4.34294e-08	1	0	0	Q8A3E5	Q8A3E5	BT_3009	tr|Q8A3E5|Q8A3E5_BACTN Beta-glucosidase (Gentiobiase) OS=Bacteroides thetaiotaomicron (strain ATCC 29148 / DSM 2079 / JCM 5827 / CCUG 10774 / NCTC 10582 / VPI-5482 / E50) OX=226186 GN=BT_3009 PE=4 SV=1
-4.34294e-08	1	0	0	Q8AAK8	Q8AAK8	BT_0456	tr|Q8AAK8|Q8AAK8_BACTN Beta-hexosaminidase OS=Bacteroides thetaiotaomicron (strain ATCC 29148 / DSM 2079 / JCM 5827 / CCUG 10774 / NCTC 10582 / VPI-5482 / E50) OX=226186 GN=BT_0456 PE=3 SV=1
-4.34294e-08	1	0	0	Q89YX5	Q89YX5	BT_4605	tr|Q89YX5|Q89YX5_BACTN BIG2 domain-containing protein OS=Bacteroides thetaiotaomicron (strain ATCC 29148 / DSM 2079 / JCM 5827 / CCUG 10774 / NCTC 10582 / VPI-5482 / E50) OX=226186 GN=BT_4605 PE=4 SV=1
-4.34294e-08	1	0	0	Q8A994	Q8A994	BT_0923	tr|Q8A994|Q8A994_BACTN Putative periplasmic protein OS=Bacteroides thetaiotaomicron (strain ATCC 29148 / DSM 2079 / JCM 5827 / CCUG 10774 / NCTC 10582 / VPI-5482 / E50) OX=226186 GN=BT_0923 PE=1 SV=1
-4.34294e-08	1	0	0	Q8A3I8	Q8A3I8	BT_2966	tr|Q8A3I8|Q8A3I8_BACTN Galactose-binding like protein OS=Bacteroides thetaiotaomicron (strain ATCC 29148 / DSM 2079 / JCM 5827 / CCUG 10774 / NCTC 10582 / VPI-5482 / E50) OX=226186 GN=BT_2966 PE=4 SV=1
-4.34294e-08	1	0	0	Q8A353	Q8A353	BT_3102	tr|Q8A353|Q8A353_BACTN SusD homolog OS=Bacteroides thetaiotaomicron (strain ATCC 29148 / DSM 2079 / JCM 5827 / CCUG 10774 / NCTC 10582 / VPI-5482 / E50) OX=226186 GN=BT_3102 PE=3 SV=1
-4.34294e-08	1	0	0	Q8A0D2	Q8A0D2	BT_4089	tr|Q8A0D2|Q8A0D2_BACTN SusD homolog OS=Bacteroides thetaiotaomicron (strain ATCC 29148 / DSM 2079 / JCM 5827 / CCUG 10774 / NCTC 10582 / VPI-5482 / E50) OX=226186 GN=BT_4089 PE=3 SV=1
-4.34294e-08	1	0	0	Q89ZG6	Q89ZG6	BT_4411	tr|Q89ZG6|Q89ZG6_BACTN DUF4627 domain-containing protein OS=Bacteroides thetaiotaomicron (strain ATCC 29148 / DSM 2079 / JCM 5827 / CCUG 10774 / NCTC 10582 / VPI-5482 / E50) OX=226186 GN=BT_4411 PE=1 SV=1
-4.34294e-08	1	0	0	Q8A1U5	Q8A1U5	BT_3563	tr|Q8A1U5|Q8A1U5_BACTN Putative endonuclease OS=Bacteroides thetaiotaomicron (strain ATCC 29148 / DSM 2079 / JCM 5827 / CCUG 10774 / NCTC 10582 / VPI-5482 / E50) OX=226186 GN=BT_3563 PE=4 SV=1
-4.34294e-08	1	0	0	Q8A203	Q8A203	BT_3505	tr|Q8A203|Q8A203_BACTN SusC homolog OS=Bacteroides thetaiotaomicron (strain ATCC 29148 / DSM 2079 / JCM 5827 / CCUG 10774 / NCTC 10582 / VPI-5482 / E50) OX=226186 GN=BT_3505 PE=3 SV=1
-4.34294e-08	1	0	0	Q8A0D3	Q8A0D3	BT_4088	tr|Q8A0D3|Q8A0D3_BACTN SusC homolog OS=Bacteroides thetaiotaomicron (strain ATCC 29148 / DSM 2079 / JCM 5827 / CCUG 10774 / NCTC 10582 / VPI-5482 / E50) OX=226186 GN=BT_4088 PE=4 SV=1
-4.34294e-08	1	0	0	Q8A4U4	Q8A4U4	BT_2503	tr|Q8A4U4|Q8A4U4_BACTN DUF4476 domain-containing protein OS=Bacteroides thetaiotaomicron (strain ATCC 29148 / DSM 2079 / JCM 5827 / CCUG 10774 / NCTC 10582 / VPI-5482 / E50) OX=226186 GN=BT_2503 PE=4 SV=1
-4.34294e-08	1	0	0	Q8A860	Q8A860	BT_1314	tr|Q8A860|Q8A860_BACTN Dipeptidyl-peptidase VI OS=Bacteroides thetaiotaomicron (strain ATCC 29148 / DSM 2079 / JCM 5827 / CCUG 10774 / NCTC 10582 / VPI-5482 / E50) OX=226186 GN=BT_1314 PE=1 SV=1
-4.34294e-08	1	0	0	Q8A4U3	Q8A4U3	BT_2504	tr|Q8A4U3|Q8A4U3_BACTN DUF4476 domain-containing protein OS=Bacteroides thetaiotaomicron (strain ATCC 29148 / DSM 2079 / JCM 5827 / CCUG 10774 / NCTC 10582 / VPI-5482 / E50) OX=226186 GN=BT_2504 PE=4 SV=1
-4.34294e-08	1	0	0	Q8A1P7	Q8A1P7	BT_3612	tr|Q8A1P7|Q8A1P7_BACTN Peptidyl-prolyl cis-trans isomerase OS=Bacteroides thetaiotaomicron (strain ATCC 29148 / DSM 2079 / JCM 5827 / CCUG 10774 / NCTC 10582 / VPI-5482 / E50) OX=226186 GN=BT_3612 PE=3 SV=1
-4.34294e-08	1	0	0	Q8A4H9	Q8A4H9	BT_2620	tr|Q8A4H9|Q8A4H9_BACTN Alpha-glucosidase OS=Bacteroides thetaiotaomicron (strain ATCC 29148 / DSM 2079 / JCM 5827 / CCUG 10774 / NCTC 10582 / VPI-5482 / E50) OX=226186 GN=BT_2620 PE=4 SV=1
-4.34294e-08	1	0	0	Q8A0D6	Q8A0D6	BT_4085	tr|Q8A0D6|Q8A0D6_BACTN SusD homolog OS=Bacteroides thetaiotaomicron (strain ATCC 29148 / DSM 2079 / JCM 5827 / CCUG 10774 / NCTC 10582 / VPI-5482 / E50) OX=226186 GN=BT_4085 PE=3 SV=1
-4.34294e-08	1	0	0	Q8A3Y4	Q8A3Y4	BT_2820	tr|Q8A3Y4|Q8A3Y4_BACTN SusC homolog OS=Bacteroides thetaiotaomicron (strain ATCC 29148 / DSM 2079 / JCM 5827 / CCUG 10774 / NCTC 10582 / VPI-5482 / E50) OX=226186 GN=BT_2820 PE=3 SV=1
-4.34294e-08	1	0	0	Q8A5M0	Q8A5M0	BT_2218	tr|Q8A5M0|Q8A5M0_BACTN BACON domain-containing protein OS=Bacteroides thetaiotaomicron (strain ATCC 29148 / DSM 2079 / JCM 5827 / CCUG 10774 / NCTC 10582 / VPI-5482 / E50) OX=226186 GN=BT_2218 PE=4 SV=1
-4.34294e-08	1	0	0	Q8A8Y2	Q8A8Y2	BT_1035	tr|Q8A8Y2|Q8A8Y2_BACTN Coagulation factor 5/8 type, C-terminal OS=Bacteroides thetaiotaomicron (strain ATCC 29148 / DSM 2079 / JCM 5827 / CCUG 10774 / NCTC 10582 / VPI-5482 / E50) OX=226186 GN=BT_1035 PE=4 SV=1
-4.34294e-08	1	0	0	Q8A8Z2	Q8A8Z2	BT_1025	tr|Q8A8Z2|Q8A8Z2_BACTN SusC homolog OS=Bacteroides thetaiotaomicron (strain ATCC 29148 / DSM 2079 / JCM 5827 / CCUG 10774 / NCTC 10582 / VPI-5482 / E50) OX=226186 GN=BT_1025 PE=4 SV=1
-4.34294e-08	1	0	0	Q8A6E9	Q8A6E9	BT_1935	tr|Q8A6E9|Q8A6E9_BACTN HEAT repeat domain-containing protein OS=Bacteroides thetaiotaomicron (strain ATCC 29148 / DSM 2079 / JCM 5827 / CCUG 10774 / NCTC 10582 / VPI-5482 / E50) OX=226186 GN=BT_1935 PE=4 SV=1
-4.34294e-08	1	0	0	Q8A4R7	Q8A4R7	BT_2530	tr|Q8A4R7|Q8A4R7_BACTN IPT/TIG domain-containing protein OS=Bacteroides thetaiotaomicron (strain ATCC 29148 / DSM 2079 / JCM 5827 / CCUG 10774 / NCTC 10582 / VPI-5482 / E50) OX=226186 GN=BT_2530 PE=4 SV=1
-4.34294e-08	1	0	0	Q8A2F8	Q8A2F8	BT_3347	tr|Q8A2F8|Q8A2F8_BACTN Quinoprotein amine dehydrogenase OS=Bacteroides thetaiotaomicron (strain ATCC 29148 / DSM 2079 / JCM 5827 / CCUG 10774 / NCTC 10582 / VPI-5482 / E50) OX=226186 GN=BT_3347 PE=4 SV=1
-4.34294e-08	1	0	0	Q8A1M9	Q8A1M9	BT_3630	tr|Q8A1M9|Q8A1M9_BACTN Putative lipoprotein OS=Bacteroides thetaiotaomicron (strain ATCC 29148 / DSM 2079 / JCM 5827 / CCUG 10774 / NCTC 10582 / VPI-5482 / E50) OX=226186 GN=BT_3630 PE=4 SV=1
-4.34294e-08	1	0	0	Q8A0D0	Q8A0D0	BT_4091	tr|Q8A0D0|Q8A0D0_BACTN Sialic acid-specific 9-O-acetylesterase OS=Bacteroides thetaiotaomicron (strain ATCC 29148 / DSM 2079 / JCM 5827 / CCUG 10774 / NCTC 10582 / VPI-5482 / E50) OX=226186 GN=BT_4091 PE=3 SV=1
-4.34294e-08	1	0	0	Q8A3K5	Q8A3K5	BT_2949	tr|Q8A3K5|Q8A3K5_BACTN Putative alpha-1,6-mannanase OS=Bacteroides thetaiotaomicron (strain ATCC 29148 / DSM 2079 / JCM 5827 / CCUG 10774 / NCTC 10582 / VPI-5482 / E50) OX=226186 GN=BT_2949 PE=1 SV=1
-4.34294e-08	1	0	0	Q8A4Y6	Q8A4Y6	BT_2461	tr|Q8A4Y6|Q8A4Y6_BACTN SusC homolog OS=Bacteroides thetaiotaomicron (strain ATCC 29148 / DSM 2079 / JCM 5827 / CCUG 10774 / NCTC 10582 / VPI-5482 / E50) OX=226186 GN=BT_2461 PE=3 SV=1
-4.34294e-08	1	0	0	Q8A548	Q8A548	BT_2394	tr|Q8A548|Q8A548_BACTN SusD homolog OS=Bacteroides thetaiotaomicron (strain ATCC 29148 / DSM 2079 / JCM 5827 / CCUG 10774 / NCTC 10582 / VPI-5482 / E50) OX=226186 GN=BT_2394 PE=3 SV=1
-4.34294e-08	1	0	0	Q8A213	Q8A213	BT_3495	tr|Q8A213|Q8A213_BACTN SusD homolog OS=Bacteroides thetaiotaomicron (strain ATCC 29148 / DSM 2079 / JCM 5827 / CCUG 10774 / NCTC 10582 / VPI-5482 / E50) OX=226186 GN=BT_3495 PE=3 SV=1
-4.34294e-08	1	0	0	Q8AA09	Q8AA09	BT_0656	tr|Q8AA09|Q8AA09_BACTN RHS repeat protein OS=Bacteroides thetaiotaomicron (strain ATCC 29148 / DSM 2079 / JCM 5827 / CCUG 10774 / NCTC 10582 / VPI-5482 / E50) OX=226186 GN=BT_0656 PE=4 SV=1
-4.34294e-08	1	0	0	Q8A9E9	Q8A9E9	BT_0866	tr|Q8A9E9|Q8A9E9_BACTN SusD homolog OS=Bacteroides thetaiotaomicron (strain ATCC 29148 / DSM 2079 / JCM 5827 / CCUG 10774 / NCTC 10582 / VPI-5482 / E50) OX=226186 GN=BT_0866 PE=3 SV=1
-4.34294e-08	1	0	0	Q8A226	Q8A226	BT_3482	tr|Q8A226|Q8A226_BACTN IPT/TIG domain-containing protein OS=Bacteroides thetaiotaomicron (strain ATCC 29148 / DSM 2079 / JCM 5827 / CCUG 10774 / NCTC 10582 / VPI-5482 / E50) OX=226186 GN=BT_3482 PE=4 SV=1
-4.34294e-08	1	0	0	Q8A1G3	Q8A1G3	BT_3698	sp|Q8A1G3|SUSG_BACTN Alpha-amylase SusG OS=Bacteroides thetaiotaomicron (strain ATCC 29148 / DSM 2079 / JCM 5827 / CCUG 10774 / NCTC 10582 / VPI-5482 / E50) OX=226186 GN=susG PE=1 SV=1
-4.34294e-08	1	0	0	Q8A222	Q8A222	BT_3486	tr|Q8A222|Q8A222_BACTN N-acetylgalactosamine-6-sulfatase OS=Bacteroides thetaiotaomicron (strain ATCC 29148 / DSM 2079 / JCM 5827 / CCUG 10774 / NCTC 10582 / VPI-5482 / E50) OX=226186 GN=BT_3486 PE=3 SV=1
-4.34294e-08	1	0	0	Q8A3Q2	Q8A3Q2	BT_2902	tr|Q8A3Q2|Q8A3Q2_BACTN DUF5000 domain-containing protein OS=Bacteroides thetaiotaomicron (strain ATCC 29148 / DSM 2079 / JCM 5827 / CCUG 10774 / NCTC 10582 / VPI-5482 / E50) OX=226186 GN=BT_2902 PE=4 SV=1
-4.34294e-08	1	0	0	Q8A742	Q8A742	BT_1683	tr|Q8A742|Q8A742_BACTN SusC homolog OS=Bacteroides thetaiotaomicron (strain ATCC 29148 / DSM 2079 / JCM 5827 / CCUG 10774 / NCTC 10582 / VPI-5482 / E50) OX=226186 GN=BT_1683 PE=3 SV=1
-4.34294e-08	1	0	0	Q8A6Q1	Q8A6Q1	BT_1826	tr|Q8A6Q1|Q8A6Q1_BACTN MepB protein OS=Bacteroides thetaiotaomicron (strain ATCC 29148 / DSM 2079 / JCM 5827 / CCUG 10774 / NCTC 10582 / VPI-5482 / E50) OX=226186 GN=BT_1826 PE=4 SV=1
-4.34294e-08	1	0	0	Q8ABA0	Q8ABA0	BT_0210	tr|Q8ABA0|Q8ABA0_BACTN Leucine-rich repeat protein OS=Bacteroides thetaiotaomicron (strain ATCC 29148 / DSM 2079 / JCM 5827 / CCUG 10774 / NCTC 10582 / VPI-5482 / E50) OX=226186 GN=BT_0210 PE=1 SV=1
-4.34294e-08	1	0	0	Q8A6F7	Q8A6F7	BT_1927	tr|Q8A6F7|Q8A6F7_BACTN Lipoprotein OS=Bacteroides thetaiotaomicron (strain ATCC 29148 / DSM 2079 / JCM 5827 / CCUG 10774 / NCTC 10582 / VPI-5482 / E50) OX=226186 GN=BT_1927 PE=4 SV=1
-4.34294e-08	1	0	0	Q8A8V4	Q8A8V4	BT_1063	tr|Q8A8V4|Q8A8V4_BACTN Putative lipoprotein OS=Bacteroides thetaiotaomicron (strain ATCC 29148 / DSM 2079 / JCM 5827 / CCUG 10774 / NCTC 10582 / VPI-5482 / E50) OX=226186 GN=BT_1063 PE=3 SV=1
-4.34294e-08	1	0	0	Q8AAW2	Q8AAW2	BT_0350	tr|Q8AAW2|Q8AAW2_BACTN Xylulose kinase (Xylulokinase) OS=Bacteroides thetaiotaomicron (strain ATCC 29148 / DSM 2079 / JCM 5827 / CCUG 10774 / NCTC 10582 / VPI-5482 / E50) OX=226186 GN=BT_0350 PE=4 SV=1
-4.34294e-08	1	0	0	Q8A0B3	Q8A0B3	BT_4108	tr|Q8A0B3|Q8A0B3_BACTN Glycoside hydrolase family 15 OS=Bacteroides thetaiotaomicron (strain ATCC 29148 / DSM 2079 / JCM 5827 / CCUG 10774 / NCTC 10582 / VPI-5482 / E50) OX=226186 GN=BT_4108 PE=4 SV=1
-4.34294e-08	1	0	0	Q8A2J9	Q8A2J9	BT_3306	tr|Q8A2J9|Q8A2J9_BACTN Putative sugar isomerase OS=Bacteroides thetaiotaomicron (strain ATCC 29148 / DSM 2079 / JCM 5827 / CCUG 10774 / NCTC 10582 / VPI-5482 / E50) OX=226186 GN=BT_3306 PE=4 SV=1
-4.34294e-08	1	0	0	Q89YY5	Q89YY5	BT_4595	tr|Q89YY5|Q89YY5_BACTN DUF5606 domain-containing protein OS=Bacteroides thetaiotaomicron (strain ATCC 29148 / DSM 2079 / JCM 5827 / CCUG 10774 / NCTC 10582 / VPI-5482 / E50) OX=226186 GN=BT_4595 PE=4 SV=1
-4.34294e-08	1	0	0	Q8A1E0	Q8A1E0	BT_3726	sp|Q8A1E0|ISPT_BACTN Isoprenyl transferase OS=Bacteroides thetaiotaomicron (strain ATCC 29148 / DSM 2079 / JCM 5827 / CCUG 10774 / NCTC 10582 / VPI-5482 / E50) OX=226186 GN=uppS PE=3 SV=1
-4.34294e-08	1	0	0	Q8A9I3	Q8A9I3	BT_0832	tr|Q8A9I3|Q8A9I3_BACTN phosphoserine phosphatase OS=Bacteroides thetaiotaomicron (strain ATCC 29148 / DSM 2079 / JCM 5827 / CCUG 10774 / NCTC 10582 / VPI-5482 / E50) OX=226186 GN=BT_0832 PE=3 SV=1
-4.34294e-08	1	0	0	Q8A7N1	Q8A7N1	BT_1493	tr|Q8A7N1|Q8A7N1_BACTN N-acetyltransferase domain-containing protein OS=Bacteroides thetaiotaomicron (strain ATCC 29148 / DSM 2079 / JCM 5827 / CCUG 10774 / NCTC 10582 / VPI-5482 / E50) OX=226186 GN=BT_1493 PE=4 SV=1
-4.34294e-08	1	0	0	Q89ZC6	Q89ZC6	BT_4451	tr|Q89ZC6|Q89ZC6_BACTN Putative MTA/SAH nucleosidase OS=Bacteroides thetaiotaomicron (strain ATCC 29148 / DSM 2079 / JCM 5827 / CCUG 10774 / NCTC 10582 / VPI-5482 / E50) OX=226186 GN=BT_4451 PE=4 SV=1
-4.34294e-08	1	0	0	Q8A263	Q8A263	BT_3443	tr|Q8A263|Q8A263_BACTN YqeY-like protein OS=Bacteroides thetaiotaomicron (strain ATCC 29148 / DSM 2079 / JCM 5827 / CCUG 10774 / NCTC 10582 / VPI-5482 / E50) OX=226186 GN=BT_3443 PE=4 SV=1
-4.34294e-08	1	0	0	Q8A0P6	Q8A0P6	BT_3975	tr|Q8A0P6|Q8A0P6_BACTN 3-dehydroquinate synthase OS=Bacteroides thetaiotaomicron (strain ATCC 29148 / DSM 2079 / JCM 5827 / CCUG 10774 / NCTC 10582 / VPI-5482 / E50) OX=226186 GN=BT_3975 PE=4 SV=1
-4.34294e-08	1	0	0	Q8A0S8	Q8A0S8	BT_3943	tr|Q8A0S8|Q8A0S8_BACTN YrdC-like domain-containing protein OS=Bacteroides thetaiotaomicron (strain ATCC 29148 / DSM 2079 / JCM 5827 / CCUG 10774 / NCTC 10582 / VPI-5482 / E50) OX=226186 GN=BT_3943 PE=4 SV=1
-4.34294e-08	1	0	0	Q8A006	Q8A006	BT_4215	tr|Q8A006|Q8A006_BACTN Shikimate 5-dehydrogenase OS=Bacteroides thetaiotaomicron (strain ATCC 29148 / DSM 2079 / JCM 5827 / CCUG 10774 / NCTC 10582 / VPI-5482 / E50) OX=226186 GN=BT_4215 PE=4 SV=1
-4.34294e-08	1	0	0	Q8A9Z0	Q8A9Z0	BT_0675	tr|Q8A9Z0|Q8A9Z0_BACTN N-acetylglucosamine-6-phosphate deacetylase OS=Bacteroides thetaiotaomicron (strain ATCC 29148 / DSM 2079 / JCM 5827 / CCUG 10774 / NCTC 10582 / VPI-5482 / E50) OX=226186 GN=BT_0675 PE=3 SV=1
-4.34294e-08	1	0	0	Q8A199	Q8A199	BT_3767	tr|Q8A199|Q8A199_BACTN Lactaldehyde reductase OS=Bacteroides thetaiotaomicron (strain ATCC 29148 / DSM 2079 / JCM 5827 / CCUG 10774 / NCTC 10582 / VPI-5482 / E50) OX=226186 GN=BT_3767 PE=4 SV=1
-4.34294e-08	1	0	0	Q8A2L3	Q8A2L3	BT_3292	tr|Q8A2L3|Q8A2L3_BACTN Beta-glucuronidase OS=Bacteroides thetaiotaomicron (strain ATCC 29148 / DSM 2079 / JCM 5827 / CCUG 10774 / NCTC 10582 / VPI-5482 / E50) OX=226186 GN=BT_3292 PE=3 SV=1
-4.34294e-08	1	0	0	Q8A9A9	Q8A9A9	BT_0906	tr|Q8A9A9|Q8A9A9_BACTN VWFA domain-containing protein OS=Bacteroides thetaiotaomicron (strain ATCC 29148 / DSM 2079 / JCM 5827 / CCUG 10774 / NCTC 10582 / VPI-5482 / E50) OX=226186 GN=BT_0906 PE=1 SV=1
-4.34294e-08	1	0	0	Q8A0T6	Q8A0T6	BT_3935	tr|Q8A0T6|Q8A0T6_BACTN Aminotransferase OS=Bacteroides thetaiotaomicron (strain ATCC 29148 / DSM 2079 / JCM 5827 / CCUG 10774 / NCTC 10582 / VPI-5482 / E50) OX=226186 GN=BT_3935 PE=3 SV=1
-4.34294e-08	1	0	0	Q8A1N8	Q8A1N8	BT_3621	tr|Q8A1N8|Q8A1N8_BACTN Amidase enhancer OS=Bacteroides thetaiotaomicron (strain ATCC 29148 / DSM 2079 / JCM 5827 / CCUG 10774 / NCTC 10582 / VPI-5482 / E50) OX=226186 GN=BT_3621 PE=4 SV=1
-4.34294e-08	1	0	0	Q8A1W0	Q8A1W0	BT_3548	tr|Q8A1W0|Q8A1W0_BACTN ATPase OS=Bacteroides thetaiotaomicron (strain ATCC 29148 / DSM 2079 / JCM 5827 / CCUG 10774 / NCTC 10582 / VPI-5482 / E50) OX=226186 GN=BT_3548 PE=4 SV=1
-4.34294e-08	1	0	0	Q8ABI2	Q8ABI2	BT_0128	tr|Q8ABI2|Q8ABI2_BACTN Lipoprotein OS=Bacteroides thetaiotaomicron (strain ATCC 29148 / DSM 2079 / JCM 5827 / CCUG 10774 / NCTC 10582 / VPI-5482 / E50) OX=226186 GN=BT_0128 PE=4 SV=1
-4.34294e-08	1	0	0	Q8A075	Q8A075	BT_4146	tr|Q8A075|Q8A075_BACTN Exo-poly-alpha-D-galacturonosidase OS=Bacteroides thetaiotaomicron (strain ATCC 29148 / DSM 2079 / JCM 5827 / CCUG 10774 / NCTC 10582 / VPI-5482 / E50) OX=226186 GN=BT_4146 PE=4 SV=1
-4.34294e-08	1	0	0	Q8AAK9	Q8AAK9	BT_0455	tr|Q8AAK9|Q8AAK9_BACTN Sialidase (Neuraminidase) OS=Bacteroides thetaiotaomicron (strain ATCC 29148 / DSM 2079 / JCM 5827 / CCUG 10774 / NCTC 10582 / VPI-5482 / E50) OX=226186 GN=BT_0455 PE=1 SV=1
-4.34294e-08	1	0	0	Q8A7E6	Q8A7E6	BT_1578	tr|Q8A7E6|Q8A7E6_BACTN Putative metal dependent hydrolase OS=Bacteroides thetaiotaomicron (strain ATCC 29148 / DSM 2079 / JCM 5827 / CCUG 10774 / NCTC 10582 / VPI-5482 / E50) OX=226186 GN=BT_1578 PE=4 SV=1
-4.34294e-08	1	0	0	Q8A0P9	Q8A0P9	BT_3972	tr|Q8A0P9|Q8A0P9_BACTN Putative NTP pyrophosphohydrolase OS=Bacteroides thetaiotaomicron (strain ATCC 29148 / DSM 2079 / JCM 5827 / CCUG 10774 / NCTC 10582 / VPI-5482 / E50) OX=226186 GN=BT_3972 PE=4 SV=1
-4.34294e-08	1	0	0	Q8A2Q0	Q8A2Q0	BT_3255	tr|Q8A2Q0|Q8A2Q0_BACTN Putative N6-adenine-specific DNA methylase OS=Bacteroides thetaiotaomicron (strain ATCC 29148 / DSM 2079 / JCM 5827 / CCUG 10774 / NCTC 10582 / VPI-5482 / E50) OX=226186 GN=BT_3255 PE=4 SV=1
-4.34294e-08	1	0	0	Q8A274	Q8A274	BT_3432	tr|Q8A274|Q8A274_BACTN AAA-ATPase_like domain-containing protein OS=Bacteroides thetaiotaomicron (strain ATCC 29148 / DSM 2079 / JCM 5827 / CCUG 10774 / NCTC 10582 / VPI-5482 / E50) OX=226186 GN=BT_3432 PE=4 SV=1
-4.34294e-08	1	0	0	Q8A669	Q8A669	BT_2017	tr|Q8A669|Q8A669_BACTN Glucose-1-phosphate thymidylyltransferase OS=Bacteroides thetaiotaomicron (strain ATCC 29148 / DSM 2079 / JCM 5827 / CCUG 10774 / NCTC 10582 / VPI-5482 / E50) OX=226186 GN=BT_2017 PE=3 SV=1
-4.34294e-08	1	0	0	Q8A5K1	Q8A5K1	BT_2238	tr|Q8A5K1|Q8A5K1_BACTN Putative biotin--(Acetyl-CoA carboxylase) synthetase OS=Bacteroides thetaiotaomicron (strain ATCC 29148 / DSM 2079 / JCM 5827 / CCUG 10774 / NCTC 10582 / VPI-5482 / E50) OX=226186 GN=BT_2238 PE=4 SV=1
-4.34294e-08	1	0	0	Q8A8T0	Q8A8T0	BT_1087	tr|Q8A8T0|Q8A8T0_BACTN Putative xylanase OS=Bacteroides thetaiotaomicron (strain ATCC 29148 / DSM 2079 / JCM 5827 / CCUG 10774 / NCTC 10582 / VPI-5482 / E50) OX=226186 GN=BT_1087 PE=4 SV=1
-4.34294e-08	1	0	0	Q8A9M8	Q8A9M8	BT_0787	tr|Q8A9M8|Q8A9M8_BACTN Succinate--CoA ligase [ADP-forming] subunit alpha OS=Bacteroides thetaiotaomicron (strain ATCC 29148 / DSM 2079 / JCM 5827 / CCUG 10774 / NCTC 10582 / VPI-5482 / E50) OX=226186 GN=sucD PE=3 SV=1
-4.34294e-08	1	0	0	Q8A539	Q8A539	BT_2405	tr|Q8A539|Q8A539_BACTN AAA_14 domain-containing protein OS=Bacteroides thetaiotaomicron (strain ATCC 29148 / DSM 2079 / JCM 5827 / CCUG 10774 / NCTC 10582 / VPI-5482 / E50) OX=226186 GN=BT_2405 PE=4 SV=1
-4.34294e-08	1	0	0	Q8A5N3	Q8A5N3	BT_2205	tr|Q8A5N3|Q8A5N3_BACTN Protein with phospholipase A2, active site OS=Bacteroides thetaiotaomicron (strain ATCC 29148 / DSM 2079 / JCM 5827 / CCUG 10774 / NCTC 10582 / VPI-5482 / E50) OX=226186 GN=BT_2205 PE=4 SV=1
-4.34294e-08	1	0	0	Q8A022	Q8A022	BT_4199	tr|Q8A022|Q8A022_BACTN Putative transcriptional regulator OS=Bacteroides thetaiotaomicron (strain ATCC 29148 / DSM 2079 / JCM 5827 / CCUG 10774 / NCTC 10582 / VPI-5482 / E50) OX=226186 GN=BT_4199 PE=4 SV=1
-4.34294e-08	1	0	0	Q89ZY4	Q89ZY4	BT_4237	sp|Q89ZY4|TRUA_BACTN tRNA pseudouridine synthase A OS=Bacteroides thetaiotaomicron (strain ATCC 29148 / DSM 2079 / JCM 5827 / CCUG 10774 / NCTC 10582 / VPI-5482 / E50) OX=226186 GN=truA PE=3 SV=1
-4.34294e-08	1	0	0	Q8AAM9	Q8AAM9	BT_0435	tr|Q8AAM9|Q8AAM9_BACTN DUF5109 domain-containing protein OS=Bacteroides thetaiotaomicron (strain ATCC 29148 / DSM 2079 / JCM 5827 / CCUG 10774 / NCTC 10582 / VPI-5482 / E50) OX=226186 GN=BT_0435 PE=1 SV=1
-4.34294e-08	1	0	0	Q8A4S8	Q8A4S8	BT_2519	sp|Q8A4S8|GCSH_BACTN Glycine cleavage system H protein OS=Bacteroides thetaiotaomicron (strain ATCC 29148 / DSM 2079 / JCM 5827 / CCUG 10774 / NCTC 10582 / VPI-5482 / E50) OX=226186 GN=gcvH PE=3 SV=1
-4.34294e-08	1	0	0	Q8A9G2	Q8A9G2	BT_0853	tr|Q8A9G2|Q8A9G2_BACTN Putative methyltransferase OS=Bacteroides thetaiotaomicron (strain ATCC 29148 / DSM 2079 / JCM 5827 / CCUG 10774 / NCTC 10582 / VPI-5482 / E50) OX=226186 GN=BT_0853 PE=4 SV=1
-4.34294e-08	1	0	0	Q8A8Q2	Q8A8Q2	BT_1115	tr|Q8A8Q2|Q8A8Q2_BACTN Aldo/keto reductase OS=Bacteroides thetaiotaomicron (strain ATCC 29148 / DSM 2079 / JCM 5827 / CCUG 10774 / NCTC 10582 / VPI-5482 / E50) OX=226186 GN=BT_1115 PE=4 SV=1
-4.34294e-08	1	0	0	Q8A338	Q8A338	BT_3117	tr|Q8A338|Q8A338_BACTN 2-dehydropantoate 2-reductase OS=Bacteroides thetaiotaomicron (strain ATCC 29148 / DSM 2079 / JCM 5827 / CCUG 10774 / NCTC 10582 / VPI-5482 / E50) OX=226186 GN=BT_3117 PE=3 SV=1
-4.34294e-08	1	0	0	Q8A838	Q8A838	BT_1336	tr|Q8A838|Q8A838_BACTN Putative translation initiation inhibitor OS=Bacteroides thetaiotaomicron (strain ATCC 29148 / DSM 2079 / JCM 5827 / CCUG 10774 / NCTC 10582 / VPI-5482 / E50) OX=226186 GN=BT_1336 PE=3 SV=1
-4.34294e-08	1	0	0	Q8A403	Q8A403	BT_2801	tr|Q8A403|Q8A403_BACTN Inositol-1-monophosphatase OS=Bacteroides thetaiotaomicron (strain ATCC 29148 / DSM 2079 / JCM 5827 / CCUG 10774 / NCTC 10582 / VPI-5482 / E50) OX=226186 GN=BT_2801 PE=3 SV=1
-4.34294e-08	1	0	0	Q8A5Q5	Q8A5Q5	BT_2183	tr|Q8A5Q5|Q8A5Q5_BACTN Winged helix DNA-binding domain-containing protein OS=Bacteroides thetaiotaomicron (strain ATCC 29148 / DSM 2079 / JCM 5827 / CCUG 10774 / NCTC 10582 / VPI-5482 / E50) OX=226186 GN=BT_2183 PE=4 SV=1
-4.34294e-08	1	0	0	Q8A1V9	Q8A1V9	BT_3549	tr|Q8A1V9|Q8A1V9_BACTN Acetylornithine deacetylase OS=Bacteroides thetaiotaomicron (strain ATCC 29148 / DSM 2079 / JCM 5827 / CCUG 10774 / NCTC 10582 / VPI-5482 / E50) OX=226186 GN=BT_3549 PE=1 SV=1
-4.34294e-08	1	0	0	Q89ZF2	Q89ZF2	BT_4425	sp|Q89ZF2|DEOC_BACTN Deoxyribose-phosphate aldolase OS=Bacteroides thetaiotaomicron (strain ATCC 29148 / DSM 2079 / JCM 5827 / CCUG 10774 / NCTC 10582 / VPI-5482 / E50) OX=226186 GN=deoC PE=3 SV=1
-4.34294e-08	1	0	0	Q8AA93	Q8AA93	BT_0572	tr|Q8AA93|Q8AA93_BACTN Acetohydroxyacid synthase small subunit Related OS=Bacteroides thetaiotaomicron (strain ATCC 29148 / DSM 2079 / JCM 5827 / CCUG 10774 / NCTC 10582 / VPI-5482 / E50) OX=226186 GN=BT_0572 PE=1 SV=1
-4.34294e-08	1	0	0	Q8A017	Q8A017	BT_4204	tr|Q8A017|Q8A017_BACTN PRiA4b ORF-3-like protein OS=Bacteroides thetaiotaomicron (strain ATCC 29148 / DSM 2079 / JCM 5827 / CCUG 10774 / NCTC 10582 / VPI-5482 / E50) OX=226186 GN=BT_4204 PE=4 SV=1
-4.34294e-08	1	0	0	Q89ZN0	Q89ZN0	BT_4347	tr|Q89ZN0|Q89ZN0_BACTN RNA polymerase ECF-type sigma factor OS=Bacteroides thetaiotaomicron (strain ATCC 29148 / DSM 2079 / JCM 5827 / CCUG 10774 / NCTC 10582 / VPI-5482 / E50) OX=226186 GN=BT_4347 PE=3 SV=1
-4.34294e-08	1	0	0	Q8A2I8	Q8A2I8	BT_3317	tr|Q8A2I8|Q8A2I8_BACTN WbqC-like protein family protein OS=Bacteroides thetaiotaomicron (strain ATCC 29148 / DSM 2079 / JCM 5827 / CCUG 10774 / NCTC 10582 / VPI-5482 / E50) OX=226186 GN=BT_3317 PE=4 SV=1
-4.34294e-08	1	0	0	Q8A4E0	Q8A4E0	BT_2659	tr|Q8A4E0|Q8A4E0_BACTN DUF3868 domain-containing protein OS=Bacteroides thetaiotaomicron (strain ATCC 29148 / DSM 2079 / JCM 5827 / CCUG 10774 / NCTC 10582 / VPI-5482 / E50) OX=226186 GN=BT_2659 PE=4 SV=1
-4.34294e-08	1	0	0	Q8A4W7	Q8A4W7	BT_2480	tr|Q8A4W7|Q8A4W7_BACTN Aminotransferase, class IV OS=Bacteroides thetaiotaomicron (strain ATCC 29148 / DSM 2079 / JCM 5827 / CCUG 10774 / NCTC 10582 / VPI-5482 / E50) OX=226186 GN=BT_2480 PE=4 SV=1
-4.34294e-08	1	0	0	Q8A6F8	Q8A6F8	BT_1926	tr|Q8A6F8|Q8A6F8_BACTN OMP_b-brl domain-containing protein OS=Bacteroides thetaiotaomicron (strain ATCC 29148 / DSM 2079 / JCM 5827 / CCUG 10774 / NCTC 10582 / VPI-5482 / E50) OX=226186 GN=BT_1926 PE=4 SV=1
-4.34294e-08	1	0	0	Q8A7G6	Q8A7G6	BT_1558	tr|Q8A7G6|Q8A7G6_BACTN OMP_b-brl domain-containing protein OS=Bacteroides thetaiotaomicron (strain ATCC 29148 / DSM 2079 / JCM 5827 / CCUG 10774 / NCTC 10582 / VPI-5482 / E50) OX=226186 GN=BT_1558 PE=4 SV=1
-4.34294e-08	1	0	0	Q8AAS4	Q8AAS4	BT_0390	tr|Q8AAS4|Q8AAS4_BACTN Putative O-antigen export protein OS=Bacteroides thetaiotaomicron (strain ATCC 29148 / DSM 2079 / JCM 5827 / CCUG 10774 / NCTC 10582 / VPI-5482 / E50) OX=226186 GN=BT_0390 PE=4 SV=1
-4.34294e-08	1	0	0	Q8A9C2	Q8A9C2	BT_0893	sp|Q8A9C2|TRMD_BACTN tRNA (guanine-N(1)-)-methyltransferase OS=Bacteroides thetaiotaomicron (strain ATCC 29148 / DSM 2079 / JCM 5827 / CCUG 10774 / NCTC 10582 / VPI-5482 / E50) OX=226186 GN=trmD PE=3 SV=1
-4.34294e-08	1	0	0	Q8A810	Q8A810	BT_1364	tr|Q8A810|Q8A810_BACTN Beta sliding clamp OS=Bacteroides thetaiotaomicron (strain ATCC 29148 / DSM 2079 / JCM 5827 / CCUG 10774 / NCTC 10582 / VPI-5482 / E50) OX=226186 GN=BT_1364 PE=3 SV=1
-4.34294e-08	1	0	0	Q8A644	Q8A644	BT_2042	tr|Q8A644|Q8A644_BACTN tRNA and rRNA cytosine-C5-methylase OS=Bacteroides thetaiotaomicron (strain ATCC 29148 / DSM 2079 / JCM 5827 / CCUG 10774 / NCTC 10582 / VPI-5482 / E50) OX=226186 GN=BT_2042 PE=3 SV=1
-4.34294e-08	1	0	0	Q8A8E2	Q8A8E2	BT_1225	tr|Q8A8E2|Q8A8E2_BACTN GDP-L-fucose synthase OS=Bacteroides thetaiotaomicron (strain ATCC 29148 / DSM 2079 / JCM 5827 / CCUG 10774 / NCTC 10582 / VPI-5482 / E50) OX=226186 GN=fcl PE=3 SV=1
-4.34294e-08	1	0	0	Q8A9J0	Q8A9J0	BT_0825	sp|Q8A9J0|UXAB_BACTN Altronate oxidoreductase OS=Bacteroides thetaiotaomicron (strain ATCC 29148 / DSM 2079 / JCM 5827 / CCUG 10774 / NCTC 10582 / VPI-5482 / E50) OX=226186 GN=uxaB PE=3 SV=1
-4.34294e-08	1	0	0	Q8A418	Q8A418	BT_2786	sp|Q8A418|RS15_BACTN 30S ribosomal protein S15 OS=Bacteroides thetaiotaomicron (strain ATCC 29148 / DSM 2079 / JCM 5827 / CCUG 10774 / NCTC 10582 / VPI-5482 / E50) OX=226186 GN=rpsO PE=3 SV=1
-4.34294e-08	1	0	0	Q8A798	Q8A798	BT_1627	tr|Q8A798|Q8A798_BACTN Beta-hexosaminidase OS=Bacteroides thetaiotaomicron (strain ATCC 29148 / DSM 2079 / JCM 5827 / CCUG 10774 / NCTC 10582 / VPI-5482 / E50) OX=226186 GN=BT_1627 PE=3 SV=1
-4.34294e-08	1	0	0	Q8A853	Q8A853	BT_1321	sp|Q8A853|PSTB_BACTN Phosphate import ATP-binding protein PstB OS=Bacteroides thetaiotaomicron (strain ATCC 29148 / DSM 2079 / JCM 5827 / CCUG 10774 / NCTC 10582 / VPI-5482 / E50) OX=226186 GN=pstB PE=3 SV=1
-4.34294e-08	1	0	0	Q8A0Y7	Q8A0Y7	BT_3884	sp|Q8A0Y7|ISPF_BACTN 2-C-methyl-D-erythritol 2,4-cyclodiphosphate synthase OS=Bacteroides thetaiotaomicron (strain ATCC 29148 / DSM 2079 / JCM 5827 / CCUG 10774 / NCTC 10582 / VPI-5482 / E50) OX=226186 GN=ispF PE=3 SV=1
-4.34294e-08	1	0	0	Q8A1A9	Q8A1A9	BT_3757	tr|Q8A1A9|Q8A1A9_BACTN Pyrroline-5-carboxylate reductase OS=Bacteroides thetaiotaomicron (strain ATCC 29148 / DSM 2079 / JCM 5827 / CCUG 10774 / NCTC 10582 / VPI-5482 / E50) OX=226186 GN=proC PE=3 SV=1
-4.34294e-08	1	0	0	Q8A2B0	Q8A2B0	BT_3395	sp|Q8A2B0|ARGB_BACTN Acetylglutamate kinase OS=Bacteroides thetaiotaomicron (strain ATCC 29148 / DSM 2079 / JCM 5827 / CCUG 10774 / NCTC 10582 / VPI-5482 / E50) OX=226186 GN=argB PE=3 SV=1
-4.34294e-08	1	0	0	Q8A4N4	Q8A4N4	BT_2565	tr|Q8A4N4|Q8A4N4_BACTN Transcription elongation factor GreA OS=Bacteroides thetaiotaomicron (strain ATCC 29148 / DSM 2079 / JCM 5827 / CCUG 10774 / NCTC 10582 / VPI-5482 / E50) OX=226186 GN=greA PE=3 SV=1
-4.34294e-08	1	0	0	Q8A7D1	Q8A7D1	BT_1593	sp|Q8A7D1|TILS_BACTN tRNA(Ile)-lysidine synthase OS=Bacteroides thetaiotaomicron (strain ATCC 29148 / DSM 2079 / JCM 5827 / CCUG 10774 / NCTC 10582 / VPI-5482 / E50) OX=226186 GN=tilS PE=3 SV=1
-4.34294e-08	1	0	0	Q8A805	Q8A805	BT_1369	tr|Q8A805|Q8A805_BACTN DUF4348 domain-containing protein OS=Bacteroides thetaiotaomicron (strain ATCC 29148 / DSM 2079 / JCM 5827 / CCUG 10774 / NCTC 10582 / VPI-5482 / E50) OX=226186 GN=BT_1369 PE=4 SV=1
-4.34294e-08	1	0	0	Q89ZW9	Q89ZW9	BT_4252	sp|Q89ZW9|G1092_BACTN Glycosyl hydrolase family 109 protein 2 OS=Bacteroides thetaiotaomicron (strain ATCC 29148 / DSM 2079 / JCM 5827 / CCUG 10774 / NCTC 10582 / VPI-5482 / E50) OX=226186 GN=BT_4252 PE=3 SV=1
-4.34294e-08	1	0	0	Q8A9M3	Q8A9M3	BT_0792	tr|Q8A9M3|Q8A9M3_BACTN Xylulose kinase (Xylulokinase) OS=Bacteroides thetaiotaomicron (strain ATCC 29148 / DSM 2079 / JCM 5827 / CCUG 10774 / NCTC 10582 / VPI-5482 / E50) OX=226186 GN=BT_0792 PE=4 SV=1
-4.34294e-08	1	0	0	Q8A7N0	Q8A7N0	BT_1494	tr|Q8A7N0|Q8A7N0_BACTN Fer4_19 domain-containing protein OS=Bacteroides thetaiotaomicron (strain ATCC 29148 / DSM 2079 / JCM 5827 / CCUG 10774 / NCTC 10582 / VPI-5482 / E50) OX=226186 GN=BT_1494 PE=4 SV=1
-4.34294e-08	1	0	0	Q8A7W4	Q8A7W4	BT_1410	tr|Q8A7W4|Q8A7W4_BACTN Putative metallo-beta-lactamase OS=Bacteroides thetaiotaomicron (strain ATCC 29148 / DSM 2079 / JCM 5827 / CCUG 10774 / NCTC 10582 / VPI-5482 / E50) OX=226186 GN=BT_1410 PE=4 SV=1
-4.34294e-08	1	0	0	Q8A7E8	Q8A7E8	BT_1576	tr|Q8A7E8|Q8A7E8_BACTN Putative Pirin family protein OS=Bacteroides thetaiotaomicron (strain ATCC 29148 / DSM 2079 / JCM 5827 / CCUG 10774 / NCTC 10582 / VPI-5482 / E50) OX=226186 GN=BT_1576 PE=3 SV=1
-4.34294e-08	1	0	0	Q8A668	Q8A668	BT_2018	tr|Q8A668|Q8A668_BACTN Phosphoesterase OS=Bacteroides thetaiotaomicron (strain ATCC 29148 / DSM 2079 / JCM 5827 / CCUG 10774 / NCTC 10582 / VPI-5482 / E50) OX=226186 GN=BT_2018 PE=3 SV=1
-4.34294e-08	1	0	0	Q8A6M3	Q8A6M3	BT_1854	sp|Q8A6M3|LPXF_BACTN Lipid A 4-phosphatase OS=Bacteroides thetaiotaomicron (strain ATCC 29148 / DSM 2079 / JCM 5827 / CCUG 10774 / NCTC 10582 / VPI-5482 / E50) OX=226186 GN=lpxF PE=3 SV=1
-4.34294e-08	1	0	0	Q89YY6	Q89YY6	BT_4594	sp|Q89YY6|COAE_BACTN Dephospho-CoA kinase OS=Bacteroides thetaiotaomicron (strain ATCC 29148 / DSM 2079 / JCM 5827 / CCUG 10774 / NCTC 10582 / VPI-5482 / E50) OX=226186 GN=coaE PE=3 SV=1
-4.34294e-08	1	0	0	Q89Z19	Q89Z19	BT_4558	tr|Q89Z19|Q89Z19_BACTN ATP_bind_3 domain-containing protein OS=Bacteroides thetaiotaomicron (strain ATCC 29148 / DSM 2079 / JCM 5827 / CCUG 10774 / NCTC 10582 / VPI-5482 / E50) OX=226186 GN=BT_4558 PE=4 SV=1
-4.34294e-08	1	0	0	Q8A1S1	Q8A1S1	BT_3588	tr|Q8A1S1|Q8A1S1_BACTN N-acetylglucosamine-6-phosphate deacetylase OS=Bacteroides thetaiotaomicron (strain ATCC 29148 / DSM 2079 / JCM 5827 / CCUG 10774 / NCTC 10582 / VPI-5482 / E50) OX=226186 GN=BT_3588 PE=3 SV=1
-4.34294e-08	1	0	0	Q8A1B0	Q8A1B0	BT_3756	tr|Q8A1B0|Q8A1B0_BACTN Transcriptional regulator OS=Bacteroides thetaiotaomicron (strain ATCC 29148 / DSM 2079 / JCM 5827 / CCUG 10774 / NCTC 10582 / VPI-5482 / E50) OX=226186 GN=BT_3756 PE=4 SV=1
-4.34294e-08	1	0	0	Q89ZK1	Q89ZK1	BT_4376	tr|Q89ZK1|Q89ZK1_BACTN Lipopolysaccharide-assembly OS=Bacteroides thetaiotaomicron (strain ATCC 29148 / DSM 2079 / JCM 5827 / CCUG 10774 / NCTC 10582 / VPI-5482 / E50) OX=226186 GN=BT_4376 PE=4 SV=1
-4.34294e-08	1	0	0	Q8A674	Q8A674	BT_2012	tr|Q8A674|Q8A674_BACTN ATP-binding protein OS=Bacteroides thetaiotaomicron (strain ATCC 29148 / DSM 2079 / JCM 5827 / CCUG 10774 / NCTC 10582 / VPI-5482 / E50) OX=226186 GN=BT_2012 PE=4 SV=1
-4.34294e-08	1	0	0	Q8A1E4	Q8A1E4	BT_3722	tr|Q8A1E4|Q8A1E4_BACTN Glutamate racemase OS=Bacteroides thetaiotaomicron (strain ATCC 29148 / DSM 2079 / JCM 5827 / CCUG 10774 / NCTC 10582 / VPI-5482 / E50) OX=226186 GN=murI PE=3 SV=1
-4.34294e-08	1	0	0	Q89Z83	Q89Z83	BT_4494	tr|Q89Z83|Q89Z83_BACTN N-acetyltransferase domain-containing protein OS=Bacteroides thetaiotaomicron (strain ATCC 29148 / DSM 2079 / JCM 5827 / CCUG 10774 / NCTC 10582 / VPI-5482 / E50) OX=226186 GN=BT_4494 PE=4 SV=1
-4.34294e-08	1	0	0	Q8A656	Q8A656	BT_2030	tr|Q8A656|Q8A656_BACTN Rpn family recombination-promoting nuclease/putative transposase OS=Bacteroides thetaiotaomicron (strain ATCC 29148 / DSM 2079 / JCM 5827 / CCUG 10774 / NCTC 10582 / VPI-5482 / E50) OX=226186 GN=BT_2030 PE=4 SV=1
-4.34294e-08	1	0	0	Q8A7A2	Q8A7A2	BT_1623	tr|Q8A7A2|Q8A7A2_BACTN Putative membrane protein OS=Bacteroides thetaiotaomicron (strain ATCC 29148 / DSM 2079 / JCM 5827 / CCUG 10774 / NCTC 10582 / VPI-5482 / E50) OX=226186 GN=BT_1623 PE=4 SV=1
-4.34294e-08	1	0	0	Q8AA15	Q8AA15	BT_0650	sp|Q8AA15|THIC_BACTN Phosphomethylpyrimidine synthase OS=Bacteroides thetaiotaomicron (strain ATCC 29148 / DSM 2079 / JCM 5827 / CCUG 10774 / NCTC 10582 / VPI-5482 / E50) OX=226186 GN=thiC PE=3 SV=1
-4.34294e-08	1	0	0	Q8A902	Q8A902	BT_1015	tr|Q8A902|Q8A902_BACTN Putative oxidoreductase OS=Bacteroides thetaiotaomicron (strain ATCC 29148 / DSM 2079 / JCM 5827 / CCUG 10774 / NCTC 10582 / VPI-5482 / E50) OX=226186 GN=BT_1015 PE=4 SV=1
-4.34294e-08	1	0	0	Q8A6P9	Q8A6P9	BT_1828	tr|Q8A6P9|Q8A6P9_BACTN Conserved protein, with a weak D-galactarate dehydratase/altronate hydrolase domain OS=Bacteroides thetaiotaomicron (strain ATCC 29148 / DSM 2079 / JCM 5827 / CCUG 10774 / NCTC 10582 / VPI-5482 / E50) OX=226186 GN=BT_1828 PE=4 SV=1
-4.34294e-08	1	0	0	Q8A900	Q8A900	BT_1017	tr|Q8A900|Q8A900_BACTN DUF3826 domain-containing protein OS=Bacteroides thetaiotaomicron (strain ATCC 29148 / DSM 2079 / JCM 5827 / CCUG 10774 / NCTC 10582 / VPI-5482 / E50) OX=226186 GN=BT_1017 PE=1 SV=1
-4.34294e-08	1	0	0	Q8A856	Q8A856	BT_1318	tr|Q8A856|Q8A856_BACTN Signaling protein without kinase domain OS=Bacteroides thetaiotaomicron (strain ATCC 29148 / DSM 2079 / JCM 5827 / CCUG 10774 / NCTC 10582 / VPI-5482 / E50) OX=226186 GN=BT_1318 PE=4 SV=1
-4.34294e-08	1	0	0	Q8A0I5	Q8A0I5	BT_4036	tr|Q8A0I5|Q8A0I5_BACTN ADF-H domain-containing protein OS=Bacteroides thetaiotaomicron (strain ATCC 29148 / DSM 2079 / JCM 5827 / CCUG 10774 / NCTC 10582 / VPI-5482 / E50) OX=226186 GN=BT_4036 PE=4 SV=1
-4.34294e-08	1	0	0	Q8A0T5	Q8A0T5	BT_3936	tr|Q8A0T5|Q8A0T5_BACTN prephenate dehydratase OS=Bacteroides thetaiotaomicron (strain ATCC 29148 / DSM 2079 / JCM 5827 / CCUG 10774 / NCTC 10582 / VPI-5482 / E50) OX=226186 GN=BT_3936 PE=4 SV=1
-4.34294e-08	1	0	0	Q8A6H0	Q8A6H0	BT_1914	tr|Q8A6H0|Q8A6H0_BACTN Thioredoxin OS=Bacteroides thetaiotaomicron (strain ATCC 29148 / DSM 2079 / JCM 5827 / CCUG 10774 / NCTC 10582 / VPI-5482 / E50) OX=226186 GN=BT_1914 PE=3 SV=1
-4.34294e-08	1	0	0	Q8A0S9	Q8A0S9	BT_3942	tr|Q8A0S9|Q8A0S9_BACTN Thioesterase superfamily protein OS=Bacteroides thetaiotaomicron (strain ATCC 29148 / DSM 2079 / JCM 5827 / CCUG 10774 / NCTC 10582 / VPI-5482 / E50) OX=226186 GN=BT_3942 PE=4 SV=1
-4.34294e-08	1	0	0	Q8A459	Q8A459	BT_2744	tr|Q8A459|Q8A459_BACTN Acetyltransferase OS=Bacteroides thetaiotaomicron (strain ATCC 29148 / DSM 2079 / JCM 5827 / CCUG 10774 / NCTC 10582 / VPI-5482 / E50) OX=226186 GN=BT_2744 PE=4 SV=1
-4.34294e-08	1	0	0	Q8AAB5	Q8AAB5	BT_0550	tr|Q8AAB5|Q8AAB5_BACTN Putative glycerophosphodiester phosphodiesterase OS=Bacteroides thetaiotaomicron (strain ATCC 29148 / DSM 2079 / JCM 5827 / CCUG 10774 / NCTC 10582 / VPI-5482 / E50) OX=226186 GN=BT_0550 PE=4 SV=1
-4.34294e-08	1	0	0	Q89ZA9	Q89ZA9	BT_4468	tr|Q89ZA9|Q89ZA9_BACTN Arsenate reductase family protein OS=Bacteroides thetaiotaomicron (strain ATCC 29148 / DSM 2079 / JCM 5827 / CCUG 10774 / NCTC 10582 / VPI-5482 / E50) OX=226186 GN=BT_4468 PE=3 SV=1
-4.34294e-08	1	0	0	Q8A0U6	Q8A0U6	BT_3925	tr|Q8A0U6|Q8A0U6_BACTN Nucleoside diphosphate kinase OS=Bacteroides thetaiotaomicron (strain ATCC 29148 / DSM 2079 / JCM 5827 / CCUG 10774 / NCTC 10582 / VPI-5482 / E50) OX=226186 GN=BT_3925 PE=3 SV=1
-4.34294e-08	1	0	0	Q8A9X8	Q8A9X8	BT_0687	sp|Q8A9X8|HCP_BACTN Hydroxylamine reductase OS=Bacteroides thetaiotaomicron (strain ATCC 29148 / DSM 2079 / JCM 5827 / CCUG 10774 / NCTC 10582 / VPI-5482 / E50) OX=226186 GN=hcp PE=3 SV=1
-4.34294e-08	1	0	0	Q8A462	Q8A462	BT_2741	tr|Q8A462|Q8A462_BACTN Sigma-54 modulation protein OS=Bacteroides thetaiotaomicron (strain ATCC 29148 / DSM 2079 / JCM 5827 / CCUG 10774 / NCTC 10582 / VPI-5482 / E50) OX=226186 GN=BT_2741 PE=4 SV=1
-4.34294e-08	1	0	0	Q8AB91	Q8AB91	BT_0219	tr|Q8AB91|Q8AB91_BACTN Thioredoxin C-2 OS=Bacteroides thetaiotaomicron (strain ATCC 29148 / DSM 2079 / JCM 5827 / CCUG 10774 / NCTC 10582 / VPI-5482 / E50) OX=226186 GN=BT_0219 PE=4 SV=1
-4.34294e-08	1	0	0	Q8AB03	Q8AB03	BT_0309	tr|Q8AB03|Q8AB03_BACTN Dihydrolipoyl dehydrogenase OS=Bacteroides thetaiotaomicron (strain ATCC 29148 / DSM 2079 / JCM 5827 / CCUG 10774 / NCTC 10582 / VPI-5482 / E50) OX=226186 GN=BT_0309 PE=3 SV=1
-4.34294e-08	1	0	0	Q8AAL9	Q8AAL9	BT_0445	tr|Q8AAL9|Q8AAL9_BACTN Endoglucanase E (EGE) OS=Bacteroides thetaiotaomicron (strain ATCC 29148 / DSM 2079 / JCM 5827 / CCUG 10774 / NCTC 10582 / VPI-5482 / E50) OX=226186 GN=BT_0445 PE=4 SV=1
-4.34294e-08	1	0	0	Q8A131	Q8A131	BT_3840	tr|Q8A131|Q8A131_BACTN Putative RNA-binding protein rbpA OS=Bacteroides thetaiotaomicron (strain ATCC 29148 / DSM 2079 / JCM 5827 / CCUG 10774 / NCTC 10582 / VPI-5482 / E50) OX=226186 GN=BT_3840 PE=4 SV=1
-4.34294e-08	1	0	0	Q8A1D8	Q8A1D8	BT_3728	tr|Q8A1D8|Q8A1D8_BACTN Riboflavin biosynthesis protein RibD OS=Bacteroides thetaiotaomicron (strain ATCC 29148 / DSM 2079 / JCM 5827 / CCUG 10774 / NCTC 10582 / VPI-5482 / E50) OX=226186 GN=BT_3728 PE=3 SV=1
-4.34294e-08	1	0	0	Q8A494	Q8A494	BT_2709	sp|Q8A494|RL30_BACTN 50S ribosomal protein L30 OS=Bacteroides thetaiotaomicron (strain ATCC 29148 / DSM 2079 / JCM 5827 / CCUG 10774 / NCTC 10582 / VPI-5482 / E50) OX=226186 GN=rpmD PE=3 SV=1
-4.34294e-08	1	0	0	Q8A335	Q8A335	BT_3120	tr|Q8A335|Q8A335_BACTN MAC/Perforin domain protein OS=Bacteroides thetaiotaomicron (strain ATCC 29148 / DSM 2079 / JCM 5827 / CCUG 10774 / NCTC 10582 / VPI-5482 / E50) OX=226186 GN=BT_3120 PE=4 SV=1
-4.34294e-08	1	0	0	Q8A2R2	Q8A2R2	BT_3243	tr|Q8A2R2|Q8A2R2_BACTN DUF4987 domain-containing protein OS=Bacteroides thetaiotaomicron (strain ATCC 29148 / DSM 2079 / JCM 5827 / CCUG 10774 / NCTC 10582 / VPI-5482 / E50) OX=226186 GN=BT_3243 PE=4 SV=1
-4.34294e-08	1	0	0	Q8A7G3	Q8A7G3	BT_1561	tr|Q8A7G3|Q8A7G3_BACTN DUF4783 domain-containing protein OS=Bacteroides thetaiotaomicron (strain ATCC 29148 / DSM 2079 / JCM 5827 / CCUG 10774 / NCTC 10582 / VPI-5482 / E50) OX=226186 GN=BT_1561 PE=4 SV=1
-4.34294e-08	1	0	0	Q8A4W9	Q8A4W9	BT_2478	tr|Q8A4W9|Q8A4W9_BACTN Thiol oxidoreductase OS=Bacteroides thetaiotaomicron (strain ATCC 29148 / DSM 2079 / JCM 5827 / CCUG 10774 / NCTC 10582 / VPI-5482 / E50) OX=226186 GN=BT_2478 PE=4 SV=1
-4.34294e-08	1	0	0	Q8A114	Q8A114	BT_3857	tr|Q8A114|Q8A114_BACTN Flavodoxin-like protein OS=Bacteroides thetaiotaomicron (strain ATCC 29148 / DSM 2079 / JCM 5827 / CCUG 10774 / NCTC 10582 / VPI-5482 / E50) OX=226186 GN=BT_3857 PE=4 SV=1
-4.34294e-08	1	0	0	Q8ABY0	Q8ABY0		tr|Q8ABY0|Q8ABY0_BACTN DUF4493 domain-containing protein OS=Bacteroides thetaiotaomicron (strain ATCC 29148 / DSM 2079 / JCM 5827 / CCUG 10774 / NCTC 10582 / VPI-5482 / E50) OX=226186 GN=BT_p548218 PE=4 SV=1
-4.34294e-08	1	0	0	Q8A269	Q8A269	BT_3437	tr|Q8A269|Q8A269_BACTN MACPF domain-containing protein OS=Bacteroides thetaiotaomicron (strain ATCC 29148 / DSM 2079 / JCM 5827 / CCUG 10774 / NCTC 10582 / VPI-5482 / E50) OX=226186 GN=BT_3437 PE=4 SV=1
-4.34294e-08	1	0	0	Q8A6E6	Q8A6E6	BT_1938	tr|Q8A6E6|Q8A6E6_BACTN Putative lipoprotein OS=Bacteroides thetaiotaomicron (strain ATCC 29148 / DSM 2079 / JCM 5827 / CCUG 10774 / NCTC 10582 / VPI-5482 / E50) OX=226186 GN=BT_1938 PE=1 SV=1
-4.34294e-08	1	0	0	Q8A8W7	Q8A8W7	BT_1050	tr|Q8A8W7|Q8A8W7_BACTN Coagulation factor 5/8 type, C-terminal OS=Bacteroides thetaiotaomicron (strain ATCC 29148 / DSM 2079 / JCM 5827 / CCUG 10774 / NCTC 10582 / VPI-5482 / E50) OX=226186 GN=BT_1050 PE=4 SV=1
-4.34294e-08	1	0	0	Q8A0A7	Q8A0A7	BT_4114	tr|Q8A0A7|Q8A0A7_BACTN SusC homolog OS=Bacteroides thetaiotaomicron (strain ATCC 29148 / DSM 2079 / JCM 5827 / CCUG 10774 / NCTC 10582 / VPI-5482 / E50) OX=226186 GN=BT_4114 PE=3 SV=1
-4.34294e-08	1	0	0	Q8A232	Q8A232	BT_3474	tr|Q8A232|Q8A232_BACTN SusD homolog OS=Bacteroides thetaiotaomicron (strain ATCC 29148 / DSM 2079 / JCM 5827 / CCUG 10774 / NCTC 10582 / VPI-5482 / E50) OX=226186 GN=BT_3474 PE=3 SV=1
-4.34294e-08	1	0	0	Q8A020	Q8A020	BT_4201	tr|Q8A020|Q8A020_BACTN Putative transcriptional regulator OS=Bacteroides thetaiotaomicron (strain ATCC 29148 / DSM 2079 / JCM 5827 / CCUG 10774 / NCTC 10582 / VPI-5482 / E50) OX=226186 GN=BT_4201 PE=4 SV=1
-4.34294e-08	1	0	0	Q8AB42	Q8AB42	BT_0269	tr|Q8AB42|Q8AB42_BACTN SusD homolog OS=Bacteroides thetaiotaomicron (strain ATCC 29148 / DSM 2079 / JCM 5827 / CCUG 10774 / NCTC 10582 / VPI-5482 / E50) OX=226186 GN=BT_0269 PE=1 SV=1
-4.34294e-08	1	0	0	Q8A5X7	Q8A5X7	BT_2109	tr|Q8A5X7|Q8A5X7_BACTN Galactose-binding-like protein OS=Bacteroides thetaiotaomicron (strain ATCC 29148 / DSM 2079 / JCM 5827 / CCUG 10774 / NCTC 10582 / VPI-5482 / E50) OX=226186 GN=BT_2109 PE=4 SV=1
-4.34294e-08	1	0	0	Q8ABC0	Q8ABC0	BT_0190	tr|Q8ABC0|Q8ABC0_BACTN SusC homolog OS=Bacteroides thetaiotaomicron (strain ATCC 29148 / DSM 2079 / JCM 5827 / CCUG 10774 / NCTC 10582 / VPI-5482 / E50) OX=226186 GN=BT_0190 PE=3 SV=1
-4.34294e-08	1	0	0	Q8A4D6	Q8A4D6	BT_2663	tr|Q8A4D6|Q8A4D6_BACTN Tetratricopeptide repeat family protein OS=Bacteroides thetaiotaomicron (strain ATCC 29148 / DSM 2079 / JCM 5827 / CCUG 10774 / NCTC 10582 / VPI-5482 / E50) OX=226186 GN=BT_2663 PE=4 SV=1
-4.34294e-08	1	0	0	Q8A035	Q8A035	BT_4186	tr|Q8A035|Q8A035_BACTN DUF4861 domain-containing protein OS=Bacteroides thetaiotaomicron (strain ATCC 29148 / DSM 2079 / JCM 5827 / CCUG 10774 / NCTC 10582 / VPI-5482 / E50) OX=226186 GN=BT_4186 PE=4 SV=1
-4.34294e-08	1	0	0	Q8A5R8	Q8A5R8	BT_2170	tr|Q8A5R8|Q8A5R8_BACTN Lipoprotein OS=Bacteroides thetaiotaomicron (strain ATCC 29148 / DSM 2079 / JCM 5827 / CCUG 10774 / NCTC 10582 / VPI-5482 / E50) OX=226186 GN=BT_2170 PE=4 SV=1
-4.34294e-08	1	0	0	Q8A5L9	Q8A5L9	BT_2219	tr|Q8A5L9|Q8A5L9_BACTN Inhibitor_I69 domain-containing protein OS=Bacteroides thetaiotaomicron (strain ATCC 29148 / DSM 2079 / JCM 5827 / CCUG 10774 / NCTC 10582 / VPI-5482 / E50) OX=226186 GN=BT_2219 PE=4 SV=1
-4.34294e-08	1	0	0	Q8A9U5	Q8A9U5	BT_0720	tr|Q8A9U5|Q8A9U5_BACTN Putative lipoprotein OS=Bacteroides thetaiotaomicron (strain ATCC 29148 / DSM 2079 / JCM 5827 / CCUG 10774 / NCTC 10582 / VPI-5482 / E50) OX=226186 GN=BT_0720 PE=4 SV=1
-4.34294e-08	1	0	0	Q8AB39	Q8AB39	BT_0272	tr|Q8AB39|Q8AB39_BACTN SusC homolog OS=Bacteroides thetaiotaomicron (strain ATCC 29148 / DSM 2079 / JCM 5827 / CCUG 10774 / NCTC 10582 / VPI-5482 / E50) OX=226186 GN=BT_0272 PE=4 SV=1
-4.34294e-08	1	0	0	Q8AAM3	Q8AAM3	BT_0441	tr|Q8AAM3|Q8AAM3_BACTN Putative chitobiase OS=Bacteroides thetaiotaomicron (strain ATCC 29148 / DSM 2079 / JCM 5827 / CCUG 10774 / NCTC 10582 / VPI-5482 / E50) OX=226186 GN=BT_0441 PE=1 SV=1
-4.34294e-08	1	0	0	Q8A9X3	Q8A9X3	BT_0692	tr|Q8A9X3|Q8A9X3_BACTN Putative calcineurin superfamily phosphohydrolase OS=Bacteroides thetaiotaomicron (strain ATCC 29148 / DSM 2079 / JCM 5827 / CCUG 10774 / NCTC 10582 / VPI-5482 / E50) OX=226186 GN=BT_0692 PE=4 SV=1
-4.34294e-08	1	0	0	Q8A9W2	Q8A9W2	BT_0703	tr|Q8A9W2|Q8A9W2_BACTN Acyloxyacyl hydrolase OS=Bacteroides thetaiotaomicron (strain ATCC 29148 / DSM 2079 / JCM 5827 / CCUG 10774 / NCTC 10582 / VPI-5482 / E50) OX=226186 GN=BT_0703 PE=4 SV=1
-4.34294e-08	1	0	0	Q8A223	Q8A223	BT_3485	tr|Q8A223|Q8A223_BACTN DUF4973 domain-containing protein OS=Bacteroides thetaiotaomicron (strain ATCC 29148 / DSM 2079 / JCM 5827 / CCUG 10774 / NCTC 10582 / VPI-5482 / E50) OX=226186 GN=BT_3485 PE=4 SV=1
-4.34294e-08	1	0	0	Q8A8W9	Q8A8W9	BT_1048	tr|Q8A8W9|Q8A8W9_BACTN Putative secreted endoglycosidase OS=Bacteroides thetaiotaomicron (strain ATCC 29148 / DSM 2079 / JCM 5827 / CCUG 10774 / NCTC 10582 / VPI-5482 / E50) OX=226186 GN=BT_1048 PE=4 SV=1
-4.34294e-08	1	0	0	Q8A3Y2	Q8A3Y2	BT_2822	tr|Q8A3Y2|Q8A3Y2_BACTN BACON domain-containing protein OS=Bacteroides thetaiotaomicron (strain ATCC 29148 / DSM 2079 / JCM 5827 / CCUG 10774 / NCTC 10582 / VPI-5482 / E50) OX=226186 GN=BT_2822 PE=4 SV=1
-4.34294e-08	1	0	0	Q8A2C2	Q8A2C2	BT_3383	tr|Q8A2C2|Q8A2C2_BACTN Homeodomain-like protein OS=Bacteroides thetaiotaomicron (strain ATCC 29148 / DSM 2079 / JCM 5827 / CCUG 10774 / NCTC 10582 / VPI-5482 / E50) OX=226186 GN=BT_3383 PE=4 SV=1
-4.34294e-08	1	0	0	Q8A6T0	Q8A6T0	BT_1796	tr|Q8A6T0|Q8A6T0_BACTN Carbohydrate-binding domain-containing protein OS=Bacteroides thetaiotaomicron (strain ATCC 29148 / DSM 2079 / JCM 5827 / CCUG 10774 / NCTC 10582 / VPI-5482 / E50) OX=226186 GN=BT_1796 PE=4 SV=1
-4.34294e-08	1	0	0	Q8A214	Q8A214	BT_3494	tr|Q8A214|Q8A214_BACTN SusC homolog OS=Bacteroides thetaiotaomicron (strain ATCC 29148 / DSM 2079 / JCM 5827 / CCUG 10774 / NCTC 10582 / VPI-5482 / E50) OX=226186 GN=BT_3494 PE=4 SV=1
-4.34294e-08	1	0	0	Q8A4W8	Q8A4W8	BT_2479	tr|Q8A4W8|Q8A4W8_BACTN Iron-regulated protein A OS=Bacteroides thetaiotaomicron (strain ATCC 29148 / DSM 2079 / JCM 5827 / CCUG 10774 / NCTC 10582 / VPI-5482 / E50) OX=226186 GN=BT_2479 PE=4 SV=1
-4.34294e-08	1	0	0	Q8AAM4	Q8AAM4	BT_0440	tr|Q8AAM4|Q8AAM4_BACTN SusD homolog OS=Bacteroides thetaiotaomicron (strain ATCC 29148 / DSM 2079 / JCM 5827 / CCUG 10774 / NCTC 10582 / VPI-5482 / E50) OX=226186 GN=BT_0440 PE=3 SV=1
-4.34294e-08	1	0	0	Q8AB40	Q8AB40	BT_0271	tr|Q8AB40|Q8AB40_BACTN DUF5007 domain-containing protein OS=Bacteroides thetaiotaomicron (strain ATCC 29148 / DSM 2079 / JCM 5827 / CCUG 10774 / NCTC 10582 / VPI-5482 / E50) OX=226186 GN=BT_0271 PE=4 SV=1
-4.34294e-08	1	0	0	Q8A2M5	Q8A2M5	BT_3280	tr|Q8A2M5|Q8A2M5_BACTN SusD homolog OS=Bacteroides thetaiotaomicron (strain ATCC 29148 / DSM 2079 / JCM 5827 / CCUG 10774 / NCTC 10582 / VPI-5482 / E50) OX=226186 GN=BT_3280 PE=3 SV=1
-4.34294e-08	1	0	0	Q8A2K8	Q8A2K8	BT_3297	tr|Q8A2K8|Q8A2K8_BACTN SusC homolog OS=Bacteroides thetaiotaomicron (strain ATCC 29148 / DSM 2079 / JCM 5827 / CCUG 10774 / NCTC 10582 / VPI-5482 / E50) OX=226186 GN=BT_3297 PE=4 SV=1
-4.34294e-08	1	0	0	Q8A0D9	Q8A0D9	BT_4082	tr|Q8A0D9|Q8A0D9_BACTN SusD homolog OS=Bacteroides thetaiotaomicron (strain ATCC 29148 / DSM 2079 / JCM 5827 / CCUG 10774 / NCTC 10582 / VPI-5482 / E50) OX=226186 GN=BT_4082 PE=3 SV=1
-4.34294e-08	1	0	0	Q8A2Z8	Q8A2Z8	BT_3157	tr|Q8A2Z8|Q8A2Z8_BACTN SusD homolog OS=Bacteroides thetaiotaomicron (strain ATCC 29148 / DSM 2079 / JCM 5827 / CCUG 10774 / NCTC 10582 / VPI-5482 / E50) OX=226186 GN=BT_3157 PE=3 SV=1
-4.34294e-08	1	0	0	Q8A0D7	Q8A0D7	BT_4084	tr|Q8A0D7|Q8A0D7_BACTN DUF5005 domain-containing protein OS=Bacteroides thetaiotaomicron (strain ATCC 29148 / DSM 2079 / JCM 5827 / CCUG 10774 / NCTC 10582 / VPI-5482 / E50) OX=226186 GN=BT_4084 PE=4 SV=1
-4.34294e-08	1	0	0	Q8A0A8	Q8A0A8	BT_4113	tr|Q8A0A8|Q8A0A8_BACTN SusD homolog OS=Bacteroides thetaiotaomicron (strain ATCC 29148 / DSM 2079 / JCM 5827 / CCUG 10774 / NCTC 10582 / VPI-5482 / E50) OX=226186 GN=BT_4113 PE=3 SV=1
-4.34294e-08	1	0	0	Q8A3Q1	Q8A3Q1	BT_2903	tr|Q8A3Q1|Q8A3Q1_BACTN Galactose-binding like protein OS=Bacteroides thetaiotaomicron (strain ATCC 29148 / DSM 2079 / JCM 5827 / CCUG 10774 / NCTC 10582 / VPI-5482 / E50) OX=226186 GN=BT_2903 PE=4 SV=1
-4.34294e-08	1	0	0	Q89ZH0	Q89ZH0	BT_4407	tr|Q89ZH0|Q89ZH0_BACTN Concanavalin A-like lectin/glucanase OS=Bacteroides thetaiotaomicron (strain ATCC 29148 / DSM 2079 / JCM 5827 / CCUG 10774 / NCTC 10582 / VPI-5482 / E50) OX=226186 GN=BT_4407 PE=4 SV=1
-4.34294e-08	1	0	0	Q8A2Z7	Q8A2Z7	BT_3158	tr|Q8A2Z7|Q8A2Z7_BACTN Galactose-binding-like protein OS=Bacteroides thetaiotaomicron (strain ATCC 29148 / DSM 2079 / JCM 5827 / CCUG 10774 / NCTC 10582 / VPI-5482 / E50) OX=226186 GN=BT_3158 PE=1 SV=1
-4.34294e-08	1	0	0	Q89YR9	Q89YR9	BT_4662	sp|Q89YR9|HEPC_BACTN Heparin-sulfate lyase OS=Bacteroides thetaiotaomicron (strain ATCC 29148 / DSM 2079 / JCM 5827 / CCUG 10774 / NCTC 10582 / VPI-5482 / E50) OX=226186 GN=hepC PE=1 SV=1
-4.34294e-08	1	0	0	Q89YN9	Q89YN9	BT_4692	tr|Q89YN9|Q89YN9_BACTN DUF4906 domain-containing protein OS=Bacteroides thetaiotaomicron (strain ATCC 29148 / DSM 2079 / JCM 5827 / CCUG 10774 / NCTC 10582 / VPI-5482 / E50) OX=226186 GN=BT_4692 PE=4 SV=1
-4.34294e-08	1	0	0	Q8A1Y5	Q8A1Y5	BT_3523	tr|Q8A1Y5|Q8A1Y5_BACTN Concanavalin A-like lectin/glucanase OS=Bacteroides thetaiotaomicron (strain ATCC 29148 / DSM 2079 / JCM 5827 / CCUG 10774 / NCTC 10582 / VPI-5482 / E50) OX=226186 GN=BT_3523 PE=4 SV=1
-4.34294e-08	1	0	0	Q8A6K7	Q8A6K7	BT_1874	tr|Q8A6K7|Q8A6K7_BACTN SusD homolog OS=Bacteroides thetaiotaomicron (strain ATCC 29148 / DSM 2079 / JCM 5827 / CCUG 10774 / NCTC 10582 / VPI-5482 / E50) OX=226186 GN=BT_1874 PE=3 SV=1
-4.34294e-08	1	0	0	Q8A099	Q8A099	BT_4122	tr|Q8A099|Q8A099_BACTN SusD homolog OS=Bacteroides thetaiotaomicron (strain ATCC 29148 / DSM 2079 / JCM 5827 / CCUG 10774 / NCTC 10582 / VPI-5482 / E50) OX=226186 GN=BT_4122 PE=3 SV=1
-4.34294e-08	1	0	0	Q8A231	Q8A231	BT_3475	tr|Q8A231|Q8A231_BACTN SusC homolog OS=Bacteroides thetaiotaomicron (strain ATCC 29148 / DSM 2079 / JCM 5827 / CCUG 10774 / NCTC 10582 / VPI-5482 / E50) OX=226186 GN=BT_3475 PE=3 SV=1
-4.34294e-08	1	0	0	Q8A850	Q8A850	BT_1324	tr|Q8A850|Q8A850_BACTN Phosphate-binding protein OS=Bacteroides thetaiotaomicron (strain ATCC 29148 / DSM 2079 / JCM 5827 / CCUG 10774 / NCTC 10582 / VPI-5482 / E50) OX=226186 GN=BT_1324 PE=3 SV=1
-4.34294e-08	1	0	0	Q8A1H6	Q8A1H6	BT_3685	tr|Q8A1H6|Q8A1H6_BACTN Beta-glucanase OS=Bacteroides thetaiotaomicron (strain ATCC 29148 / DSM 2079 / JCM 5827 / CCUG 10774 / NCTC 10582 / VPI-5482 / E50) OX=226186 GN=BT_3685 PE=3 SV=1
-4.34294e-08	1	0	0	Q8A887	Q8A887	BT_1287	tr|Q8A887|Q8A887_BACTN DUF4840 domain-containing protein OS=Bacteroides thetaiotaomicron (strain ATCC 29148 / DSM 2079 / JCM 5827 / CCUG 10774 / NCTC 10582 / VPI-5482 / E50) OX=226186 GN=BT_1287 PE=4 SV=1
-4.34294e-08	1	0	0	Q89YX4	Q89YX4	BT_4606	tr|Q89YX4|Q89YX4_BACTN DUF4988 domain-containing protein OS=Bacteroides thetaiotaomicron (strain ATCC 29148 / DSM 2079 / JCM 5827 / CCUG 10774 / NCTC 10582 / VPI-5482 / E50) OX=226186 GN=BT_4606 PE=4 SV=1
-4.34294e-08	1	0	0	Q8AB35	Q8AB35	BT_0276	tr|Q8AB35|Q8AB35_BACTN Concanavalin A-like lectin/glucanase OS=Bacteroides thetaiotaomicron (strain ATCC 29148 / DSM 2079 / JCM 5827 / CCUG 10774 / NCTC 10582 / VPI-5482 / E50) OX=226186 GN=BT_0276 PE=4 SV=1
-4.34294e-08	1	0	0	Q8A7A5	Q8A7A5	BT_1620	tr|Q8A7A5|Q8A7A5_BACTN SusD homolog OS=Bacteroides thetaiotaomicron (strain ATCC 29148 / DSM 2079 / JCM 5827 / CCUG 10774 / NCTC 10582 / VPI-5482 / E50) OX=226186 GN=BT_1620 PE=3 SV=1
-4.34294e-08	1	0	0	Q8A2L0	Q8A2L0	BT_3295	tr|Q8A2L0|Q8A2L0_BACTN DUF4973 domain-containing protein OS=Bacteroides thetaiotaomicron (strain ATCC 29148 / DSM 2079 / JCM 5827 / CCUG 10774 / NCTC 10582 / VPI-5482 / E50) OX=226186 GN=BT_3295 PE=4 SV=1
-4.34294e-08	1	0	0	Q8A4P0	Q8A4P0	BT_2559	tr|Q8A4P0|Q8A4P0_BACTN SusD homolog OS=Bacteroides thetaiotaomicron (strain ATCC 29148 / DSM 2079 / JCM 5827 / CCUG 10774 / NCTC 10582 / VPI-5482 / E50) OX=226186 GN=BT_2559 PE=4 SV=1
-4.34294e-08	1	0	0	Q8A1C6	Q8A1C6	BT_3740	tr|Q8A1C6|Q8A1C6_BACTN Fib_succ_major domain-containing protein OS=Bacteroides thetaiotaomicron (strain ATCC 29148 / DSM 2079 / JCM 5827 / CCUG 10774 / NCTC 10582 / VPI-5482 / E50) OX=226186 GN=BT_3740 PE=4 SV=1
-4.34294e-08	1	0	0	Q8A367	Q8A367	BT_3088	tr|Q8A367|Q8A367_BACTN SusE domain-containing protein OS=Bacteroides thetaiotaomicron (strain ATCC 29148 / DSM 2079 / JCM 5827 / CCUG 10774 / NCTC 10582 / VPI-5482 / E50) OX=226186 GN=BT_3088 PE=4 SV=1
-4.34294e-08	1	0	0	Q8A2Z6	Q8A2Z6	BT_3159	tr|Q8A2Z6|Q8A2Z6_BACTN DUF5013 domain-containing protein OS=Bacteroides thetaiotaomicron (strain ATCC 29148 / DSM 2079 / JCM 5827 / CCUG 10774 / NCTC 10582 / VPI-5482 / E50) OX=226186 GN=BT_3159 PE=4 SV=1
-4.34294e-08	1	0	0	Q8A7X9	Q8A7X9	BT_1395	tr|Q8A7X9|Q8A7X9_BACTN Flavodoxin OS=Bacteroides thetaiotaomicron (strain ATCC 29148 / DSM 2079 / JCM 5827 / CCUG 10774 / NCTC 10582 / VPI-5482 / E50) OX=226186 GN=BT_1395 PE=4 SV=1
-4.34294e-08	1	0	0	Q8A910	Q8A910	BT_1007	tr|Q8A910|Q8A910_BACTN Putative lipoprotein OS=Bacteroides thetaiotaomicron (strain ATCC 29148 / DSM 2079 / JCM 5827 / CCUG 10774 / NCTC 10582 / VPI-5482 / E50) OX=226186 GN=BT_1007 PE=4 SV=1
-4.34294e-08	1	0	0	Q8A4X1	Q8A4X1	BT_2476	tr|Q8A4X1|Q8A4X1_BACTN Cytochrome c domain-containing protein OS=Bacteroides thetaiotaomicron (strain ATCC 29148 / DSM 2079 / JCM 5827 / CCUG 10774 / NCTC 10582 / VPI-5482 / E50) OX=226186 GN=BT_2476 PE=4 SV=1
-4.34294e-08	1	0	0	Q89ZL9	Q89ZL9	BT_4358	tr|Q89ZL9|Q89ZL9_BACTN SusD homolog OS=Bacteroides thetaiotaomicron (strain ATCC 29148 / DSM 2079 / JCM 5827 / CCUG 10774 / NCTC 10582 / VPI-5482 / E50) OX=226186 GN=BT_4358 PE=3 SV=1
-4.34294e-08	1	0	0	Q8A1Q6	Q8A1Q6	BT_3603	tr|Q8A1Q6|Q8A1Q6_BACTN SusD homolog OS=Bacteroides thetaiotaomicron (strain ATCC 29148 / DSM 2079 / JCM 5827 / CCUG 10774 / NCTC 10582 / VPI-5482 / E50) OX=226186 GN=BT_3603 PE=3 SV=1
-4.34294e-08	1	0	0	Q8A1J2	Q8A1J2	BT_3669	tr|Q8A1J2|Q8A1J2_BACTN NHL repeat protein OS=Bacteroides thetaiotaomicron (strain ATCC 29148 / DSM 2079 / JCM 5827 / CCUG 10774 / NCTC 10582 / VPI-5482 / E50) OX=226186 GN=BT_3669 PE=4 SV=1
-4.34294e-08	1	0	0	Q89YM1	Q89YM1	BT_4710	tr|Q89YM1|Q89YM1_BACTN Concanavalin A-like lectin/glucanase OS=Bacteroides thetaiotaomicron (strain ATCC 29148 / DSM 2079 / JCM 5827 / CCUG 10774 / NCTC 10582 / VPI-5482 / E50) OX=226186 GN=BT_4710 PE=4 SV=1
-4.34294e-08	1	0	0	Q8A3U6	Q8A3U6	BT_2858	tr|Q8A3U6|Q8A3U6_BACTN SusD homolog OS=Bacteroides thetaiotaomicron (strain ATCC 29148 / DSM 2079 / JCM 5827 / CCUG 10774 / NCTC 10582 / VPI-5482 / E50) OX=226186 GN=BT_2858 PE=3 SV=1
-4.34294e-08	1	0	0	Q8AAL5	Q8AAL5	BT_0449	tr|Q8AAL5|Q8AAL5_BACTN Family 10 glycosylhydrolase OS=Bacteroides thetaiotaomicron (strain ATCC 29148 / DSM 2079 / JCM 5827 / CCUG 10774 / NCTC 10582 / VPI-5482 / E50) OX=226186 GN=BT_0449 PE=4 SV=1
-4.34294e-08	1	0	0	Q8A3Y1	Q8A3Y1	BT_2823	tr|Q8A3Y1|Q8A3Y1_BACTN BACON domain-containing protein OS=Bacteroides thetaiotaomicron (strain ATCC 29148 / DSM 2079 / JCM 5827 / CCUG 10774 / NCTC 10582 / VPI-5482 / E50) OX=226186 GN=BT_2823 PE=4 SV=1
-4.34294e-08	1	0	0	Q8A052	Q8A052	BT_4169	tr|Q8A052|Q8A052_BACTN SusD homolog OS=Bacteroides thetaiotaomicron (strain ATCC 29148 / DSM 2079 / JCM 5827 / CCUG 10774 / NCTC 10582 / VPI-5482 / E50) OX=226186 GN=BT_4169 PE=4 SV=1
-4.34294e-08	1	0	0	Q8A051	Q8A051	BT_4170	tr|Q8A051|Q8A051_BACTN Putative pectate lyase L OS=Bacteroides thetaiotaomicron (strain ATCC 29148 / DSM 2079 / JCM 5827 / CCUG 10774 / NCTC 10582 / VPI-5482 / E50) OX=226186 GN=BT_4170 PE=1 SV=1
-4.34294e-08	1	0	0	Q89ZX5	Q89ZX5	BT_4246	tr|Q89ZX5|Q89ZX5_BACTN SusD homolog OS=Bacteroides thetaiotaomicron (strain ATCC 29148 / DSM 2079 / JCM 5827 / CCUG 10774 / NCTC 10582 / VPI-5482 / E50) OX=226186 GN=BT_4246 PE=1 SV=1
-4.34294e-08	1	0	0	Q8AB36	Q8AB36	BT_0275	tr|Q8AB36|Q8AB36_BACTN DUF5124 domain-containing protein OS=Bacteroides thetaiotaomicron (strain ATCC 29148 / DSM 2079 / JCM 5827 / CCUG 10774 / NCTC 10582 / VPI-5482 / E50) OX=226186 GN=BT_0275 PE=4 SV=1
-4.34294e-08	1	0	0	Q89YK6	Q89YK6	BT_4725	tr|Q89YK6|Q89YK6_BACTN SusD homolog OS=Bacteroides thetaiotaomicron (strain ATCC 29148 / DSM 2079 / JCM 5827 / CCUG 10774 / NCTC 10582 / VPI-5482 / E50) OX=226186 GN=BT_4725 PE=3 SV=1
-4.34294e-08	1	0	0	Q8A233	Q8A233	BT_3473	tr|Q8A233|Q8A233_BACTN DUF4973 domain-containing protein OS=Bacteroides thetaiotaomicron (strain ATCC 29148 / DSM 2079 / JCM 5827 / CCUG 10774 / NCTC 10582 / VPI-5482 / E50) OX=226186 GN=BT_3473 PE=4 SV=1
-4.34294e-08	1	0	0	Q8A0V8	Q8A0V8	BT_3913	tr|Q8A0V8|Q8A0V8_BACTN DUF5034 domain-containing protein OS=Bacteroides thetaiotaomicron (strain ATCC 29148 / DSM 2079 / JCM 5827 / CCUG 10774 / NCTC 10582 / VPI-5482 / E50) OX=226186 GN=BT_3913 PE=4 SV=1
-4.34294e-08	1	0	0	Q8A273	Q8A273	BT_3433	tr|Q8A273|Q8A273_BACTN DUF5119 domain-containing protein OS=Bacteroides thetaiotaomicron (strain ATCC 29148 / DSM 2079 / JCM 5827 / CCUG 10774 / NCTC 10582 / VPI-5482 / E50) OX=226186 GN=BT_3433 PE=4 SV=1
-4.34294e-08	1	0	0	Q8A6V4	Q8A6V4	BT_1772	tr|Q8A6V4|Q8A6V4_BACTN Glycosyltransferase WbsX OS=Bacteroides thetaiotaomicron (strain ATCC 29148 / DSM 2079 / JCM 5827 / CCUG 10774 / NCTC 10582 / VPI-5482 / E50) OX=226186 GN=BT_1772 PE=4 SV=1
-4.34294e-08	1	0	0	Q8A055	Q8A055	BT_4166	tr|Q8A055|Q8A055_BACTN Putative lipoprotein OS=Bacteroides thetaiotaomicron (strain ATCC 29148 / DSM 2079 / JCM 5827 / CCUG 10774 / NCTC 10582 / VPI-5482 / E50) OX=226186 GN=BT_4166 PE=4 SV=1
-4.34294e-08	1	0	0	Q8A3I7	Q8A3I7	BT_2967	tr|Q8A3I7|Q8A3I7_BACTN SusD homolog OS=Bacteroides thetaiotaomicron (strain ATCC 29148 / DSM 2079 / JCM 5827 / CCUG 10774 / NCTC 10582 / VPI-5482 / E50) OX=226186 GN=BT_2967 PE=3 SV=1
-4.34294e-08	1	0	0	Q8AB33	Q8AB33	BT_0278	tr|Q8AB33|Q8AB33_BACTN Concanavalin A-like lectin/glucanase OS=Bacteroides thetaiotaomicron (strain ATCC 29148 / DSM 2079 / JCM 5827 / CCUG 10774 / NCTC 10582 / VPI-5482 / E50) OX=226186 GN=BT_0278 PE=4 SV=1
-4.34294e-08	1	0	0	Q8A058	Q8A058	BT_4163	tr|Q8A058|Q8A058_BACTN FAS1 domain-containing protein OS=Bacteroides thetaiotaomicron (strain ATCC 29148 / DSM 2079 / JCM 5827 / CCUG 10774 / NCTC 10582 / VPI-5482 / E50) OX=226186 GN=BT_4163 PE=4 SV=1
-4.34294e-08	1	0	0	Q8A3N5	Q8A3N5	BT_2919	tr|Q8A3N5|Q8A3N5_BACTN SusD homolog OS=Bacteroides thetaiotaomicron (strain ATCC 29148 / DSM 2079 / JCM 5827 / CCUG 10774 / NCTC 10582 / VPI-5482 / E50) OX=226186 GN=BT_2919 PE=3 SV=1
-4.34294e-08	1	0	0	Q8A4Z6	Q8A4Z6	BT_2451	tr|Q8A4Z6|Q8A4Z6_BACTN Putative pyrogenic exotoxin B OS=Bacteroides thetaiotaomicron (strain ATCC 29148 / DSM 2079 / JCM 5827 / CCUG 10774 / NCTC 10582 / VPI-5482 / E50) OX=226186 GN=BT_2451 PE=3 SV=1
-4.34294e-08	1	0	0	Q8A1B4	Q8A1B4	BT_3752	tr|Q8A1B4|Q8A1B4_BACTN SusD homolog OS=Bacteroides thetaiotaomicron (strain ATCC 29148 / DSM 2079 / JCM 5827 / CCUG 10774 / NCTC 10582 / VPI-5482 / E50) OX=226186 GN=BT_3752 PE=1 SV=1
-4.34294e-08	1	0	0	Q8A2P6	Q8A2P6	BT_3259	tr|Q8A2P6|Q8A2P6_BACTN DUF3836 domain-containing protein OS=Bacteroides thetaiotaomicron (strain ATCC 29148 / DSM 2079 / JCM 5827 / CCUG 10774 / NCTC 10582 / VPI-5482 / E50) OX=226186 GN=BT_3259 PE=4 SV=1
-4.34294e-08	1	0	0	Q8A056	Q8A056	BT_4165	tr|Q8A056|Q8A056_BACTN SusD homolog OS=Bacteroides thetaiotaomicron (strain ATCC 29148 / DSM 2079 / JCM 5827 / CCUG 10774 / NCTC 10582 / VPI-5482 / E50) OX=226186 GN=BT_4165 PE=3 SV=1
-4.34294e-08	1	0	0	Q8A376	Q8A376	BT_3079	tr|Q8A376|Q8A376_BACTN CotH protein OS=Bacteroides thetaiotaomicron (strain ATCC 29148 / DSM 2079 / JCM 5827 / CCUG 10774 / NCTC 10582 / VPI-5482 / E50) OX=226186 GN=BT_3079 PE=4 SV=1
-4.34294e-08	1	0	0	Q8A3G5	Q8A3G5	BT_2989	tr|Q8A3G5|Q8A3G5_BACTN Lipoprotein OS=Bacteroides thetaiotaomicron (strain ATCC 29148 / DSM 2079 / JCM 5827 / CCUG 10774 / NCTC 10582 / VPI-5482 / E50) OX=226186 GN=BT_2989 PE=4 SV=1
-4.34294e-08	1	0	0	Q8A3Q0	Q8A3Q0	BT_2904	tr|Q8A3Q0|Q8A3Q0_BACTN SusD homolog OS=Bacteroides thetaiotaomicron (strain ATCC 29148 / DSM 2079 / JCM 5827 / CCUG 10774 / NCTC 10582 / VPI-5482 / E50) OX=226186 GN=BT_2904 PE=3 SV=1
-4.34294e-08	1	0	0	Q89YM3	Q89YM3	BT_4708	tr|Q89YM3|Q89YM3_BACTN SusD homolog OS=Bacteroides thetaiotaomicron (strain ATCC 29148 / DSM 2079 / JCM 5827 / CCUG 10774 / NCTC 10582 / VPI-5482 / E50) OX=226186 GN=BT_4708 PE=4 SV=1
-4.34294e-08	1	0	0	Q8A1F1	Q8A1F1	BT_3715	tr|Q8A1F1|Q8A1F1_BACTN NigD-like protein OS=Bacteroides thetaiotaomicron (strain ATCC 29148 / DSM 2079 / JCM 5827 / CCUG 10774 / NCTC 10582 / VPI-5482 / E50) OX=226186 GN=BT_3715 PE=4 SV=1
-4.34294e-08	1	0	0	Q89ZH2	Q89ZH2	BT_4405	tr|Q89ZH2|Q89ZH2_BACTN SusD homolog OS=Bacteroides thetaiotaomicron (strain ATCC 29148 / DSM 2079 / JCM 5827 / CCUG 10774 / NCTC 10582 / VPI-5482 / E50) OX=226186 GN=BT_4405 PE=4 SV=1
-4.34294e-08	1	0	0	Q8A893	Q8A893	BT_1281	tr|Q8A893|Q8A893_BACTN SusD homolog OS=Bacteroides thetaiotaomicron (strain ATCC 29148 / DSM 2079 / JCM 5827 / CCUG 10774 / NCTC 10582 / VPI-5482 / E50) OX=226186 GN=BT_1281 PE=1 SV=1
-4.34294e-08	1	0	0	Q8A6I9	Q8A6I9	BT_1895	tr|Q8A6I9|Q8A6I9_BACTN DUF4430 domain-containing protein OS=Bacteroides thetaiotaomicron (strain ATCC 29148 / DSM 2079 / JCM 5827 / CCUG 10774 / NCTC 10582 / VPI-5482 / E50) OX=226186 GN=BT_1895 PE=4 SV=1
-4.34294e-08	1	0	0	Q8A3C8	Q8A3C8	BT_3026	tr|Q8A3C8|Q8A3C8_BACTN Glycosylhydrolase, putative xylanase OS=Bacteroides thetaiotaomicron (strain ATCC 29148 / DSM 2079 / JCM 5827 / CCUG 10774 / NCTC 10582 / VPI-5482 / E50) OX=226186 GN=BT_3026 PE=3 SV=1
-4.34294e-08	1	0	0	Q8ABB9	Q8ABB9	BT_0191	tr|Q8ABB9|Q8ABB9_BACTN SusD homolog OS=Bacteroides thetaiotaomicron (strain ATCC 29148 / DSM 2079 / JCM 5827 / CCUG 10774 / NCTC 10582 / VPI-5482 / E50) OX=226186 GN=BT_0191 PE=3 SV=1
-4.34294e-08	1	0	0	Q8A3C9	Q8A3C9	BT_3025	tr|Q8A3C9|Q8A3C9_BACTN SusD homolog OS=Bacteroides thetaiotaomicron (strain ATCC 29148 / DSM 2079 / JCM 5827 / CCUG 10774 / NCTC 10582 / VPI-5482 / E50) OX=226186 GN=BT_3025 PE=3 SV=1
-4.34294e-08	1	0	0	Q8A4H6	Q8A4H6	BT_2623	tr|Q8A4H6|Q8A4H6_BACTN Putative alpha-1,6-mannanase OS=Bacteroides thetaiotaomicron (strain ATCC 29148 / DSM 2079 / JCM 5827 / CCUG 10774 / NCTC 10582 / VPI-5482 / E50) OX=226186 GN=BT_2623 PE=4 SV=1
-4.34294e-08	1	0	0	Q8A0D8	Q8A0D8	BT_4083	tr|Q8A0D8|Q8A0D8_BACTN DUF4361 domain-containing protein OS=Bacteroides thetaiotaomicron (strain ATCC 29148 / DSM 2079 / JCM 5827 / CCUG 10774 / NCTC 10582 / VPI-5482 / E50) OX=226186 GN=BT_4083 PE=4 SV=1
-4.34294e-08	1	0	0	Q8A054	Q8A054	BT_4167	tr|Q8A054|Q8A054_BACTN FAS1 domain-containing protein OS=Bacteroides thetaiotaomicron (strain ATCC 29148 / DSM 2079 / JCM 5827 / CCUG 10774 / NCTC 10582 / VPI-5482 / E50) OX=226186 GN=BT_4167 PE=4 SV=1
-4.34294e-08	1	0	0	Q8A2H5	Q8A2H5	BT_3330	tr|Q8A2H5|Q8A2H5_BACTN DUF5017 domain-containing protein OS=Bacteroides thetaiotaomicron (strain ATCC 29148 / DSM 2079 / JCM 5827 / CCUG 10774 / NCTC 10582 / VPI-5482 / E50) OX=226186 GN=BT_3330 PE=4 SV=1
-4.34294e-08	1	0	0	Q89ZW0	Q89ZW0	BT_4261	tr|Q89ZW0|Q89ZW0_BACTN DUF4847 domain-containing protein OS=Bacteroides thetaiotaomicron (strain ATCC 29148 / DSM 2079 / JCM 5827 / CCUG 10774 / NCTC 10582 / VPI-5482 / E50) OX=226186 GN=BT_4261 PE=4 SV=1
-4.34294e-08	1	0	0	Q8A5X8	Q8A5X8	BT_2108	tr|Q8A5X8|Q8A5X8_BACTN SusD homolog OS=Bacteroides thetaiotaomicron (strain ATCC 29148 / DSM 2079 / JCM 5827 / CCUG 10774 / NCTC 10582 / VPI-5482 / E50) OX=226186 GN=BT_2108 PE=3 SV=1
-4.34294e-08	1	0	0	Q8A0R8	Q8A0R8	BT_3953	tr|Q8A0R8|Q8A0R8_BACTN SusD homolog OS=Bacteroides thetaiotaomicron (strain ATCC 29148 / DSM 2079 / JCM 5827 / CCUG 10774 / NCTC 10582 / VPI-5482 / E50) OX=226186 GN=BT_3953 PE=3 SV=1
-4.34294e-08	1	0	0	Q8A1J0	Q8A1J0	BT_3671	tr|Q8A1J0|Q8A1J0_BACTN SusD homolog OS=Bacteroides thetaiotaomicron (strain ATCC 29148 / DSM 2079 / JCM 5827 / CCUG 10774 / NCTC 10582 / VPI-5482 / E50) OX=226186 GN=BT_3671 PE=3 SV=1
-4.34294e-08	1	0	0	Q8A8U5	Q8A8U5	BT_1072	tr|Q8A8U5|Q8A8U5_BACTN DUF4251 domain-containing protein OS=Bacteroides thetaiotaomicron (strain ATCC 29148 / DSM 2079 / JCM 5827 / CCUG 10774 / NCTC 10582 / VPI-5482 / E50) OX=226186 GN=BT_1072 PE=4 SV=1
-4.34294e-08	1	0	0	Q8A8T2	Q8A8T2	BT_1085	tr|Q8A8T2|Q8A8T2_BACTN Putative lipoprotein OS=Bacteroides thetaiotaomicron (strain ATCC 29148 / DSM 2079 / JCM 5827 / CCUG 10774 / NCTC 10582 / VPI-5482 / E50) OX=226186 GN=BT_1085 PE=4 SV=1
-4.34294e-08	1	0	0	Q8A793	Q8A793	BT_1632	tr|Q8A793|Q8A793_BACTN Chitinase OS=Bacteroides thetaiotaomicron (strain ATCC 29148 / DSM 2079 / JCM 5827 / CCUG 10774 / NCTC 10582 / VPI-5482 / E50) OX=226186 GN=BT_1632 PE=4 SV=1
-4.34294e-08	1	0	0	Q8A4Z5	Q8A4Z5	BT_2452	tr|Q8A4Z5|Q8A4Z5_BACTN BACON domain-containing protein OS=Bacteroides thetaiotaomicron (strain ATCC 29148 / DSM 2079 / JCM 5827 / CCUG 10774 / NCTC 10582 / VPI-5482 / E50) OX=226186 GN=BT_2452 PE=4 SV=1
-4.34294e-08	1	0	0	Q8A3E1	Q8A3E1	BT_3013	tr|Q8A3E1|Q8A3E1_BACTN SusD homolog OS=Bacteroides thetaiotaomicron (strain ATCC 29148 / DSM 2079 / JCM 5827 / CCUG 10774 / NCTC 10582 / VPI-5482 / E50) OX=226186 GN=BT_3013 PE=1 SV=1
-4.34294e-08	1	0	0	Q8A1B2	Q8A1B2	BT_3754	tr|Q8A1B2|Q8A1B2_BACTN Concanavalin A-like lectin/glucanase OS=Bacteroides thetaiotaomicron (strain ATCC 29148 / DSM 2079 / JCM 5827 / CCUG 10774 / NCTC 10582 / VPI-5482 / E50) OX=226186 GN=BT_3754 PE=4 SV=1
0.000243323	0.999653	9.67979e-05	8.5489e-05	Q8AAQ6	Q8AAQ6	BT_0408	tr|Q8AAQ6|Q8AAQ6_BACTN YtxH domain-containing protein OS=Bacteroides thetaiotaomicron (strain ATCC 29148 / DSM 2079 / JCM 5827 / CCUG 10774 / NCTC 10582 / VPI-5482 / E50) OX=226186 GN=BT_0408 PE=4 SV=1
0.00345926	0.996711	0.00160551	0.00139017	Q8A0Z4	Q8A0Z4	BT_3877	sp|Q8A0Z4|RS2_BACTN 30S ribosomal protein S2 OS=Bacteroides thetaiotaomicron (strain ATCC 29148 / DSM 2079 / JCM 5827 / CCUG 10774 / NCTC 10582 / VPI-5482 / E50) OX=226186 GN=rpsB PE=3 SV=1
0.0109006	0.992482	0.00494528	0.00429022	Q8A5Y3	Q8A5Y3	BT_2103	tr|Q8A5Y3|Q8A5Y3_BACTN Transcriptional regulator OS=Bacteroides thetaiotaomicron (strain ATCC 29148 / DSM 2079 / JCM 5827 / CCUG 10774 / NCTC 10582 / VPI-5482 / E50) OX=226186 GN=BT_2103 PE=4 SV=1
0.0109123	0.992487	0.00585842	0.00496187	Q8A6S1	Q8A6S1	BT_1805	tr|Q8A6S1|Q8A6S1_BACTN Electron transfer flavoprotein alpha-subunit OS=Bacteroides thetaiotaomicron (strain ATCC 29148 / DSM 2079 / JCM 5827 / CCUG 10774 / NCTC 10582 / VPI-5482 / E50) OX=226186 GN=BT_1805 PE=1 SV=1
0.0131929	0.991105	0.00651789	0.00558662	Q8A487	Q8A487	BT_2716	sp|Q8A487|RL24_BACTN 50S ribosomal protein L24 OS=Bacteroides thetaiotaomicron (strain ATCC 29148 / DSM 2079 / JCM 5827 / CCUG 10774 / NCTC 10582 / VPI-5482 / E50) OX=226186 GN=rplX PE=3 SV=1
0.0306311	0.990786	0.00662374	0.00616542	Q8A9N4	Q8A9N4	BT_0781	tr|Q8A9N4|Q8A9N4_BACTN DUF169 domain-containing protein OS=Bacteroides thetaiotaomicron (strain ATCC 29148 / DSM 2079 / JCM 5827 / CCUG 10774 / NCTC 10582 / VPI-5482 / E50) OX=226186 GN=BT_0781 PE=4 SV=1
0.0275445	0.991447	0.00679922	0.00626897	Q8A4N5	Q8A4N5	BT_2564	tr|Q8A4N5|Q8A4N5_BACTN AhpC/TSA family protein OS=Bacteroides thetaiotaomicron (strain ATCC 29148 / DSM 2079 / JCM 5827 / CCUG 10774 / NCTC 10582 / VPI-5482 / E50) OX=226186 GN=BT_2564 PE=4 SV=1
0.0101546	0.991628	0.00701046	0.00568957	Q8A541	Q8A541	BT_2403	tr|Q8A541|Q8A541_BACTN Aspartokinase/homoserine dehydrogenase OS=Bacteroides thetaiotaomicron (strain ATCC 29148 / DSM 2079 / JCM 5827 / CCUG 10774 / NCTC 10582 / VPI-5482 / E50) OX=226186 GN=BT_2403 PE=3 SV=1
0.0299994	0.989749	0.00799656	0.00732572	Q8A9V0	Q8A9V0	BT_0715	sp|Q8A9V0|ATPL_BACTN ATP synthase subunit c OS=Bacteroides thetaiotaomicron (strain ATCC 29148 / DSM 2079 / JCM 5827 / CCUG 10774 / NCTC 10582 / VPI-5482 / E50) OX=226186 GN=atpE PE=3 SV=1
0.00197523	0.993582	0.0079999	0.00340499	Q8A236	Q8A236	BT_3470	tr|Q8A236|Q8A236_BACTN Putative dehydrogenase OS=Bacteroides thetaiotaomicron (strain ATCC 29148 / DSM 2079 / JCM 5827 / CCUG 10774 / NCTC 10582 / VPI-5482 / E50) OX=226186 GN=BT_3470 PE=4 SV=1
0.0153291	0.990041	0.00824022	0.00697258	Q8A0M5	Q8A0M5	BT_3996	tr|Q8A0M5|Q8A0M5_BACTN Putative peptidase OS=Bacteroides thetaiotaomicron (strain ATCC 29148 / DSM 2079 / JCM 5827 / CCUG 10774 / NCTC 10582 / VPI-5482 / E50) OX=226186 GN=BT_3996 PE=4 SV=1
0.0130045	0.989473	0.00966692	0.00772881	Q8A6R3	Q8A6R3	BT_1813	tr|Q8A6R3|Q8A6R3_BACTN Lipid A phosphoethanolamine transferase OS=Bacteroides thetaiotaomicron (strain ATCC 29148 / DSM 2079 / JCM 5827 / CCUG 10774 / NCTC 10582 / VPI-5482 / E50) OX=226186 GN=BT_1813 PE=4 SV=1
0.0177188	0.986863	0.010551	0.00877848	Q8A0X9	Q8A0X9	BT_3892	tr|Q8A0X9|Q8A0X9_BACTN branched-chain-amino-acid transaminase OS=Bacteroides thetaiotaomicron (strain ATCC 29148 / DSM 2079 / JCM 5827 / CCUG 10774 / NCTC 10582 / VPI-5482 / E50) OX=226186 GN=BT_3892 PE=3 SV=1
0.0316533	0.98573	0.010891	0.00973793	Q8A8Y5	Q8A8Y5	BT_1032	tr|Q8A8Y5|Q8A8Y5_BACTN Alpha-1,2-mannosidase family protein OS=Bacteroides thetaiotaomicron (strain ATCC 29148 / DSM 2079 / JCM 5827 / CCUG 10774 / NCTC 10582 / VPI-5482 / E50) OX=226186 GN=BT_1032 PE=4 SV=1
0.101981	0.982726	0.0117192	0.0112444	Q8A4P4	Q8A4P4	BT_2553	tr|Q8A4P4|Q8A4P4_BACTN AAA-ATPase_like domain-containing protein OS=Bacteroides thetaiotaomicron (strain ATCC 29148 / DSM 2079 / JCM 5827 / CCUG 10774 / NCTC 10582 / VPI-5482 / E50) OX=226186 GN=BT_2553 PE=4 SV=1
0.0267772	0.98535	0.0117731	0.0102327	Q8A2P9	Q8A2P9	BT_3256	tr|Q8A2P9|Q8A2P9_BACTN serine O-acetyltransferase OS=Bacteroides thetaiotaomicron (strain ATCC 29148 / DSM 2079 / JCM 5827 / CCUG 10774 / NCTC 10582 / VPI-5482 / E50) OX=226186 GN=BT_3256 PE=3 SV=1
0.0344143	0.982598	0.012547	0.0111447	Q8A6L6	Q8A6L6	BT_1861	tr|Q8A6L6|Q8A6L6_BACTN 2-isopropylmalate synthase OS=Bacteroides thetaiotaomicron (strain ATCC 29148 / DSM 2079 / JCM 5827 / CCUG 10774 / NCTC 10582 / VPI-5482 / E50) OX=226186 GN=leuA PE=3 SV=1
0.0297638	0.979764	0.0150228	0.0128033	Q8A6W7	Q8A6W7	BT_1759	tr|Q8A6W7|Q8A6W7_BACTN Levanase (2,6-beta-D-fructofuranosidase) OS=Bacteroides thetaiotaomicron (strain ATCC 29148 / DSM 2079 / JCM 5827 / CCUG 10774 / NCTC 10582 / VPI-5482 / E50) OX=226186 GN=BT_1759 PE=3 SV=1
0.0150556	0.982048	0.0160708	0.011809	Q8A766	Q8A766	BT_1659	tr|Q8A766|Q8A766_BACTN Fructose-bisphosphate aldolase class I OS=Bacteroides thetaiotaomicron (strain ATCC 29148 / DSM 2079 / JCM 5827 / CCUG 10774 / NCTC 10582 / VPI-5482 / E50) OX=226186 GN=BT_1659 PE=4 SV=1
0.0298385	0.978476	0.0161381	0.0136098	Q8A6J8	Q8A6J8	BT_1883	tr|Q8A6J8|Q8A6J8_BACTN Putative alpha-1,6-mannanase OS=Bacteroides thetaiotaomicron (strain ATCC 29148 / DSM 2079 / JCM 5827 / CCUG 10774 / NCTC 10582 / VPI-5482 / E50) OX=226186 GN=BT_1883 PE=4 SV=1
0.0331463	0.977147	0.0164943	0.0140795	Q8A8M1	Q8A8M1	BT_1146	tr|Q8A8M1|Q8A8M1_BACTN Putative metallo-beta-lactamase OS=Bacteroides thetaiotaomicron (strain ATCC 29148 / DSM 2079 / JCM 5827 / CCUG 10774 / NCTC 10582 / VPI-5482 / E50) OX=226186 GN=BT_1146 PE=4 SV=1
0.04891	0.975978	0.0165567	0.0148021	Q8A5K9	Q8A5K9	BT_2230	tr|Q8A5K9|Q8A5K9_BACTN DNA polymerase III subunit alpha OS=Bacteroides thetaiotaomicron (strain ATCC 29148 / DSM 2079 / JCM 5827 / CCUG 10774 / NCTC 10582 / VPI-5482 / E50) OX=226186 GN=BT_2230 PE=4 SV=1
0.00580295	0.986909	0.0193911	0.00915432	Q8A137	Q8A137	BT_3834	sp|Q8A137|FABH2_BACTN Beta-ketoacyl-[acyl-carrier-protein] synthase III 2 OS=Bacteroides thetaiotaomicron (strain ATCC 29148 / DSM 2079 / JCM 5827 / CCUG 10774 / NCTC 10582 / VPI-5482 / E50) OX=226186 GN=fabH2 PE=3 SV=1
0.0127653	0.979118	0.0198689	0.0130294	Q8A7I4	Q8A7I4	BT_1540	tr|Q8A7I4|Q8A7I4_BACTN Transcriptional regulator OS=Bacteroides thetaiotaomicron (strain ATCC 29148 / DSM 2079 / JCM 5827 / CCUG 10774 / NCTC 10582 / VPI-5482 / E50) OX=226186 GN=BT_1540 PE=4 SV=1
0.0350041	0.969743	0.0228662	0.0186575	Q8A3F1	Q8A3F1	BT_3003	tr|Q8A3F1|Q8A3F1_BACTN Toll-Interleukin receptor OS=Bacteroides thetaiotaomicron (strain ATCC 29148 / DSM 2079 / JCM 5827 / CCUG 10774 / NCTC 10582 / VPI-5482 / E50) OX=226186 GN=BT_3003 PE=4 SV=1
0.00903723	0.979812	0.0236077	0.012575	Q8A7Z9	Q8A7Z9	BT_1375	tr|Q8A7Z9|Q8A7Z9_BACTN Aspartokinase OS=Bacteroides thetaiotaomicron (strain ATCC 29148 / DSM 2079 / JCM 5827 / CCUG 10774 / NCTC 10582 / VPI-5482 / E50) OX=226186 GN=BT_1375 PE=3 SV=1
0.0312815	0.968689	0.0247307	0.0194429	Q8A7Y1	Q8A7Y1	BT_1393	tr|Q8A7Y1|Q8A7Y1_BACTN 4-carboxymuconolactone decarboxylase OS=Bacteroides thetaiotaomicron (strain ATCC 29148 / DSM 2079 / JCM 5827 / CCUG 10774 / NCTC 10582 / VPI-5482 / E50) OX=226186 GN=BT_1393 PE=4 SV=1
0.0226144	0.969796	0.0248041	0.018054	Q8A2B3	Q8A2B3	BT_3392	tr|Q8A2B3|Q8A2B3_BACTN Nitroreductase OS=Bacteroides thetaiotaomicron (strain ATCC 29148 / DSM 2079 / JCM 5827 / CCUG 10774 / NCTC 10582 / VPI-5482 / E50) OX=226186 GN=BT_3392 PE=4 SV=1
0.0806438	0.966019	0.0249906	0.0224777	Q8A863	Q8A863	BT_1311	tr|Q8A863|Q8A863_BACTN RNA polymerase sigma factor rpoD (Sigma-A) OS=Bacteroides thetaiotaomicron (strain ATCC 29148 / DSM 2079 / JCM 5827 / CCUG 10774 / NCTC 10582 / VPI-5482 / E50) OX=226186 GN=BT_1311 PE=4 SV=1
0.053881	0.964537	0.0250387	0.0215198	Q8A8C9	Q8A8C9	BT_1238	tr|Q8A8C9|Q8A8C9_BACTN Putative RNA binding protein with S1 RNA-binding domain OS=Bacteroides thetaiotaomicron (strain ATCC 29148 / DSM 2079 / JCM 5827 / CCUG 10774 / NCTC 10582 / VPI-5482 / E50) OX=226186 GN=BT_1238 PE=4 SV=1
0.0641393	0.964973	0.0252738	0.0221696	Q8A936	Q8A936	BT_0981	tr|Q8A936|Q8A936_BACTN Two-component system sensor histidine kinase/response regulator, hybrid (One component system) OS=Bacteroides thetaiotaomicron (strain ATCC 29148 / DSM 2079 / JCM 5827 / CCUG 10774 / NCTC 10582 / VPI-5482 / E50) OX=226186 GN=BT_0981
0.0190148	0.969644	0.025363	0.0174565	Q8A0Q7	Q8A0Q7	BT_3964	tr|Q8A0Q7|Q8A0Q7_BACTN Putative secretory protein OS=Bacteroides thetaiotaomicron (strain ATCC 29148 / DSM 2079 / JCM 5827 / CCUG 10774 / NCTC 10582 / VPI-5482 / E50) OX=226186 GN=BT_3964 PE=4 SV=1
0.0252697	0.96899	0.0256681	0.0190525	Q8A9L1	Q8A9L1	BT_0804	tr|Q8A9L1|Q8A9L1_BACTN Putative carbon-nitrogen hydrolase OS=Bacteroides thetaiotaomicron (strain ATCC 29148 / DSM 2079 / JCM 5827 / CCUG 10774 / NCTC 10582 / VPI-5482 / E50) OX=226186 GN=BT_0804 PE=3 SV=1
0.0245701	0.969166	0.0260725	0.0191362	Q8A9W7	Q8A9W7	BT_0698	sp|Q8A9W7|PANB_BACTN 3-methyl-2-oxobutanoate hydroxymethyltransferase OS=Bacteroides thetaiotaomicron (strain ATCC 29148 / DSM 2079 / JCM 5827 / CCUG 10774 / NCTC 10582 / VPI-5482 / E50) OX=226186 GN=panB PE=3 SV=1
0.0400969	0.964652	0.0266461	0.0216516	Q8A113	Q8A113	BT_3858	tr|Q8A113|Q8A113_BACTN Alpha-1,2-mannosidase OS=Bacteroides thetaiotaomicron (strain ATCC 29148 / DSM 2079 / JCM 5827 / CCUG 10774 / NCTC 10582 / VPI-5482 / E50) OX=226186 GN=BT_3858 PE=4 SV=1
0.141336	0.961802	0.0267105	0.0249241	Q8A4M2	Q8A4M2	BT_2577	tr|Q8A4M2|Q8A4M2_BACTN Peptidase, trypsin-like serine and cysteine OS=Bacteroides thetaiotaomicron (strain ATCC 29148 / DSM 2079 / JCM 5827 / CCUG 10774 / NCTC 10582 / VPI-5482 / E50) OX=226186 GN=BT_2577 PE=4 SV=1
0.0424423	0.966024	0.0282269	0.0229225	Q89Z71	Q89Z71	BT_4506	tr|Q89Z71|Q89Z71_BACTN Putative acetyltransferase OS=Bacteroides thetaiotaomicron (strain ATCC 29148 / DSM 2079 / JCM 5827 / CCUG 10774 / NCTC 10582 / VPI-5482 / E50) OX=226186 GN=BT_4506 PE=4 SV=1
0.0466123	0.963314	0.029706	0.0242961	Q8A5Z6	Q8A5Z6	BT_2090	tr|Q8A5Z6|Q8A5Z6_BACTN Methylmalonyl-CoA mutase large subunit OS=Bacteroides thetaiotaomicron (strain ATCC 29148 / DSM 2079 / JCM 5827 / CCUG 10774 / NCTC 10582 / VPI-5482 / E50) OX=226186 GN=BT_2090 PE=4 SV=1
0.159248	0.959074	0.0304232	0.0283421	Q8A6I6	Q8A6I6	BT_1898	tr|Q8A6I6|Q8A6I6_BACTN DUF3137 domain-containing protein OS=Bacteroides thetaiotaomicron (strain ATCC 29148 / DSM 2079 / JCM 5827 / CCUG 10774 / NCTC 10582 / VPI-5482 / E50) OX=226186 GN=BT_1898 PE=4 SV=1
0.0250192	0.965376	0.0321898	0.0223588	Q8A1P1	Q8A1P1	BT_3618	tr|Q8A1P1|Q8A1P1_BACTN ATPase OS=Bacteroides thetaiotaomicron (strain ATCC 29148 / DSM 2079 / JCM 5827 / CCUG 10774 / NCTC 10582 / VPI-5482 / E50) OX=226186 GN=BT_3618 PE=1 SV=1
0.0612807	0.958611	0.0338607	0.028316	Q8A731	Q8A731	BT_1694	tr|Q8A731|Q8A731_BACTN Transporter, AcrB/D/F family OS=Bacteroides thetaiotaomicron (strain ATCC 29148 / DSM 2079 / JCM 5827 / CCUG 10774 / NCTC 10582 / VPI-5482 / E50) OX=226186 GN=BT_1694 PE=4 SV=1
0.0419847	0.960265	0.0339556	0.0265015	Q8A602	Q8A602	BT_2084	sp|Q8A602|AROC_BACTN Chorismate synthase OS=Bacteroides thetaiotaomicron (strain ATCC 29148 / DSM 2079 / JCM 5827 / CCUG 10774 / NCTC 10582 / VPI-5482 / E50) OX=226186 GN=aroC PE=3 SV=1
0.0466204	0.958056	0.0352416	0.0278785	Q8A6J3	Q8A6J3	BT_1888	tr|Q8A6J3|Q8A6J3_BACTN Transcriptional regulator, LuxR family OS=Bacteroides thetaiotaomicron (strain ATCC 29148 / DSM 2079 / JCM 5827 / CCUG 10774 / NCTC 10582 / VPI-5482 / E50) OX=226186 GN=BT_1888 PE=4 SV=1
0.065632	0.959508	0.0354757	0.029753	Q8AA45	Q8AA45	BT_0620	tr|Q8AA45|Q8AA45_BACTN Ion-translocating oxidoreductase complex subunit G OS=Bacteroides thetaiotaomicron (strain ATCC 29148 / DSM 2079 / JCM 5827 / CCUG 10774 / NCTC 10582 / VPI-5482 / E50) OX=226186 GN=rnfG PE=3 SV=1
0.0541888	0.959694	0.0355883	0.0289061	Q8A1M1	Q8A1M1	BT_3640	sp|Q8A1M1|LOLD_BACTN Lipoprotein-releasing system ATP-binding protein LolD OS=Bacteroides thetaiotaomicron (strain ATCC 29148 / DSM 2079 / JCM 5827 / CCUG 10774 / NCTC 10582 / VPI-5482 / E50) OX=226186 GN=lolD PE=3 SV=1
0.0747411	0.957412	0.0360165	0.0307067	Q8A0H6	Q8A0H6	BT_4045	tr|Q8A0H6|Q8A0H6_BACTN Aminoacyl-histidine dipeptidase OS=Bacteroides thetaiotaomicron (strain ATCC 29148 / DSM 2079 / JCM 5827 / CCUG 10774 / NCTC 10582 / VPI-5482 / E50) OX=226186 GN=BT_4045 PE=4 SV=1
0.0979206	0.954438	0.0364451	0.0320732	Q8A5Y8	Q8A5Y8	BT_2098	tr|Q8A5Y8|Q8A5Y8_BACTN Fe3+ ABC transporter, periplasmic iron-binding protein OS=Bacteroides thetaiotaomicron (strain ATCC 29148 / DSM 2079 / JCM 5827 / CCUG 10774 / NCTC 10582 / VPI-5482 / E50) OX=226186 GN=BT_2098 PE=4 SV=1
0.11251	0.952175	0.0376148	0.0334668	Q8A1S9	Q8A1S9	BT_3579	tr|Q8A1S9|Q8A1S9_BACTN DNA topoisomerase (ATP-hydrolyzing) OS=Bacteroides thetaiotaomicron (strain ATCC 29148 / DSM 2079 / JCM 5827 / CCUG 10774 / NCTC 10582 / VPI-5482 / E50) OX=226186 GN=BT_3579 PE=4 SV=1
0.0377357	0.960052	0.040307	0.0294236	Q89Z60	Q89Z60	BT_4517	tr|Q89Z60|Q89Z60_BACTN type I site-specific deoxyribonuclease OS=Bacteroides thetaiotaomicron (strain ATCC 29148 / DSM 2079 / JCM 5827 / CCUG 10774 / NCTC 10582 / VPI-5482 / E50) OX=226186 GN=BT_4517 PE=3 SV=1
0.0654706	0.951512	0.042695	0.0346546	Q8A2F0	Q8A2F0	BT_3355	tr|Q8A2F0|Q8A2F0_BACTN Putative auxin-regulated protein OS=Bacteroides thetaiotaomicron (strain ATCC 29148 / DSM 2079 / JCM 5827 / CCUG 10774 / NCTC 10582 / VPI-5482 / E50) OX=226186 GN=BT_3355 PE=4 SV=1
0.117487	0.946008	0.0428023	0.0376909	Q8A7Y5	Q8A7Y5	BT_1389	tr|Q8A7Y5|Q8A7Y5_BACTN Cyclic nucleotide-binding domain-containing protein OS=Bacteroides thetaiotaomicron (strain ATCC 29148 / DSM 2079 / JCM 5827 / CCUG 10774 / NCTC 10582 / VPI-5482 / E50) OX=226186 GN=BT_1389 PE=4 SV=1
0.228643	0.940012	0.0442452	0.0410474	Q8A6D4	Q8A6D4	BT_1950	tr|Q8A6D4|Q8A6D4_BACTN Fe3+ ABC transporter, ATP-binding protein OS=Bacteroides thetaiotaomicron (strain ATCC 29148 / DSM 2079 / JCM 5827 / CCUG 10774 / NCTC 10582 / VPI-5482 / E50) OX=226186 GN=BT_1950 PE=4 SV=1
0.013557	0.965621	0.0442972	0.0210646	Q8A0A3	Q8A0A3	BT_4118	tr|Q8A0A3|Q8A0A3_BACTN Putative two-component system response regulator, no kinase domain OS=Bacteroides thetaiotaomicron (strain ATCC 29148 / DSM 2079 / JCM 5827 / CCUG 10774 / NCTC 10582 / VPI-5482 / E50) OX=226186 GN=BT_4118 PE=4 SV=1
0.1189	0.944623	0.0443726	0.0389549	Q8A680	Q8A680	BT_2006	tr|Q8A680|Q8A680_BACTN DUF4290 domain-containing protein OS=Bacteroides thetaiotaomicron (strain ATCC 29148 / DSM 2079 / JCM 5827 / CCUG 10774 / NCTC 10582 / VPI-5482 / E50) OX=226186 GN=BT_2006 PE=4 SV=1
0.0473263	0.951977	0.0452666	0.0339224	Q8A6S8	Q8A6S8	BT_1798	tr|Q8A6S8|Q8A6S8_BACTN DUF4925 domain-containing protein OS=Bacteroides thetaiotaomicron (strain ATCC 29148 / DSM 2079 / JCM 5827 / CCUG 10774 / NCTC 10582 / VPI-5482 / E50) OX=226186 GN=BT_1798 PE=4 SV=1
0.0267947	0.958736	0.0457454	0.0288697	Q8A7U0	Q8A7U0	BT_1434	tr|Q8A7U0|Q8A7U0_BACTN Transcriptional regulator, putative catabolite control protein A OS=Bacteroides thetaiotaomicron (strain ATCC 29148 / DSM 2079 / JCM 5827 / CCUG 10774 / NCTC 10582 / VPI-5482 / E50) OX=226186 GN=BT_1434 PE=4 SV=1
0.0239194	0.958555	0.0470767	0.0281589	Q8A0Z7	Q8A0Z7	BT_3874	tr|Q8A0Z7|Q8A0Z7_BACTN DUF4488 domain-containing protein OS=Bacteroides thetaiotaomicron (strain ATCC 29148 / DSM 2079 / JCM 5827 / CCUG 10774 / NCTC 10582 / VPI-5482 / E50) OX=226186 GN=BT_3874 PE=4 SV=1
0.0719463	0.945857	0.0476255	0.038503	Q8AAW1	Q8AAW1	BT_0351	sp|Q8AAW1|ARAA_BACTN L-arabinose isomerase OS=Bacteroides thetaiotaomicron (strain ATCC 29148 / DSM 2079 / JCM 5827 / CCUG 10774 / NCTC 10582 / VPI-5482 / E50) OX=226186 GN=araA PE=3 SV=1
0.0273246	0.959431	0.0483251	0.0300927	Q8ABV2	Q8ABV2	BT_0008	tr|Q8ABV2|Q8ABV2_BACTN GCN5-related N-acetyltransferase OS=Bacteroides thetaiotaomicron (strain ATCC 29148 / DSM 2079 / JCM 5827 / CCUG 10774 / NCTC 10582 / VPI-5482 / E50) OX=226186 GN=BT_0008 PE=4 SV=1
0.0645502	0.945463	0.048564	0.0383165	Q8A6B2	Q8A6B2	BT_1973	tr|Q8A6B2|Q8A6B2_BACTN Glutamate dehydrogenase OS=Bacteroides thetaiotaomicron (strain ATCC 29148 / DSM 2079 / JCM 5827 / CCUG 10774 / NCTC 10582 / VPI-5482 / E50) OX=226186 GN=BT_1973 PE=3 SV=1
0.0386834	0.952355	0.0488338	0.0339696	Q8A9A1	Q8A9A1	BT_0914	tr|Q8A9A1|Q8A9A1_BACTN Signal recognition particle receptor FtsY OS=Bacteroides thetaiotaomicron (strain ATCC 29148 / DSM 2079 / JCM 5827 / CCUG 10774 / NCTC 10582 / VPI-5482 / E50) OX=226186 GN=ftsY PE=3 SV=1
0.10299	0.936049	0.0501599	0.0425394	Q8A2D4	Q8A2D4	BT_3371	tr|Q8A2D4|Q8A2D4_BACTN Glycoside transferase family 2 OS=Bacteroides thetaiotaomicron (strain ATCC 29148 / DSM 2079 / JCM 5827 / CCUG 10774 / NCTC 10582 / VPI-5482 / E50) OX=226186 GN=BT_3371 PE=4 SV=1
0.0554585	0.946017	0.0502	0.038059	Q89ZM4	Q89ZM4	BT_4353	sp|Q89ZM4|SYV_BACTN Valine--tRNA ligase OS=Bacteroides thetaiotaomicron (strain ATCC 29148 / DSM 2079 / JCM 5827 / CCUG 10774 / NCTC 10582 / VPI-5482 / E50) OX=226186 GN=valS PE=3 SV=1
0.0660379	0.943215	0.0504999	0.0396944	Q8A2N3	Q8A2N3	BT_3272	tr|Q8A2N3|Q8A2N3_BACTN SusD homolog OS=Bacteroides thetaiotaomicron (strain ATCC 29148 / DSM 2079 / JCM 5827 / CCUG 10774 / NCTC 10582 / VPI-5482 / E50) OX=226186 GN=BT_3272 PE=3 SV=1
0.0358407	0.952189	0.0513248	0.0343324	Q8A601	Q8A601	BT_2085	tr|Q8A601|Q8A601_BACTN Putative succinyl-diaminopimelate desuccinylase OS=Bacteroides thetaiotaomicron (strain ATCC 29148 / DSM 2079 / JCM 5827 / CCUG 10774 / NCTC 10582 / VPI-5482 / E50) OX=226186 GN=BT_2085 PE=4 SV=1
0.00973404	0.969122	0.0514479	0.0185296	Q8A605	Q8A605	BT_2081	tr|Q8A605|Q8A605_BACTN PCMD domain-containing protein OS=Bacteroides thetaiotaomicron (strain ATCC 29148 / DSM 2079 / JCM 5827 / CCUG 10774 / NCTC 10582 / VPI-5482 / E50) OX=226186 GN=BT_2081 PE=1 SV=1
0.0802877	0.936898	0.0517907	0.0420162	Q8A813	Q8A813	BT_1361	tr|Q8A813|Q8A813_BACTN DNA repair protein RecN OS=Bacteroides thetaiotaomicron (strain ATCC 29148 / DSM 2079 / JCM 5827 / CCUG 10774 / NCTC 10582 / VPI-5482 / E50) OX=226186 GN=BT_1361 PE=3 SV=1
0.0568938	0.943703	0.0526953	0.0397142	Q8AAH6	Q8AAH6	BT_0489	tr|Q8AAH6|Q8AAH6_BACTN Putative gluconate aldolase OS=Bacteroides thetaiotaomicron (strain ATCC 29148 / DSM 2079 / JCM 5827 / CCUG 10774 / NCTC 10582 / VPI-5482 / E50) OX=226186 GN=BT_0489 PE=3 SV=1
0.156493	0.926448	0.0528755	0.0468091	Q8A3M1	Q8A3M1	BT_2933	sp|Q8A3M1|SYM_BACTN Methionine--tRNA ligase OS=Bacteroides thetaiotaomicron (strain ATCC 29148 / DSM 2079 / JCM 5827 / CCUG 10774 / NCTC 10582 / VPI-5482 / E50) OX=226186 GN=metG PE=3 SV=1
0.121299	0.925985	0.0540247	0.0463215	Q8A4U8	Q8A4U8	BT_2499	tr|Q8A4U8|Q8A4U8_BACTN Multifunctional fusion protein OS=Bacteroides thetaiotaomicron (strain ATCC 29148 / DSM 2079 / JCM 5827 / CCUG 10774 / NCTC 10582 / VPI-5482 / E50) OX=226186 GN=msrA PE=3 SV=1
0.042483	0.946023	0.0541992	0.0375363	Q8A1M4	Q8A1M4	BT_3637	tr|Q8A1M4|Q8A1M4_BACTN AAA-ATPase_like domain-containing protein OS=Bacteroides thetaiotaomicron (strain ATCC 29148 / DSM 2079 / JCM 5827 / CCUG 10774 / NCTC 10582 / VPI-5482 / E50) OX=226186 GN=BT_3637 PE=4 SV=1
0.0825156	0.928704	0.0556469	0.0447432	Q8A299	Q8A299	BT_3406	tr|Q8A299|Q8A299_BACTN ABC transporter permease OS=Bacteroides thetaiotaomicron (strain ATCC 29148 / DSM 2079 / JCM 5827 / CCUG 10774 / NCTC 10582 / VPI-5482 / E50) OX=226186 GN=BT_3406 PE=3 SV=1
0.046121	0.943814	0.0561705	0.0394093	Q8AAD9	Q8AAD9	BT_0526	tr|Q8AAD9|Q8AAD9_BACTN asparaginase OS=Bacteroides thetaiotaomicron (strain ATCC 29148 / DSM 2079 / JCM 5827 / CCUG 10774 / NCTC 10582 / VPI-5482 / E50) OX=226186 GN=BT_0526 PE=3 SV=1
0.216037	0.918469	0.0565176	0.0511705	Q8AA35	Q8AA35	BT_0630	tr|Q8AA35|Q8AA35_BACTN Exodeoxyribonuclease OS=Bacteroides thetaiotaomicron (strain ATCC 29148 / DSM 2079 / JCM 5827 / CCUG 10774 / NCTC 10582 / VPI-5482 / E50) OX=226186 GN=BT_0630 PE=3 SV=1
0.0237575	0.955932	0.056849	0.0312929	Q8A954	Q8A954	BT_0963	tr|Q8A954|Q8A954_BACTN Putative ferredoxin-type protein OS=Bacteroides thetaiotaomicron (strain ATCC 29148 / DSM 2079 / JCM 5827 / CCUG 10774 / NCTC 10582 / VPI-5482 / E50) OX=226186 GN=BT_0963 PE=4 SV=1
0.225336	0.91569	0.0579185	0.0524973	Q8A8U7	Q8A8U7	BT_1070	tr|Q8A8U7|Q8A8U7_BACTN Predicted phosphoadenosine phosphosulfate reductase OS=Bacteroides thetaiotaomicron (strain ATCC 29148 / DSM 2079 / JCM 5827 / CCUG 10774 / NCTC 10582 / VPI-5482 / E50) OX=226186 GN=BT_1070 PE=4 SV=1
0.119692	0.921385	0.0581932	0.0492619	Q8ABI3	Q8ABI3	BT_0127	tr|Q8ABI3|Q8ABI3_BACTN Putative transmembrane protein OS=Bacteroides thetaiotaomicron (strain ATCC 29148 / DSM 2079 / JCM 5827 / CCUG 10774 / NCTC 10582 / VPI-5482 / E50) OX=226186 GN=BT_0127 PE=3 SV=1
0.180637	0.916385	0.0586829	0.052081	Q89ZS0	Q89ZS0	BT_4306	tr|Q89ZS0|Q89ZS0_BACTN DUF4270 domain-containing protein OS=Bacteroides thetaiotaomicron (strain ATCC 29148 / DSM 2079 / JCM 5827 / CCUG 10774 / NCTC 10582 / VPI-5482 / E50) OX=226186 GN=BT_4306 PE=4 SV=1
0.101273	0.92292	0.0589128	0.0485414	Q8A1Z3	Q8A1Z3	BT_3515	tr|Q8A1Z3|Q8A1Z3_BACTN Putatuve glycosylhydrolase OS=Bacteroides thetaiotaomicron (strain ATCC 29148 / DSM 2079 / JCM 5827 / CCUG 10774 / NCTC 10582 / VPI-5482 / E50) OX=226186 GN=BT_3515 PE=3 SV=1
0.105235	0.920204	0.0608168	0.0501388	Q8AAU2	Q8AAU2	BT_0372	tr|Q8AAU2|Q8AAU2_BACTN Aldose 1-epimerase OS=Bacteroides thetaiotaomicron (strain ATCC 29148 / DSM 2079 / JCM 5827 / CCUG 10774 / NCTC 10582 / VPI-5482 / E50) OX=226186 GN=BT_0372 PE=3 SV=1
0.208153	0.913165	0.0609078	0.0545627	Q8A6G1	Q8A6G1	BT_1923	tr|Q8A6G1|Q8A6G1_BACTN O-acetylhomoserine (Thiol)-lyase OS=Bacteroides thetaiotaomicron (strain ATCC 29148 / DSM 2079 / JCM 5827 / CCUG 10774 / NCTC 10582 / VPI-5482 / E50) OX=226186 GN=BT_1923 PE=3 SV=1
0.16129	0.915015	0.0610723	0.0533036	Q89Z81	Q89Z81	BT_4496	tr|Q89Z81|Q89Z81_BACTN Putative oxidoreductase OS=Bacteroides thetaiotaomicron (strain ATCC 29148 / DSM 2079 / JCM 5827 / CCUG 10774 / NCTC 10582 / VPI-5482 / E50) OX=226186 GN=BT_4496 PE=4 SV=1
0.186266	0.911596	0.062324	0.0551022	Q8A9B6	Q8A9B6	BT_0899	tr|Q8A9B6|Q8A9B6_BACTN DNA gyrase subunit A OS=Bacteroides thetaiotaomicron (strain ATCC 29148 / DSM 2079 / JCM 5827 / CCUG 10774 / NCTC 10582 / VPI-5482 / E50) OX=226186 GN=gyrA PE=3 SV=1
0.106416	0.916085	0.0646286	0.0528001	Q8AAH7	Q8AAH7	BT_0488	tr|Q8AAH7|Q8AAH7_BACTN 2-dehydro-3-deoxygluconokinase OS=Bacteroides thetaiotaomicron (strain ATCC 29148 / DSM 2079 / JCM 5827 / CCUG 10774 / NCTC 10582 / VPI-5482 / E50) OX=226186 GN=BT_0488 PE=4 SV=1
0.0862279	0.918846	0.0647426	0.0508897	Q8A9S4	Q8A9S4	BT_0741	sp|Q8A9S4|PYRI_BACTN Aspartate carbamoyltransferase regulatory chain OS=Bacteroides thetaiotaomicron (strain ATCC 29148 / DSM 2079 / JCM 5827 / CCUG 10774 / NCTC 10582 / VPI-5482 / E50) OX=226186 GN=pyrI PE=3 SV=1
0.0756708	0.920763	0.0653348	0.0498706	Q8A427	Q8A427	BT_2777	tr|Q8A427|Q8A427_BACTN Dynamin_N domain-containing protein OS=Bacteroides thetaiotaomicron (strain ATCC 29148 / DSM 2079 / JCM 5827 / CCUG 10774 / NCTC 10582 / VPI-5482 / E50) OX=226186 GN=BT_2777 PE=4 SV=1
0.285337	0.899612	0.0671611	0.0611712	Q8A2B7	Q8A2B7	BT_3388	tr|Q8A2B7|Q8A2B7_BACTN Glycoside transferase family 2 OS=Bacteroides thetaiotaomicron (strain ATCC 29148 / DSM 2079 / JCM 5827 / CCUG 10774 / NCTC 10582 / VPI-5482 / E50) OX=226186 GN=BT_3388 PE=3 SV=1
0.120128	0.911592	0.0672393	0.055625	Q8A651	Q8A651	BT_2035	tr|Q8A651|Q8A651_BACTN Putative ABC transporter ATP-binding protein OS=Bacteroides thetaiotaomicron (strain ATCC 29148 / DSM 2079 / JCM 5827 / CCUG 10774 / NCTC 10582 / VPI-5482 / E50) OX=226186 GN=BT_2035 PE=4 SV=1
0.0682049	0.920386	0.0674129	0.0498413	Q8A741	Q8A741	BT_1684	tr|Q8A741|Q8A741_BACTN Acetyltransf_6 domain-containing protein OS=Bacteroides thetaiotaomicron (strain ATCC 29148 / DSM 2079 / JCM 5827 / CCUG 10774 / NCTC 10582 / VPI-5482 / E50) OX=226186 GN=BT_1684 PE=4 SV=1
0.202302	0.903376	0.0675797	0.0596859	Q8A929	Q8A929	BT_0988	tr|Q8A929|Q8A929_BACTN Magnesium-transporting ATPase, P-type 1 OS=Bacteroides thetaiotaomicron (strain ATCC 29148 / DSM 2079 / JCM 5827 / CCUG 10774 / NCTC 10582 / VPI-5482 / E50) OX=226186 GN=BT_0988 PE=3 SV=1
0.1948	0.902285	0.0684223	0.0601052	Q8AAY3	Q8AAY3	BT_0329	tr|Q8AAY3|Q8AAY3_BACTN Ketoisovalerate oxidoreductase subunit vorA OS=Bacteroides thetaiotaomicron (strain ATCC 29148 / DSM 2079 / JCM 5827 / CCUG 10774 / NCTC 10582 / VPI-5482 / E50) OX=226186 GN=BT_0329 PE=4 SV=1
0.0998733	0.912135	0.0690875	0.0551038	Q8A859	Q8A859	BT_1315	tr|Q8A859|Q8A859_BACTN Ribonuclease BN OS=Bacteroides thetaiotaomicron (strain ATCC 29148 / DSM 2079 / JCM 5827 / CCUG 10774 / NCTC 10582 / VPI-5482 / E50) OX=226186 GN=BT_1315 PE=4 SV=1
0.539327	0.888801	0.0713863	0.0672592	Q8A7G4	Q8A7G4	BT_1560	tr|Q8A7G4|Q8A7G4_BACTN nicotinate-nucleotide diphosphorylase (carboxylating) OS=Bacteroides thetaiotaomicron (strain ATCC 29148 / DSM 2079 / JCM 5827 / CCUG 10774 / NCTC 10582 / VPI-5482 / E50) OX=226186 GN=BT_1560 PE=3 SV=1
0.242937	0.893619	0.071414	0.0637981	Q8A7C2;Q89ZI5;Q8A4P1;Q8A077	Q8A7C2;Q89ZI5;Q8A4P1;Q8A077		tr|Q8A7C2|Q8A7C2_BACTN Transposase OS=Bacteroides thetaiotaomicron (strain ATCC 29148 / DSM 2079 / JCM 5827 / CCUG 10774 / NCTC 10582 / VPI-5482 / E50) OX=226186 GN=BT_1602 PE=4 SV=1;tr|Q89ZI5|Q89ZI5_BACTN Putative Tn5 transposase OS=Bacteroides thetaiotao
0.105796	0.906485	0.0719337	0.0575158	Q8A9J2	Q8A9J2	BT_0823	sp|Q8A9J2|UXAC_BACTN Uronate isomerase OS=Bacteroides thetaiotaomicron (strain ATCC 29148 / DSM 2079 / JCM 5827 / CCUG 10774 / NCTC 10582 / VPI-5482 / E50) OX=226186 GN=uxaC PE=3 SV=2
0.252767	0.892258	0.0724072	0.0648227	Q8A2L2	Q8A2L2	BT_3293	tr|Q8A2L2|Q8A2L2_BACTN Beta-galactosidase OS=Bacteroides thetaiotaomicron (strain ATCC 29148 / DSM 2079 / JCM 5827 / CCUG 10774 / NCTC 10582 / VPI-5482 / E50) OX=226186 GN=BT_3293 PE=3 SV=1
0.226051	0.893653	0.0725117	0.0642302	Q8A8G7	Q8A8G7	BT_1200	tr|Q8A8G7|Q8A8G7_BACTN DUF4251 domain-containing protein OS=Bacteroides thetaiotaomicron (strain ATCC 29148 / DSM 2079 / JCM 5827 / CCUG 10774 / NCTC 10582 / VPI-5482 / E50) OX=226186 GN=BT_1200 PE=4 SV=1
0.391221	0.888841	0.0731969	0.0676518	Q89YR8	Q89YR8	BT_4663	tr|Q89YR8|Q89YR8_BACTN Two-component system sensor histidine kinase/response OS=Bacteroides thetaiotaomicron (strain ATCC 29148 / DSM 2079 / JCM 5827 / CCUG 10774 / NCTC 10582 / VPI-5482 / E50) OX=226186 GN=BT_4663 PE=1 SV=1
0.0953406	0.906906	0.0732694	0.0572043	Q8AAN8	Q8AAN8	BT_0426	tr|Q8AAN8|Q8AAN8_BACTN 4Fe-4S ferredoxin, iron-sulfur binding-like protein OS=Bacteroides thetaiotaomicron (strain ATCC 29148 / DSM 2079 / JCM 5827 / CCUG 10774 / NCTC 10582 / VPI-5482 / E50) OX=226186 GN=BT_0426 PE=4 SV=1
0.0927435	0.906493	0.0746145	0.0576911	Q8A0Y6	Q8A0Y6	BT_3885	tr|Q8A0Y6|Q8A0Y6_BACTN Putative phosphohydrolase, Icc family OS=Bacteroides thetaiotaomicron (strain ATCC 29148 / DSM 2079 / JCM 5827 / CCUG 10774 / NCTC 10582 / VPI-5482 / E50) OX=226186 GN=BT_3885 PE=4 SV=1
0.118449	0.899154	0.0756879	0.0611351	Q8A2I1	Q8A2I1	BT_3324	sp|Q8A2I1|CABC2_BACTN Chondroitin sulfate ABC exolyase OS=Bacteroides thetaiotaomicron (strain ATCC 29148 / DSM 2079 / JCM 5827 / CCUG 10774 / NCTC 10582 / VPI-5482 / E50) OX=226186 GN=chonabc PE=1 SV=1
0.416046	0.88389	0.0764351	0.0706853	Q8A154	Q8A154	BT_3813	tr|Q8A154|Q8A154_BACTN Cell shape-determining protein MreB OS=Bacteroides thetaiotaomicron (strain ATCC 29148 / DSM 2079 / JCM 5827 / CCUG 10774 / NCTC 10582 / VPI-5482 / E50) OX=226186 GN=mreB PE=3 SV=1
0.297189	0.884163	0.07692	0.0693997	Q8A9H8	Q8A9H8	BT_0837	tr|Q8A9H8|Q8A9H8_BACTN ATP-dependent protease OS=Bacteroides thetaiotaomicron (strain ATCC 29148 / DSM 2079 / JCM 5827 / CCUG 10774 / NCTC 10582 / VPI-5482 / E50) OX=226186 GN=BT_0837 PE=4 SV=1
0.0621762	0.915015	0.07792	0.0539427	Q8A298	Q8A298	BT_3407	tr|Q8A298|Q8A298_BACTN ABC transporter ATP-binding protein OS=Bacteroides thetaiotaomicron (strain ATCC 29148 / DSM 2079 / JCM 5827 / CCUG 10774 / NCTC 10582 / VPI-5482 / E50) OX=226186 GN=BT_3407 PE=3 SV=1
0.235872	0.883776	0.0786662	0.0693178	Q89ZC0	Q89ZC0	BT_4457	tr|Q89ZC0|Q89ZC0_BACTN LUD_dom domain-containing protein OS=Bacteroides thetaiotaomicron (strain ATCC 29148 / DSM 2079 / JCM 5827 / CCUG 10774 / NCTC 10582 / VPI-5482 / E50) OX=226186 GN=BT_4457 PE=4 SV=1
0.0197342	0.952082	0.0796995	0.033594	Q8A796	Q8A796	BT_1629	tr|Q8A796|Q8A796_BACTN DUF5006 domain-containing protein OS=Bacteroides thetaiotaomicron (strain ATCC 29148 / DSM 2079 / JCM 5827 / CCUG 10774 / NCTC 10582 / VPI-5482 / E50) OX=226186 GN=BT_1629 PE=4 SV=1
0.0740291	0.906797	0.0801749	0.0577471	Q8A756	Q8A756	BT_1669	sp|Q8A756|SYFA_BACTN Phenylalanine--tRNA ligase alpha subunit OS=Bacteroides thetaiotaomicron (strain ATCC 29148 / DSM 2079 / JCM 5827 / CCUG 10774 / NCTC 10582 / VPI-5482 / E50) OX=226186 GN=pheS PE=3 SV=1
0.159917	0.888463	0.0801773	0.0672183	Q8AA82	Q8AA82	BT_0583	tr|Q8AA82|Q8AA82_BACTN Putative membrane protein OS=Bacteroides thetaiotaomicron (strain ATCC 29148 / DSM 2079 / JCM 5827 / CCUG 10774 / NCTC 10582 / VPI-5482 / E50) OX=226186 GN=BT_0583 PE=4 SV=1
0.182756	0.885989	0.080318	0.0685462	Q8A015	Q8A015	BT_4206	sp|Q8A015|LPXZ_BACTN Bifunctional enzyme LpxC/FabZ OS=Bacteroides thetaiotaomicron (strain ATCC 29148 / DSM 2079 / JCM 5827 / CCUG 10774 / NCTC 10582 / VPI-5482 / E50) OX=226186 GN=lpxC/fabZ PE=3 SV=1
0.0823091	0.903513	0.0805383	0.0595028	Q8A7K1	Q8A7K1	BT_1523	sp|Q8A7K1|PIPS_BACTN Phosphatidylinositol phosphate synthase OS=Bacteroides thetaiotaomicron (strain ATCC 29148 / DSM 2079 / JCM 5827 / CCUG 10774 / NCTC 10582 / VPI-5482 / E50) OX=226186 GN=BT_1523 PE=3 SV=1
0.100175	0.894188	0.0828452	0.0635576	Q8A195	Q8A195	BT_3771	tr|Q8A195|Q8A195_BACTN 3-oxoacyl-[acyl-carrier-protein] reductase OS=Bacteroides thetaiotaomicron (strain ATCC 29148 / DSM 2079 / JCM 5827 / CCUG 10774 / NCTC 10582 / VPI-5482 / E50) OX=226186 GN=BT_3771 PE=3 SV=1
0.450476	0.870686	0.0845942	0.0780165	Q8A6R7	Q8A6R7	BT_1809	tr|Q8A6R7|Q8A6R7_BACTN Conserved protein, with weak BamHI domain OS=Bacteroides thetaiotaomicron (strain ATCC 29148 / DSM 2079 / JCM 5827 / CCUG 10774 / NCTC 10582 / VPI-5482 / E50) OX=226186 GN=BT_1809 PE=4 SV=1
0.180636	0.881567	0.0846806	0.0715859	Q89ZN5	Q89ZN5	BT_4342	tr|Q89ZN5|Q89ZN5_BACTN RNA-directed DNA polymerase OS=Bacteroides thetaiotaomicron (strain ATCC 29148 / DSM 2079 / JCM 5827 / CCUG 10774 / NCTC 10582 / VPI-5482 / E50) OX=226186 GN=BT_4342 PE=3 SV=1
0.0310188	0.931498	0.0852799	0.0438344	Q8A294	Q8A294	BT_3411	sp|Q8A294|HPPA_BACTN Putative K(+)-stimulated pyrophosphate-energized sodium pump OS=Bacteroides thetaiotaomicron (strain ATCC 29148 / DSM 2079 / JCM 5827 / CCUG 10774 / NCTC 10582 / VPI-5482 / E50) OX=226186 GN=hppA PE=3 SV=1
0.184702	0.881279	0.085485	0.0723776	Q8A6K3	Q8A6K3	BT_1878	tr|Q8A6K3|Q8A6K3_BACTN Putative alpha-1,2-mannosidase OS=Bacteroides thetaiotaomicron (strain ATCC 29148 / DSM 2079 / JCM 5827 / CCUG 10774 / NCTC 10582 / VPI-5482 / E50) OX=226186 GN=BT_1878 PE=4 SV=1
0.0726922	0.899627	0.0869899	0.060891	Q8A6R2	Q8A6R2	BT_1814	tr|Q8A6R2|Q8A6R2_BACTN Bacterial surface antigen (D15) OS=Bacteroides thetaiotaomicron (strain ATCC 29148 / DSM 2079 / JCM 5827 / CCUG 10774 / NCTC 10582 / VPI-5482 / E50) OX=226186 GN=BT_1814 PE=4 SV=1
0.0666421	0.903484	0.0870881	0.0594276	Q8A450	Q8A450	BT_2753	tr|Q8A450|Q8A450_BACTN Putative transmembrane protein OS=Bacteroides thetaiotaomicron (strain ATCC 29148 / DSM 2079 / JCM 5827 / CCUG 10774 / NCTC 10582 / VPI-5482 / E50) OX=226186 GN=BT_2753 PE=4 SV=1
0.0347771	0.926899	0.0876284	0.0468622	Q8A032	Q8A032	BT_4189	tr|Q8A032|Q8A032_BACTN Gliding motility lipoprotein GldB OS=Bacteroides thetaiotaomicron (strain ATCC 29148 / DSM 2079 / JCM 5827 / CCUG 10774 / NCTC 10582 / VPI-5482 / E50) OX=226186 GN=BT_4189 PE=4 SV=1
0.306324	0.872555	0.0882974	0.0787483	Q8A507	Q8A507	BT_2440	tr|Q8A507|Q8A507_BACTN 5-nucleotidase OS=Bacteroides thetaiotaomicron (strain ATCC 29148 / DSM 2079 / JCM 5827 / CCUG 10774 / NCTC 10582 / VPI-5482 / E50) OX=226186 GN=BT_2440 PE=4 SV=1
0.124778	0.883002	0.0885849	0.0699825	Q8A0P7	Q8A0P7	BT_3974	tr|Q8A0P7|Q8A0P7_BACTN Putative AraC-family regulatory protein OS=Bacteroides thetaiotaomicron (strain ATCC 29148 / DSM 2079 / JCM 5827 / CCUG 10774 / NCTC 10582 / VPI-5482 / E50) OX=226186 GN=BT_3974 PE=4 SV=1
0.0805613	0.893438	0.0899982	0.0641476	Q8A272	Q8A272	BT_3434	tr|Q8A272|Q8A272_BACTN Acyloxyacyl hydrolase OS=Bacteroides thetaiotaomicron (strain ATCC 29148 / DSM 2079 / JCM 5827 / CCUG 10774 / NCTC 10582 / VPI-5482 / E50) OX=226186 GN=BT_3434 PE=4 SV=1
0.0839325	0.89313	0.0900512	0.0648694	Q89Z40	Q89Z40	BT_4537	tr|Q89Z40|Q89Z40_BACTN DUF262 domain-containing protein OS=Bacteroides thetaiotaomicron (strain ATCC 29148 / DSM 2079 / JCM 5827 / CCUG 10774 / NCTC 10582 / VPI-5482 / E50) OX=226186 GN=BT_4537 PE=4 SV=1
0.0577797	0.90556	0.09096	0.0584563	Q8A0H1	Q8A0H1	BT_4050	tr|Q8A0H1|Q8A0H1_BACTN beta-galactosidase OS=Bacteroides thetaiotaomicron (strain ATCC 29148 / DSM 2079 / JCM 5827 / CCUG 10774 / NCTC 10582 / VPI-5482 / E50) OX=226186 GN=BT_4050 PE=3 SV=1
0.334899	0.863426	0.0924668	0.0827192	Q8A0L1	Q8A0L1	BT_4010	tr|Q8A0L1|Q8A0L1_BACTN ParB domain-containing protein OS=Bacteroides thetaiotaomicron (strain ATCC 29148 / DSM 2079 / JCM 5827 / CCUG 10774 / NCTC 10582 / VPI-5482 / E50) OX=226186 GN=BT_4010 PE=4 SV=1
0.165009	0.873973	0.0926433	0.0761441	Q89ZR4	Q89ZR4	BT_4312	tr|Q89ZR4|Q89ZR4_BACTN serine--tRNA ligase OS=Bacteroides thetaiotaomicron (strain ATCC 29148 / DSM 2079 / JCM 5827 / CCUG 10774 / NCTC 10582 / VPI-5482 / E50) OX=226186 GN=BT_4312 PE=4 SV=1
0.203702	0.872342	0.0927186	0.0785502	Q8AB51	Q8AB51	BT_0260	tr|Q8AB51|Q8AB51_BACTN Acyltransferase family protein OS=Bacteroides thetaiotaomicron (strain ATCC 29148 / DSM 2079 / JCM 5827 / CCUG 10774 / NCTC 10582 / VPI-5482 / E50) OX=226186 GN=BT_0260 PE=4 SV=1
0.319462	0.863622	0.0931273	0.082893	Q8A7D2	Q8A7D2	BT_1592	tr|Q8A7D2|Q8A7D2_BACTN Ferrous iron transport protein B OS=Bacteroides thetaiotaomicron (strain ATCC 29148 / DSM 2079 / JCM 5827 / CCUG 10774 / NCTC 10582 / VPI-5482 / E50) OX=226186 GN=BT_1592 PE=3 SV=1
0.19429	0.872665	0.0931592	0.0783618	Q8A373	Q8A373	BT_3082	tr|Q8A373|Q8A373_BACTN 2,6-beta-D-fructofuranosidase OS=Bacteroides thetaiotaomicron (strain ATCC 29148 / DSM 2079 / JCM 5827 / CCUG 10774 / NCTC 10582 / VPI-5482 / E50) OX=226186 GN=BT_3082 PE=3 SV=1
0.314468	0.862563	0.0940685	0.0835147	Q8A1X9	Q8A1X9	BT_3529	tr|Q8A1X9|Q8A1X9_BACTN Aldose 1-epimerase OS=Bacteroides thetaiotaomicron (strain ATCC 29148 / DSM 2079 / JCM 5827 / CCUG 10774 / NCTC 10582 / VPI-5482 / E50) OX=226186 GN=BT_3529 PE=3 SV=1
0.129585	0.878909	0.0942898	0.0740415	Q8A0U2	Q8A0U2	BT_3929	sp|Q8A0U2|TPIS_BACTN Triosephosphate isomerase OS=Bacteroides thetaiotaomicron (strain ATCC 29148 / DSM 2079 / JCM 5827 / CCUG 10774 / NCTC 10582 / VPI-5482 / E50) OX=226186 GN=tpiA PE=3 SV=1
0.146597	0.874098	0.0950871	0.076254	Q8A6C9	Q8A6C9	BT_1955	tr|Q8A6C9|Q8A6C9_BACTN Putative cell wall biogenesis protein OS=Bacteroides thetaiotaomicron (strain ATCC 29148 / DSM 2079 / JCM 5827 / CCUG 10774 / NCTC 10582 / VPI-5482 / E50) OX=226186 GN=BT_1955 PE=4 SV=1
0.262249	0.862357	0.0964932	0.083826	Q8A8C3	Q8A8C3	BT_1244	sp|Q8A8C3|DNAJ_BACTN Chaperone protein DnaJ OS=Bacteroides thetaiotaomicron (strain ATCC 29148 / DSM 2079 / JCM 5827 / CCUG 10774 / NCTC 10582 / VPI-5482 / E50) OX=226186 GN=dnaJ PE=3 SV=1
0.263553	0.86199	0.0974894	0.0846239	Q8A871	Q8A871	BT_1303	tr|Q8A871|Q8A871_BACTN DUF2807 domain-containing protein OS=Bacteroides thetaiotaomicron (strain ATCC 29148 / DSM 2079 / JCM 5827 / CCUG 10774 / NCTC 10582 / VPI-5482 / E50) OX=226186 GN=BT_1303 PE=4 SV=1
0.383865	0.855148	0.0975604	0.0878147	Q89YY3	Q89YY3	BT_4597	sp|Q89YY3|CLPB_BACTN Chaperone protein ClpB OS=Bacteroides thetaiotaomicron (strain ATCC 29148 / DSM 2079 / JCM 5827 / CCUG 10774 / NCTC 10582 / VPI-5482 / E50) OX=226186 GN=clpB PE=3 SV=1
0.0196238	0.948288	0.0982447	0.0363722	Q8A8Q8	Q8A8Q8	BT_1109	tr|Q8A8Q8|Q8A8Q8_BACTN Ferritin OS=Bacteroides thetaiotaomicron (strain ATCC 29148 / DSM 2079 / JCM 5827 / CCUG 10774 / NCTC 10582 / VPI-5482 / E50) OX=226186 GN=BT_1109 PE=3 SV=1
0.359091	0.853643	0.0994349	0.0888161	Q8A479	Q8A479	BT_2724	sp|Q8A479|RL2_BACTN 50S ribosomal protein L2 OS=Bacteroides thetaiotaomicron (strain ATCC 29148 / DSM 2079 / JCM 5827 / CCUG 10774 / NCTC 10582 / VPI-5482 / E50) OX=226186 GN=rplB PE=3 SV=1
0.0375732	0.916125	0.101835	0.0525358	Q8A234	Q8A234	BT_3472	tr|Q8A234|Q8A234_BACTN Putative hydrogenase OS=Bacteroides thetaiotaomicron (strain ATCC 29148 / DSM 2079 / JCM 5827 / CCUG 10774 / NCTC 10582 / VPI-5482 / E50) OX=226186 GN=BT_3472 PE=3 SV=1
0.321428	0.851355	0.101956	0.0898705	Q8A358	Q8A358	BT_3097	tr|Q8A358|Q8A358_BACTN Two-component system sensor histidine kinase/response regulator, hybrid (One-component system) OS=Bacteroides thetaiotaomicron (strain ATCC 29148 / DSM 2079 / JCM 5827 / CCUG 10774 / NCTC 10582 / VPI-5482 / E50) OX=226186 GN=BT_3097
0.081958	0.883858	0.102346	0.0705334	Q8A066	Q8A066	BT_4155	tr|Q8A066|Q8A066_BACTN Pectate lyase OS=Bacteroides thetaiotaomicron (strain ATCC 29148 / DSM 2079 / JCM 5827 / CCUG 10774 / NCTC 10582 / VPI-5482 / E50) OX=226186 GN=BT_4155 PE=1 SV=1
0.383629	0.844575	0.103355	0.0924767	Q89Z14	Q89Z14	BT_4563	tr|Q89Z14|Q89Z14_BACTN Calcium-binding protein P OS=Bacteroides thetaiotaomicron (strain ATCC 29148 / DSM 2079 / JCM 5827 / CCUG 10774 / NCTC 10582 / VPI-5482 / E50) OX=226186 GN=BT_4563 PE=4 SV=1
0.15272	0.863705	0.104026	0.0825244	Q8A2D0	Q8A2D0	BT_3375	tr|Q8A2D0|Q8A2D0_BACTN Aspartate aminotransferase OS=Bacteroides thetaiotaomicron (strain ATCC 29148 / DSM 2079 / JCM 5827 / CCUG 10774 / NCTC 10582 / VPI-5482 / E50) OX=226186 GN=BT_3375 PE=4 SV=1
0.197081	0.857219	0.104764	0.0866002	Q8A2W6	Q8A2W6	BT_3189	tr|Q8A2W6|Q8A2W6_BACTN Exported protein OS=Bacteroides thetaiotaomicron (strain ATCC 29148 / DSM 2079 / JCM 5827 / CCUG 10774 / NCTC 10582 / VPI-5482 / E50) OX=226186 GN=BT_3189 PE=4 SV=1
0.109162	0.871371	0.105102	0.0775106	Q8A4S5	Q8A4S5	BT_2522	tr|Q8A4S5|Q8A4S5_BACTN Xaa-Pro aminopeptidase OS=Bacteroides thetaiotaomicron (strain ATCC 29148 / DSM 2079 / JCM 5827 / CCUG 10774 / NCTC 10582 / VPI-5482 / E50) OX=226186 GN=BT_2522 PE=4 SV=1
0.116486	0.872911	0.105278	0.0787919	Q89Z13	Q89Z13	BT_4564	tr|Q89Z13|Q89Z13_BACTN Glycoside transferase family 2 OS=Bacteroides thetaiotaomicron (strain ATCC 29148 / DSM 2079 / JCM 5827 / CCUG 10774 / NCTC 10582 / VPI-5482 / E50) OX=226186 GN=BT_4564 PE=4 SV=1
0.0355023	0.915979	0.108016	0.05266	Q8A8F0	Q8A8F0	BT_1217	tr|Q8A8F0|Q8A8F0_BACTN Two-component system response regulator OS=Bacteroides thetaiotaomicron (strain ATCC 29148 / DSM 2079 / JCM 5827 / CCUG 10774 / NCTC 10582 / VPI-5482 / E50) OX=226186 GN=BT_1217 PE=4 SV=1
0.101753	0.870652	0.108443	0.0779273	Q8A9Q8	Q8A9Q8	BT_0757	tr|Q8A9Q8|Q8A9Q8_BACTN Beta-galactosidase OS=Bacteroides thetaiotaomicron (strain ATCC 29148 / DSM 2079 / JCM 5827 / CCUG 10774 / NCTC 10582 / VPI-5482 / E50) OX=226186 GN=BT_0757 PE=3 SV=1
0.148925	0.861235	0.108553	0.0849376	Q8A4T4	Q8A4T4	BT_2513	tr|Q8A4T4|Q8A4T4_BACTN Fido domain-containing protein OS=Bacteroides thetaiotaomicron (strain ATCC 29148 / DSM 2079 / JCM 5827 / CCUG 10774 / NCTC 10582 / VPI-5482 / E50) OX=226186 GN=BT_2513 PE=1 SV=1
0.242466	0.844816	0.109258	0.0923617	Q8A482	Q8A482	BT_2721	sp|Q8A482|RS3_BACTN 30S ribosomal protein S3 OS=Bacteroides thetaiotaomicron (strain ATCC 29148 / DSM 2079 / JCM 5827 / CCUG 10774 / NCTC 10582 / VPI-5482 / E50) OX=226186 GN=rpsC PE=3 SV=1
0.140716	0.861566	0.109523	0.0845703	G8JZS4	G8JZS4	BT_3703	sp|G8JZS4|SUSB_BACTN Glucan 1,4-alpha-glucosidase SusB OS=Bacteroides thetaiotaomicron (strain ATCC 29148 / DSM 2079 / JCM 5827 / CCUG 10774 / NCTC 10582 / VPI-5482 / E50) OX=226186 GN=susB PE=1 SV=1
0.140796	0.857029	0.113492	0.0869276	Q8A9K9	Q8A9K9	BT_0806	sp|Q8A9K9|SYI_BACTN Isoleucine--tRNA ligase OS=Bacteroides thetaiotaomicron (strain ATCC 29148 / DSM 2079 / JCM 5827 / CCUG 10774 / NCTC 10582 / VPI-5482 / E50) OX=226186 GN=ileS PE=3 SV=1
0.0716156	0.880847	0.114155	0.0726936	Q8A1S3	Q8A1S3	BT_3586	tr|Q8A1S3|Q8A1S3_BACTN Putative dehydrogenase OS=Bacteroides thetaiotaomicron (strain ATCC 29148 / DSM 2079 / JCM 5827 / CCUG 10774 / NCTC 10582 / VPI-5482 / E50) OX=226186 GN=BT_3586 PE=4 SV=1
0.0387815	0.908778	0.114366	0.0565528	Q8A604	Q8A604	BT_2082	tr|Q8A604|Q8A604_BACTN OMP_b-brl_2 domain-containing protein OS=Bacteroides thetaiotaomicron (strain ATCC 29148 / DSM 2079 / JCM 5827 / CCUG 10774 / NCTC 10582 / VPI-5482 / E50) OX=226186 GN=BT_2082 PE=4 SV=1
0.494452	0.817988	0.114518	0.103569	Q8A839	Q8A839	BT_1335	tr|Q8A839|Q8A839_BACTN Folylpolyglutamate synthase OS=Bacteroides thetaiotaomicron (strain ATCC 29148 / DSM 2079 / JCM 5827 / CCUG 10774 / NCTC 10582 / VPI-5482 / E50) OX=226186 GN=BT_1335 PE=4 SV=1
0.101956	0.866547	0.115379	0.0814893	Q8A0C1	Q8A0C1	BT_4100	tr|Q8A0C1|Q8A0C1_BACTN Putative lipoprotein OS=Bacteroides thetaiotaomicron (strain ATCC 29148 / DSM 2079 / JCM 5827 / CCUG 10774 / NCTC 10582 / VPI-5482 / E50) OX=226186 GN=BT_4100 PE=4 SV=1
0.278047	0.82936	0.1174	0.0999186	Q8A734	Q8A734	BT_1691	tr|Q8A734|Q8A734_BACTN Fructose-bisphosphate aldolase OS=Bacteroides thetaiotaomicron (strain ATCC 29148 / DSM 2079 / JCM 5827 / CCUG 10774 / NCTC 10582 / VPI-5482 / E50) OX=226186 GN=BT_1691 PE=4 SV=1
0.553164	0.813781	0.117675	0.107068	Q8A1D5	Q8A1D5	BT_3731	sp|Q8A1D5|PYRE_BACTN Orotate phosphoribosyltransferase OS=Bacteroides thetaiotaomicron (strain ATCC 29148 / DSM 2079 / JCM 5827 / CCUG 10774 / NCTC 10582 / VPI-5482 / E50) OX=226186 GN=pyrE PE=3 SV=1
0.292752	0.82465	0.118544	0.101395	Q8A537	Q8A537	BT_2407	tr|Q8A537|Q8A537_BACTN NAD-utilizing dehydrogenase OS=Bacteroides thetaiotaomicron (strain ATCC 29148 / DSM 2079 / JCM 5827 / CCUG 10774 / NCTC 10582 / VPI-5482 / E50) OX=226186 GN=BT_2407 PE=4 SV=1
0.189094	0.838883	0.118559	0.095147	Q8A053	Q8A053	BT_4168	tr|Q8A053|Q8A053_BACTN SusC homolog OS=Bacteroides thetaiotaomicron (strain ATCC 29148 / DSM 2079 / JCM 5827 / CCUG 10774 / NCTC 10582 / VPI-5482 / E50) OX=226186 GN=BT_4168 PE=3 SV=1
0.179726	0.839438	0.119431	0.094852	Q8A7P0	Q8A7P0	BT_1484	tr|Q8A7P0|Q8A7P0_BACTN AAA-ATPase_like domain-containing protein OS=Bacteroides thetaiotaomicron (strain ATCC 29148 / DSM 2079 / JCM 5827 / CCUG 10774 / NCTC 10582 / VPI-5482 / E50) OX=226186 GN=BT_1484 PE=4 SV=1
0.111756	0.85951	0.119635	0.0856597	Q8A009	Q8A009	BT_4212	tr|Q8A009|Q8A009_BACTN Putative LemA protein OS=Bacteroides thetaiotaomicron (strain ATCC 29148 / DSM 2079 / JCM 5827 / CCUG 10774 / NCTC 10582 / VPI-5482 / E50) OX=226186 GN=BT_4212 PE=3 SV=1
0.609776	0.81154	0.119866	0.109651	Q89YH7	Q89YH7	BT_4755	tr|Q89YH7|Q89YH7_BACTN Putative two-component system sensor histidine kinase, putative heat shock protein OS=Bacteroides thetaiotaomicron (strain ATCC 29148 / DSM 2079 / JCM 5827 / CCUG 10774 / NCTC 10582 / VPI-5482 / E50) OX=226186 GN=BT_4755 PE=4 SV=1
0.525162	0.812981	0.119975	0.108534	Q89Z58	Q89Z58	BT_4519	tr|Q89Z58|Q89Z58_BACTN DUF1016 domain-containing protein OS=Bacteroides thetaiotaomicron (strain ATCC 29148 / DSM 2079 / JCM 5827 / CCUG 10774 / NCTC 10582 / VPI-5482 / E50) OX=226186 GN=BT_4519 PE=4 SV=1
0.229212	0.829083	0.120882	0.099705	Q8A535	Q8A535	BT_2409	tr|Q8A535|Q8A535_BACTN Putative TonB-dependent outer membrane protein OS=Bacteroides thetaiotaomicron (strain ATCC 29148 / DSM 2079 / JCM 5827 / CCUG 10774 / NCTC 10582 / VPI-5482 / E50) OX=226186 GN=BT_2409 PE=3 SV=1
0.218857	0.830005	0.120936	0.0990378	Q8ABD7	Q8ABD7	BT_0173	tr|Q8ABD7|Q8ABD7_BACTN GGGtGRT protein OS=Bacteroides thetaiotaomicron (strain ATCC 29148 / DSM 2079 / JCM 5827 / CCUG 10774 / NCTC 10582 / VPI-5482 / E50) OX=226186 GN=BT_0173 PE=4 SV=1
1.00771	0.801511	0.121233	0.114157	Q8A6X1	Q8A6X1	BT_1754	tr|Q8A6X1|Q8A6X1_BACTN Two-component system sensor histidine kinase/response regulator, hybrid (One component system) OS=Bacteroides thetaiotaomicron (strain ATCC 29148 / DSM 2079 / JCM 5827 / CCUG 10774 / NCTC 10582 / VPI-5482 / E50) OX=226186 GN=BT_1754
0.287922	0.817869	0.122122	0.103784	Q8A1C3	Q8A1C3	BT_3743	tr|Q8A1C3|Q8A1C3_BACTN DUF5018 domain-containing protein OS=Bacteroides thetaiotaomicron (strain ATCC 29148 / DSM 2079 / JCM 5827 / CCUG 10774 / NCTC 10582 / VPI-5482 / E50) OX=226186 GN=BT_3743 PE=4 SV=1
0.077904	0.870695	0.12232	0.0781575	Q8ABG9	Q8ABG9	BT_0141	tr|Q8ABG9|Q8ABG9_BACTN SusD homolog OS=Bacteroides thetaiotaomicron (strain ATCC 29148 / DSM 2079 / JCM 5827 / CCUG 10774 / NCTC 10582 / VPI-5482 / E50) OX=226186 GN=BT_0141 PE=3 SV=1
0.0240426	0.928317	0.126151	0.0451945	Q8A4H5	Q8A4H5	BT_2624	tr|Q8A4H5|Q8A4H5_BACTN DUF4361 domain-containing protein OS=Bacteroides thetaiotaomicron (strain ATCC 29148 / DSM 2079 / JCM 5827 / CCUG 10774 / NCTC 10582 / VPI-5482 / E50) OX=226186 GN=BT_2624 PE=4 SV=1
0.163296	0.831378	0.127941	0.0982641	Q8A246	Q8A246	BT_3460	tr|Q8A246|Q8A246_BACTN dGTP triphosphohydrolase OS=Bacteroides thetaiotaomicron (strain ATCC 29148 / DSM 2079 / JCM 5827 / CCUG 10774 / NCTC 10582 / VPI-5482 / E50) OX=226186 GN=BT_3460 PE=4 SV=1
0.438309	0.802163	0.128844	0.113886	Q8A5T7	Q8A5T7	BT_2151	tr|Q8A5T7|Q8A5T7_BACTN Glycoside transferase family 2 OS=Bacteroides thetaiotaomicron (strain ATCC 29148 / DSM 2079 / JCM 5827 / CCUG 10774 / NCTC 10582 / VPI-5482 / E50) OX=226186 GN=BT_2151 PE=4 SV=1
0.0604427	0.878794	0.129919	0.0737702	Q8AAA0	Q8AAA0	BT_0565	tr|Q8AAA0|Q8AAA0_BACTN Putative heat shock protein OS=Bacteroides thetaiotaomicron (strain ATCC 29148 / DSM 2079 / JCM 5827 / CCUG 10774 / NCTC 10582 / VPI-5482 / E50) OX=226186 GN=BT_0565 PE=3 SV=1
0.121475	0.842902	0.130897	0.0933377	Q8A5S0	Q8A5S0	BT_2168	tr|Q8A5S0|Q8A5S0_BACTN Heme chaperone HemW OS=Bacteroides thetaiotaomicron (strain ATCC 29148 / DSM 2079 / JCM 5827 / CCUG 10774 / NCTC 10582 / VPI-5482 / E50) OX=226186 GN=BT_2168 PE=3 SV=1
0.21968	0.813677	0.132849	0.106954	Q8A116	Q8A116	BT_3855	tr|Q8A116|Q8A116_BACTN SusD homolog OS=Bacteroides thetaiotaomicron (strain ATCC 29148 / DSM 2079 / JCM 5827 / CCUG 10774 / NCTC 10582 / VPI-5482 / E50) OX=226186 GN=BT_3855 PE=3 SV=1
0.12703	0.83907	0.132911	0.0954509	Q8A9D8	Q8A9D8	BT_0877	tr|Q8A9D8|Q8A9D8_BACTN Ferredoxin domain containing protein OS=Bacteroides thetaiotaomicron (strain ATCC 29148 / DSM 2079 / JCM 5827 / CCUG 10774 / NCTC 10582 / VPI-5482 / E50) OX=226186 GN=BT_0877 PE=4 SV=1
0.0705202	0.869847	0.134359	0.079926	Q8AA05	Q8AA05	BT_0660	tr|Q8AA05|Q8AA05_BACTN Prokaryotic ATPase OS=Bacteroides thetaiotaomicron (strain ATCC 29148 / DSM 2079 / JCM 5827 / CCUG 10774 / NCTC 10582 / VPI-5482 / E50) OX=226186 GN=BT_0660 PE=4 SV=1
0.0983488	0.851565	0.135394	0.0899997	Q8A329	Q8A329	BT_3126	sp|Q8A329|SYL_BACTN Leucine--tRNA ligase OS=Bacteroides thetaiotaomicron (strain ATCC 29148 / DSM 2079 / JCM 5827 / CCUG 10774 / NCTC 10582 / VPI-5482 / E50) OX=226186 GN=leuS PE=3 SV=1
0.299005	0.801791	0.136556	0.114619	Q8A5Z0	Q8A5Z0	BT_2096	tr|Q8A5Z0|Q8A5Z0_BACTN Putative transcriptional regulator OS=Bacteroides thetaiotaomicron (strain ATCC 29148 / DSM 2079 / JCM 5827 / CCUG 10774 / NCTC 10582 / VPI-5482 / E50) OX=226186 GN=BT_2096 PE=4 SV=1
0.0271145	0.920478	0.137525	0.0502431	Q8A1D4	Q8A1D4	BT_3732	tr|Q8A1D4|Q8A1D4_BACTN SRPBCC family protein OS=Bacteroides thetaiotaomicron (strain ATCC 29148 / DSM 2079 / JCM 5827 / CCUG 10774 / NCTC 10582 / VPI-5482 / E50) OX=226186 GN=BT_3732 PE=4 SV=1
0.310899	0.798481	0.137683	0.116017	Q89YN0	Q89YN0	BT_4701	sp|Q89YN0|MEND_BACTN 2-succinyl-5-enolpyruvyl-6-hydroxy-3-cyclohexene-1-carboxylate synthase OS=Bacteroides thetaiotaomicron (strain ATCC 29148 / DSM 2079 / JCM 5827 / CCUG 10774 / NCTC 10582 / VPI-5482 / E50) OX=226186 GN=menD PE=3 SV=1
0.394107	0.794031	0.138668	0.120127	Q8A8G9	Q8A8G9	BT_1198	tr|Q8A8G9|Q8A8G9_BACTN LemA protein OS=Bacteroides thetaiotaomicron (strain ATCC 29148 / DSM 2079 / JCM 5827 / CCUG 10774 / NCTC 10582 / VPI-5482 / E50) OX=226186 GN=BT_1198 PE=3 SV=1
0.167385	0.81337	0.138714	0.105056	Q8A804	Q8A804	BT_1370	tr|Q8A804|Q8A804_BACTN NAD dependent nucleotide-diphosphate-sugar epimerase OS=Bacteroides thetaiotaomicron (strain ATCC 29148 / DSM 2079 / JCM 5827 / CCUG 10774 / NCTC 10582 / VPI-5482 / E50) OX=226186 GN=BT_1370 PE=4 SV=1
0.56795	0.785787	0.139533	0.125146	Q8A7N5	Q8A7N5	BT_1489	tr|Q8A7N5|Q8A7N5_BACTN Vitamin B12 receptor, outer membrane OS=Bacteroides thetaiotaomicron (strain ATCC 29148 / DSM 2079 / JCM 5827 / CCUG 10774 / NCTC 10582 / VPI-5482 / E50) OX=226186 GN=BT_1489 PE=3 SV=1
0.167452	0.814941	0.140558	0.10612	Q8A094	Q8A094	BT_4127	sp|Q8A094|NAGB_BACTN Glucosamine-6-phosphate deaminase OS=Bacteroides thetaiotaomicron (strain ATCC 29148 / DSM 2079 / JCM 5827 / CCUG 10774 / NCTC 10582 / VPI-5482 / E50) OX=226186 GN=nagB PE=3 SV=1
0.184359	0.813233	0.140617	0.108302	Q8A1P8	Q8A1P8	BT_3611	tr|Q8A1P8|Q8A1P8_BACTN Glycine--tRNA ligase OS=Bacteroides thetaiotaomicron (strain ATCC 29148 / DSM 2079 / JCM 5827 / CCUG 10774 / NCTC 10582 / VPI-5482 / E50) OX=226186 GN=glyQS PE=3 SV=1
0.279796	0.798268	0.140847	0.11652	Q8A1A7	Q8A1A7	BT_3759	sp|Q8A1A7|ARGC_BACTN N-acetyl-gamma-glutamyl-phosphate reductase OS=Bacteroides thetaiotaomicron (strain ATCC 29148 / DSM 2079 / JCM 5827 / CCUG 10774 / NCTC 10582 / VPI-5482 / E50) OX=226186 GN=argC PE=3 SV=1
0.133699	0.824428	0.141865	0.101327	Q8A1E3	Q8A1E3	BT_3723	tr|Q8A1E3|Q8A1E3_BACTN Putative outer membrane protein OmpH OS=Bacteroides thetaiotaomicron (strain ATCC 29148 / DSM 2079 / JCM 5827 / CCUG 10774 / NCTC 10582 / VPI-5482 / E50) OX=226186 GN=BT_3723 PE=3 SV=1
0.201697	0.807446	0.141935	0.111017	Q8A3H9	Q8A3H9	BT_2975	sp|Q8A3H9|NPD_BACTN NAD-dependent protein deacylase OS=Bacteroides thetaiotaomicron (strain ATCC 29148 / DSM 2079 / JCM 5827 / CCUG 10774 / NCTC 10582 / VPI-5482 / E50) OX=226186 GN=cobB PE=3 SV=1
0.0722104	0.862426	0.143034	0.0836873	Q8A2L9	Q8A2L9	BT_3286	tr|Q8A2L9|Q8A2L9_BACTN Phospholipase/Carboxylesterase OS=Bacteroides thetaiotaomicron (strain ATCC 29148 / DSM 2079 / JCM 5827 / CCUG 10774 / NCTC 10582 / VPI-5482 / E50) OX=226186 GN=BT_3286 PE=4 SV=1
0.269003	0.798128	0.143405	0.117566	Q89ZR6	Q89ZR6	BT_4310	tr|Q89ZR6|Q89ZR6_BACTN NADPH-dependent glutamate synthase small chain OS=Bacteroides thetaiotaomicron (strain ATCC 29148 / DSM 2079 / JCM 5827 / CCUG 10774 / NCTC 10582 / VPI-5482 / E50) OX=226186 GN=BT_4310 PE=4 SV=1
0.382288	0.787802	0.144778	0.124245	Q8A7E5	Q8A7E5	BT_1579	tr|Q8A7E5|Q8A7E5_BACTN DUF4468 domain-containing protein OS=Bacteroides thetaiotaomicron (strain ATCC 29148 / DSM 2079 / JCM 5827 / CCUG 10774 / NCTC 10582 / VPI-5482 / E50) OX=226186 GN=BT_1579 PE=4 SV=1
0.15515	0.814542	0.145692	0.10714	Q8A5W2	Q8A5W2	BT_2124	sp|Q8A5W2|G6PI_BACTN Glucose-6-phosphate isomerase OS=Bacteroides thetaiotaomicron (strain ATCC 29148 / DSM 2079 / JCM 5827 / CCUG 10774 / NCTC 10582 / VPI-5482 / E50) OX=226186 GN=pgi PE=1 SV=1
0.0509873	0.880975	0.14593	0.072809	Q8A0U9	Q8A0U9	BT_3922	tr|Q8A0U9|Q8A0U9_BACTN Putative ThiJ family intracellular protease/amidase OS=Bacteroides thetaiotaomicron (strain ATCC 29148 / DSM 2079 / JCM 5827 / CCUG 10774 / NCTC 10582 / VPI-5482 / E50) OX=226186 GN=BT_3922 PE=4 SV=1
0.621669	0.770503	0.145935	0.13128	Q8A9J9	Q8A9J9	BT_0816	tr|Q8A9J9|Q8A9J9_BACTN DoxX-like protein OS=Bacteroides thetaiotaomicron (strain ATCC 29148 / DSM 2079 / JCM 5827 / CCUG 10774 / NCTC 10582 / VPI-5482 / E50) OX=226186 GN=BT_0816 PE=4 SV=1
0.338148	0.789285	0.146111	0.12333	Q8A0M3	Q8A0M3	BT_3998	tr|Q8A0M3|Q8A0M3_BACTN GTP pyrophosphokinase OS=Bacteroides thetaiotaomicron (strain ATCC 29148 / DSM 2079 / JCM 5827 / CCUG 10774 / NCTC 10582 / VPI-5482 / E50) OX=226186 GN=BT_3998 PE=3 SV=1
0.158016	0.813721	0.146215	0.107883	Q8A0A4	Q8A0A4	BT_4117	tr|Q8A0A4|Q8A0A4_BACTN DUF2154 domain-containing protein OS=Bacteroides thetaiotaomicron (strain ATCC 29148 / DSM 2079 / JCM 5827 / CCUG 10774 / NCTC 10582 / VPI-5482 / E50) OX=226186 GN=BT_4117 PE=4 SV=1
0.312544	0.790914	0.146812	0.122523	Q89ZL0	Q89ZL0	BT_4367	tr|Q89ZL0|Q89ZL0_BACTN Putative outer membrane protein OS=Bacteroides thetaiotaomicron (strain ATCC 29148 / DSM 2079 / JCM 5827 / CCUG 10774 / NCTC 10582 / VPI-5482 / E50) OX=226186 GN=BT_4367 PE=3 SV=1
0.0253051	0.921825	0.147452	0.0492828	Q89ZV7	Q89ZV7	BT_4264	sp|Q89ZV7|MSCL_BACTN Large-conductance mechanosensitive channel OS=Bacteroides thetaiotaomicron (strain ATCC 29148 / DSM 2079 / JCM 5827 / CCUG 10774 / NCTC 10582 / VPI-5482 / E50) OX=226186 GN=mscL PE=3 SV=1
0.395121	0.778795	0.14803	0.127129	Q8A161	Q8A161	BT_3806	tr|Q8A161|Q8A161_BACTN Translocation/assembly module TamB OS=Bacteroides thetaiotaomicron (strain ATCC 29148 / DSM 2079 / JCM 5827 / CCUG 10774 / NCTC 10582 / VPI-5482 / E50) OX=226186 GN=BT_3806 PE=4 SV=1
0.220233	0.798116	0.14973	0.117686	Q8A2T6	Q8A2T6	BT_3219	sp|Q8A2T6|METK_BACTN S-adenosylmethionine synthase OS=Bacteroides thetaiotaomicron (strain ATCC 29148 / DSM 2079 / JCM 5827 / CCUG 10774 / NCTC 10582 / VPI-5482 / E50) OX=226186 GN=metK PE=3 SV=1
0.364227	0.778714	0.149918	0.127249	Q8A6B5	Q8A6B5	BT_1969	tr|Q8A6B5|Q8A6B5_BACTN NADP-dependent malate dehydrogenase OS=Bacteroides thetaiotaomicron (strain ATCC 29148 / DSM 2079 / JCM 5827 / CCUG 10774 / NCTC 10582 / VPI-5482 / E50) OX=226186 GN=BT_1969 PE=3 SV=1
0.255382	0.793538	0.150016	0.120951	Q8A5Z5	Q8A5Z5	BT_2091	tr|Q8A5Z5|Q8A5Z5_BACTN methylmalonyl-CoA mutase OS=Bacteroides thetaiotaomicron (strain ATCC 29148 / DSM 2079 / JCM 5827 / CCUG 10774 / NCTC 10582 / VPI-5482 / E50) OX=226186 GN=BT_2091 PE=3 SV=1
0.797185	0.7585	0.150864	0.137905	Q8A258	Q8A258	BT_3448	sp|Q8A258|MURG_BACTN UDP-N-acetylglucosamine--N-acetylmuramyl-(pentapeptide) pyrophosphoryl-undecaprenol N-acetylglucosamine transferase OS=Bacteroides thetaiotaomicron (strain ATCC 29148 / DSM 2079 / JCM 5827 / CCUG 10774 / NCTC 10582 / VPI-5482 / E50) OX
0.0282428	0.915269	0.151397	0.0533428	Q8A9I5	Q8A9I5	BT_0830	tr|Q8A9I5|Q8A9I5_BACTN Putative lipoprotein OS=Bacteroides thetaiotaomicron (strain ATCC 29148 / DSM 2079 / JCM 5827 / CCUG 10774 / NCTC 10582 / VPI-5482 / E50) OX=226186 GN=BT_0830 PE=4 SV=1
0.336946	0.774538	0.154301	0.129052	Q8A8I1	Q8A8I1	BT_1186	tr|Q8A8I1|Q8A8I1_BACTN Energy-dependent translational throttle protein EttA OS=Bacteroides thetaiotaomicron (strain ATCC 29148 / DSM 2079 / JCM 5827 / CCUG 10774 / NCTC 10582 / VPI-5482 / E50) OX=226186 GN=ettA PE=3 SV=1
0.359498	0.770527	0.155428	0.130974	Q8A626	Q8A626	BT_2060	sp|Q8A626|KCY_BACTN Cytidylate kinase OS=Bacteroides thetaiotaomicron (strain ATCC 29148 / DSM 2079 / JCM 5827 / CCUG 10774 / NCTC 10582 / VPI-5482 / E50) OX=226186 GN=cmk PE=3 SV=1
0.177492	0.799622	0.156815	0.116678	Q8AAW5	Q8AAW5	BT_0347	tr|Q8AAW5|Q8AAW5_BACTN Transketolase OS=Bacteroides thetaiotaomicron (strain ATCC 29148 / DSM 2079 / JCM 5827 / CCUG 10774 / NCTC 10582 / VPI-5482 / E50) OX=226186 GN=BT_0347 PE=3 SV=1
0.920105	0.751086	0.157783	0.145134	Q89ZG0	Q89ZG0	BT_4417	sp|Q89ZG0|RNY_BACTN Ribonuclease Y OS=Bacteroides thetaiotaomicron (strain ATCC 29148 / DSM 2079 / JCM 5827 / CCUG 10774 / NCTC 10582 / VPI-5482 / E50) OX=226186 GN=rny PE=3 SV=1
0.613057	0.75456	0.159392	0.141893	Q8A1E8	Q8A1E8	BT_3718	sp|Q8A1E8|PROA_BACTN Gamma-glutamyl phosphate reductase OS=Bacteroides thetaiotaomicron (strain ATCC 29148 / DSM 2079 / JCM 5827 / CCUG 10774 / NCTC 10582 / VPI-5482 / E50) OX=226186 GN=proA PE=3 SV=1
0.10576	0.821063	0.159454	0.102487	Q89ZC2	Q89ZC2	BT_4455	tr|Q89ZC2|Q89ZC2_BACTN Oxidoreductase, putative glycolate oxidase OS=Bacteroides thetaiotaomicron (strain ATCC 29148 / DSM 2079 / JCM 5827 / CCUG 10774 / NCTC 10582 / VPI-5482 / E50) OX=226186 GN=BT_4455 PE=4 SV=1
0.173662	0.796539	0.161138	0.118457	Q8A146	Q8A146	BT_3821	tr|Q8A146|Q8A146_BACTN Methylenetetrahydrofolate reductase OS=Bacteroides thetaiotaomicron (strain ATCC 29148 / DSM 2079 / JCM 5827 / CCUG 10774 / NCTC 10582 / VPI-5482 / E50) OX=226186 GN=BT_3821 PE=3 SV=1
0.904507	0.74729	0.161847	0.148389	Q8A408	Q8A408	BT_2796	tr|Q8A408|Q8A408_BACTN YfhO family protein OS=Bacteroides thetaiotaomicron (strain ATCC 29148 / DSM 2079 / JCM 5827 / CCUG 10774 / NCTC 10582 / VPI-5482 / E50) OX=226186 GN=BT_2796 PE=4 SV=1
0.309624	0.7624	0.164037	0.134099	Q8A881	Q8A881	BT_1293	tr|Q8A881|Q8A881_BACTN Alpha-glucan phosphorylase OS=Bacteroides thetaiotaomicron (strain ATCC 29148 / DSM 2079 / JCM 5827 / CCUG 10774 / NCTC 10582 / VPI-5482 / E50) OX=226186 GN=BT_1293 PE=3 SV=1
0.269885	0.770551	0.164849	0.131674	Q8A938	Q8A938	BT_0979	tr|Q8A938|Q8A938_BACTN Pectin lyase fold/virulence factor OS=Bacteroides thetaiotaomicron (strain ATCC 29148 / DSM 2079 / JCM 5827 / CCUG 10774 / NCTC 10582 / VPI-5482 / E50) OX=226186 GN=BT_0979 PE=4 SV=1
0.65489	0.748558	0.165469	0.147573	Q8A3K8	Q8A3K8	BT_2946	tr|Q8A3K8|Q8A3K8_BACTN Glycoside transferase family 4 OS=Bacteroides thetaiotaomicron (strain ATCC 29148 / DSM 2079 / JCM 5827 / CCUG 10774 / NCTC 10582 / VPI-5482 / E50) OX=226186 GN=BT_2946 PE=4 SV=1
0.0486598	0.874129	0.166831	0.0758217	Q8A7U1	Q8A7U1	BT_1433	tr|Q8A7U1|Q8A7U1_BACTN Putative oxidoreductase OS=Bacteroides thetaiotaomicron (strain ATCC 29148 / DSM 2079 / JCM 5827 / CCUG 10774 / NCTC 10582 / VPI-5482 / E50) OX=226186 GN=BT_1433 PE=4 SV=1
0.115836	0.81308	0.166951	0.108707	Q8A1U8	Q8A1U8	BT_3560	tr|Q8A1U8|Q8A1U8_BACTN TonB-dependent receptor OS=Bacteroides thetaiotaomicron (strain ATCC 29148 / DSM 2079 / JCM 5827 / CCUG 10774 / NCTC 10582 / VPI-5482 / E50) OX=226186 GN=BT_3560 PE=4 SV=1
0.335701	0.758806	0.167711	0.138227	Q89YZ7	Q89YZ7	BT_4583	sp|Q89YZ7|PEPT_BACTN Peptidase T OS=Bacteroides thetaiotaomicron (strain ATCC 29148 / DSM 2079 / JCM 5827 / CCUG 10774 / NCTC 10582 / VPI-5482 / E50) OX=226186 GN=pepT PE=3 SV=1
0.396058	0.754849	0.168081	0.141684	Q8A681	Q8A681	BT_2005	sp|Q8A681|MURA_BACTN UDP-N-acetylglucosamine 1-carboxyvinyltransferase OS=Bacteroides thetaiotaomicron (strain ATCC 29148 / DSM 2079 / JCM 5827 / CCUG 10774 / NCTC 10582 / VPI-5482 / E50) OX=226186 GN=murA PE=3 SV=1
0.533355	0.749729	0.168411	0.146944	Q8A0L4	Q8A0L4	BT_4007	tr|Q8A0L4|Q8A0L4_BACTN ATP-dependent zinc metalloprotease FtsH OS=Bacteroides thetaiotaomicron (strain ATCC 29148 / DSM 2079 / JCM 5827 / CCUG 10774 / NCTC 10582 / VPI-5482 / E50) OX=226186 GN=ftsH PE=3 SV=1
0.375534	0.755383	0.168842	0.14122	Q89Z26	Q89Z26	BT_4551	sp|Q89Z26|MNME_BACTN tRNA modification GTPase MnmE OS=Bacteroides thetaiotaomicron (strain ATCC 29148 / DSM 2079 / JCM 5827 / CCUG 10774 / NCTC 10582 / VPI-5482 / E50) OX=226186 GN=mnmE PE=3 SV=1
0.0848806	0.831111	0.169058	0.0982189	Q8A6V6	Q8A6V6	BT_1770	tr|Q8A6V6|Q8A6V6_BACTN Putative transmembrane protein OS=Bacteroides thetaiotaomicron (strain ATCC 29148 / DSM 2079 / JCM 5827 / CCUG 10774 / NCTC 10582 / VPI-5482 / E50) OX=226186 GN=BT_1770 PE=4 SV=1
0.20558	0.777615	0.16961	0.127781	Q89ZZ9	Q89ZZ9	BT_4222	tr|Q89ZZ9|Q89ZZ9_BACTN Putative cell filamentation protein Fic-related protein OS=Bacteroides thetaiotaomicron (strain ATCC 29148 / DSM 2079 / JCM 5827 / CCUG 10774 / NCTC 10582 / VPI-5482 / E50) OX=226186 GN=BT_4222 PE=4 SV=1
0.293848	0.759651	0.169969	0.13688	Q8A0B7	Q8A0B7	BT_4104	tr|Q8A0B7|Q8A0B7_BACTN DNA helicase OS=Bacteroides thetaiotaomicron (strain ATCC 29148 / DSM 2079 / JCM 5827 / CCUG 10774 / NCTC 10582 / VPI-5482 / E50) OX=226186 GN=BT_4104 PE=3 SV=1
0.705394	0.745604	0.170652	0.15269	Q8A1D9	Q8A1D9	BT_3727	tr|Q8A1D9|Q8A1D9_BACTN DUF6242 domain-containing protein OS=Bacteroides thetaiotaomicron (strain ATCC 29148 / DSM 2079 / JCM 5827 / CCUG 10774 / NCTC 10582 / VPI-5482 / E50) OX=226186 GN=BT_3727 PE=4 SV=1
1.10315	0.734319	0.170773	0.158012	Q8A8I4	Q8A8I4	BT_1183	tr|Q8A8I4|Q8A8I4_BACTN Two-component system sensor histidine kinase/response regulator, hybrid (One component system) OS=Bacteroides thetaiotaomicron (strain ATCC 29148 / DSM 2079 / JCM 5827 / CCUG 10774 / NCTC 10582 / VPI-5482 / E50) OX=226186 GN=BT_1183
0.364111	0.752276	0.17402	0.144195	Q8A875	Q8A875	BT_1299	tr|Q8A875|Q8A875_BACTN V-type ATP synthase alpha chain OS=Bacteroides thetaiotaomicron (strain ATCC 29148 / DSM 2079 / JCM 5827 / CCUG 10774 / NCTC 10582 / VPI-5482 / E50) OX=226186 GN=atpA PE=3 SV=1
0.470862	0.746397	0.174375	0.149348	Q8A8K7	Q8A8K7	BT_1160	tr|Q8A8K7|Q8A8K7_BACTN Na(+)-translocating NADH-quinone reductase subunit A OS=Bacteroides thetaiotaomicron (strain ATCC 29148 / DSM 2079 / JCM 5827 / CCUG 10774 / NCTC 10582 / VPI-5482 / E50) OX=226186 GN=nqrA PE=3 SV=1
0.331169	0.753448	0.175169	0.142955	Q8A5U6	Q8A5U6	BT_2142	tr|Q8A5U6|Q8A5U6_BACTN MlaD domain-containing protein OS=Bacteroides thetaiotaomicron (strain ATCC 29148 / DSM 2079 / JCM 5827 / CCUG 10774 / NCTC 10582 / VPI-5482 / E50) OX=226186 GN=BT_2142 PE=4 SV=1
0.278615	0.75643	0.175881	0.139406	Q8A2E2	Q8A2E2	BT_3363	tr|Q8A2E2|Q8A2E2_BACTN Lipopolysaccharide core biosynthesis protein LpsA OS=Bacteroides thetaiotaomicron (strain ATCC 29148 / DSM 2079 / JCM 5827 / CCUG 10774 / NCTC 10582 / VPI-5482 / E50) OX=226186 GN=BT_3363 PE=4 SV=1
0.502011	0.74443	0.176698	0.152182	Q8A7I6	Q8A7I6	BT_1538	tr|Q8A7I6|Q8A7I6_BACTN Peptidoglycan hydrolase OS=Bacteroides thetaiotaomicron (strain ATCC 29148 / DSM 2079 / JCM 5827 / CCUG 10774 / NCTC 10582 / VPI-5482 / E50) OX=226186 GN=BT_1538 PE=4 SV=1
0.289539	0.755821	0.176786	0.140912	Q8A508	Q8A508	BT_2439	tr|Q8A508|Q8A508_BACTN Beta-N-acetylglucosaminidase OS=Bacteroides thetaiotaomicron (strain ATCC 29148 / DSM 2079 / JCM 5827 / CCUG 10774 / NCTC 10582 / VPI-5482 / E50) OX=226186 GN=BT_2439 PE=4 SV=1
0.0418707	0.882208	0.17923	0.0720227	Q8A484	Q8A484	BT_2719	sp|Q8A484|RL29_BACTN 50S ribosomal protein L29 OS=Bacteroides thetaiotaomicron (strain ATCC 29148 / DSM 2079 / JCM 5827 / CCUG 10774 / NCTC 10582 / VPI-5482 / E50) OX=226186 GN=rpmC PE=3 SV=1
0.314081	0.751842	0.179609	0.144667	Q8A028	Q8A028	BT_4193	tr|Q8A028|Q8A028_BACTN Dipeptidyl peptidase IV OS=Bacteroides thetaiotaomicron (strain ATCC 29148 / DSM 2079 / JCM 5827 / CCUG 10774 / NCTC 10582 / VPI-5482 / E50) OX=226186 GN=BT_4193 PE=4 SV=1
0.226183	0.758771	0.180399	0.136603	Q8A7Z1	Q8A7Z1	BT_1383	tr|Q8A7Z1|Q8A7Z1_BACTN Oxidoreductase, aldo/keto reductase OS=Bacteroides thetaiotaomicron (strain ATCC 29148 / DSM 2079 / JCM 5827 / CCUG 10774 / NCTC 10582 / VPI-5482 / E50) OX=226186 GN=BT_1383 PE=4 SV=1
0.375606	0.74627	0.180443	0.149249	Q8A725	Q8A725	BT_1700	tr|Q8A725|Q8A725_BACTN AAA-ATPase_like domain-containing protein OS=Bacteroides thetaiotaomicron (strain ATCC 29148 / DSM 2079 / JCM 5827 / CCUG 10774 / NCTC 10582 / VPI-5482 / E50) OX=226186 GN=BT_1700 PE=4 SV=1
0.190776	0.770079	0.180558	0.131616	Q8AAH8	Q8AAH8	BT_0487	tr|Q8AAH8|Q8AAH8_BACTN Transcriptional regulator OS=Bacteroides thetaiotaomicron (strain ATCC 29148 / DSM 2079 / JCM 5827 / CCUG 10774 / NCTC 10582 / VPI-5482 / E50) OX=226186 GN=BT_0487 PE=4 SV=1
0.407927	0.745968	0.180779	0.15121	Q8A8R6	Q8A8R6	BT_1101	tr|Q8A8R6|Q8A8R6_BACTN Putative sodium/proton antiporter OS=Bacteroides thetaiotaomicron (strain ATCC 29148 / DSM 2079 / JCM 5827 / CCUG 10774 / NCTC 10582 / VPI-5482 / E50) OX=226186 GN=BT_1101 PE=4 SV=1
0.425975	0.745657	0.181186	0.152372	Q8AB94	Q8AB94	BT_0216	tr|Q8AB94|Q8AB94_BACTN Putative rubrerythrin OS=Bacteroides thetaiotaomicron (strain ATCC 29148 / DSM 2079 / JCM 5827 / CCUG 10774 / NCTC 10582 / VPI-5482 / E50) OX=226186 GN=BT_0216 PE=4 SV=1
0.227929	0.758716	0.181555	0.137485	Q8A2Q6	Q8A2Q6	BT_3249	tr|Q8A2Q6|Q8A2Q6_BACTN Putative zinc ABC transporter, zinc-binding protein OS=Bacteroides thetaiotaomicron (strain ATCC 29148 / DSM 2079 / JCM 5827 / CCUG 10774 / NCTC 10582 / VPI-5482 / E50) OX=226186 GN=BT_3249 PE=3 SV=1
0.545255	0.736063	0.182754	0.158134	Q8A4Q0	Q8A4Q0	BT_2547	tr|Q8A4Q0|Q8A4Q0_BACTN Fe-S metabolism associated SufE OS=Bacteroides thetaiotaomicron (strain ATCC 29148 / DSM 2079 / JCM 5827 / CCUG 10774 / NCTC 10582 / VPI-5482 / E50) OX=226186 GN=BT_2547 PE=3 SV=1
0.339845	0.745512	0.18352	0.149078	Q8A125	Q8A125	BT_3846	tr|Q8A125|Q8A125_BACTN Peptidyl-prolyl cis-trans isomerase OS=Bacteroides thetaiotaomicron (strain ATCC 29148 / DSM 2079 / JCM 5827 / CCUG 10774 / NCTC 10582 / VPI-5482 / E50) OX=226186 GN=BT_3846 PE=4 SV=1
0.093501	0.814125	0.184001	0.107102	Q8A3K3	Q8A3K3	BT_2951	tr|Q8A3K3|Q8A3K3_BACTN SusD homolog OS=Bacteroides thetaiotaomicron (strain ATCC 29148 / DSM 2079 / JCM 5827 / CCUG 10774 / NCTC 10582 / VPI-5482 / E50) OX=226186 GN=BT_2951 PE=3 SV=1
0.163958	0.776608	0.184055	0.128447	Q8A1X0	Q8A1X0	BT_3538	tr|Q8A1X0|Q8A1X0_BACTN HTH luxR-type domain-containing protein OS=Bacteroides thetaiotaomicron (strain ATCC 29148 / DSM 2079 / JCM 5827 / CCUG 10774 / NCTC 10582 / VPI-5482 / E50) OX=226186 GN=BT_3538 PE=4 SV=1
0.261354	0.751329	0.186194	0.144064	Q8A753	Q8A753	BT_1672	sp|Q8A753|PGK_BACTN Phosphoglycerate kinase OS=Bacteroides thetaiotaomicron (strain ATCC 29148 / DSM 2079 / JCM 5827 / CCUG 10774 / NCTC 10582 / VPI-5482 / E50) OX=226186 GN=pgk PE=3 SV=1
0.518145	0.732743	0.18622	0.159787	Q8A9U8	Q8A9U8	BT_0717	sp|Q8A9U8|ATPD_BACTN ATP synthase subunit delta OS=Bacteroides thetaiotaomicron (strain ATCC 29148 / DSM 2079 / JCM 5827 / CCUG 10774 / NCTC 10582 / VPI-5482 / E50) OX=226186 GN=atpH PE=3 SV=1
0.779849	0.722785	0.186263	0.166579	Q8AA33	Q8AA33	BT_0632	sp|Q8AA33|LEPA_BACTN Elongation factor 4 OS=Bacteroides thetaiotaomicron (strain ATCC 29148 / DSM 2079 / JCM 5827 / CCUG 10774 / NCTC 10582 / VPI-5482 / E50) OX=226186 GN=lepA PE=3 SV=1
0.239458	0.75448	0.186342	0.141667	Q89Z05	Q89Z05	BT_4572	sp|Q89Z05|ENO_BACTN Enolase OS=Bacteroides thetaiotaomicron (strain ATCC 29148 / DSM 2079 / JCM 5827 / CCUG 10774 / NCTC 10582 / VPI-5482 / E50) OX=226186 GN=eno PE=3 SV=1
0.597412	0.72817	0.187191	0.163066	Q8A801	Q8A801	BT_1373	tr|Q8A801|Q8A801_BACTN Ferritin OS=Bacteroides thetaiotaomicron (strain ATCC 29148 / DSM 2079 / JCM 5827 / CCUG 10774 / NCTC 10582 / VPI-5482 / E50) OX=226186 GN=BT_1373 PE=3 SV=1
0.369399	0.74443	0.187276	0.153512	Q8AA27	Q8AA27	BT_0638	tr|Q8AA27|Q8AA27_BACTN Methionine aminopeptidase OS=Bacteroides thetaiotaomicron (strain ATCC 29148 / DSM 2079 / JCM 5827 / CCUG 10774 / NCTC 10582 / VPI-5482 / E50) OX=226186 GN=map PE=3 SV=1
0.282322	0.748145	0.188409	0.14752	Q8A8E3	Q8A8E3	BT_1224	tr|Q8A8E3|Q8A8E3_BACTN GDP-mannose 4,6-dehydratase OS=Bacteroides thetaiotaomicron (strain ATCC 29148 / DSM 2079 / JCM 5827 / CCUG 10774 / NCTC 10582 / VPI-5482 / E50) OX=226186 GN=gmd PE=3 SV=1
0.472661	0.732811	0.189248	0.160203	Q8A406	Q8A406	BT_2798	tr|Q8A406|Q8A406_BACTN Carboxy-terminal processing protease OS=Bacteroides thetaiotaomicron (strain ATCC 29148 / DSM 2079 / JCM 5827 / CCUG 10774 / NCTC 10582 / VPI-5482 / E50) OX=226186 GN=BT_2798 PE=3 SV=1
0.933463	0.716133	0.189336	0.171607	Q8A2B9	Q8A2B9	BT_3386	tr|Q8A2B9|Q8A2B9_BACTN ABC transporter, ATP-binding protein OS=Bacteroides thetaiotaomicron (strain ATCC 29148 / DSM 2079 / JCM 5827 / CCUG 10774 / NCTC 10582 / VPI-5482 / E50) OX=226186 GN=BT_3386 PE=4 SV=1
0.857927	0.717612	0.189567	0.170619	Q8A4B7	Q8A4B7	BT_2686	tr|Q8A4B7|Q8A4B7_BACTN Putative cation efflux transporter OS=Bacteroides thetaiotaomicron (strain ATCC 29148 / DSM 2079 / JCM 5827 / CCUG 10774 / NCTC 10582 / VPI-5482 / E50) OX=226186 GN=BT_2686 PE=4 SV=1
0.135883	0.78778	0.190224	0.124433	Q8ABP5	Q8ABP5	BT_0065	tr|Q8ABP5|Q8ABP5_BACTN Alpha-galactosidase OS=Bacteroides thetaiotaomicron (strain ATCC 29148 / DSM 2079 / JCM 5827 / CCUG 10774 / NCTC 10582 / VPI-5482 / E50) OX=226186 GN=BT_0065 PE=3 SV=1
0.0365617	0.887842	0.19062	0.067999	Q8A9A8	Q8A9A8	BT_0907	tr|Q8A9A8|Q8A9A8_BACTN BatA OS=Bacteroides thetaiotaomicron (strain ATCC 29148 / DSM 2079 / JCM 5827 / CCUG 10774 / NCTC 10582 / VPI-5482 / E50) OX=226186 GN=BT_0907 PE=4 SV=1
0.280168	0.746982	0.191962	0.149476	Q8A570	Q8A570	BT_2372	tr|Q8A570|Q8A570_BACTN Transcriptional regulator OS=Bacteroides thetaiotaomicron (strain ATCC 29148 / DSM 2079 / JCM 5827 / CCUG 10774 / NCTC 10582 / VPI-5482 / E50) OX=226186 GN=BT_2372 PE=4 SV=1
1.27301	0.704409	0.194156	0.179621	Q8A2A1	Q8A2A1	BT_3404	sp|Q8A2A1|IF2_BACTN Translation initiation factor IF-2 OS=Bacteroides thetaiotaomicron (strain ATCC 29148 / DSM 2079 / JCM 5827 / CCUG 10774 / NCTC 10582 / VPI-5482 / E50) OX=226186 GN=infB PE=3 SV=1
0.241801	0.750145	0.19458	0.14668	Q8A555	Q8A555	BT_2387	tr|Q8A555|Q8A555_BACTN O-acetylhomoserine (Thiol)-lyase OS=Bacteroides thetaiotaomicron (strain ATCC 29148 / DSM 2079 / JCM 5827 / CCUG 10774 / NCTC 10582 / VPI-5482 / E50) OX=226186 GN=BT_2387 PE=3 SV=1
0.661262	0.717369	0.195118	0.170877	Q8AA78	Q8AA78	BT_0587	tr|Q8AA78|Q8AA78_BACTN Prolyl oligopeptidase family protein OS=Bacteroides thetaiotaomicron (strain ATCC 29148 / DSM 2079 / JCM 5827 / CCUG 10774 / NCTC 10582 / VPI-5482 / E50) OX=226186 GN=BT_0587 PE=3 SV=1
0.233133	0.749536	0.195322	0.145956	Q45791	Q45791	BT_4610	sp|Q45791|RECA_BACTN Protein RecA OS=Bacteroides thetaiotaomicron (strain ATCC 29148 / DSM 2079 / JCM 5827 / CCUG 10774 / NCTC 10582 / VPI-5482 / E50) OX=226186 GN=recA PE=3 SV=3
0.622907	0.7172	0.195943	0.170439	Q8ABE6	Q8ABE6	BT_0164	tr|Q8ABE6|Q8ABE6_BACTN Putative outer membrane protein, alpha-2-macroglobulin-like protein OS=Bacteroides thetaiotaomicron (strain ATCC 29148 / DSM 2079 / JCM 5827 / CCUG 10774 / NCTC 10582 / VPI-5482 / E50) OX=226186 GN=BT_0164 PE=3 SV=1
0.274797	0.744027	0.197358	0.152159	Q8A3Z2	Q8A3Z2	BT_2812	tr|Q8A3Z2|Q8A3Z2_BACTN Alkyl hydroperoxide reductase C OS=Bacteroides thetaiotaomicron (strain ATCC 29148 / DSM 2079 / JCM 5827 / CCUG 10774 / NCTC 10582 / VPI-5482 / E50) OX=226186 GN=BT_2812 PE=3 SV=1
0.246902	0.746055	0.197659	0.149079	Q8ABG1	Q8ABG1	BT_0149	tr|Q8ABG1|Q8ABG1_BACTN Peptidase OS=Bacteroides thetaiotaomicron (strain ATCC 29148 / DSM 2079 / JCM 5827 / CCUG 10774 / NCTC 10582 / VPI-5482 / E50) OX=226186 GN=BT_0149 PE=3 SV=1
0.0451365	0.871873	0.198233	0.0782843	Q8ABH6	Q8ABH6	BT_0134	tr|Q8ABH6|Q8ABH6_BACTN DUF3037 domain-containing protein OS=Bacteroides thetaiotaomicron (strain ATCC 29148 / DSM 2079 / JCM 5827 / CCUG 10774 / NCTC 10582 / VPI-5482 / E50) OX=226186 GN=BT_0134 PE=4 SV=1
0.392775	0.72787	0.199248	0.163	Q8A800	Q8A800	BT_1374	sp|Q8A800|DCDA_BACTN Diaminopimelate decarboxylase OS=Bacteroides thetaiotaomicron (strain ATCC 29148 / DSM 2079 / JCM 5827 / CCUG 10774 / NCTC 10582 / VPI-5482 / E50) OX=226186 GN=lysA PE=3 SV=1
0.319147	0.736264	0.200265	0.158222	Q8A9N0	Q8A9N0	BT_0785	tr|Q8A9N0|Q8A9N0_BACTN Glutamine synthetase I OS=Bacteroides thetaiotaomicron (strain ATCC 29148 / DSM 2079 / JCM 5827 / CCUG 10774 / NCTC 10582 / VPI-5482 / E50) OX=226186 GN=BT_0785 PE=3 SV=1
0.516961	0.716647	0.200916	0.170439	Q8A6D0	Q8A6D0	BT_1954	tr|Q8A6D0|Q8A6D0_BACTN Putative surface layer protein OS=Bacteroides thetaiotaomicron (strain ATCC 29148 / DSM 2079 / JCM 5827 / CCUG 10774 / NCTC 10582 / VPI-5482 / E50) OX=226186 GN=BT_1954 PE=4 SV=1
0.0385246	0.881806	0.201763	0.0716726	Q8A9T8	Q8A9T8	BT_0727	tr|Q8A9T8|Q8A9T8_BACTN Clostripain-related protein OS=Bacteroides thetaiotaomicron (strain ATCC 29148 / DSM 2079 / JCM 5827 / CCUG 10774 / NCTC 10582 / VPI-5482 / E50) OX=226186 GN=BT_0727 PE=1 SV=1
0.10772	0.795427	0.202237	0.119435	Q8A815	Q8A815	BT_1359	tr|Q8A815|Q8A815_BACTN Tetratricopeptide repeat family protein OS=Bacteroides thetaiotaomicron (strain ATCC 29148 / DSM 2079 / JCM 5827 / CCUG 10774 / NCTC 10582 / VPI-5482 / E50) OX=226186 GN=BT_1359 PE=4 SV=1
0.299351	0.735014	0.203048	0.158099	Q8AB00	Q8AB00	BT_0312	tr|Q8AB00|Q8AB00_BACTN 2-oxoisovalerate dehydrogenase beta subunit OS=Bacteroides thetaiotaomicron (strain ATCC 29148 / DSM 2079 / JCM 5827 / CCUG 10774 / NCTC 10582 / VPI-5482 / E50) OX=226186 GN=BT_0312 PE=4 SV=1
0.135289	0.772891	0.203186	0.129668	Q8ABC6	Q8ABC6	BT_0184	tr|Q8ABC6|Q8ABC6_BACTN Uridine kinase OS=Bacteroides thetaiotaomicron (strain ATCC 29148 / DSM 2079 / JCM 5827 / CCUG 10774 / NCTC 10582 / VPI-5482 / E50) OX=226186 GN=udk PE=3 SV=1
0.580214	0.709209	0.204039	0.175114	Q8A8L3	Q8A8L3	BT_1154	tr|Q8A8L3|Q8A8L3_BACTN ATP-independent RNA helicase OS=Bacteroides thetaiotaomicron (strain ATCC 29148 / DSM 2079 / JCM 5827 / CCUG 10774 / NCTC 10582 / VPI-5482 / E50) OX=226186 GN=BT_1154 PE=4 SV=1
0.647006	0.707834	0.204285	0.177452	Q8A241	Q8A241	BT_3465	tr|Q8A241|Q8A241_BACTN Two-component system sensor histidine kinase/response regulator, hybrid (One-component system) OS=Bacteroides thetaiotaomicron (strain ATCC 29148 / DSM 2079 / JCM 5827 / CCUG 10774 / NCTC 10582 / VPI-5482 / E50) OX=226186 GN=BT_3465
0.753018	0.701825	0.204822	0.180657	Q8A119	Q8A119	BT_3852	tr|Q8A119|Q8A119_BACTN Major outer membrane protein OmpA OS=Bacteroides thetaiotaomicron (strain ATCC 29148 / DSM 2079 / JCM 5827 / CCUG 10774 / NCTC 10582 / VPI-5482 / E50) OX=226186 GN=BT_3852 PE=4 SV=1
0.485915	0.715647	0.204864	0.171888	Q8A2J5	Q8A2J5	BT_3310	tr|Q8A2J5|Q8A2J5_BACTN SusC homolog OS=Bacteroides thetaiotaomicron (strain ATCC 29148 / DSM 2079 / JCM 5827 / CCUG 10774 / NCTC 10582 / VPI-5482 / E50) OX=226186 GN=BT_3310 PE=3 SV=1
0.172463	0.755495	0.205253	0.140416	Q8A107	Q8A107	BT_3864	tr|Q8A107|Q8A107_BACTN tryptophan--tRNA ligase OS=Bacteroides thetaiotaomicron (strain ATCC 29148 / DSM 2079 / JCM 5827 / CCUG 10774 / NCTC 10582 / VPI-5482 / E50) OX=226186 GN=BT_3864 PE=3 SV=1
1.43754	0.695147	0.205731	0.191066	Q8A6Z2	Q8A6Z2	BT_1733	tr|Q8A6Z2|Q8A6Z2_BACTN Phosphoribosylformylglycinamidine synthase OS=Bacteroides thetaiotaomicron (strain ATCC 29148 / DSM 2079 / JCM 5827 / CCUG 10774 / NCTC 10582 / VPI-5482 / E50) OX=226186 GN=purL PE=3 SV=1
0.73066	0.701268	0.205931	0.180977	Q8A6C8	Q8A6C8	BT_1956	tr|Q8A6C8|Q8A6C8_BACTN Putative cell surface protein OS=Bacteroides thetaiotaomicron (strain ATCC 29148 / DSM 2079 / JCM 5827 / CCUG 10774 / NCTC 10582 / VPI-5482 / E50) OX=226186 GN=BT_1956 PE=1 SV=1
0.466889	0.715516	0.206761	0.172288	Q89YN2	Q89YN2	BT_4699	tr|Q89YN2|Q89YN2_BACTN Putative hydrolase, haloacid dehalogenase-like hydrolase OS=Bacteroides thetaiotaomicron (strain ATCC 29148 / DSM 2079 / JCM 5827 / CCUG 10774 / NCTC 10582 / VPI-5482 / E50) OX=226186 GN=BT_4699 PE=4 SV=1
0.217423	0.746136	0.207886	0.150397	Q89YR7	Q89YR7	BT_4664	tr|Q89YR7|Q89YR7_BACTN tryptophan synthase OS=Bacteroides thetaiotaomicron (strain ATCC 29148 / DSM 2079 / JCM 5827 / CCUG 10774 / NCTC 10582 / VPI-5482 / E50) OX=226186 GN=BT_4664 PE=3 SV=1
0.778433	0.697292	0.208486	0.1841	Q8A4B6	Q8A4B6	BT_2687	tr|Q8A4B6|Q8A4B6_BACTN Cation efflux system protein OS=Bacteroides thetaiotaomicron (strain ATCC 29148 / DSM 2079 / JCM 5827 / CCUG 10774 / NCTC 10582 / VPI-5482 / E50) OX=226186 GN=BT_2687 PE=3 SV=1
0.29078	0.733014	0.208652	0.160576	Q8A9B5	Q8A9B5	BT_0900	tr|Q8A9B5|Q8A9B5_BACTN Putative tetratricopeptide repeat family protein OS=Bacteroides thetaiotaomicron (strain ATCC 29148 / DSM 2079 / JCM 5827 / CCUG 10774 / NCTC 10582 / VPI-5482 / E50) OX=226186 GN=BT_0900 PE=4 SV=1
0.328446	0.725581	0.208729	0.164306	Q8A8Y4	Q8A8Y4	BT_1033	sp|Q8A8Y4|BMAGP_BACTN 1,4-beta-mannosyl-N-acetylglucosamine phosphorylase OS=Bacteroides thetaiotaomicron (strain ATCC 29148 / DSM 2079 / JCM 5827 / CCUG 10774 / NCTC 10582 / VPI-5482 / E50) OX=226186 GN=BT_1033 PE=1 SV=1
0.450518	0.714458	0.209028	0.172991	Q8A378	Q8A378	BT_3077	tr|Q8A378|Q8A378_BACTN Ribonuclease R OS=Bacteroides thetaiotaomicron (strain ATCC 29148 / DSM 2079 / JCM 5827 / CCUG 10774 / NCTC 10582 / VPI-5482 / E50) OX=226186 GN=rnr PE=3 SV=1
1.42742	0.693455	0.209308	0.194056	Q8A2G4	Q8A2G4	BT_3341	tr|Q8A2G4|Q8A2G4_BACTN Big_5 domain-containing protein OS=Bacteroides thetaiotaomicron (strain ATCC 29148 / DSM 2079 / JCM 5827 / CCUG 10774 / NCTC 10582 / VPI-5482 / E50) OX=226186 GN=BT_3341 PE=4 SV=1
[truncated: 649 more rows]
