# Supplementary material for: Dual membrane-spanning anti-sigma 2 controls OMV biogenesis and colonization fitness in Bacteroides thetaiotaomicron
Source: J Bacteriol. 2026 Mar 5;208(4):e00442-25. doi: 10.1128/jb.00442-25 (PMC13088901; doi:10.1128/jb.00442-25)
Supplement: Data Set S8 — List of polysaccharide utilization loci from Δdma2 vs. Δdma2-das2 omics. [file jb.00442-25-s0008.xlsx]

## Sheet: RNAseq
Supplemental Dataset 8: List of Polysaccharide Utilization Loci from Δdma2 vs Δdma2-das2 omics
X	Locus_tag	Old_Locus_Tag	PUL#	log2FoldChange	pvalue	padj	Putative_Function	Substrate
225	BT_RS00125	BT_0029	1	1.38332	5.36246e-10	1.10657e-08	TonB-dependent receptor	unknown
217	BT_RS00130	BT_0030	1	2.36085	1.69833e-10	3.63379e-09	RagB/SusD family nutrient uptake outer membrane protein	unknown
4334	BT_RS00690	BT_0139	2	-0.112701	0.88308	0.945387	RNA polymerase sigma-70 factor	unknown
3940	BT_RS00695	BT_0140	2	-0.0735195	0.739627	0.871596	TonB-dependent receptor	unknown
2341	BT_RS00700	BT_0141	2	-0.263729	0.245535	0.486607	RagB/SusD family nutrient uptake outer membrane protein	unknown
1903	BT_RS00705	BT_0142	2	-0.423114	0.136408	0.332813	Ig-like domain-containing protein	unknown
2809	BT_RS00710	BT_0143	2	-0.177801	0.376954	0.622687	alginate lyase family protein	unknown
3110	BT_RS00715	BT_0145	2	-0.40101	0.458725	0.684842	glycoside hydrolase 43 family protein	unknown
3758	BT_RS00720	BT_0146	2	-0.0965697	0.675195	0.834065	glycoside hydrolase family 88 protein	unknown
3562	BT_RS00925	BT_0188	3	0.098752	0.608582	0.792921	RNA polymerase sigma-70 factor	unknown
3493	BT_RS00930	BT_0189	3	0.139755	0.587498	0.780562	FecR domain-containing protein	unknown
3821	BT_RS00935	BT_0190	3	0.12029	0.698973	0.848883	TonB-dependent receptor	unknown
2674	BT_RS00940	BT_0191	3	-0.667265	0.344207	0.597547	RagB/SusD family nutrient uptake outer membrane protein	unknown
2177	BT_RS00945	BT_0192	3	-0.397914	0.202253	0.431356	PQQ-binding-like beta-propeller repeat protein	unknown
4093	BT_RS00950	BT_0193	3	-0.122285	0.797356	0.904331	sugar phosphate isomerase/epimerase	unknown
4501	BT_RS00955	BT_0194	3	-0.026344	0.949205	0.979151	MBL fold metallo-hydrolase	unknown
3179	BT_RS00960	BT_0195	3	0.22283	0.47763	0.697783	glycerophosphodiester phosphodiesterase family protein	unknown
3145	BT_RS00965	BT_0196	3	-0.293258	0.46813	0.691039	MFS transporter	unknown
837	BT_RS01015	BT_0206	4	1.07982	0.00495327	0.0274767	TonB-dependent receptor	host/residual dietary glycans (unknown type)
960	BT_RS01020	BT_0207	4	1.33785	0.0103242	0.0499327	RagB/SusD family nutrient uptake outer membrane protein	host/residual dietary glycans (unknown type)
4139	BT_RS01025	BT_0208	4	0.135688	0.819607	0.918668	DUF4984 domain-containing protein	host/residual dietary glycans (unknown type)
2021	BT_RS01030	BT_0209	4	0.464948	0.162296	0.37267	DUF5003 domain-containing protein	host/residual dietary glycans (unknown type)
829	BT_RS01035	BT_0210	4	0.794267	0.00450772	0.0252465	DUF4458 domain-containing protein	host/residual dietary glycans (unknown type)
1358	BT_RS01040	BT_0211	4	0.662268	0.0458104	0.156626	BACON domain-containing protein	host/residual dietary glycans (unknown type)
671	BT_RS01045	BT_0212	4	0.740825	0.00145822	0.0100902	S8 family serine peptidase	host/residual dietary glycans (unknown type)
3918	BT_RS01050	BT_0213	4	0.140835	0.733475	0.869044	DUF1573 domain-containing protein	host/residual dietary glycans (unknown type)
2057	BT_RS01055	BT_0214	4	0.489288	0.171834	0.38786	lipocalin family protein	host/residual dietary glycans (unknown type)
4661	BT_RS24500	BT_0262	5	-0.53293	0.698879		hypothetical protein	unknown
2851	BT_RS01295	BT_0263	5	0.303766	0.388158	0.632135	six-hairpin glycosidase	unknown
2078	BT_RS01300	BT_0264	5	0.762414	0.177237	0.39582	family 43 glycosylhydrolase	unknown
3354	BT_RS01305	BT_0265	5	0.335083	0.536317	0.742212	family 43 glycosylhydrolase	unknown
1399	BT_RS01310	BT_0266	5	-0.561806	0.0498938	0.165588	hypothetical protein	unknown
2170	BT_RS01315	BT_0267	5	-0.206261	0.200208	0.42837	response regulator	unknown
708	BT_RS01320	BT_0268	5	-0.547094	0.00195427	0.0128159	SusC/RagA family TonB-linked outer membrane protein	unknown
1615	BT_RS01325	BT_0269	5	-0.856942	0.080258	0.230736	RagB/SusD family nutrient uptake outer membrane protein	unknown
1340	BT_RS01330	BT_0270	5	-1.44473	0.0445263	0.15405	hypothetical protein	unknown
2647	BT_RS01335	BT_0271	5	-0.621318	0.334638	0.586976	DUF5007 domain-containing protein	unknown
592	BT_RS01340	BT_0272	5	-1.13087	0.000595042	0.00466686	TonB-dependent receptor	unknown
456	BT_RS01345	BT_0273	5	-1.71652	5.74191e-05	0.000584642	RagB/SusD family nutrient uptake outer membrane protein	unknown
1871	BT_RS01350	BT_0274	5	-0.900616	0.129242	0.32067	fasciclin domain-containing protein	unknown
792	BT_RS01355	BT_0275	5	-1.09702	0.00360396	0.0211011	DUF5124 domain-containing protein	unknown
985	BT_RS01360	BT_0276	5	-0.801003	0.0120708	0.05669	hypothetical protein	unknown
1387	BT_RS01365	BT_0277	5	-0.654666	0.0483066	0.161707	carbohydrate-binding protein	unknown
2109	BT_RS01370	BT_0278	5	-0.412275	0.185532	0.408453	alkaline phosphatase family protein	unknown
4205	BT_RS01375	BT_0279	5	0.143254	0.840023	0.927521	hypothetical protein	unknown
3572	BT_RS01380	BT_0280	5	0.117473	0.611944	0.794979	IS256 family transposase	unknown
2353	BT_RS01395	BT_0284	5	-0.253913	0.248457	0.490054	peptidoglycan-binding protein	unknown
1071	BT_RS01400	BT_0285	5	-0.52445	0.0171162	0.0742021	MotA/TolQ/ExbB proton channel family protein	unknown
1920	BT_RS01405	BT_0286	5	-0.692393	0.138652	0.335291	biopolymer transporter ExbD	unknown
3218	BT_RS01410	BT_0287	5	-0.279813	0.492278	0.710269	biopolymer transporter ExbD	unknown
1312	BT_RS01415	BT_0288	5	-0.485329	0.040352	0.142801	hypothetical protein	unknown
1836	BT_RS01425	BT_0290	5	0.429766	0.123742	0.312383	beta-galactosidase	unknown
4174	BT_RS01430	BT_0291	5	0.0530599	0.831682	0.92491	tyrosine-type DNA invertase cluster 3b	unknown
639	BT_RS01555	BT_0317	6	-0.474893	0.00101693	0.00738908	TonB-dependent receptor	mucin O-glycans (N-acetyllactosamine, adult and suckling mouse)
431	BT_RS01560	BT_0318	6	-1.68386	3.69562e-05	0.000398115	SusD/RagB family nutrient-binding outer membrane lipoprotein	mucin O-glycans (N-acetyllactosamine, adult and suckling mouse)
1137	BT_RS01700	BT_0348	7	-1.60911	0.0223868	0.0914175	alpha-N-arabinofuranosidase	host/residual dietary glycans (unknown type)
1134	BT_RS01705	BT_0349	7	-1.02557	0.0222235	0.0909908	glycoside hydrolase family 127 protein	host/residual dietary glycans (unknown type)
1203	BT_RS01710	BT_0350	7	-1.31902	0.028605	0.11031	FGGY-family carbohydrate kinase	host/residual dietary glycans (unknown type)
1028	BT_RS01715	BT_0351	7	-0.832223	0.0142524	0.0643715	L-arabinose isomerase	host/residual dietary glycans (unknown type)
1104	BT_RS01720	BT_0352	7	-0.824223	0.0200057	0.0841361	four helix bundle protein	host/residual dietary glycans (unknown type)
1271	BT_RS01725	BT_0353	7	-0.850626	0.034674	0.126665	L-ribulose-5-phosphate 4-epimerase	host/residual dietary glycans (unknown type)
1194	BT_RS01730	BT_0354	7	-0.835135	0.0281782	0.10931	NUDIX hydrolase	host/residual dietary glycans (unknown type)
1874	BT_RS01735	BT_0355	7	-0.386279	0.129571	0.321023	sodium:solute symporter	host/residual dietary glycans (unknown type)
1541	BT_RS01740	BT_0356	7	0.255797	0.070127	0.2112	galactose mutarotase	host/residual dietary glycans (unknown type)
4061	BT_RS01745	BT_0358	7	0.0422823	0.786352	0.899047	IS3 family transposase	host/residual dietary glycans (unknown type)
3497	BT_RS01750	BT_0359	7	-0.122735	0.587972	0.780656	hypothetical protein	host/residual dietary glycans (unknown type)
3776	BT_RS01755	BT_0360	7	-0.278125	0.681148	0.837546	family 43 glycosylhydrolase	host/residual dietary glycans (unknown type)
3378	BT_RS01760	BT_0361	7	-0.421096	0.545877	0.749737	RagB/SusD family nutrient uptake outer membrane protein	host/residual dietary glycans (unknown type)
3945	BT_RS01765	BT_0362	7	0.17913	0.743423	0.873851	TonB-dependent receptor	host/residual dietary glycans (unknown type)
3402	BT_RS01770	BT_0363	7	-0.753546	0.553292	0.755069	RagB/SusD family nutrient uptake outer membrane protein	host/residual dietary glycans (unknown type)
3899	BT_RS01775	BT_0364	7	0.251603	0.72474	0.863033	TonB-dependent receptor	host/residual dietary glycans (unknown type)
2943	BT_RS01780	BT_0365	7	-0.637768	0.412471	0.650731	LamG domain-containing protein	host/residual dietary glycans (unknown type)
1130	BT_RS01785	BT_0366	7	-0.557259	0.0219938	0.0903692	hybrid sensor histidine kinase/response regulator transcription factor	host/residual dietary glycans (unknown type)
3973	BT_RS01790	BT_0367	7	0.128836	0.756168	0.883428	arabinan endo-1,5-alpha-L-arabinosidase	host/residual dietary glycans (unknown type)
3017	BT_RS01795	BT_0368	7	-0.185635	0.435444	0.669569	carbohydrate binding domain-containing protein	host/residual dietary glycans (unknown type)
669	BT_RS01800	BT_0369	7	-0.913653	0.0014169	0.00983362	glycoside hydrolase family 43 protein	host/residual dietary glycans (unknown type)
1631	BT_RS02120	BT_0433	8	0.251292	0.0825688	0.234906	ROK family transcriptional regulator	host/residual dietary glycans (unknown type)
4036	BT_RS02125	BT_0434	8	0.101674	0.775479	0.892109	FAD-dependent oxidoreductase	host/residual dietary glycans (unknown type)
2100	BT_RS02130	BT_0435	8	-0.512697	0.183103	0.404832	DUF4434 domain-containing protein	host/residual dietary glycans (unknown type)
1636	BT_RS02135	BT_0436	8	-0.647333	0.0835792	0.237054	sugar porter family MFS transporter	host/residual dietary glycans (unknown type)
2852	BT_RS02140	BT_0437	8	-0.79459	0.388637	0.63218	AGE family epimerase/isomerase	host/residual dietary glycans (unknown type)
4051	BT_RS02145	BT_0438	8	0.118803	0.784593	0.897819	alpha-N-acetylglucosaminidase	host/residual dietary glycans (unknown type)
2675	BT_RS02150	BT_0439	8	-0.367825	0.344268	0.597547	TonB-dependent receptor	host/residual dietary glycans (unknown type)
4600	BT_RS02155	BT_0440	8	-0.00901245	0.985223	0.994433	RagB/SusD family nutrient uptake outer membrane protein	host/residual dietary glycans (unknown type)
2282	BT_RS02160	BT_0441	8	-0.463348	0.231404	0.47082	DUF1735 domain-containing protein	host/residual dietary glycans (unknown type)
4385	BT_RS02165	BT_0442	8	0.0428051	0.901859	0.954297	DUF4855 domain-containing protein	host/residual dietary glycans (unknown type)
1145	BT_RS02175	BT_0443	8	-1.47387	0.0232993	0.094479	fibronectin type III-like domain-contianing protein	host/residual dietary glycans (unknown type)
3222	BT_RS02180	BT_0444	8	0.11484	0.493401	0.711006	hypothetical protein	host/residual dietary glycans (unknown type)
3454	BT_RS02185	BT_0445	8	0.0904962	0.572043	0.768575	GDSL-type esterase/lipase family protein	host/residual dietary glycans (unknown type)
3238	BT_RS02190	BT_0446	9	0.255865	0.498128	0.713929	DUF5009 domain-containing protein	host glycans (unknown type, PMG, adult and suckling mice)
1459	BT_RS02195	BT_0447	9	-0.858725	0.0583615	0.18572	family 10 glycosylhydrolase	host glycans (unknown type, PMG, adult and suckling mice)
2129	BT_RS02200	BT_0448	9	-0.849884	0.191147	0.416764	calcineurin-like phosphoesterase C-terminal domain-containing protein	host glycans (unknown type, PMG, adult and suckling mice)
1316	BT_RS02205	BT_0449	9	-0.791071	0.0409872	0.144608	family 10 glycosylhydrolase	host glycans (unknown type, PMG, adult and suckling mice)
1168	BT_RS02210	BT_0450	9	-0.719858	0.0254067	0.100996	DUF5018 domain-containing protein	host glycans (unknown type, PMG, adult and suckling mice)
2887	BT_RS02215	BT_0451	9	-0.342166	0.397867	0.638761	RagB/SusD family nutrient uptake outer membrane protein	host glycans (unknown type, PMG, adult and suckling mice)
2514	BT_RS02220	BT_0452	9	0.170691	0.294812	0.544043	TonB-dependent receptor	host glycans (unknown type, PMG, adult and suckling mice)
3054	BT_RS02225	BT_0453	9	-0.455148	0.443569	0.674362	AGE family epimerase/isomerase	host glycans (unknown type, PMG, adult and suckling mice)
2089	BT_RS02230	BT_0454	9	-0.656804	0.180224	0.400374	MFS transporter	host glycans (unknown type, PMG, adult and suckling mice)
2766	BT_RS02235	BT_0455	9	-0.151207	0.367225	0.614975	exo-alpha-sialidase	host glycans (unknown type, PMG, adult and suckling mice)
1073	BT_RS02240	BT_0456	9	-0.336135	0.0172541	0.0746605	family 20 glycosylhydrolase	host glycans (unknown type, PMG, adult and suckling mice)
2052	BT_RS02245	BT_0457	9	-0.219075	0.171167	0.387262	GDSL-type esterase/lipase family protein	host glycans (unknown type, PMG, adult and suckling mice)
4524	BT_RS02250	BT_0458	9	-0.00679289	0.957988	0.982969	glycoside hydrolase family 2 protein	host glycans (unknown type, PMG, adult and suckling mice)
836	BT_RS02255	BT_0459	9	-0.79306	0.00493733	0.0274211	glycoside hydrolase family 20 protein	host glycans (unknown type, PMG, adult and suckling mice)
1979	BT_RS02260	BT_0460	9	-0.517427	0.152759	0.358032	family 20 glycosylhydrolase	host glycans (unknown type, PMG, adult and suckling mice)
1195	BT_RS02265	BT_0461	9	-0.486985	0.0281179	0.10931	DUF4982 domain-containing protein	host glycans (unknown type, PMG, adult and suckling mice)
570	BT_RS02375	BT_0483	10	-0.488255	0.000406815	0.00331376	SusC/RagA family TonB-linked outer membrane protein	unknown
613	BT_RS02380	BT_0484	10	-0.757502	0.000738368	0.00559256	RagB/SusD family nutrient uptake outer membrane protein	unknown
2724	BT_RS03760	BT_0752	11	-0.181213	0.355357	0.605684	RNA polymerase sigma-70 factor	unknown
3808	BT_RS03765	BT_0753	11	0.0686659	0.692948	0.844551	FecR domain-containing protein	unknown
2947	BT_RS03770	BT_0754	11	-0.134259	0.413874	0.652058	TonB-dependent receptor	unknown
1691	BT_RS03775	BT_0755	11	-0.590097	0.0930618	0.255426	RagB/SusD family nutrient uptake outer membrane protein	unknown
1262	BT_RS03780	BT_0756	11	-0.324747	0.034008	0.125019	sulfatase	unknown
472	BT_RS03785	BT_0757	11	-1.11462	7.97756e-05	0.000784742	glycoside hydrolase family 2 protein	unknown
2220	BT_RS04335	BT_0865	12	-0.424835	0.213035	0.44555	DUF1735 domain-containing protein	mucin O-glycans (N-acetyllactosamine, adult and suckling mouse)
1583	BT_RS04340	BT_0866	12	-0.655966	0.0766674	0.224727	RagB/SusD family nutrient uptake outer membrane protein	mucin O-glycans (N-acetyllactosamine, adult and suckling mouse)
2372	BT_RS04345	BT_0867	12	0.304522	0.25353	0.496265	TonB-dependent receptor	mucin O-glycans (N-acetyllactosamine, adult and suckling mouse)
3898	BT_RS05120	BT_1017	13	0.0582072	0.723566	0.861857	DUF3826 domain-containing protein	unknown
3055	BT_RS05125	BT_1018	13	0.148091	0.444297	0.674362	glycoside hydrolase family 28 protein	unknown
2735	BT_RS05130	BT_1019	13	-0.130647	0.357313	0.606751	glycoside hydrolase family 78 protein	unknown
2506	BT_RS05135	BT_1020	13	0.347588	0.292016	0.541034	exo-alpha-sialidase	unknown
3640	BT_RS05140	BT_1021	13	0.295381	0.632024	0.806178	glycoside hydrolase family 43 protein	unknown
1391	BT_RS05145	BT_1022	13	0.54811	0.0492365	0.164228	DUF3826 domain-containing protein	unknown
2827	BT_RS05150	BT_1023	13	0.176723	0.383237	0.62866	thrombospondin type 3 repeat-containing protein	unknown
2770	BT_RS05155	BT_1024	13	0.340634	0.367497	0.614975	RagB/SusD family nutrient uptake outer membrane protein	unknown
4332	BT_RS05160	BT_1025	13	-0.0441221	0.882027	0.94513	TonB-dependent receptor	unknown
2800	BT_RS05165	BT_1026	13	-0.5432	0.373512	0.619501	DUF4992 family lipoprotein	unknown
683	BT_RS05170	BT_1028	13	0.852747	0.00169069	0.0114933	RagB/SusD family nutrient uptake outer membrane protein	unknown
1007	BT_RS05175	BT_1029	13	0.624132	0.0130244	0.0600517	TonB-dependent receptor	unknown
4589	BT_RS05180	BT_1030	13	0.00725486	0.981384	0.9925	DUF4992 family lipoprotein	unknown
3230	BT_RS05190	BT_1032	14	-0.199056	0.496623	0.713546	GH92 family glycosyl hydrolase	mucin O-glycans
3496	BT_RS05195	BT_1033	14	-0.111932	0.587796	0.780645	1,4-beta-mannosyl-N-acetylglucosamine phosphorylase	mucin O-glycans
1853	BT_RS05200	BT_1034	14	0.487724	0.125619	0.31476	MFS transporter	mucin O-glycans
1067	BT_RS05205	BT_1035	14	0.46631	0.0167963	0.0730883	DUF4838 domain-containing protein	mucin O-glycans
1361	BT_RS05210	BT_1036	14	0.538584	0.0459463	0.156744	DUF1735 domain-containing protein	mucin O-glycans
2584	BT_RS05215	BT_1037	14	0.317826	0.316085	0.56773	DUF1735 and LamG domain-containing protein	mucin O-glycans
1602	BT_RS05220	BT_1038	14	0.512606	0.0794426	0.230101	endo-beta-N-acetylglucosaminidase family protein	mucin O-glycans
2610	BT_RS05225	BT_1039	14	0.254778	0.321643	0.572179	SusD/RagB family nutrient-binding outer membrane lipoprotein	mucin O-glycans
1551	BT_RS05230	BT_1040	14	0.501488	0.0712742	0.21322	SusC/RagA family TonB-linked outer membrane protein	mucin O-glycans
2132	BT_RS05235	BT_1041	14	0.340205	0.192045	0.417886	site-specific integrase	mucin O-glycans
302	BT_RS05240	BT_1042	14	1.28868	3.32892e-07	5.11209e-06	TonB-dependent receptor	mucin O-glycans
693	BT_RS05245	BT_1043	14	1.13798	0.00178407	0.011953	SusD/RagB family nutrient-binding outer membrane lipoprotein	mucin O-glycans
789	BT_RS05250	BT_1044	14	1.0999	0.00356163	0.0209324	endo-beta-N-acetylglucosaminidase family protein	mucin O-glycans
649	BT_RS05255	BT_1045	14	1.15266	0.00114708	0.00819738	DUF1735 and LamG domain-containing protein	mucin O-glycans
3389	BT_RS05260	BT_1046	14	0.155044	0.548644	0.751786	SusC/RagA family TonB-linked outer membrane protein	mucin O-glycans
3412	BT_RS05265	BT_1047	14	-0.278959	0.557346	0.757702	SusD/RagB family nutrient-binding outer membrane lipoprotein	mucin O-glycans
3005	BT_RS05270	BT_1048	14	0.611397	0.430897	0.665776	glycoside hydrolase family 18	mucin O-glycans
2486	BT_RS05275	BT_1049	14	0.646906	0.285796	0.53377	DUF1735 and LamG domain-containing protein	mucin O-glycans
4178	BT_RS05280	BT_1050	14	0.129273	0.83304	0.925049	DUF4999 domain-containing protein	mucin O-glycans
1172	BT_RS05285	BT_1051	14	-0.310993	0.0258718	0.102353	family 20 glycosylhydrolase	mucin O-glycans
856	BT_RS05290	BT_1052	14	0.371998	0.00544305	0.0295234	FecR domain-containing protein	mucin O-glycans
2512	BT_RS05295	BT_1053	14	-0.181369	0.29397	0.543354	RNA polymerase sigma-70 factor	mucin O-glycans
2977	BT_RS05635	BT_1117	15	-0.168137	0.424299	0.660849	cyclic nucleotide-binding domain-containing protein	unknown
2369	BT_RS05640	BT_1118	15	-0.158908	0.252774	0.495412	RagB/SusD family nutrient uptake outer membrane protein	unknown
4594	BT_RS05645	BT_1119	15	0.00244328	0.982713	0.992979	SusC/RagA family TonB-linked outer membrane protein	unknown
929	BT_RS06450	BT_1278	16	-0.58011	0.00879515	0.0438624	RNA polymerase sigma-70 factor	mucin O-glycans
917	BT_RS06455	BT_1279	16	-0.578711	0.00810111	0.0410022	FecR family protein	mucin O-glycans
2344	BT_RS06460	BT_1280	16	-0.346176	0.24584	0.486961	TonB-dependent receptor	mucin O-glycans
2094	BT_RS06465	BT_1281	16	-1.16935	0.181722	0.402738	SusD/RagB family nutrient-binding outer membrane lipoprotein	mucin O-glycans
3942	BT_RS06470	BT_1282	16	0.240704	0.740704	0.872201	glycoside hydrolase family 18	mucin O-glycans
4037	BT_RS06475	BT_1283	16	-0.300101	0.776111	0.892393	DUF1735 and LamG domain-containing protein	mucin O-glycans
2959	BT_RS06480	BT_1284	16	-0.53479	0.417235	0.654524	DUF1735 domain-containing protein	mucin O-glycans
1916	BT_RS06485	BT_1285	16	0.622872	0.138247	0.33501	endo-beta-N-acetylglucosaminidase family protein	mucin O-glycans
3850	BT_RS07290	BT_1439	17	-0.081479	0.709343	0.85465	RagB/SusD family nutrient uptake outer membrane protein	unknown
1864	BT_RS07295	BT_1440	17	-0.211157	0.127253	0.316848	TonB-dependent receptor	unknown
1737	BT_RS07840	BT_1551	18	0.267609	0.100842	0.269397	zinc-dependent metalloprotease	unknown
1432	BT_RS07845	BT_1552	18	0.444124	0.0542848	0.176009	SusC/RagA family TonB-linked outer membrane protein	unknown
1569	BT_RS07850	BT_1553	18	0.523488	0.0737798	0.21833	RagB/SusD family nutrient uptake outer membrane protein	unknown
920	BT_RS08200	BT_1617	19	-0.284213	0.00827476	0.0417605	RNA polymerase sigma-70 factor	host glycans (unknown type, adult and suckling mouse)
559	BT_RS08205	BT_1618	19	0.647085	0.000351044	0.00291573	FecR family protein	host glycans (unknown type, adult and suckling mouse)
1743	BT_RS08210	BT_1619	19	-0.50624	0.102181	0.272189	TonB-dependent receptor	host glycans (unknown type, adult and suckling mouse)
2214	BT_RS08215	BT_1620	19	-0.621868	0.211957	0.444296	RagB/SusD family nutrient uptake outer membrane protein	host glycans (unknown type, adult and suckling mouse)
1252	BT_RS08220	BT_1621	19	-0.347462	0.0330893	0.12271	beta-N-acetylhexosaminidase	host glycans (unknown type, adult and suckling mouse)
2339	BT_RS08225	BT_1622	19	-0.194285	0.2451	0.486571	arylsulfatase	host glycans (unknown type, adult and suckling mouse)
4432	BT_RS08230	BT_1623	20	0.0225732	0.922492	0.966411	mechanosensitive ion channel family protein	host glycans (unknown type)
738	BT_RS08235	BT_1624	20	-1.2656	0.00236546	0.0148819	sulfatase-like hydrolase/transferase	host glycans (unknown type)
4534	BT_RS08240	BT_1625	20	0.0111692	0.961302	0.984412	alpha-L-fucosidase	host glycans (unknown type)
3269	BT_RS08245	BT_1626	20	-0.221921	0.508458	0.722138	DUF4981 domain-containing protein	host glycans (unknown type)
1209	BT_RS08250	BT_1627	20	-0.73969	0.0288141	0.110565	glycoside hydrolase family 20 protein	host glycans (unknown type)
2009	BT_RS08255	BT_1628	20	0.249447	0.159634	0.368824	sulfatase	host glycans (unknown type)
1035	BT_RS08260	BT_1629	20	-1.15196	0.0146058	0.0655214	DUF5006 domain-containing protein	host glycans (unknown type)
2367	BT_RS08265	BT_1630	20	-0.46858	0.252069	0.494448	RagB/SusD family nutrient uptake outer membrane protein	host glycans (unknown type)
938	BT_RS08270	BT_1631	20	-0.773062	0.00923523	0.0457134	TonB-dependent receptor	host glycans (unknown type)
2469	BT_RS08275	BT_1632	20	0.387604	0.281951	0.529786	glycosyl hydrolase family 18 protein	host glycans (unknown type)
4224	BT_RS08280	BT_1633	20	-0.0280993	0.847459	0.930563	nucleotidyltransferase family protein	host glycans (unknown type)
2772	BT_RS08285	BT_1634	20	-0.0827391	0.366448	0.614975	phosphotransferase	host glycans (unknown type)
1357	BT_RS08290	BT_1635	20	-0.411171	0.0457645	0.156584	response regulator	host glycans (unknown type)
368	BT_RS08295	BT_1636	20	-0.829026	6.09828e-06	7.6941e-05	arylsulfatase	host glycans (unknown type)
1429	BT_RS08535	BT_1682	21	-0.71357	0.0537109	0.174513	RagB/SusD family nutrient uptake outer membrane protein	unknown
969	BT_RS08540	BT_1683	21	-0.684233	0.0109934	0.0526752	TonB-dependent receptor	unknown
404	BT_RS08890	BT_1754	22	-0.369222	2.1977e-05	0.000252572	substrate-binding domain-containing protein	host/residual dietary glycans (unknown type)
451	BT_RS08905	BT_1757	22	-1.44317	5.24482e-05	0.000538915	carbohydrate kinase	host/residual dietary glycans (unknown type)
407	BT_RS08910	BT_1758	22	-1.101	2.30669e-05	0.000263145	sugar MFS transporter	host/residual dietary glycans (unknown type)
2649	BT_RS08915	BT_1759	22	-0.149533	0.335266	0.587515	DUF4980 domain-containing protein	host/residual dietary glycans (unknown type)
630	BT_RS08920	BT_1760	22	-1.27055	0.000928571	0.00684342	DUF4975 domain-containing protein	host/residual dietary glycans (unknown type)
536	BT_RS08925	BT_1761	22	-1.36738	0.000247328	0.00214243	DUF4960 domain-containing protein	host/residual dietary glycans (unknown type)
888	BT_RS08930	BT_1762	22	-1.50833	0.00713087	0.0372845	RagB/SusD family nutrient uptake outer membrane protein	host/residual dietary glycans (unknown type)
832	BT_RS08935	BT_1763	22	-1.44627	0.004571	0.0255086	TonB-dependent receptor	host/residual dietary glycans (unknown type)
3166	BT_RS08945	BT_1765	22	-0.123341	0.475195	0.696284	GH32 C-terminal domain-containing protein	host/residual dietary glycans (unknown type)
461	BT_RS08960	BT_1768	23	0.460648	6.37875e-05	0.000642441	glycoside hydrolase family 2	unknown
661	BT_RS08965	BT_1769	23	0.36793	0.00132209	0.00927261	GH92 family glycosyl hydrolase	unknown
215	BT_RS08970	BT_1770	23	-0.764024	1.32989e-10	2.87194e-09	hypothetical protein	unknown
3643	BT_RS08975	BT_1771	23	-0.162756	0.633139	0.807021	leucine-rich repeat protein	unknown
4121	BT_RS08980	BT_1772	23	0.0875355	0.808302	0.910688	hypothetical protein	unknown
3875	BT_RS08985	BT_1773	23	0.158885	0.715846	0.857555	SusD/RagB family nutrient-binding outer membrane lipoprotein	unknown
3376	BT_RS08990	BT_1774	23	-0.199401	0.543441	0.747392	TonB-dependent receptor	unknown
3146	BT_RS08995	BT_1775	23	0.257287	0.468234	0.691039	DUF5010 domain-containing protein	unknown
596	BT_RS09000	BT_1776	23	0.647436	0.000623284	0.00485555	beta-galactosidase	unknown
2373	BT_RS09005	BT_1777	23	-0.187197	0.253792	0.496568	glycoside hydrolase family 95 protein	unknown
4013	BT_RS09010	BT_1778	23	0.134164	0.766877	0.887244	glycoside hydrolase family 3 C-terminal domain-containing protein	unknown
4640	BT_RS09015	BT_1779	23	-0.00117144	0.998044	0.99832	9-O-acetylesterase	unknown
3435	BT_RS09020	BT_1780	23	0.17791	0.565163	0.763718	glycoside hydrolase family 3 C-terminal domain-containing protein	unknown
1298	BT_RS09025	BT_1781	23	0.555403	0.0380899	0.136039	family 43 glycosylhydrolase	unknown
3597	BT_RS09495	BT_1871	24	-0.0849964	0.620054	0.799379	glycoside hydrolase family 97 protein	unknown
1749	BT_RS09500	BT_1872	24	0.222807	0.104099	0.27619	beta-glucosidase BglX	unknown
4253	BT_RS09505	BT_1873	24	0.097112	0.857018	0.935606	glycoside hydrolase family 43 protein	unknown
4019	BT_RS09510	BT_1874	24	0.103168	0.769018	0.887755	RagB/SusD family nutrient uptake outer membrane protein	unknown
3761	BT_RS09515	BT_1875	24	-0.125141	0.67612	0.834065	TonB-dependent receptor	unknown
1210	BT_RS09520	BT_1876	24	-0.5902	0.0288039	0.110565	DUF4974 domain-containing protein	unknown
3574	BT_RS09525	BT_1877	24	-0.126958	0.611793	0.794979	RNA polymerase sigma-70 factor	unknown
2710	BT_RS09530	BT_1878	24	-0.112121	0.352728	0.604363	GH92 family glycosyl hydrolase	unknown
1247	BT_RS10290	BT_2032	25	0.429943	0.0325701	0.12127	SusC/RagA family TonB-linked outer membrane protein	unknown
1508	BT_RS10295	BT_2033	25	0.515862	0.0660236	0.203413	RagB/SusD family nutrient uptake outer membrane protein	unknown
2523	BT_RS10650	BT_2103	26	-0.148733	0.296893	0.546363	GntR family transcriptional regulator	unknown
3783	BT_RS10655	BT_2104	26	0.122094	0.684855	0.840323	ROK family protein	unknown
1480	BT_RS10660	BT_2105	26	-0.563423	0.0611309	0.191778	GH92 family glycosyl hydrolase	unknown
4069	BT_RS10665	BT_2106	26	-0.143919	0.78874	0.900124	MFS transporter	unknown
3771	BT_RS10670	BT_2107	26	0.143393	0.678714	0.835659	TonB-dependent receptor	unknown
2115	BT_RS10675	BT_2108	26	0.769453	0.186923	0.410348	RagB/SusD family nutrient uptake outer membrane protein	unknown
4108	BT_RS10680	BT_2109	26	-0.156949	0.803823	0.908508	DUF4959 domain-containing protein	unknown
2958	BT_RS10685	BT_2110	26	-0.463931	0.416967	0.654489	hypothetical protein	unknown
3852	BT_RS10690	BT_2111	26	0.0939986	0.70933	0.85465	GH92 family glycosyl hydrolase	unknown
3087	BT_RS10695	BT_2112	26	0.235045	0.453697	0.681712	glycoside hydrolase family 43 protein	unknown
1577	BT_RS10700	BT_2113	26	0.382023	0.0749624	0.220641	polysaccharide lyase family protein	unknown
2848	BT_RS10980	BT_2169	27	0.119963	0.386831	0.630729	RNA polymerase sigma-70 factor	host glycans (unknown type, PMG phases 1 and 2)
1373	BT_RS10985	BT_2170	27	0.344985	0.0472749	0.159819	hypothetical protein	host glycans (unknown type, PMG phases 1 and 2)
588	BT_RS10990	BT_2171	27	0.312759	0.000564724	0.0044592	FecR domain-containing protein	host glycans (unknown type, PMG phases 1 and 2)
3522	BT_RS10995	BT_2172	27	0.0611736	0.595926	0.785647	TonB-dependent receptor	host glycans (unknown type, PMG phases 1 and 2)
1311	BT_RS11000	BT_2173	27	0.210683	0.0402096	0.142459	DUF4249 domain-containing protein	host glycans (unknown type, PMG phases 1 and 2)
3060	BT_RS11085	BT_2191	28	-0.171995	0.444495	0.674441	DUF4981 domain-containing protein	unknown
2784	BT_RS11090	BT_2192	28	-0.353182	0.368961	0.615332	alpha-L-fucosidase	unknown
2804	BT_RS11095	BT_2193	28	-0.288569	0.375879	0.6224	hypothetical protein	unknown
1936	BT_RS11100	BT_2194	28	-0.616	0.141888	0.340283	DUF1735 domain-containing protein	unknown
718	BT_RS11105	BT_2195	28	-1.07177	0.00207511	0.0134188	RagB/SusD family nutrient uptake outer membrane protein	unknown
986	BT_RS11110	BT_2196	28	-0.502958	0.0120559	0.05669	TonB-dependent receptor	unknown
3584	BT_RS11115	BT_2197	28	0.0858358	0.615222	0.796341	FecR domain-containing protein	unknown
4362	BT_RS11120	BT_2198	28	-0.0239934	0.894908	0.951507	RNA polymerase sigma-70 factor	unknown
1525	BT_RS11125	BT_2199	29	-0.507941	0.0684372	0.208363	GH92 family glycosyl hydrolase	unknown
4376	BT_RS11130	BT_2200	29	0.0423853	0.897991	0.952782	hypothetical protein	unknown
4330	BT_RS11135	BT_2201	29	0.0508245	0.881448	0.945116	RagB/SusD family nutrient uptake outer membrane protein	unknown
4628	BT_RS11140	BT_2202	29	0.00296425	0.992818	0.996036	TonB-dependent receptor	unknown
2283	BT_RS11145	BT_2203	29	0.440357	0.231537	0.470884	LamG domain-containing protein	unknown
610	BT_RS11150	BT_2204	29	-0.435044	0.000699457	0.00532811	hypothetical protein	unknown
2572	BT_RS11460	BT_2268	30	0.266518	0.312187	0.563564	TonB-dependent receptor	unknown
1870	BT_RS11465	BT_2269	30	0.419451	0.1285	0.319052	RagB/SusD family nutrient uptake outer membrane protein	unknown
4364	BT_RS11935	BT_2362	31	-0.0563678	0.894989	0.951507	TonB-dependent receptor	unknown
4611	BT_RS11940	BT_2363	31	0.00470201	0.989033	0.995249	RagB/SusD family nutrient uptake outer membrane protein	unknown
77	BT_RS11945	BT_2364	31	1.51611	1.96937e-42	1.1875e-40	TonB-dependent receptor	unknown
17	BT_RS11950	BT_2365	31	2.84393	3.91619e-109	1.06958e-106	RagB/SusD family nutrient uptake outer membrane protein	unknown
732	BT_RS12085	BT_2391	32	0.414233	0.00224619	0.0142474	response regulator	probable mucin O-glycans (adult and suckling mouse, N-acetyllactosamine)
2400	BT_RS12090	BT_2392	32	1.00103	0.261619	0.505923	IPT/TIG domain-containing protein	probable mucin O-glycans (adult and suckling mouse, N-acetyllactosamine)
3095	BT_RS12095	BT_2393	32	-0.277792	0.454741	0.68206	TonB-dependent receptor	probable mucin O-glycans (adult and suckling mouse, N-acetyllactosamine)
4388	BT_RS12100	BT_2394	32	-0.0650031	0.901613	0.954297	RagB/SusD family nutrient uptake outer membrane protein	probable mucin O-glycans (adult and suckling mouse, N-acetyllactosamine)
2190	BT_RS12105	BT_2395	32	-0.518166	0.205304	0.435263	DUF4361 domain-containing protein	probable mucin O-glycans (adult and suckling mouse, N-acetyllactosamine)
2434	BT_RS12440	BT_2457	33	-0.37194	0.270845	0.516375	metallophosphoesterase	unknown
4006	BT_RS12445	BT_2458	33	-0.0710484	0.765252	0.886932	FAD-dependent oxidoreductase	unknown
2441	BT_RS12450	BT_2459	33	-0.215193	0.273484	0.519765	beta-N-acetylhexosaminidase	unknown
3600	BT_RS12455	BT_2460	33	-0.145455	0.62027	0.799379	RagB/SusD family nutrient uptake outer membrane protein	unknown
1648	BT_RS12460	BT_2461	33	-0.284494	0.0853497	0.240509	TonB-dependent receptor	unknown
1830	BT_RS12465	BT_2462	33	-0.242121	0.121639	0.308618	DUF4974 domain-containing protein	unknown
2777	BT_RS12470	BT_2463	33	-0.195943	0.36721	0.614975	RNA polymerase sigma-70 factor	unknown
3716	BT_RS12790	BT_2529	34	0.303721	0.663596	0.827717	Sb-PDE family phosphodiesterase	unknown
4566	BT_RS12795	BT_2530	34	0.01631	0.972352	0.988978	IPT/TIG domain-containing protein	unknown
3557	BT_RS12800	BT_2531	34	0.216618	0.607376	0.792816	TonB-dependent receptor	unknown
2692	BT_RS12805	BT_2532	34	0.651037	0.348429	0.600949	RagB/SusD family nutrient uptake outer membrane protein	unknown
4172	BT_RS12810	BT_2533	34	-0.0881495	0.831221	0.92485	DUF4361 domain-containing protein	unknown
2495	BT_RS12940	BT_2559	35	-0.280493	0.287976	0.535852	SusD/RagB family nutrient-binding outer membrane lipoprotein	mucin O-glycans (N-acetyllactosamine disaccharide)
1389	BT_RS12945	BT_2560	35	-0.729714	0.0490639	0.164006	TonB-dependent receptor	mucin O-glycans (N-acetyllactosamine disaccharide)
4188	BT_RS12950	BT_2561	35	0.0338096	0.834514	0.925069	FecR family protein	mucin O-glycans (N-acetyllactosamine disaccharide)
3972	BT_RS12955	BT_2562	35	-0.0575205	0.7536	0.881302	RNA polymerase sigma-70 factor	mucin O-glycans (N-acetyllactosamine disaccharide)
1259	BT_RS13230	BT_2615	36	-0.879498	0.0337038	0.124196	group II intron reverse transcriptase/maturase	a-mannan, host N-glycans
572	BT_RS13235	BT_2617	36	-0.865963	0.000410585	0.00333277	group II intron reverse transcriptase/maturase	a-mannan, host N-glycans
1303	BT_RS13240	BT_2618	36	-0.928294	0.0383779	0.136648	sigma-54 dependent transcriptional regulator	a-mannan, host N-glycans
756	BT_RS13245	BT_2619	36	-0.835517	0.00266313	0.0163341	ATP-binding protein	a-mannan, host N-glycans
275	BT_RS13250	BT_2620	36	-1.19533	5.17822e-08	8.74271e-07	glycoside hydrolase family 97 protein	a-mannan, host N-glycans
367	BT_RS13255	BT_2621	36	-1.46902	5.62188e-06	7.11237e-05	GDSL-type esterase/lipase family protein	a-mannan, host N-glycans
277	BT_RS13260	BT_2622	36	-1.54183	5.98874e-08	1.00382e-06	alpha-glucuronidase	a-mannan, host N-glycans
173	BT_RS13265	BT_2623	36	-1.56753	4.70104e-16	1.26167e-14	glycoside hydrolase family 88 protein	a-mannan, host N-glycans
171	BT_RS13270	BT_2624	36	-1.73637	3.72171e-16	1.01052e-14	DUF4361 domain-containing protein	a-mannan, host N-glycans
119	BT_RS13275	BT_2625	36	-1.83196	6.61248e-25	2.55848e-23	RagB/SusD family nutrient uptake outer membrane protein	a-mannan, host N-glycans
101	BT_RS13280	BT_2626	36	-2.01391	7.53986e-31	3.46609e-29	TonB-dependent receptor	a-mannan, host N-glycans
207	BT_RS13285	BT_2627	36	-1.57688	3.21342e-11	7.20769e-10	IPT/TIG domain-containing protein	a-mannan, host N-glycans
52	BT_RS13290	BT_2628	36	-2.88632	7.03458e-59	6.28107e-57	response regulator	a-mannan, host N-glycans
4	BT_RS13295	BT_2629	36	-3.94576	3.46966e-217	4.0274e-214	GH92 family glycosyl hydrolase	a-mannan, host N-glycans
386	BT_RS13300	BT_2630	36	-0.824831	1.09582e-05	0.000131811	endonuclease/exonuclease/phosphatase family protein	a-mannan, host N-glycans
121	BT_RS13305	BT_2631	36	-1.77356	2.59119e-24	9.94289e-23	glycoside hydrolase family 88 protein	a-mannan, host N-glycans
134	BT_RS13310	BT_2632	36	-2.21057	2.21488e-22	7.67441e-21	glycoside hydrolase family 125 protein	a-mannan, host N-glycans
4203	BT_RS14210	BT_2802	37	0.0401885	0.839074	0.927317	hypothetical protein	host glycans (unknown type, PMG, adult and suckling mice)
160	BT_RS14215	BT_2803	37	-2.32514	2.77187e-17	8.04362e-16	ribokinase	host glycans (unknown type, PMG, adult and suckling mice)
1341	BT_RS14220	BT_2804	37	-1.15244	0.0445032	0.15405	ribokinase	host glycans (unknown type, PMG, adult and suckling mice)
421	BT_RS14225	BT_2805	37	-1.94398	3.25257e-05	0.00035871	TonB-dependent receptor	host glycans (unknown type, PMG, adult and suckling mice)
823	BT_RS14230	BT_2806	37	-1.43414	0.00431848	0.0243629	RagB/SusD family nutrient uptake outer membrane protein	host glycans (unknown type, PMG, adult and suckling mice)
584	BT_RS14235	BT_2807	37	-1.34695	0.000549558	0.00436918	DUF4969 domain-containing protein	host glycans (unknown type, PMG, adult and suckling mice)
484	BT_RS14240	BT_2808	37	-2.03608	9.20861e-05	0.00088338	nucleoside hydrolase	host glycans (unknown type, PMG, adult and suckling mice)
520	BT_RS14245	BT_2809	37	-1.10796	0.000171228	0.00152887	GRP family sugar transporter	host glycans (unknown type, PMG, adult and suckling mice)
81	BT_RS14290	BT_2818	38	3.78287	1.83667e-40	1.0528e-38	TonB-dependent receptor	mucin O-glycans
366	BT_RS14295	BT_2819	38	3.14287	5.40736e-06	6.85967e-05	RagB/SusD family nutrient uptake outer membrane protein	mucin O-glycans
205	BT_RS14300	BT_2820	38	1.91069	1.9021e-11	4.30802e-10	SusC/RagA family TonB-linked outer membrane protein	mucin O-glycans
278	BT_RS14305	BT_2821	38	2.22769	6.16891e-08	1.0303e-06	RagB/SusD family nutrient uptake outer membrane protein	mucin O-glycans
504	BT_RS14310	BT_2822	38	1.463	0.000125248	0.00115382	BACON domain-containing protein	mucin O-glycans
1026	BT_RS14315	BT_2823	38	0.695385	0.0141993	0.0642569	BACON domain-containing protein	mucin O-glycans
429	BT_RS14320	BT_2824	38	1.17785	3.64618e-05	0.00039462	DUF4971 domain-containing protein	mucin O-glycans
768	BT_RS14325	BT_2825	38	2.94329	0.00298255	0.0180077	glycosyl hydrolase family 18 protein	mucin O-glycans
108	BT_RS14330	BT_2826	38	1.50427	9.41298e-28	4.04671e-26	response regulator	mucin O-glycans
701	BT_RS14460	BT_2851	39	-1.12596	0.00190947	0.0125933	alpha-galactosidase	unknown
735	BT_RS14465	BT_2852	39	-0.947884	0.00230564	0.0145647	glycoside hydrolase 43 family protein	unknown
1446	BT_RS14470	BT_2853	39	-1.18195	0.0565016	0.181297	hypothetical protein	unknown
1667	BT_RS14475	BT_2854	39	-0.331749	0.0879675	0.245011	glycoside hydrolase family 3 C-terminal domain-containing protein	unknown
4470	BT_RS14480	BT_2855	39	-0.0433758	0.936451	0.972694	discoidin domain-containing protein	unknown
3535	BT_RS14485	BT_2856	39	-0.515613	0.601435	0.789699	DUF5013 domain-containing protein	unknown
2705	BT_RS14490	BT_2857	39	-0.601586	0.351136	0.602708	DUF4959 domain-containing protein	unknown
3102	BT_RS14495	BT_2858	39	-0.380571	0.456045	0.682653	RagB/SusD family nutrient uptake outer membrane protein	unknown
2869	BT_RS14500	BT_2859	39	-0.266523	0.392841	0.635747	TonB-dependent receptor	unknown
264	BT_RS14505	BT_2860	39	-0.74203	1.50167e-08	2.64101e-07	response regulator	unknown
1030	BT_RS14660	BT_2892	40	-0.54523	0.0143423	0.0646518	exo-alpha-sialidase	unknown
4419	BT_RS14665	BT_2893	40	0.0241368	0.916933	0.963803	RagB/SusD family nutrient uptake outer membrane protein	unknown
4449	BT_RS14670	BT_2894	40	-0.0226395	0.930795	0.970946	TonB-dependent receptor	unknown
4590	BT_RS14675	BT_2895	40	0.0143614	0.981304	0.9925	glycoside hydrolase family 43 protein	unknown
3224	BT_RS14680	BT_2896	40	-0.425309	0.494194	0.711707	SMP-30/gluconolactonase/LRE family protein	unknown
1997	BT_RS14685	BT_2897	40	-0.23996	0.157035	0.365104	hybrid sensor histidine kinase/response regulator transcription factor	unknown
3010	BT_RS14690	BT_2898	41	-0.177633	0.433264	0.668321	glycoside hydrolase family 43 protein	unknown
3120	BT_RS14695	BT_2899	41	-0.113204	0.460769	0.685689	hypothetical protein	unknown
3276	BT_RS14700	BT_2900	41	0.487302	0.50979	0.722758	family 43 glycosylhydrolase	unknown
3555	BT_RS14705	BT_2901	41	-0.21804	0.606745	0.792229	glycosyl hydrolase family 43	unknown
1642	BT_RS14710	BT_2902	41	-1.0525	0.0842147	0.23813	hypothetical protein	unknown
1392	BT_RS14715	BT_2903	41	-1.35259	0.0492331	0.164228	DUF4959 domain-containing protein	unknown
2137	BT_RS14720	BT_2904	41	-0.608521	0.19315	0.419652	RagB/SusD family nutrient uptake outer membrane protein	unknown
1269	BT_RS14725	BT_2905	41	-0.830785	0.0345783	0.126514	TonB-dependent receptor	unknown
2104	BT_RS14730	BT_2906	41	-0.523085	0.183971	0.405978	glycoside hydrolase family 99-like domain-containing protein	unknown
2449	BT_RS14735	BT_2907	41	-0.418461	0.27594	0.522935	glycoside hydrolase family 99-like domain-containing protein	unknown
1409	BT_RS14740	BT_2908	41	-0.606479	0.0511385	0.168514	non-lysosomal glucosylceramidase	unknown
1190	BT_RS14745	BT_2909	41	-0.633394	0.0279173	0.108924	L-fucose/L-arabinose isomerase family protein	unknown
2644	BT_RS14750	BT_2910	41	-0.231079	0.333201	0.585278	AraC family transcriptional regulator	unknown
4336	BT_RS14755	BT_2911	42	-0.0283897	0.882634	0.945387	glycoside hydrolase family 127 protein	unknown
2138	BT_RS14760	BT_2912	42	-0.212109	0.193325	0.419834	family 43 glycosylhydrolase	unknown
2725	BT_RS14765	BT_2913	42	-0.254447	0.355479	0.605684	glycoside hydrolase family 88 protein	unknown
4626	BT_RS14770	BT_2914	42	-0.00195001	0.99235	0.995997	sulfatase	unknown
3168	BT_RS14775	BT_2915	42	-0.170156	0.475313	0.696284	metallophosphoesterase	unknown
1782	BT_RS14780	BT_2916	42	-0.36686	0.110924	0.288743	DUF2264 domain-containing protein	unknown
3799	BT_RS14785	BT_2917	42	-0.133849	0.688567	0.842766	DUF4998 domain-containing protein	unknown
4605	BT_RS14790	BT_2918	42	-0.00435878	0.987039	0.994968	DUF5126 domain-containing protein	unknown
3789	BT_RS14795	BT_2919	42	-0.171216	0.687179	0.842062	RagB/SusD family nutrient uptake outer membrane protein	unknown
1791	BT_RS14800	BT_2920	42	-0.498182	0.113196	0.293351	TonB-dependent receptor	unknown
3395	BT_RS14805	BT_2921	42	0.206458	0.55113	0.75306	glycoside hydrolase family 88 protein	unknown
4420	BT_RS14810	BT_2922	42	-0.030687	0.918233	0.964347	beta-galactosidase	unknown
959	BT_RS14815	BT_2923	42	-0.277943	0.0102789	0.0497652	hybrid sensor histidine kinase/response regulator transcription factor	unknown
2445	BT_RS14950	BT_2948	43	-0.224887	0.274236	0.520768	GH92 family glycosyl hydrolase	unknown
269	BT_RS14955	BT_2949	43	1.41244	2.56689e-08	4.4305e-07	alpha-1,6-mannanase	unknown
336	BT_RS14960	BT_2950	43	1.6839	1.83484e-06	2.53547e-05	LamG domain-containing protein	unknown
304	BT_RS14965	BT_2951	43	1.6421	3.89435e-07	5.94785e-06	RagB/SusD family nutrient uptake outer membrane protein	unknown
253	BT_RS14970	BT_2952	43	1.35377	6.44877e-09	1.18346e-07	TonB-dependent receptor	unknown
452	BT_RS14975	BT_2953	43	0.920973	5.24638e-05	0.000538915	L-rhamnose/proton symporter RhaT	unknown
2752	BT_RS14980	BT_2954	43	1.07742	0.361627	0.610211	hypothetical protein	unknown
4496	BT_RS14985	BT_2955	43	0.0394437	0.945425	0.976324	formate acetyltransferase	unknown
3839	BT_RS14990	BT_2956	43	0.415916	0.70426	0.852079	glycyl-radical enzyme activating protein	unknown
3111	BT_RS14995	BT_2957	43	-0.122666	0.459248	0.684963	helix-turn-helix transcriptional regulator	unknown
1801	BT_RS15010	BT_2961	44	-0.285624	0.115629	0.298093	SGNH/GDSL hydrolase family protein	unknown
1909	BT_RS15015	BT_2963	44	0.303556	0.137502	0.334443	glycoside hydrolase family 88 protein	unknown
1585	BT_RS15020	BT_2964	44	0.408655	0.076734	0.22478	polysaccharide lyase 8 family protein	unknown
1904	BT_RS15025	BT_2965	44	0.524973	0.136537	0.332952	DUF4998 domain-containing protein	unknown
2940	BT_RS15030	BT_2966	44	0.245572	0.411928	0.650441	DUF5126 domain-containing protein	unknown
3707	BT_RS15035	BT_2967	44	0.126543	0.660125	0.827015	RagB/SusD family nutrient uptake outer membrane protein	unknown
4283	BT_RS15040	BT_2968	44	0.0711579	0.868431	0.940547	TonB-dependent receptor	unknown
4324	BT_RS15045	BT_2969	44	-0.0745544	0.879644	0.944539	beta-galactosidase	unknown
2843	BT_RS15050	BT_2970	44	-0.32168	0.385643	0.629807	alpha-L-fucosidase	unknown
223	BT_RS15055	BT_2971	44	-0.802402	3.40805e-10	7.09577e-09	ATP-binding protein	unknown
2010	BT_RS15275	BT_3010	45	-0.285809	0.159747	0.368824	RNA polymerase sigma-70 factor	host glycans (unknown type, PMG phase 2)
1323	BT_RS15280	BT_3011	45	-0.385792	0.0415833	0.145935	FecR family protein	host glycans (unknown type, PMG phase 2)
496	BT_RS15285	BT_3012	45	-0.68863	0.000116444	0.00109002	TonB-dependent receptor	host glycans (unknown type, PMG phase 2)
547	BT_RS15290	BT_3013	45	-1.22543	0.000291927	0.00247791	RagB/SusD family nutrient uptake outer membrane protein	host glycans (unknown type, PMG phase 2)
1514	BT_RS15295	BT_3014	45	-0.846661	0.0670199	0.20526	DUF4959 domain-containing protein	host glycans (unknown type, PMG phase 2)
540	BT_RS15300	BT_3015	45	-1.50689	0.000252283	0.00216964	M60 family metallopeptidase	host glycans (unknown type, PMG phase 2)
1764	BT_RS15305	BT_3016	45	0.846255	0.106966	0.281448	TonB-dependent receptor	host glycans (unknown type, PMG phase 2)
2432	BT_RS15310	BT_3017	45	0.743678	0.270322	0.51608	metallophosphoesterase	host glycans (unknown type, PMG phase 2)
667	BT_RS15340	BT_3024	46	0.622508	0.00139141	0.0096856	TonB-dependent receptor	unknown
2875	BT_RS15345	BT_3025	46	-0.302087	0.39429	0.63654	RagB/SusD family nutrient uptake outer membrane protein	unknown
4591	BT_RS15350	BT_3026	46	-0.00870947	0.981196	0.9925	glycosyl hydrolase	unknown
3753	BT_RS15355	BT_3027	46	-0.0963527	0.673442	0.832922	hypothetical protein	unknown
3536	BT_RS15430	BT_3043	47	-0.142428	0.601345	0.789699	glycoside hydrolase family 30 protein	host glycans (unknown type, adult and suckling mouse)
2520	BT_RS15435	BT_3044	47	-0.412612	0.296105	0.545561	DUF4361 domain-containing protein	host glycans (unknown type, adult and suckling mouse)
1214	BT_RS15440	BT_3045	47	-0.823272	0.0290329	0.111038	RagB/SusD family nutrient uptake outer membrane protein	host glycans (unknown type, adult and suckling mouse)
2161	BT_RS15445	BT_3046	47	-0.459529	0.198182	0.425801	TonB-dependent receptor	host glycans (unknown type, adult and suckling mouse)
3532	BT_RS15450	BT_3047	47	-0.187982	0.600566	0.789475	IPT/TIG domain-containing protein	host glycans (unknown type, adult and suckling mouse)
2570	BT_RS15455	BT_3048	47	-0.249013	0.311326	0.562391	hypothetical protein	host glycans (unknown type, adult and suckling mouse)
387	BT_RS15460	BT_3049	47	-0.771832	1.1048e-05	0.000132206	hybrid sensor histidine kinase/response regulator transcription factor	host glycans (unknown type, adult and suckling mouse)
1325	BT_RS15640	BT_3086	48	-0.490896	0.0417888	0.14638	DUF4968 domain-containing protein	unknown
1474	BT_RS15645	BT_3087	48	-0.62679	0.0605227	0.190643	glycoside hydrolase family 66 protein	unknown
2779	BT_RS15650	BT_3088	48	-0.547339	0.36651	0.614975	SusF/SusE family outer membrane protein	unknown
3809	BT_RS15655	BT_3089	48	0.246647	0.692971	0.844551	RagB/SusD family nutrient uptake outer membrane protein	unknown
3175	BT_RS15660	BT_3090	48	-0.238533	0.476731	0.697153	TonB-dependent receptor	unknown
3295	BT_RS15665	BT_3091	48	-0.0831946	0.518743	0.730406	DUF6377 domain-containing protein	unknown
1506	BT_RS15670	BT_3092	49	-0.622344	0.0658302	0.202955	beta-galactosidase	unknown
1050	BT_RS15675	BT_3093	49	-1.00297	0.0159219	0.0702712	arylsulfatase	unknown
2562	BT_RS15680	BT_3094	49	-0.472614	0.306789	0.556007	family 43 glycosylhydrolase	unknown
1735	BT_RS15685	BT_3095	49	-0.834903	0.100487	0.26891	sulfatase-like hydrolase/transferase	unknown
1588	BT_RS15690	BT_3096	49	-0.349735	0.0774453	0.226435	alpha-L-arabinofuranosidase	unknown
2144	BT_RS15695	BT_3097	49	-0.128671	0.194579	0.421375	response regulator	unknown
1806	BT_RS15700	BT_3098	49	-0.415999	0.117009	0.300649	hypothetical protein	unknown
1907	BT_RS15705	BT_3099	49	-0.471125	0.137083	0.333759	hypothetical protein	unknown
3189	BT_RS15710	BT_3100	49	-0.208417	0.481251	0.700638	alpha/beta hydrolase	unknown
2500	BT_RS15715	BT_3101	49	-0.259433	0.288913	0.53657	sulfatase	unknown
1238	BT_RS15720	BT_3102	49	-1.0054	0.0313006	0.117295	RagB/SusD family nutrient uptake outer membrane protein	unknown
1477	BT_RS15725	BT_3103	49	-0.719041	0.0608113	0.191033	TonB-dependent receptor	unknown
972	BT_RS15730	BT_3104	49	-1.24354	0.0112219	0.0536043	hypothetical protein	unknown
4633	BT_RS15735	BT_3105	49	-0.00319854	0.994261	0.996407	BACON domain-containing protein	unknown
2742	BT_RS15740	BT_3106	49	0.350126	0.35903	0.608327	arylsulfatase	unknown
4618	BT_RS15745	BT_3107	49	0.00341826	0.990397	0.995758	arylsulfatase	unknown
3596	BT_RS15750	BT_3108	49	-0.173105	0.618607	0.798718	glycoside hydrolase family 43 protein	unknown
2292	BT_RS15755	BT_3109	49	-0.273934	0.233519	0.473181	sulfatase-like hydrolase/transferase	unknown
602	BT_RS15975	BT_3155	50	0.771073	0.00065075	0.0050264	glycoside hydrolase family 95 protein	unknown
3432	BT_RS15980	BT_3156	50	0.136314	0.564482	0.763218	TonB-dependent receptor	unknown
3907	BT_RS15985	BT_3157	50	-0.0935959	0.727427	0.86446	RagB/SusD family nutrient uptake outer membrane protein	unknown
3332	BT_RS15990	BT_3158	50	-0.128389	0.530945	0.739757	DUF4959 domain-containing protein	unknown
3065	BT_RS15995	BT_3159	50	-0.228669	0.445898	0.675466	DUF5013 domain-containing protein	unknown
2430	BT_RS16055	BT_3171	51	-0.403931	0.269359	0.514664	9-O-acetylesterase	unknown
1423	BT_RS16060	BT_3172	51	-0.371962	0.0530192	0.172992	response regulator	unknown
1242	BT_RS16065	BT_3173	51	-0.781608	0.0314215	0.117464	glycoside hydrolase N-terminal domain-containing protein	unknown
2916	BT_RS16070	BT_3174	51	0.217274	0.40501	0.644878	TonB-dependent receptor	unknown
3717	BT_RS16075	BT_3175	51	0.257403	0.662411	0.827717	RagB/SusD family nutrient uptake outer membrane protein	unknown
4026	BT_RS16080	BT_3176	51	0.156162	0.770497	0.888579	DUF5006 domain-containing protein	unknown
3153	BT_RS16085	BT_3177	51	-0.502917	0.470841	0.693345	sulfatase	unknown
3170	BT_RS16090	BT_3178	51	0.142339	0.47499	0.696284	glycoside hydrolase family 20 protein	unknown
4551	BT_RS16095	BT_3179	51	0.00600742	0.968204	0.986875	DUF4981 domain-containing protein	unknown
3353	BT_RS16100	BT_3180	51	0.0987877	0.535918	0.742101	DUF5009 domain-containing protein	unknown
317	BT_RS16385	BT_3236	52	-1.44674	7.65324e-07	1.11789e-05	DUF4302 domain-containing protein	unknown
449	BT_RS16390	BT_3237	52	-1.41391	5.10701e-05	0.000529007	putative zinc-binding metallopeptidase	unknown
351	BT_RS16395	BT_3238	52	-1.53872	3.85095e-06	5.09401e-05	RagB/SusD family nutrient uptake outer membrane protein	unknown
305	BT_RS16400	BT_3239	52	-1.6523	4.05955e-07	6.17984e-06	SusC/RagA family TonB-linked outer membrane protein	unknown
2069	BT_RS16415	BT_3240	52	-0.417123	0.174418	0.391407	SusC/RagA family TonB-linked outer membrane protein	unknown
3476	BT_RS16420	BT_3241	52	-0.201296	0.580101	0.774859	RagB/SusD family nutrient uptake outer membrane protein	unknown
3397	BT_RS16425	BT_3242	52	-0.163662	0.551054	0.75306	putative zinc-binding metallopeptidase	unknown
3692	BT_RS16430	BT_3243	52	-0.150924	0.65286	0.821027	DUF4302 domain-containing protein	unknown
4612	BT_RS16435	BT_3244	52	-0.00414582	0.988785	0.995249	BACON domain-containing protein	unknown
4636	BT_RS16560	BT_3269	53	0.000846433	0.996293	0.998009	RNA polymerase sigma-70 factor	unknown
3859	BT_RS16565	BT_3270	53	0.059268	0.710027	0.854881	DUF4974 domain-containing protein	unknown
2790	BT_RS16570	BT_3271	53	0.166414	0.371418	0.618099	TonB-dependent receptor	unknown
2154	BT_RS16575	BT_3272	53	0.328579	0.196624	0.423827	RagB/SusD family nutrient uptake outer membrane protein	unknown
4451	BT_RS16580	BT_3273	53	0.0208146	0.930425	0.970946	DUF4843 domain-containing protein	unknown
3071	BT_RS16585	BT_3274	53	-0.119739	0.44735	0.676462	PKD-like family lipoprotein	unknown
4337	BT_RS16590	BT_3275	53	-0.0216834	0.882992	0.945387	zinc-dependent metalloprotease	unknown
4441	BT_RS16595	BT_3276	53	0.0172023	0.927229	0.969404	zinc-dependent metalloprotease	unknown
3089	BT_RS16600	BT_3277	54	0.241408	0.453482	0.681712	RNA polymerase sigma-70 factor	unknown
4483	BT_RS16605	BT_3278	54	-0.0258587	0.94164	0.975149	DUF4974 domain-containing protein	unknown
4300	BT_RS16610	BT_3279	54	0.0432203	0.87165	0.941488	TonB-dependent receptor	unknown
4126	BT_RS16615	BT_3280	54	0.0937782	0.811979	0.913723	RagB/SusD family nutrient uptake outer membrane protein	unknown
4631	BT_RS16620	BT_3281	54	-0.00497935	0.993797	0.996203	hypothetical protein	unknown
2780	BT_RS16625	BT_3282	54	-0.162217	0.368377	0.614975	zinc-dependent metalloprotease	unknown
2428	BT_RS16675	BT_3292	55	-0.190238	0.268891	0.514193	beta-glucuronidase	unknown
675	BT_RS16680	BT_3293	55	-0.503592	0.00149607	0.0102907	discoidin domain-containing protein	unknown
425	BT_RS16685	BT_3294	55	-0.484039	3.39837e-05	0.000371262	glycoside hydrolase family 97 protein	unknown
1056	BT_RS16690	BT_3295	55	0.910927	0.0161418	0.0709718	DUF4973 domain-containing protein	unknown
1854	BT_RS16695	BT_3296	55	0.533017	0.125689	0.314765	RagB/SusD family nutrient uptake outer membrane protein	unknown
3097	BT_RS16700	BT_3297	55	0.168904	0.455056	0.68206	TonB-dependent receptor	unknown
2997	BT_RS16705	BT_3298	55	0.242032	0.428494	0.66383	IPT/TIG domain-containing protein	unknown
2281	BT_RS16710	BT_3299	55	0.226875	0.230716	0.469624	DUF5110 domain-containing protein	unknown
1296	BT_RS16715	BT_3300	55	0.585143	0.0376528	0.134789	glycoside hydrolase family 3 C-terminal domain-containing protein	unknown
2886	BT_RS16720	BT_3301	55	-0.237063	0.397023	0.638731	alpha-1,6-mannanase	unknown
880	BT_RS16725	BT_3302	55	-0.403171	0.00668914	0.0352928	response regulator	unknown
915	BT_RS16760	BT_3309	56	-0.361029	0.00807825	0.0409891	DUF6377 domain-containing protein	unknown
11	BT_RS16765	BT_3310	56	5.00226	5.84224e-125	2.46596e-122	TonB-dependent receptor	unknown
114	BT_RS16770	BT_3311	56	3.60772	5.29602e-26	2.15697e-24	RagB/SusD family nutrient uptake outer membrane protein	unknown
127	BT_RS16775	BT_3312	56	3.06588	2.71324e-23	9.91934e-22	glucosylceramidase	unknown
98	BT_RS16780	BT_3313	56	2.86203	1.3097e-32	6.20505e-31	DUF5125 domain-containing protein	unknown
85	BT_RS16785	BT_3314	56	3.44375	8.44672e-39	4.6139e-37	glycoside hydrolase family 3 C-terminal domain-containing protein	unknown
3293	BT_RS16830	BT_3324	57	-0.100814	0.516875	0.728773	chondroitinase	chondroitin sulfate, hyaluronan (dermatan sulfate)
2386	BT_RS16850	BT_3328	57	-0.217688	0.258357	0.502746	DUF4955 domain-containing protein	chondroitin sulfate, hyaluronan (dermatan sulfate)
2972	BT_RS16855	BT_3329	57	-0.180777	0.422878	0.66064	DUF4988 domain-containing protein	chondroitin sulfate, hyaluronan (dermatan sulfate)
2661	BT_RS16860	BT_3330	57	-0.254573	0.338173	0.590055	DUF5017 domain-containing protein	chondroitin sulfate, hyaluronan (dermatan sulfate)
1008	BT_RS16865	BT_3331	57	0.614769	0.0130781	0.0602398	RagB/SusD family nutrient uptake outer membrane protein	chondroitin sulfate, hyaluronan (dermatan sulfate)
1752	BT_RS16870	BT_3332	57	0.325002	0.104804	0.277743	TonB-dependent receptor	chondroitin sulfate, hyaluronan (dermatan sulfate)
3786	BT_RS16875	BT_3333	57	-0.0744211	0.685898	0.841159	arylsulfatase	chondroitin sulfate, hyaluronan (dermatan sulfate)
1914	BT_RS16880	BT_3334	57	0.193816	0.13797	0.334647	ATP-binding protein	chondroitin sulfate, hyaluronan (dermatan sulfate)
2909	BT_RS16930	BT_3344	58	0.279533	0.403211	0.643557	DUF4973 domain-containing protein	unknown
2910	BT_RS16935	BT_3345	58	0.44573	0.40311	0.643557	RagB/SusD family nutrient uptake outer membrane protein	unknown
1151	BT_RS16940	BT_3346	58	0.91686	0.0239024	0.0963845	TonB-dependent receptor	unknown
358	BT_RS16945	BT_3347	58	2.15606	4.3745e-06	5.67341e-05	IPT/TIG domain-containing protein	unknown
1804	BT_RS16950	BT_3348	57	-0.259775	0.11622	0.299118	glycoside hydrolase family 88 protein	chondroitin sulfate, hyaluronan (dermatan sulfate)
1010	BT_RS16955	BT_3349	57	-0.563342	0.0131383	0.0603974	sulfatase-like hydrolase/transferase	chondroitin sulfate, hyaluronan (dermatan sulfate)
1290	BT_RS16960	BT_3350	57	-0.377835	0.0372445	0.134051	chondroitinase	chondroitin sulfate, hyaluronan (dermatan sulfate)
4342	BT_RS17515	BT_3461	59	0.01805	0.884895	0.946579	dUTP diphosphatase	host/residual dietary glycans (unknown type)
4235	BT_RS17520	BT_3462	59	-0.0332123	0.849997	0.931703	tetratricopeptide repeat protein	host/residual dietary glycans (unknown type)
3048	BT_RS17525	BT_3463	59	0.0839796	0.442496	0.674052	DUF4292 domain-containing protein	host/residual dietary glycans (unknown type)
4065	BT_RS17530	BT_3464	59	0.0306615	0.787105	0.899134	peptidoglycan DD-metalloendopeptidase family protein	host/residual dietary glycans (unknown type)
4017	BT_RS17535	BT_3465	59	-0.0294852	0.768028	0.8877	hybrid sensor histidine kinase/response regulator transcription factor	host/residual dietary glycans (unknown type)
499	BT_RS17540	BT_3467	59	-0.681602	0.000119862	0.00111612	glycoside hydrolase family 43 protein	host/residual dietary glycans (unknown type)
233	BT_RS17545	BT_3468	59	-0.975951	1.01467e-09	2.02193e-08	FAD:protein FMN transferase	host/residual dietary glycans (unknown type)
260	BT_RS17550	BT_3469	59	-1.29736	9.80215e-09	1.75044e-07	DUF1080 domain-containing protein	host/residual dietary glycans (unknown type)
479	BT_RS17555	BT_3470	59	-0.967234	8.68703e-05	0.000842044	Gfo/Idh/MocA family oxidoreductase	host/residual dietary glycans (unknown type)
699	BT_RS24725	BT_3471	59	-0.626998	0.00184655	0.0122759	hypothetical protein	host/residual dietary glycans (unknown type)
577	BT_RS17560	BT_3472	59	-0.439308	0.000466478	0.00375366	Gfo/Idh/MocA family oxidoreductase	host/residual dietary glycans (unknown type)
1060	BT_RS17565	BT_3473	59	-1.00197	0.0163651	0.0716824	DUF4973 domain-containing protein	host/residual dietary glycans (unknown type)
991	BT_RS17570	BT_3474	59	-0.971268	0.0121988	0.0571534	RagB/SusD family nutrient uptake outer membrane protein	host/residual dietary glycans (unknown type)
2538	BT_RS17575	BT_3475	59	-0.348025	0.301161	0.550944	TonB-dependent receptor	host/residual dietary glycans (unknown type)
903	BT_RS17580	BT_3476	59	-1.21747	0.00777149	0.039959	IPT/TIG domain-containing protein	host/residual dietary glycans (unknown type)
2201	BT_RS17585	BT_3477	59	-0.407671	0.207418	0.437547	glutaminase family protein	host/residual dietary glycans (unknown type)
3326	BT_RS17590	BT_3478	59	0.120813	0.526967	0.735631	site-specific integrase	host/residual dietary glycans (unknown type)
241	BT_RS17595	BT_3479	59	1.02089	2.76332e-09	5.32369e-08	IS3 family transposase	host/residual dietary glycans (unknown type)
433	BT_RS17600	BT_3480	59	0.945913	3.7397e-05	0.000401003	transposase	host/residual dietary glycans (unknown type)
3329	BT_RS17605	BT_3481	59	-0.435318	0.528726	0.737365	DUF1793 domain-containing protein	host/residual dietary glycans (unknown type)
1742	BT_RS17610	BT_3482	59	-0.625055	0.10166	0.270958	IPT/TIG domain-containing protein	host/residual dietary glycans (unknown type)
1498	BT_RS17615	BT_3483	59	-0.667937	0.0641983	0.198981	TonB-dependent receptor	host/residual dietary glycans (unknown type)
1307	BT_RS17620	BT_3484	59	-0.618175	0.0392203	0.139327	RagB/SusD family nutrient uptake outer membrane protein	host/residual dietary glycans (unknown type)
2455	BT_RS17625	BT_3485	59	-0.570992	0.277808	0.525402	DUF4973 domain-containing protein	host/residual dietary glycans (unknown type)
3694	BT_RS17630	BT_3486	59	-0.111185	0.653463	0.821364	sulfatase-like hydrolase/transferase	host/residual dietary glycans (unknown type)
1289	BT_RS17635	BT_3487	59	-0.742695	0.0370972	0.133625	arylsulfatase	host/residual dietary glycans (unknown type)
4409	BT_RS17640	BT_3488	59	0.0422162	0.913167	0.961731	arylsulfatase	host/residual dietary glycans (unknown type)
2518	BT_RS17645	BT_3489	59	0.141044	0.295665	0.544967	arylsulfatase	host/residual dietary glycans (unknown type)
821	BT_RS17650	BT_3490	59	0.410466	0.00428797	0.0242498	AAA family ATPase	host/residual dietary glycans (unknown type)
3546	BT_RS17655	BT_3491	59	0.268334	0.603797	0.79067	DUF1793 domain-containing protein	host/residual dietary glycans (unknown type)
2420	BT_RS17660	BT_3492	59	0.557186	0.265819	0.509999	IPT/TIG domain-containing protein	host/residual dietary glycans (unknown type)
2755	BT_RS17665	BT_3494	59	-0.206626	0.362867	0.61154	TonB-dependent receptor	host/residual dietary glycans (unknown type)
4546	BT_RS17670	BT_3495	59	0.0109278	0.965688	0.986077	RagB/SusD family nutrient uptake outer membrane protein	host/residual dietary glycans (unknown type)
1224	BT_RS17675	BT_3496	59	-0.718681	0.0302339	0.114593	DUF4973 domain-containing protein	host/residual dietary glycans (unknown type)
2208	BT_RS17680	BT_3497	59	0.617212	0.208837	0.439145	polyphosphate polymerase domain-containing protein	host/residual dietary glycans (unknown type)
3654	BT_RS17685	BT_3498	59	0.363751	0.636983	0.80939	DUF4956 domain-containing protein	host/residual dietary glycans (unknown type)
4155	BT_RS17690	BT_3499	59	0.159065	0.826182	0.923217	DUF2490 domain-containing protein	host/residual dietary glycans (unknown type)
3355	BT_RS17695	BT_3500	59	0.349817	0.536236	0.742212	CotH kinase family protein	host/residual dietary glycans (unknown type)
2603	BT_RS17700	BT_3501	59	0.366337	0.319787	0.570407	alpha-1,6-mannanase	host/residual dietary glycans (unknown type)
2920	BT_RS17705	BT_3503	59	0.921184	0.406072	0.645683	DUF1793 domain-containing protein	host/residual dietary glycans (unknown type)
4487	BT_RS17710	BT_3504	59	0.0237398	0.943111	0.976001	IPT/TIG domain-containing protein	host/residual dietary glycans (unknown type)
4316	BT_RS17715	BT_3505	59	0.0434358	0.87782	0.94364	TonB-dependent receptor	host/residual dietary glycans (unknown type)
885	BT_RS17720	BT_3506	59	0.819136	0.00678805	0.0356123	RagB/SusD family nutrient uptake outer membrane protein	host/residual dietary glycans (unknown type)
3243	BT_RS17725	BT_3507	59	0.21402	0.500206	0.716145	DUF4973 domain-containing protein	host/residual dietary glycans (unknown type)
2964	BT_RS17775	BT_3517	60	-0.172737	0.419758	0.657537	sigma-70 family RNA polymerase sigma factor	unknown
400	BT_RS17780	BT_3518	60	-0.516665	1.93645e-05	0.000224773	FecR domain-containing protein	unknown
580	BT_RS17785	BT_3519	60	-1.08376	0.000473399	0.00378964	TonB-dependent receptor	unknown
514	BT_RS17790	BT_3520	60	-1.07863	0.000151489	0.00136753	RagB/SusD family nutrient uptake outer membrane protein	unknown
544	BT_RS17795	BT_3521	60	-0.91435	0.000277382	0.00236744	alpha-1,6-mannanase	unknown
828	BT_RS17800	BT_3522	60	-0.534218	0.00441863	0.0247774	DUF4972 domain-containing protein	unknown
1260	BT_RS17805	BT_3523	60	-0.460733	0.0336916	0.124196	DUF4972 domain-containing protein	unknown
2435	BT_RS17810	BT_3524	60	-0.363361	0.270796	0.516375	alpha-1,6-mannanase	unknown
1077	BT_RS17815	BT_3525	60	-0.689111	0.0178133	0.0767941	hypothetical protein	unknown
4236	BT_RS17820	BT_3526	60	0.0427786	0.850232	0.931703	DUF4965 domain-containing protein	unknown
1573	BT_RS17825	BT_3527	60	0.233131	0.0745574	0.22007	GH92 family glycosyl hydrolase	unknown
3021	BT_RS17830	BT_3528	60	0.127391	0.435948	0.669569	glycoside hydrolase family 125 protein	unknown
4246	BT_RS17835	BT_3529	60	0.0293859	0.854835	0.934761	galactose mutarotase	unknown
1740	BT_RS17840	BT_3530	60	-0.379788	0.101101	0.269778	glycoside hydrolase family 92 protein	unknown
1929	BT_RS17845	BT_3531	60	-0.445488	0.140946	0.339249	glycoside hydrolase family 127 protein	unknown
1051	BT_RS17850	BT_3532	60	-0.564938	0.0159042	0.0702712	galactose mutarotase	unknown
1206	BT_RS18005	BT_3566	61	0.441437	0.0287016	0.110495	hypothetical protein	unknown
1553	BT_RS18010	BT_3567	61	0.592306	0.0713749	0.21322	beta-glucosidase BglX	unknown
1926	BT_RS18015	BT_3568	61	0.468996	0.140268	0.338145	RagB/SusD family nutrient uptake outer membrane protein	unknown
2667	BT_RS18020	BT_3569	61	0.305367	0.340464	0.592716	TonB-dependent receptor	unknown
2390	BT_RS18025	BT_3570	61	-0.229026	0.260109	0.505101	tetratricopeptide repeat protein	unknown
758	BT_RS18075	BT_3581	62	-0.847286	0.00267709	0.0163981	Gfo/Idh/MocA family oxidoreductase	unknown
975	BT_RS18080	BT_3583	62	-0.788237	0.0115143	0.0548316	Gfo/Idh/MocA family oxidoreductase	unknown
439	BT_RS18085	BT_3584	62	-0.795844	4.21934e-05	0.000446251	FAD:protein FMN transferase	unknown
416	BT_RS18090	BT_3585	62	-0.954605	2.86474e-05	0.000320104	Gfo/Idh/MocA family oxidoreductase	unknown
1178	BT_RS18095	BT_3586	62	-0.426818	0.0271054	0.106834	Gfo/Idh/MocA family oxidoreductase	unknown
1687	BT_RS18100	BT_3587	62	-0.530409	0.0914043	0.251572	glucosamine-6-phosphate deaminase	unknown
636	BT_RS18105	BT_3588	62	-0.79763	0.00100271	0.00732013	N-acetylglucosamine-6-phosphate deacetylase	unknown
912	BT_RS18110	BT_3589	62	-0.815129	0.00798342	0.0406437	sugar MFS transporter	unknown
4540	BT_RS18115	BT_3590	62	-0.0117674	0.963369	0.985226	alpha-N-acetylglucosaminidase	unknown
3953	BT_RS18120	BT_3591	62	-0.122377	0.744933	0.874962	DUF4855 domain-containing protein	unknown
3889	BT_RS18125	BT_3592	62	-0.0985057	0.718931	0.858503	NPCBM/NEW2 domain-containing protein	unknown
3074	BT_RS18130	BT_3593	62	-0.204691	0.448321	0.677154	SGNH/GDSL hydrolase family protein	unknown
4392	BT_RS18135	BT_3594	62	0.0276135	0.903118	0.954731	phosphodiester glycosidase family protein	unknown
3342	BT_RS18140	BT_3595	62	-0.161314	0.532239	0.740026	DUF6259 domain-containing protein	unknown
4552	BT_RS18145	BT_3596	62	0.00920191	0.968398	0.986875	hypothetical protein	unknown
2551	BT_RS18150	BT_3597	62	0.224205	0.304409	0.554045	9-O-acetylesterase	unknown
4290	BT_RS18155	BT_3598	62	0.0372081	0.869586	0.94107	beta-N-acetylhexosaminidase	unknown
3517	BT_RS18160	BT_3599	62	-0.118417	0.593969	0.784562	beta galactosidase jelly roll domain-containing protein	unknown
2103	BT_RS18165	BT_3600	62	0.43099	0.183608	0.40537	ROK family protein	unknown
2142	BT_RS18170	BT_3601	62	-0.429933	0.194322	0.421103	SIS domain-containing protein	unknown
1882	BT_RS18175	BT_3602	62	-0.553144	0.13085	0.322815	DUF5018 domain-containing protein	unknown
1443	BT_RS18180	BT_3603	62	-0.595642	0.0558703	0.179768	RagB/SusD family nutrient uptake outer membrane protein	unknown
1445	BT_RS18185	BT_3604	62	-0.573104	0.056121	0.180325	TonB-dependent receptor	unknown
2543	BT_RS18190	BT_3605	62	-0.382701	0.302382	0.552088	AGE family epimerase/isomerase	unknown
1212	BT_RS18195	BT_3606	62	-0.736625	0.0290026	0.111013	sugar porter family MFS transporter	unknown
1978	BT_RS18200	BT_3607	62	-0.496071	0.152521	0.358016	DUF4434 domain-containing protein	unknown
501	BT_RS18205	BT_3608	62	-0.776431	0.000122433	0.00113465	prolyl oligopeptidase family serine peptidase	unknown
2457	BT_RS18210	BT_3609	62	-0.180553	0.278441	0.526171	DNA-binding transcriptional regulator	unknown
1562	BT_RS18315	BT_3630	63	0.345953	0.072476	0.215433	fimbrillin family protein	unknown
3242	BT_RS18320	BT_3631	63	-0.140525	0.499461	0.715298	hypothetical protein	unknown
1013	BT_RS18325	BT_3632	63	-0.453539	0.0133728	0.0612931	DUF4876 domain-containing protein	unknown
1490	BT_RS18330	BT_3633	63	-0.330899	0.0620005	0.19324	TonB-dependent receptor	unknown
3561	BT_RS18470	BT_3662	64	-0.118132	0.607746	0.792919	family 43 glycosylhydrolase	host/residual dietary glycans (unknown type)
4022	BT_RS18480	BT_3663	64	-0.131495	0.768642	0.887755	glycoside hydrolase 43 family protein	host/residual dietary glycans (unknown type)
1942	BT_RS18485	BT_3664	64	-0.3472	0.143975	0.344372	glycoside hydrolase family 97 protein	host/residual dietary glycans (unknown type)
563	BT_RS18490	BT_3665	64	-0.616843	0.000374457	0.0030894	alpha-L-fucosidase	host/residual dietary glycans (unknown type)
1285	BT_RS18495	BT_3666	64	-0.468697	0.0363202	0.131233	L-rhamnose mutarotase	host/residual dietary glycans (unknown type)
895	BT_RS18500	BT_3667	64	-0.339975	0.00750902	0.0389546	AraC family transcriptional regulator	host/residual dietary glycans (unknown type)
4085	BT_RS24745	BT_3668	64	-0.192849	0.793518	0.901911	IPT/TIG domain-containing protein	host/residual dietary glycans (unknown type)
4599	BT_RS24750	BT_3669	64	-0.0182247	0.984177	0.993593	hypothetical protein	host/residual dietary glycans (unknown type)
2336	BT_RS18510	BT_3670	64	-0.544962	0.244455	0.485969	TonB-dependent receptor	host/residual dietary glycans (unknown type)
1368	BT_RS18515	BT_3671	64	-0.740901	0.0462625	0.157201	RagB/SusD family nutrient uptake outer membrane protein	host/residual dietary glycans (unknown type)
2986	BT_RS18520	BT_3672	64	0.489817	0.425231	0.661201	DUF4361 domain-containing protein	host/residual dietary glycans (unknown type)
2418	BT_RS18530	BT_3674	65	-0.253479	0.265419	0.509787	glycoside hydrolase family 127 protein	unknown
2059	BT_RS18535	BT_3675	65	-0.364949	0.172662	0.389256	family 43 glycosylhydrolase	unknown
1119	BT_RS18540	BT_3676	65	-0.468176	0.0214929	0.0891849	BNR repeat-containing protein	unknown
1566	BT_RS18545	BT_3677	65	-0.383722	0.0731163	0.216781	DUF2264 domain-containing protein	unknown
1018	BT_RS18550	BT_3678	65	0.716498	0.013708	0.0625209	hybrid sensor histidine kinase/response regulator transcription factor	unknown
3754	BT_RS18555	BT_3679	65	-0.170418	0.673395	0.832922	IPT/TIG domain-containing protein	unknown
4301	BT_RS18560	BT_3680	65	-0.0565541	0.872341	0.941488	TonB-dependent receptor	unknown
4011	BT_RS18565	BT_3681	65	-0.131227	0.766401	0.886939	RagB/SusD family nutrient uptake outer membrane protein	unknown
4012	BT_RS18570	BT_3682	65	0.193764	0.766381	0.886939	DUF4361 domain-containing protein	unknown
2818	BT_RS18575	BT_3683	65	0.179318	0.380233	0.626258	family 16 glycosylhydrolase	unknown
3990	BT_RS18580	BT_3685	65	0.0441993	0.759873	0.884728	glycoside hydrolase family 43 protein	unknown
2305	BT_RS18585	BT_3686	65	0.154559	0.236726	0.477222	BNR repeat-containing protein	unknown
1034	BT_RS18590	BT_3687	65	-0.342607	0.0145666	0.0654088	glycoside hydrolase family 88 protein	unknown
2781	BT_RS18645	BT_3698	66	-0.162469	0.367999	0.614975	alpha-amylase family glycosyl hydrolase	starch
3090	BT_RS18650	BT_3699	66	-0.25184	0.453557	0.681712	DUF5115 domain-containing protein	starch
3488	BT_RS18655	BT_3700	66	-0.301739	0.584118	0.777571	SusF/SusE family outer membrane protein	starch
3954	BT_RS18660	BT_3701	66	-0.166746	0.745604	0.875528	starch-binding outer membrane lipoprotein SusD	starch
4114	BT_RS18665	BT_3702	66	0.101297	0.805596	0.909378	TonB-dependent receptor	starch
210	BT_RS18670	BT_3703	66	1.42645	5.33373e-11	1.17926e-09	glycoside hydrolase family 97 protein	starch
164	BT_RS18675	BT_3704	66	2.12012	1.07407e-16	3.0408e-15	glycoside hydrolase family 13 protein	starch
3049	BT_RS18680	BT_3705	66	-0.0976195	0.442248	0.674052	DUF6377 domain-containing protein	starch
3079	BT_RS18905	BT_3748	67	-0.158464	0.450809	0.679801	RNA polymerase sigma-70 factor	mucin O-glycans
717	BT_RS18910	BT_3749	67	-0.545118	0.0020655	0.0133753	FecR domain-containing protein	mucin O-glycans
196	BT_RS18915	BT_3750	67	-1.2443	9.70935e-13	2.30003e-11	SusC/RagA family TonB-linked outer membrane protein	mucin O-glycans
320	BT_RS18920	BT_3752	67	-1.09571	8.2108e-07	1.19134e-05	SusD/RagB family nutrient-binding outer membrane lipoprotein	mucin O-glycans
697	BT_RS18925	BT_3753	67	-1.17062	0.00182586	0.0121628	glycoside hydrolase family 18	mucin O-glycans
408	BT_RS18930	BT_3754	67	-0.957939	2.34276e-05	0.000266604	DUF1735 domain-containing protein	mucin O-glycans
117	BT_RS19030	BT_3773	68	-1.78503	8.28004e-26	3.28583e-24	GH92 family glycosyl hydrolase	a-mannan, host N-glycans
125	BT_RS19035	BT_3774	68	-1.54716	1.68123e-23	6.24475e-22	discoidin domain-containing protein	a-mannan, host N-glycans
249	BT_RS19040	BT_3775	68	-2.41826	4.76122e-09	8.87806e-08	hypothetical protein	a-mannan, host N-glycans
200	BT_RS19045	BT_3776	68	-2.94617	4.58246e-12	1.06382e-10	hypothetical protein	a-mannan, host N-glycans
201	BT_RS19050	BT_3777	68	-2.96762	5.06671e-12	1.17038e-10	hypothetical protein	a-mannan, host N-glycans
129	BT_RS19055	BT_3778	68	-2.9718	7.77147e-23	2.79713e-21	hypothetical protein	a-mannan, host N-glycans
63	BT_RS19060	BT_3779	68	-4.05501	5.10593e-52	3.76299e-50	hypothetical protein	a-mannan, host N-glycans
234	BT_RS19065	BT_3780	68	-3.09823	1.63918e-09	3.25244e-08	glycoside hydrolase family 130 protein	a-mannan, host N-glycans
95	BT_RS19070	BT_3781	68	-2.25527	3.46559e-34	1.69376e-32	glycoside hydrolase family 125 protein	a-mannan, host N-glycans
132	BT_RS19075	BT_3782	68	-1.63326	1.47661e-22	5.19387e-21	glycoside hydrolase family 88 protein	a-mannan, host N-glycans
56	BT_RS19085	BT_3784	68	-2.78627	5.13922e-57	4.26096e-55	GH92 family glycosyl hydrolase	a-mannan, host N-glycans
92	BT_RS19090	BT_3786	68	-2.35052	3.31386e-35	1.67242e-33	hybrid sensor histidine kinase/response regulator transcription factor	a-mannan, host N-glycans
53	BT_RS19095	BT_3787	68	-4.64277	1.67438e-57	1.46682e-55	IPT/TIG domain-containing protein	a-mannan, host N-glycans
45	BT_RS19100	BT_3788	68	-4.68921	9.31637e-62	9.61242e-60	TonB-dependent receptor	a-mannan, host N-glycans
57	BT_RS19105	BT_3789	68	-4.24379	8.73572e-57	7.11578e-55	RagB/SusD family nutrient uptake outer membrane protein	a-mannan, host N-glycans
87	BT_RS19110	BT_3790	68	-3.84074	5.99786e-38	3.20093e-36	DUF4361 domain-containing protein	a-mannan, host N-glycans
82	BT_RS19115	BT_3791	68	-3.79365	6.67665e-40	3.78045e-38	LamG domain-containing protein	a-mannan, host N-glycans
84	BT_RS19120	BT_3792	68	-3.83395	4.03749e-39	2.23168e-37	glycoside hydrolase family 76 protein	a-mannan, host N-glycans
2720	BT_RS19455	BT_3853	69	-0.140049	0.35453	0.605249	hypothetical protein	a-mannan, host N-glycans
49	BT_RS19460	BT_3854	69	2.74093	1.59533e-60	1.51166e-58	TonB-dependent receptor	a-mannan, host N-glycans
1319	BT_RS19465	BT_3855	69	0.634761	0.0411234	0.14465	RagB/SusD family nutrient uptake outer membrane protein	a-mannan, host N-glycans
521	BT_RS19470	BT_3856	69	1.76651	0.000184081	0.00164048	DUF3823 domain-containing protein	a-mannan, host N-glycans
284	BT_RS19475	BT_3857	69	1.45958	1.23407e-07	2.01753e-06	hypothetical protein	a-mannan, host N-glycans
483	BT_RS19480	BT_3858	69	1.57696	8.99967e-05	0.000865124	GH92 family glycosyl hydrolase	a-mannan, host N-glycans
322	BT_RS19485	BT_3859	69	1.63613	1.077e-06	1.55295e-05	hypothetical protein	a-mannan, host N-glycans
2333	BT_RS19490	BT_3860	69	-0.364655	0.243124	0.483782	DUF4972 domain-containing protein	a-mannan, host N-glycans
298	BT_RS19495	BT_3861	69	1.37825	3.08674e-07	4.80931e-06	DUF4972 domain-containing protein	a-mannan, host N-glycans
361	BT_RS19500	BT_3862	69	1.96057	4.51615e-06	5.80844e-05	endo-alpha-mannosidase	a-mannan, host N-glycans
783	BT_RS19935	BT_3951	70	-0.612193	0.00339434	0.0201276	helix-turn-helix domain-containing protein	unknown
2929	BT_RS19940	BT_3952	70	0.35539	0.408731	0.647707	TonB-dependent receptor	unknown
4306	BT_RS19945	BT_3953	70	0.087898	0.874571	0.943018	RagB/SusD family nutrient uptake outer membrane protein	unknown
4570	BT_RS19950	BT_3954	70	0.0206704	0.973437	0.988978	hypothetical protein	unknown
2893	BT_RS19955	BT_3955	70	-0.502479	0.398068	0.638863	hypothetical protein	unknown
2247	BT_RS19960	BT_3956	70	-0.504416	0.220071	0.454734	alpha-L-fucosidase	unknown
3296	BT_RS19965	BT_3957	71	-0.110868	0.518252	0.730406	helix-turn-helix domain-containing protein	mucin O-glycans (core 1 disaccharide)
104	BT_RS19970	BT_3958	71	-1.48565	1.27213e-29	5.67932e-28	TonB-dependent receptor	mucin O-glycans (core 1 disaccharide)
158	BT_RS19975	BT_3959	71	-1.12766	1.61305e-17	4.74011e-16	RagB/SusD family nutrient uptake outer membrane protein	mucin O-glycans (core 1 disaccharide)
244	BT_RS19980	BT_3960	71	-1.16484	3.0169e-09	5.74076e-08	C2 family cysteine protease	mucin O-glycans (core 1 disaccharide)
381	BT_RS19985	BT_3961	71	-0.753117	9.56958e-06	0.000116618	DUF4302 domain-containing protein	mucin O-glycans (core 1 disaccharide)
232	BT_RS19990	BT_3962	71	-0.707823	9.82427e-10	1.96612e-08	GH92 family glycosyl hydrolase	mucin O-glycans (core 1 disaccharide)
283	BT_RS19995	BT_3963	71	-0.645496	1.15446e-07	1.89404e-06	GH92 family glycosyl hydrolase	mucin O-glycans (core 1 disaccharide)
391	BT_RS20000	BT_3964	71	-0.507747	1.24599e-05	0.000147958	basic secretory family protein	mucin O-glycans (core 1 disaccharide)
482	BT_RS20005	BT_3965	71	-0.445127	8.894e-05	0.000856739	GH92 family glycosyl hydrolase	mucin O-glycans (core 1 disaccharide)
261	BT_RS20100	BT_3983	72	-1.44232	1.0762e-08	1.91448e-07	SusC/RagA family TonB-linked outer membrane protein	mucin O-glycans
333	BT_RS20105	BT_3984	72	-1.93857	1.55495e-06	2.16805e-05	SusD/RagB family nutrient-binding outer membrane lipoprotein	mucin O-glycans
538	BT_RS20110	BT_3985	72	-1.81333	0.000248938	0.00214971	glycoside hydrolase family 18	mucin O-glycans
560	BT_RS20115	BT_3986	72	-1.28788	0.000358411	0.00297161	DUF1735 and LamG domain-containing protein	mucin O-glycans
965	BT_RS20120	BT_3987	72	-1.07594	0.0106493	0.0512379	DUF1735 domain-containing protein	mucin O-glycans
1152	BT_RS20125	BT_3988	72	-0.627547	0.0238971	0.0963845	DUF4989 domain-containing protein	mucin O-glycans
954	BT_RS20130	BT_3989	72	-0.526411	0.010046	0.0488928	DUF6078 family protein	mucin O-glycans
446	BT_RS20135	BT_3990	72	-1.63302	5.0641e-05	0.000527189	GH92 family glycosyl hydrolase	mucin O-glycans
670	BT_RS20140	BT_3991	72	-0.802466	0.00144062	0.00998328	GH92 family glycosyl hydrolase	mucin O-glycans
719	BT_RS20145	BT_3992	72	-0.666763	0.00208564	0.0134682	FecR domain-containing protein	mucin O-glycans
474	BT_RS20150	BT_3993	72	-0.94982	8.04104e-05	0.000787649	RNA polymerase sigma-70 factor	mucin O-glycans
3255	BT_RS20155	BT_3994	72	-0.144297	0.505663	0.721066	GH92 family glycosyl hydrolase	mucin O-glycans
2200	BT_RS20380	BT_4038	73	-0.229494	0.207302	0.437502	RagB/SusD family nutrient uptake outer membrane protein	mucin O-glycans
1410	BT_RS20385	BT_4039	73	-0.725379	0.0511979	0.16859	TonB-dependent receptor	mucin O-glycans
1239	BT_RS20390	BT_4040	73	0.478719	0.0312996	0.117295	DUF1735 domain-containing protein	mucin O-glycans
3157	BT_RS20540	BT_4069	74	0.122485	0.472267	0.694563	DUF6377 domain-containing protein	host glycans (unknown type, PMG phase 2)
4104	BT_RS20545	BT_4070	74	-0.194235	0.80206	0.907398	RNA polymerase sigma-70 factor	host glycans (unknown type, PMG phase 2)
4575	BT_RS20550	BT_4071	74	-0.0149653	0.975482	0.989764	hypothetical protein	host glycans (unknown type, PMG phase 2)
2143	BT_RS20555	BT_4072	74	0.239928	0.194362	0.421103	alpha-mannosidase	host glycans (unknown type, PMG phase 2)
1622	BT_RS20560	BT_4073	74	0.30415	0.0811071	0.23217	GH92 family glycosyl hydrolase	host glycans (unknown type, PMG phase 2)
1396	BT_RS20565	BT_4074	74	0.256474	0.0495725	0.164875	discoidin domain-containing protein	host glycans (unknown type, PMG phase 2)
2394	BT_RS20570	BT_4075	74	-0.296407	0.26062	0.505455	SGNH/GDSL hydrolase family protein	host glycans (unknown type, PMG phase 2)
1342	BT_RS20575	BT_4076	74	-0.34328	0.0444677	0.15405	glycoside hydrolase family 78 protein	host glycans (unknown type, PMG phase 2)
2235	BT_RS20580	BT_4077	74	-0.31219	0.216994	0.450785	alpha/beta hydrolase-fold protein	host glycans (unknown type, PMG phase 2)
2794	BT_RS20585	BT_4078	74	-0.522006	0.372411	0.619214	GDSL-type esterase/lipase family protein	host glycans (unknown type, PMG phase 2)
3181	BT_RS20590	BT_4079	74	-0.248214	0.478567	0.698299	hypothetical protein	host glycans (unknown type, PMG phase 2)
3009	BT_RS20595	BT_4080	74	-0.273124	0.43175	0.666507	IPT/TIG domain-containing protein	host glycans (unknown type, PMG phase 2)
1839	BT_RS20600	BT_4081	74	-0.423453	0.123796	0.312383	TonB-dependent receptor	host glycans (unknown type, PMG phase 2)
1174	BT_RS20605	BT_4082	74	-0.466077	0.0258804	0.102353	RagB/SusD family nutrient uptake outer membrane protein	host glycans (unknown type, PMG phase 2)
4276	BT_RS20610	BT_4083	74	-0.0655966	0.865915	0.939982	DUF4361 domain-containing protein	host glycans (unknown type, PMG phase 2)
4072	BT_RS20615	BT_4084	74	-0.0667983	0.788862	0.900124	DUF5005 domain-containing protein	host glycans (unknown type, PMG phase 2)
4596	BT_RS20620	BT_4085	74	0.00736391	0.98316	0.993214	RagB/SusD family nutrient uptake outer membrane protein	host glycans (unknown type, PMG phase 2)
3924	BT_RS20625	BT_4086	74	-0.220757	0.734919	0.869633	DUF5004 domain-containing protein	host glycans (unknown type, PMG phase 2)
3113	BT_RS20630	BT_4087	74	0.275626	0.4591	0.684963	DUF4961 domain-containing protein	host glycans (unknown type, PMG phase 2)
2492	BT_RS20635	BT_4088	74	0.274477	0.286849	0.534447	SusC/RagA family TonB-linked outer membrane protein	host glycans (unknown type, PMG phase 2)
2063	BT_RS20640	BT_4089	74	0.371283	0.17307	0.389512	RagB/SusD family nutrient uptake outer membrane protein	host glycans (unknown type, PMG phase 2)
3188	BT_RS20645	BT_4090	74	0.139583	0.480596	0.699946	TonB-dependent receptor	host glycans (unknown type, PMG phase 2)
811	BT_RS20650	BT_4091	74	0.518775	0.00407562	0.0233043	9-O-acetylesterase	host glycans (unknown type, PMG phase 2)
1447	BT_RS20655	BT_4092	74	0.373328	0.0564674	0.181297	GH92 family glycosyl hydrolase	host glycans (unknown type, PMG phase 2)
1436	BT_RS20660	BT_4093	74	0.457825	0.0548322	0.177375	GH92 family glycosyl hydrolase	host glycans (unknown type, PMG phase 2)
611	BT_RS20665	BT_4094	74	0.937729	0.000701158	0.00532811	glycoside hydrolase family 130 protein	host glycans (unknown type, PMG phase 2)
3726	BT_RS20670	BT_4095	74	0.0974051	0.664655	0.828232	family 43 glycosylhydrolase	host glycans (unknown type, PMG phase 2)
863	BT_RS20675	BT_4096	74	0.407018	0.00579497	0.0311773	SGNH/GDSL hydrolase family protein	host glycans (unknown type, PMG phase 2)
727	BT_RS20735	BT_4108	75	0.773405	0.00219966	0.0140482	glycoside hydrolase family 88 protein	host/residual dietary glycans (unknown type)
2176	BT_RS20740	BT_4109	75	0.306941	0.201969	0.430948	pectinesterase family protein	host/residual dietary glycans (unknown type)
3676	BT_RS20745	BT_4110	75	-0.100722	0.645541	0.815355	pectinesterase family protein	host/residual dietary glycans (unknown type)
4344	BT_RS20750	BT_4111	75	-0.0134019	0.886563	0.947676	response regulator	host/residual dietary glycans (unknown type)
2155	BT_RS20755	BT_4112	75	-0.521198	0.19709	0.424635	DUF5123 domain-containing protein	host/residual dietary glycans (unknown type)
3024	BT_RS20760	BT_4113	75	-0.281826	0.436168	0.669686	RagB/SusD family nutrient uptake outer membrane protein	host/residual dietary glycans (unknown type)
2919	BT_RS20765	BT_4114	75	-0.283344	0.405623	0.64519	TonB-dependent receptor	host/residual dietary glycans (unknown type)
4154	BT_RS20770	BT_4115	75	0.0472462	0.82473	0.922042	pectate lyase	host/residual dietary glycans (unknown type)
3106	BT_RS20775	BT_4116	75	0.10022	0.457304	0.6836	pectate lyase	host/residual dietary glycans (unknown type)
2022	BT_RS20780	BT_4117	75	-0.273635	0.162216	0.37267	DUF5668 domain-containing protein	host/residual dietary glycans (unknown type)
1233	BT_RS20785	BT_4118	75	-0.324039	0.0307125	0.115665	LytTR family transcriptional regulator DNA-binding domain-containing protein	host/residual dietary glycans (unknown type)
3460	BT_RS20790	BT_4119	75	-0.407012	0.574172	0.770486	polysaccharide lyase	host/residual dietary glycans (unknown type)
4473	BT_RS20795	BT_4120	75	0.0535675	0.937491	0.973121	fibronectin type III domain-containing protein	host/residual dietary glycans (unknown type)
2602	BT_RS20800	BT_4121	75	-0.342939	0.319471	0.570062	TonB-dependent receptor	host/residual dietary glycans (unknown type)
3615	BT_RS20805	BT_4122	75	-0.219103	0.623338	0.800668	RagB/SusD family nutrient uptake outer membrane protein	host/residual dietary glycans (unknown type)
1278	BT_RS20810	BT_4123	75	-0.728151	0.035781	0.129993	glycoside hydrolase family 28 protein	host/residual dietary glycans (unknown type)
3437	BT_RS20815	BT_4124	75	-0.136899	0.565345	0.763718	hybrid sensor histidine kinase/response regulator transcription factor	host/residual dietary glycans (unknown type)
2881	BT_RS20855	BT_4132	76	0.28864	0.395868	0.637978	discoidin domain-containing protein	mucin O-glycans
3359	BT_RS20860	BT_4133	76	0.170733	0.537724	0.743273	DUF4959 domain-containing protein	mucin O-glycans
2732	BT_RS20865	BT_4134	76	-0.312649	0.356937	0.606388	RagB/SusD family nutrient uptake outer membrane protein	mucin O-glycans
4035	BT_RS20870	BT_4135	76	0.066332	0.775067	0.891855	TonB-dependent receptor	mucin O-glycans
2856	BT_RS20875	BT_4136	76	0.280249	0.388772	0.63218	alpha-L-fucosidase	mucin O-glycans
3485	BT_RS20880	BT_4137	76	-0.13704	0.583562	0.777269	hybrid sensor histidine kinase/response regulator transcription factor	mucin O-glycans
1451	BT_RS20920	BT_4145	77	-0.517078	0.0575305	0.18409	glycosyl hydrolase family 2	unknown
2221	BT_RS20925	BT_4146	77	-0.387366	0.213442	0.446201	glycoside hydrolase family 28 protein	unknown
3006	BT_RS20930	BT_4147	77	0.219246	0.431197	0.666017	DUF4450 domain-containing protein	unknown
3040	BT_RS20935	BT_4149	77	-0.268363	0.439822	0.671982	glycoside hydrolase family 28 protein	unknown
1221	BT_RS20940	BT_4150	77	-0.961125	0.03005	0.114269	rhamnogalacturonan acetylesterase	unknown
3787	BT_RS20945	BT_4151	77	0.111265	0.686561	0.841749	beta-glucuronidase	unknown
1377	BT_RS20950	BT_4152	77	-0.782777	0.0474437	0.159863	beta-galactosidase	unknown
2930	BT_RS20955	BT_4153	77	-0.335956	0.408229	0.647707	glycosyl hydrolase family 28 protein	unknown
2683	BT_RS20960	BT_4154	77	-0.190067	0.346763	0.600083	polysaccharide deacetylase family protein	unknown
2210	BT_RS20965	BT_4155	77	-0.191203	0.209175	0.439458	glycoside hydrolase family 28 protein	unknown
3152	BT_RS20970	BT_4156	77	-0.167174	0.470467	0.693013	DUF4981 domain-containing protein	unknown
1683	BT_RS20975	BT_4157	77	-0.531467	0.0907376	0.250564	alpha-galactosidase	unknown
2280	BT_RS20980	BT_4158	77	-0.331297	0.22964	0.467869	SGNH/GDSL hydrolase family protein	unknown
3104	BT_RS20985	BT_4159	77	-0.274951	0.456649	0.683138	glycoside hydrolase family protein	unknown
4038	BT_RS20990	BT_4160	77	0.0550995	0.775994	0.892393	beta-galactosidase	unknown
1768	BT_RS20995	BT_4161	77	-0.248384	0.107765	0.283006	DsbA family protein	unknown
814	BT_RS21000	BT_4162	77	-0.354222	0.00416292	0.023745	DUF3874 domain-containing protein	unknown
440	BT_RS21005	BT_4163	77	-0.919266	4.28652e-05	0.000452325	fasciclin domain-containing protein	unknown
481	BT_RS21010	BT_4164	77	-1.20878	8.87442e-05	0.00085663	SusC/RagA family TonB-linked outer membrane protein	unknown
656	BT_RS21015	BT_4165	77	-1.25556	0.00124969	0.00884498	RagB/SusD family nutrient uptake outer membrane protein	unknown
492	BT_RS21020	BT_4166	77	-1.26519	0.000109668	0.00103494	DUF5108 domain-containing protein	unknown
623	BT_RS21025	BT_4167	77	-1.22997	0.000835609	0.0062275	hypothetical protein	unknown
360	BT_RS21030	BT_4168	77	-0.958095	4.42656e-06	5.70904e-05	TonB-dependent receptor	unknown
862	BT_RS21035	BT_4169	77	-0.707878	0.00575381	0.0309918	hypothetical protein	unknown
2306	BT_RS21040	BT_4170	77	-0.256606	0.23686	0.477222	DUF4990 domain-containing protein	unknown
1354	BT_RS21045	BT_4171	77	-0.597645	0.0452818	0.155276	hypothetical protein	unknown
997	BT_RS21050	BT_4172	77	-0.599167	0.0124927	0.058178	DUF6250 domain-containing protein	unknown
1620	BT_RS21055	BT_4173	77	-0.411227	0.0804886	0.230973	rhamnogalacturonan acetylesterase	unknown
2574	BT_RS21060	BT_4174	77	-0.311582	0.312834	0.564293	glycoside hydrolase family 88 protein	unknown
904	BT_RS21065	BT_4175	77	-0.669909	0.00782115	0.0401699	rhamnogalacturonan lyase	unknown
1305	BT_RS21070	BT_4176	77	-0.838639	0.0385266	0.137072	glycoside hydrolase family 88 protein	unknown
2153	BT_RS21075	BT_4177	77	-0.842427	0.196389	0.423518	L-rhamnose mutarotase	unknown
554	BT_RS21080	BT_4178	77	-0.479229	0.000320044	0.00268225	response regulator	unknown
1934	BT_RS21085	BT_4179	77	-0.334376	0.141648	0.34017	polysaccharide deacetylase family protein	unknown
909	BT_RS21090	BT_4180	77	-0.66595	0.0079026	0.0403818	sialate O-acetylesterase	unknown
259	BT_RS21095	BT_4181	77	-1.28033	9.63052e-09	1.72643e-07	DUF4982 domain-containing protein	unknown
412	BT_RS21100	BT_4182	77	-0.735773	2.60729e-05	0.000293826	hybrid sensor histidine kinase/response regulator transcription factor	unknown
1976	BT_RS21105	BT_4183	77	-0.346714	0.15226	0.357765	right-handed parallel beta-helix repeat-containing protein	unknown
4555	BT_RS21395	BT_4240	78	-0.0075684	0.967137	0.986875	aminoglycoside phosphotransferase family protein	mucin O-glycans
769	BT_RS21400	BT_4241	78	-0.411585	0.00298164	0.0180077	DUF4981 domain-containing protein	mucin O-glycans
3322	BT_RS21405	BT_4242	78	-0.110983	0.524898	0.733625	YitT family protein	mucin O-glycans
291	BT_RS21410	BT_4243	78	-0.525076	1.88207e-07	3.0029e-06	Gfo/Idh/MocA family oxidoreductase	mucin O-glycans
224	BT_RS21415	BT_4244	78	-1.02327	3.77674e-10	7.8283e-09	M60 family metallopeptidase	mucin O-glycans
272	BT_RS21420	BT_4245	78	-0.897481	3.71826e-08	6.34701e-07	DUF1735 domain-containing protein	mucin O-glycans
206	BT_RS21425	BT_4246	78	-1.02293	2.37583e-11	5.35485e-10	RagB/SusD family nutrient uptake outer membrane protein	mucin O-glycans
239	BT_RS21430	BT_4247	78	-0.907578	2.32806e-09	4.52268e-08	TonB-dependent receptor	mucin O-glycans
565	BT_RS21435	BT_4248	78	-0.523272	0.000387525	0.00318456	FecR family protein	mucin O-glycans
1110	BT_RS21440	BT_4249	78	-0.439821	0.0208089	0.0870413	hypothetical protein	mucin O-glycans
2796	BT_RS21445	BT_4250	78	-0.170534	0.372965	0.619341	RNA polymerase sigma-70 factor	mucin O-glycans
3314	BT_RS21535	BT_4266	79	0.494677	0.523371	0.733257	hypothetical protein	unknown
2654	BT_RS21540	BT_4267	79	0.54389	0.336532	0.58874	TonB-dependent receptor	unknown
4183	BT_RS21545	BT_4268	79	-0.17776	0.832546	0.925049	RagB/SusD family nutrient uptake outer membrane protein	unknown
3424	BT_RS21550	BT_4269	79	0.531043	0.560709	0.76033	DUF4361 domain-containing protein	unknown
3206	BT_RS21555	BT_4270	79	0.367084	0.486966	0.705235	discoidin domain-containing protein	unknown
3099	BT_RS21560	BT_4271	79	0.203793	0.455417	0.682317	hypothetical protein	unknown
1276	BT_RS21565	BT_4272	79	-0.405888	0.0353871	0.128763	M60 family metallopeptidase	unknown
3284	BT_RS21680	BT_4294	80	0.383662	0.513771	0.726383	hypothetical protein	Host glycans (unknown type, likely mucin O-glycans)
2184	BT_RS21685	BT_4295	80	-0.552225	0.203745	0.433144	discoidin domain-containing protein	Host glycans (unknown type, likely mucin O-glycans)
2002	BT_RS21690	BT_4296	80	-1.21119	0.158495	0.367578	DUF4361 domain-containing protein	Host glycans (unknown type, likely mucin O-glycans)
2525	BT_RS21695	BT_4297	80	-0.810472	0.297474	0.546999	RagB/SusD family nutrient uptake outer membrane protein	Host glycans (unknown type, likely mucin O-glycans)
4488	BT_RS21700	BT_4298	80	-0.0248743	0.943443	0.976027	TonB-dependent receptor	Host glycans (unknown type, likely mucin O-glycans)
2345	BT_RS21705	BT_4299	80	0.318002	0.24689	0.488832	hypothetical protein	Host glycans (unknown type, likely mucin O-glycans)
550	BT_RS21710	BT_4300	80	0.563651	0.000306662	0.00258878	Crp/Fnr family transcriptional regulator	Host glycans (unknown type, likely mucin O-glycans)
2664	BT_RS21980	BT_4355	81	-0.229501	0.338709	0.590486	RNA polymerase sigma-70 factor	mucin O-glycans
4516	BT_RS21985	BT_4356	81	0.0159716	0.954963	0.981963	FecR family protein	mucin O-glycans
2228	BT_RS21990	BT_4357	81	0.339324	0.214845	0.447879	TonB-dependent receptor	mucin O-glycans
3486	BT_RS21995	BT_4358	81	-0.241501	0.583579	0.777269	RagB/SusD family nutrient uptake outer membrane protein	mucin O-glycans
2289	BT_RS22000	BT_4359	81	0.253131	0.233146	0.472912	alpha-N-acetylglucosaminidase	mucin O-glycans
2273	BT_RS22205	BT_4402	82	0.267443	0.227788	0.465298	RNA polymerase sigma-70 factor	mucin O-glycans
947	BT_RS22210	BT_4403	82	-0.632996	0.00972208	0.0476659	FecR family protein	mucin O-glycans
1723	BT_RS22215	BT_4404	82	-0.49632	0.0984985	0.265753	TonB-dependent receptor	mucin O-glycans
4009	BT_RS22220	BT_4405	82	-0.119063	0.765686	0.886932	SusD/RagB family nutrient-binding outer membrane lipoprotein	mucin O-glycans
2049	BT_RS22225	BT_4406	82	-0.606718	0.170043	0.385433	glycoside hydrolase family 18	mucin O-glycans
950	BT_RS22230	BT_4407	82	-0.861466	0.0099103	0.0484353	DUF1735 and LamG domain-containing protein	mucin O-glycans
1348	BT_RS22545	BT_4470	83	-0.242498	0.044855	0.154497	TonB-dependent receptor	unknown
2027	BT_RS22550	BT_4471	83	-0.191489	0.164137	0.375969	SusD/RagB family nutrient-binding outer membrane lipoprotein	unknown
1990	BT_RS22555	BT_4472	83	-0.384149	0.155154	0.362	DUF5020 family protein	unknown
2127	BT_RS22560	BT_4473	83	0.258963	0.18921	0.413023	purine permease	unknown
643	BT_RS23340	BT_4631	84	-0.659958	0.00104229	0.00752623	arylsulfatase	mucin O-glycans (N-acetyllactosamine disaccharide)
362	BT_RS23345	BT_4632	84	-1.26928	4.73284e-06	6.07033e-05	DUF1735 domain-containing protein	mucin O-glycans (N-acetyllactosamine disaccharide)
242	BT_RS23350	BT_4633	84	-1.18866	2.78642e-09	5.34601e-08	RagB/SusD family nutrient uptake outer membrane protein	mucin O-glycans (N-acetyllactosamine disaccharide)
204	BT_RS23355	BT_4634	84	-1.48088	8.14866e-12	1.85462e-10	TonB-dependent receptor	mucin O-glycans (N-acetyllactosamine disaccharide)
270	BT_RS23360	BT_4635	84	-0.695554	2.77131e-08	4.76562e-07	FecR family protein	mucin O-glycans (N-acetyllactosamine disaccharide)
2723	BT_RS23365	BT_4636	84	-0.20037	0.355068	0.605428	sigma-70 family RNA polymerase sigma factor	mucin O-glycans (N-acetyllactosamine disaccharide)
2756	BT_RS23440	BT_4652	85	-0.238914	0.363232	0.611933	DUF4962 domain-containing protein	heparin
3874	BT_RS23445	BT_4653	85	-0.15787	0.715297	0.857286	sugar MFS transporter	heparin
4229	BT_RS23450	BT_4654	85	-0.110146	0.84756	0.930563	ROK family protein	heparin
3319	BT_RS23455	BT_4655	85	-0.237853	0.524126	0.733513	hypothetical protein	heparin
3779	BT_RS23460	BT_4656	85	-0.176482	0.682932	0.839072	sulfatase	heparin
2209	BT_RS23465	BT_4657	85	-0.340937	0.209066	0.439427	heparinase II/III family protein	heparin
1500	BT_RS23470	BT_4658	85	-0.580704	0.0647261	0.200349	glycoside hydrolase family 88 protein	heparin
3246	BT_RS23475	BT_4659	85	-0.169032	0.501478	0.717319	RagB/SusD family nutrient uptake outer membrane protein	heparin
781	BT_RS23480	BT_4660	85	-0.66384	0.00337097	0.0200402	TonB-dependent receptor	heparin
3784	BT_RS23485	BT_4661	85	-0.126182	0.684723	0.840323	DUF4958 family protein	heparin
3067	BT_RS23490	BT_4662	85	-0.204751	0.446575	0.676201	heparinase II/III family protein	heparin
1999	BT_RS23495	BT_4663	85	0.102837	0.157367	0.36551	response regulator	heparin
2076	BT_RS23515	BT_4667	86	0.350137	0.176056	0.393904	DUF4982 domain-containing protein	host/residual dietary glycans (unknown type)
3633	BT_RS23520	BT_4668	86	0.456701	0.629785	0.80487	glycosyl hydrolase 53 family protein	host/residual dietary glycans (unknown type)
2222	BT_RS23525	BT_4669	86	0.709862	0.213805	0.446757	DUF5114 domain-containing protein	host/residual dietary glycans (unknown type)
3602	BT_RS23530	BT_4670	86	-0.115338	0.619726	0.799379	RagB/SusD family nutrient uptake outer membrane protein	host/residual dietary glycans (unknown type)
3260	BT_RS23535	BT_4671	86	-0.343434	0.506362	0.721178	TonB-dependent receptor	host/residual dietary glycans (unknown type)
3227	BT_RS23540	BT_4672	86	-0.368358	0.495551	0.712997	hypothetical protein	host/residual dietary glycans (unknown type)
922	BT_RS23545	BT_4673	86	-0.451377	0.00835848	0.0420915	ATP-binding protein	host/residual dietary glycans (unknown type)
3223	BT_RS23705	BT_4705	87	-0.0932287	0.493997	0.711644	RNA polymerase sigma-70 factor	unknown
2573	BT_RS23710	BT_4706	87	-0.19014	0.312322	0.563588	FecR family protein	unknown
4257	BT_RS23715	BT_4707	87	-0.043649	0.857419	0.935632	TonB-dependent receptor	unknown
4522	BT_RS23720	BT_4708	87	-0.0189808	0.956938	0.982544	SusD/RagB family nutrient-binding outer membrane lipoprotein	unknown
3406	BT_RS23725	BT_4709	87	0.372881	0.553857	0.755433	endo-beta-N-acetylglucosaminidase family protein	unknown
3403	BT_RS23730	BT_4710	87	-0.219738	0.553414	0.755069	DUF1735 and LamG domain-containing protein	unknown
3847	BT_RS23735	BT_4711	87	-0.131584	0.706506	0.852846	DUF1735 domain-containing protein	unknown
4320	BT_RS23740	BT_4712	87	-0.0758741	0.87614	0.94364	DUF1573 domain-containing protein	unknown
4477	BT_RS23745	BT_4713	87	-0.0155758	0.9397	0.974543	alpha-L-fucosidase	unknown
1109	BT_RS23750	BT_4714	87	-0.348575	0.0207412	0.0868364	glycoside hydrolase family 3 C-terminal domain-containing protein	unknown
2481	BT_RS23790	BT_4722	88	-0.298451	0.283574	0.531533	RNA polymerase sigma-70 factor	unknown
1267	BT_RS23795	BT_4723	88	-0.754416	0.0343554	0.125897	FecR family protein	unknown
542	BT_RS23800	BT_4724	88	-1.48027	0.000259033	0.00221898	TonB-dependent receptor	unknown
2042	BT_RS23805	BT_4725	88	-1.08571	0.168914	0.384069	RagB/SusD family nutrient uptake outer membrane protein	unknown
1814	BT_RS23810	BT_4726	88	-0.728348	0.118822	0.304166	PKD domain-containing protein	unknown
1876	BT_RS23815	BT_4727	88	-1.0524	0.13015	0.322113	glycerophosphodiester phosphodiesterase family protein	unknown
1578	BT_RS23820	BT_4728	88	-0.705694	0.0749884	0.220641	MFS transporter	unknown

## Sheet: TM
Supplemental Dataset 8: List of Polysaccharide Utilization Loci from Δdma2 vs Δdma2-das2 omics
N: -Log Student's T-test p-value TM_Delta_1558_TM_Delta_1558_1559	N: Student's T-test q-value TM_Delta_1558_TM_Delta_1558_1559	N: Student's T-test Difference TM_Delta_1558_TM_Delta_1558_1559	N: Student's T-test Test statistic TM_Delta_1558_TM_Delta_1558_1559	T: Protein IDs	T: Majority protein IDs	Gene Names	PUL#	Inducing glycan(s) or growth condition	T: Fasta headers
1.36864	0.306103	-0.923251	-0.678682	Q8ABT0	Q8ABT0	BT_0030	1	unknown	tr|Q8ABT0|Q8ABT0_BACTN SusD homolog OS=Bacteroides thetaiotaomicron (strain ATCC 29148 / DSM 2079 / JCM 5827 / CCUG 10774 / NCTC 10582 / VPI-5482 / E50) OX=226186 GN=BT_0030 PE=3 SV=1
0.847603	0.386287	0.873419	0.575794	Q8ABT1	Q8ABT1	BT_0029	1	unknown	tr|Q8ABT1|Q8ABT1_BACTN SusC homolog OS=Bacteroides thetaiotaomicron (strain ATCC 29148 / DSM 2079 / JCM 5827 / CCUG 10774 / NCTC 10582 / VPI-5482 / E50) OX=226186 GN=BT_0029 PE=3 SV=1
0.0972356	0.854133	-0.132447	-0.088382	Q8ABH0	Q8ABH0	BT_0140	2	unknown	tr|Q8ABH0|Q8ABH0_BACTN SusC homolog OS=Bacteroides thetaiotaomicron (strain ATCC 29148 / DSM 2079 / JCM 5827 / CCUG 10774 / NCTC 10582 / VPI-5482 / E50) OX=226186 GN=BT_0140 PE=3 SV=1
0.077904	0.870695	0.12232	0.0781575	Q8ABG9	Q8ABG9	BT_0141	2	unknown	tr|Q8ABG9|Q8ABG9_BACTN SusD homolog OS=Bacteroides thetaiotaomicron (strain ATCC 29148 / DSM 2079 / JCM 5827 / CCUG 10774 / NCTC 10582 / VPI-5482 / E50) OX=226186 GN=BT_0141 PE=3 SV=1
						BT_0139	2	unknown
						BT_0142	2	unknown
						BT_0143	2	unknown
						BT_0144	2	unknown
						BT_0145	2	unknown
						BT_0146	2	unknown
-4.34294e-08	1	0	0	Q8ABC0	Q8ABC0	BT_0190	3	unknown	tr|Q8ABC0|Q8ABC0_BACTN SusC homolog OS=Bacteroides thetaiotaomicron (strain ATCC 29148 / DSM 2079 / JCM 5827 / CCUG 10774 / NCTC 10582 / VPI-5482 / E50) OX=226186 GN=BT_0190 PE=3 SV=1
-4.34294e-08	1	0	0	Q8ABB9	Q8ABB9	BT_0191	3	unknown	tr|Q8ABB9|Q8ABB9_BACTN SusD homolog OS=Bacteroides thetaiotaomicron (strain ATCC 29148 / DSM 2079 / JCM 5827 / CCUG 10774 / NCTC 10582 / VPI-5482 / E50) OX=226186 GN=BT_0191 PE=3 SV=1
						BT_0188	3	unknown
						BT_0189	3	unknown
						BT_0192	3	unknown
						BT_0193	3	unknown
						BT_0194	3	unknown
						BT_0195	3	unknown
						BT_0196	3	unknown
-4.34294e-08	1	0	0	Q8ABA4	Q8ABA4	BT_0206	4	host/residual dietary glycans (unknown type)	tr|Q8ABA4|Q8ABA4_BACTN SusC homolog OS=Bacteroides thetaiotaomicron (strain ATCC 29148 / DSM 2079 / JCM 5827 / CCUG 10774 / NCTC 10582 / VPI-5482 / E50) OX=226186 GN=BT_0206 PE=3 SV=1
-4.34294e-08	1	0	0	Q8AB99	Q8AB99	BT_0211	4	host/residual dietary glycans (unknown type)	tr|Q8AB99|Q8AB99_BACTN Leucine-rich repeat protein OS=Bacteroides thetaiotaomicron (strain ATCC 29148 / DSM 2079 / JCM 5827 / CCUG 10774 / NCTC 10582 / VPI-5482 / E50) OX=226186 GN=BT_0211 PE=4 SV=1
-4.34294e-08	1	0	0	Q8ABA0	Q8ABA0	BT_0210	4	host/residual dietary glycans (unknown type)	tr|Q8ABA0|Q8ABA0_BACTN Leucine-rich repeat protein OS=Bacteroides thetaiotaomicron (strain ATCC 29148 / DSM 2079 / JCM 5827 / CCUG 10774 / NCTC 10582 / VPI-5482 / E50) OX=226186 GN=BT_0210 PE=1 SV=1
						BT_0207	4	host/residual dietary glycans (unknown type)
						BT_0208	4	host/residual dietary glycans (unknown type)
						BT_0209	4	host/residual dietary glycans (unknown type)
						BT_0212	4	host/residual dietary glycans (unknown type)
						BT_0213	4	host/residual dietary glycans (unknown type)
						BT_0214	4	host/residual dietary glycans (unknown type)
0.13781	0.708272	-0.341905	-0.176383	Q8AB27	Q8AB27	BT_0285	5	arabinogalactan	tr|Q8AB27|Q8AB27_BACTN Putative tolQ-type transport protein OS=Bacteroides thetaiotaomicron (strain ATCC 29148 / DSM 2079 / JCM 5827 / CCUG 10774 / NCTC 10582 / VPI-5482 / E50) OX=226186 GN=BT_0285 PE=3 SV=1
0.309595	0.794167	-0.143939	-0.120358	Q8AB44	Q8AB44	BT_0267	5	arabinogalactan	tr|Q8AB44|Q8AB44_BACTN Two-component system sensor histidine kinase/response regulator, hybrid (One component system) OS=Bacteroides thetaiotaomicron (strain ATCC 29148 / DSM 2079 / JCM 5827 / CCUG 10774 / NCTC 10582 / VPI-5482 / E50) OX=226186 GN=BT_0267
-4.34294e-08	1	0	0	Q8AB42	Q8AB42	BT_0269	5	arabinogalactan	tr|Q8AB42|Q8AB42_BACTN SusD homolog OS=Bacteroides thetaiotaomicron (strain ATCC 29148 / DSM 2079 / JCM 5827 / CCUG 10774 / NCTC 10582 / VPI-5482 / E50) OX=226186 GN=BT_0269 PE=1 SV=1
-4.34294e-08	1	0	0	Q8AB39	Q8AB39	BT_0272	5	arabinogalactan	tr|Q8AB39|Q8AB39_BACTN SusC homolog OS=Bacteroides thetaiotaomicron (strain ATCC 29148 / DSM 2079 / JCM 5827 / CCUG 10774 / NCTC 10582 / VPI-5482 / E50) OX=226186 GN=BT_0272 PE=4 SV=1
-4.34294e-08	1	0	0	Q8AB40	Q8AB40	BT_0271	5	arabinogalactan	tr|Q8AB40|Q8AB40_BACTN DUF5007 domain-containing protein OS=Bacteroides thetaiotaomicron (strain ATCC 29148 / DSM 2079 / JCM 5827 / CCUG 10774 / NCTC 10582 / VPI-5482 / E50) OX=226186 GN=BT_0271 PE=4 SV=1
-4.34294e-08	1	0	0	Q8AB35	Q8AB35	BT_0276	5	arabinogalactan	tr|Q8AB35|Q8AB35_BACTN Concanavalin A-like lectin/glucanase OS=Bacteroides thetaiotaomicron (strain ATCC 29148 / DSM 2079 / JCM 5827 / CCUG 10774 / NCTC 10582 / VPI-5482 / E50) OX=226186 GN=BT_0276 PE=4 SV=1
-4.34294e-08	1	0	0	Q8AB36	Q8AB36	BT_0275	5	arabinogalactan	tr|Q8AB36|Q8AB36_BACTN DUF5124 domain-containing protein OS=Bacteroides thetaiotaomicron (strain ATCC 29148 / DSM 2079 / JCM 5827 / CCUG 10774 / NCTC 10582 / VPI-5482 / E50) OX=226186 GN=BT_0275 PE=4 SV=1
-4.34294e-08	1	0	0	Q8AB33	Q8AB33	BT_0278	5	arabinogalactan	tr|Q8AB33|Q8AB33_BACTN Concanavalin A-like lectin/glucanase OS=Bacteroides thetaiotaomicron (strain ATCC 29148 / DSM 2079 / JCM 5827 / CCUG 10774 / NCTC 10582 / VPI-5482 / E50) OX=226186 GN=BT_0278 PE=4 SV=1
0.350587	0.562727	0.553859	0.3298	Q8AB34	Q8AB34	BT_0277	5	arabinogalactan	tr|Q8AB34|Q8AB34_BACTN Coagulation factor 5/8 type, C-terminal OS=Bacteroides thetaiotaomicron (strain ATCC 29148 / DSM 2079 / JCM 5827 / CCUG 10774 / NCTC 10582 / VPI-5482 / E50) OX=226186 GN=BT_0277 PE=4 SV=1
0.689106	0.476473	0.638939	0.440947	Q8AB22	Q8AB22	BT_0290	5	arabinogalactan	tr|Q8AB22|Q8AB22_BACTN Beta-galactosidase OS=Bacteroides thetaiotaomicron (strain ATCC 29148 / DSM 2079 / JCM 5827 / CCUG 10774 / NCTC 10582 / VPI-5482 / E50) OX=226186 GN=BT_0290 PE=1 SV=1
						BT_0262	5	arabinogalactan
						BT_0263	5	arabinogalactan
						BT_0264	5	arabinogalactan
						BT_0265	5	arabinogalactan
						BT_0266	5	arabinogalactan
						BT_0268	5	arabinogalactan
						BT_0270	5	arabinogalactan
						BT_0273	5	arabinogalactan
						BT_0274	5	arabinogalactan
						BT_0279	5	arabinogalactan
						BT_0280	5	arabinogalactan
						BT_0284	5	arabinogalactan
						BT_0286	5	arabinogalactan
						BT_0287	5	arabinogalactan
						BT_0288	5	arabinogalactan
						BT_0291	5	arabinogalactan
1.12118	0.103795	-2.67119	-1.1896	Q8AAZ4	Q8AAZ4	BT_0318	6	mucin O-glycans (N-acetyllactosamine, adult and suckling mouse)	tr|Q8AAZ4|Q8AAZ4_BACTN SusD homolog OS=Bacteroides thetaiotaomicron (strain ATCC 29148 / DSM 2079 / JCM 5827 / CCUG 10774 / NCTC 10582 / VPI-5482 / E50) OX=226186 GN=BT_0318 PE=4 SV=1
0.887212	0.290897	-1.17176	-0.702753	Q8AAZ3	Q8AAZ3	BT_0319	6	mucin O-glycans (N-acetyllactosamine, adult and suckling mouse)	tr|Q8AAZ3|Q8AAZ3_BACTN SusD/RagB family nutrient-binding outer membrane lipoprotein OS=Bacteroides thetaiotaomicron (strain ATCC 29148 / DSM 2079 / JCM 5827 / CCUG 10774 / NCTC 10582 / VPI-5482 / E50) OX=226186 GN=BT_0319 PE=4 SV=1
3.74042	0.15517	-1.14345	-1.00297	Q8AAZ5	Q8AAZ5	BT_0317	6	mucin O-glycans (N-acetyllactosamine, adult and suckling mouse)	tr|Q8AAZ5|Q8AAZ5_BACTN SusC homolog OS=Bacteroides thetaiotaomicron (strain ATCC 29148 / DSM 2079 / JCM 5827 / CCUG 10774 / NCTC 10582 / VPI-5482 / E50) OX=226186 GN=BT_0317 PE=3 SV=1
0.626669	0.475076	-0.679351	-0.44805	Q8AAV9	Q8AAV9	BT_0353	7	arabinan	tr|Q8AAV9|Q8AAV9_BACTN Putative sugar epimerase/aldolase OS=Bacteroides thetaiotaomicron (strain ATCC 29148 / DSM 2079 / JCM 5827 / CCUG 10774 / NCTC 10582 / VPI-5482 / E50) OX=226186 GN=BT_0353 PE=4 SV=1
0.0864882	0.755887	-0.341593	-0.140443	Q8AAV7	Q8AAV7	BT_0355	7	arabinan	tr|Q8AAV7|Q8AAV7_BACTN Na+/glucose cotransporter OS=Bacteroides thetaiotaomicron (strain ATCC 29148 / DSM 2079 / JCM 5827 / CCUG 10774 / NCTC 10582 / VPI-5482 / E50) OX=226186 GN=BT_0355 PE=3 SV=1
-4.34294e-08	1	0	0	Q8AAW2	Q8AAW2	BT_0350	7	arabinan	tr|Q8AAW2|Q8AAW2_BACTN Xylulose kinase (Xylulokinase) OS=Bacteroides thetaiotaomicron (strain ATCC 29148 / DSM 2079 / JCM 5827 / CCUG 10774 / NCTC 10582 / VPI-5482 / E50) OX=226186 GN=BT_0350 PE=4 SV=1
0.0719463	0.945857	0.0476255	0.038503	Q8AAW1	Q8AAW1	BT_0351	7	arabinan	sp|Q8AAW1|ARAA_BACTN L-arabinose isomerase OS=Bacteroides thetaiotaomicron (strain ATCC 29148 / DSM 2079 / JCM 5827 / CCUG 10774 / NCTC 10582 / VPI-5482 / E50) OX=226186 GN=araA PE=3 SV=1
						BT_0348	7	arabinan
						BT_0349	7	arabinan
						BT_0352	7	arabinan
						BT_0354	7	arabinan
						BT_0356	7	arabinan
						BT_0358	7	arabinan
						BT_0359	7	arabinan
						BT_0360	7	arabinan
						BT_0361	7	arabinan
						BT_0362	7	arabinan
						BT_0363	7	arabinan
						BT_0364	7	arabinan
						BT_0365	7	arabinan
						BT_0366	7	arabinan
						BT_0367	7	arabinan
						BT_0368	7	arabinan
						BT_0369	7	arabinan
4.81489	0.196196	-0.956645	-0.88913	Q8AAM5	Q8AAM5	BT_0439	8	host/residual dietary glycans (unknown type)	tr|Q8AAM5|Q8AAM5_BACTN SusC homolog OS=Bacteroides thetaiotaomicron (strain ATCC 29148 / DSM 2079 / JCM 5827 / CCUG 10774 / NCTC 10582 / VPI-5482 / E50) OX=226186 GN=BT_0439 PE=3 SV=1
0.0805938	0.947892	-0.0440025	-0.036762	Q8AAN0	Q8AAN0	BT_0434	8	host/residual dietary glycans (unknown type)	tr|Q8AAN0|Q8AAN0_BACTN Pyridine nucleotide-disulphide oxidoreductase-like protein OS=Bacteroides thetaiotaomicron (strain ATCC 29148 / DSM 2079 / JCM 5827 / CCUG 10774 / NCTC 10582 / VPI-5482 / E50) OX=226186 GN=BT_0434 PE=4 SV=1
-4.34294e-08	1	0	0	Q8AAM0	Q8AAM0	BT_0444	8	host/residual dietary glycans (unknown type)	tr|Q8AAM0|Q8AAM0_BACTN Lipoprotein OS=Bacteroides thetaiotaomicron (strain ATCC 29148 / DSM 2079 / JCM 5827 / CCUG 10774 / NCTC 10582 / VPI-5482 / E50) OX=226186 GN=BT_0444 PE=4 SV=1
-4.34294e-08	1	0	0	Q8AAM9	Q8AAM9	BT_0435	8	host/residual dietary glycans (unknown type)	tr|Q8AAM9|Q8AAM9_BACTN DUF5109 domain-containing protein OS=Bacteroides thetaiotaomicron (strain ATCC 29148 / DSM 2079 / JCM 5827 / CCUG 10774 / NCTC 10582 / VPI-5482 / E50) OX=226186 GN=BT_0435 PE=1 SV=1
-4.34294e-08	1	0	0	Q8AAL9	Q8AAL9	BT_0445	8	host/residual dietary glycans (unknown type)	tr|Q8AAL9|Q8AAL9_BACTN Endoglucanase E (EGE) OS=Bacteroides thetaiotaomicron (strain ATCC 29148 / DSM 2079 / JCM 5827 / CCUG 10774 / NCTC 10582 / VPI-5482 / E50) OX=226186 GN=BT_0445 PE=4 SV=1
-4.34294e-08	1	0	0	Q8AAM3	Q8AAM3	BT_0441	8	host/residual dietary glycans (unknown type)	tr|Q8AAM3|Q8AAM3_BACTN Putative chitobiase OS=Bacteroides thetaiotaomicron (strain ATCC 29148 / DSM 2079 / JCM 5827 / CCUG 10774 / NCTC 10582 / VPI-5482 / E50) OX=226186 GN=BT_0441 PE=1 SV=1
-4.34294e-08	1	0	0	Q8AAM4	Q8AAM4	BT_0440	8	host/residual dietary glycans (unknown type)	tr|Q8AAM4|Q8AAM4_BACTN SusD homolog OS=Bacteroides thetaiotaomicron (strain ATCC 29148 / DSM 2079 / JCM 5827 / CCUG 10774 / NCTC 10582 / VPI-5482 / E50) OX=226186 GN=BT_0440 PE=3 SV=1
						BT_0433	8	host/residual dietary glycans (unknown type)
						BT_0436	8	host/residual dietary glycans (unknown type)
						BT_0437	8	host/residual dietary glycans (unknown type)
						BT_0438	8	host/residual dietary glycans (unknown type)
						BT_0442	8	host/residual dietary glycans (unknown type)
						BT_0443	8	host/residual dietary glycans (unknown type)
1.64718	0.12858	-1.69731	-1.09037	Q8AAL3	Q8AAL3	BT_0451	9	host glycans (unknown type, PMG, adult and suckling mice)	tr|Q8AAL3|Q8AAL3_BACTN SusD homolog OS=Bacteroides thetaiotaomicron (strain ATCC 29148 / DSM 2079 / JCM 5827 / CCUG 10774 / NCTC 10582 / VPI-5482 / E50) OX=226186 GN=BT_0451 PE=3 SV=1
1.06671	0.346527	-0.911987	-0.631572	Q8AAL2	Q8AAL2	BT_0452	9	host glycans (unknown type, PMG, adult and suckling mice)	tr|Q8AAL2|Q8AAL2_BACTN SusC homolog OS=Bacteroides thetaiotaomicron (strain ATCC 29148 / DSM 2079 / JCM 5827 / CCUG 10774 / NCTC 10582 / VPI-5482 / E50) OX=226186 GN=BT_0452 PE=3 SV=1
0.675256	0.434657	-0.764357	-0.494339	Q8AAK3	Q8AAK3	BT_0461	9	host glycans (unknown type, PMG, adult and suckling mice)	tr|Q8AAK3|Q8AAK3_BACTN Beta-galactosidase OS=Bacteroides thetaiotaomicron (strain ATCC 29148 / DSM 2079 / JCM 5827 / CCUG 10774 / NCTC 10582 / VPI-5482 / E50) OX=226186 GN=BT_0461 PE=3 SV=1
0.360322	0.695276	-0.246485	-0.190258	Q8AAL4	Q8AAL4	BT_0450	9	host glycans (unknown type, PMG, adult and suckling mice)	tr|Q8AAL4|Q8AAL4_BACTN DUF5018 domain-containing protein OS=Bacteroides thetaiotaomicron (strain ATCC 29148 / DSM 2079 / JCM 5827 / CCUG 10774 / NCTC 10582 / VPI-5482 / E50) OX=226186 GN=BT_0450 PE=4 SV=1
0.0395479	0.94883	-0.0534163	-0.0363726	Q8AAK6	Q8AAK6	BT_0458	9	host glycans (unknown type, PMG, adult and suckling mice)	tr|Q8AAK6|Q8AAK6_BACTN Beta-mannosidase OS=Bacteroides thetaiotaomicron (strain ATCC 29148 / DSM 2079 / JCM 5827 / CCUG 10774 / NCTC 10582 / VPI-5482 / E50) OX=226186 GN=BT_0458 PE=1 SV=1
-4.34294e-08	1	0	0	Q8AAK8	Q8AAK8	BT_0456	9	host glycans (unknown type, PMG, adult and suckling mice)	tr|Q8AAK8|Q8AAK8_BACTN Beta-hexosaminidase OS=Bacteroides thetaiotaomicron (strain ATCC 29148 / DSM 2079 / JCM 5827 / CCUG 10774 / NCTC 10582 / VPI-5482 / E50) OX=226186 GN=BT_0456 PE=3 SV=1
-4.34294e-08	1	0	0	Q8AAK9	Q8AAK9	BT_0455	9	host glycans (unknown type, PMG, adult and suckling mice)	tr|Q8AAK9|Q8AAK9_BACTN Sialidase (Neuraminidase) OS=Bacteroides thetaiotaomicron (strain ATCC 29148 / DSM 2079 / JCM 5827 / CCUG 10774 / NCTC 10582 / VPI-5482 / E50) OX=226186 GN=BT_0455 PE=1 SV=1
-4.34294e-08	1	0	0	Q8AAL5	Q8AAL5	BT_0449	9	host glycans (unknown type, PMG, adult and suckling mice)	tr|Q8AAL5|Q8AAL5_BACTN Family 10 glycosylhydrolase OS=Bacteroides thetaiotaomicron (strain ATCC 29148 / DSM 2079 / JCM 5827 / CCUG 10774 / NCTC 10582 / VPI-5482 / E50) OX=226186 GN=BT_0449 PE=4 SV=1
0.809928	0.399982	0.856693	0.561171	Q8AAK5	Q8AAK5	BT_0459	9	host glycans (unknown type, PMG, adult and suckling mice)	tr|Q8AAK5|Q8AAK5_BACTN Beta-hexosaminidase OS=Bacteroides thetaiotaomicron (strain ATCC 29148 / DSM 2079 / JCM 5827 / CCUG 10774 / NCTC 10582 / VPI-5482 / E50) OX=226186 GN=BT_0459 PE=3 SV=1
						BT_0446	9	host glycans (unknown type, PMG, adult and suckling mice)
						BT_0447	9	host glycans (unknown type, PMG, adult and suckling mice)
						BT_0448	9	host glycans (unknown type, PMG, adult and suckling mice)
						BT_0453	9	host glycans (unknown type, PMG, adult and suckling mice)
						BT_0454	9	host glycans (unknown type, PMG, adult and suckling mice)
						BT_0457	9	host glycans (unknown type, PMG, adult and suckling mice)
						BT_0460	9	host glycans (unknown type, PMG, adult and suckling mice)
2.72699	0.0436471	-2.74065	-1.80353	Q8AAI0	Q8AAI0	BT_0484	10	unknown	tr|Q8AAI0|Q8AAI0_BACTN SusD homolog OS=Bacteroides thetaiotaomicron (strain ATCC 29148 / DSM 2079 / JCM 5827 / CCUG 10774 / NCTC 10582 / VPI-5482 / E50) OX=226186 GN=BT_0484 PE=3 SV=1
2.22406	0.125741	-1.45018	-1.07507	Q8AAI1	Q8AAI1	BT_0483	10	unknown	tr|Q8AAI1|Q8AAI1_BACTN SusC homolog OS=Bacteroides thetaiotaomicron (strain ATCC 29148 / DSM 2079 / JCM 5827 / CCUG 10774 / NCTC 10582 / VPI-5482 / E50) OX=226186 GN=BT_0483 PE=3 SV=1
2.65804	0.0768525	-2.17211	-1.5243	Q8A9R1	Q8A9R1	BT_0754	11	unknown	tr|Q8A9R1|Q8A9R1_BACTN SusC homolog OS=Bacteroides thetaiotaomicron (strain ATCC 29148 / DSM 2079 / JCM 5827 / CCUG 10774 / NCTC 10582 / VPI-5482 / E50) OX=226186 GN=BT_0754 PE=3 SV=1
2.33654	0.0986415	-1.73764	-1.24506	Q8A9R0	Q8A9R0	BT_0755	11	unknown	tr|Q8A9R0|Q8A9R0_BACTN SusD homolog OS=Bacteroides thetaiotaomicron (strain ATCC 29148 / DSM 2079 / JCM 5827 / CCUG 10774 / NCTC 10582 / VPI-5482 / E50) OX=226186 GN=BT_0755 PE=3 SV=1
0.836573	0.34968	-1.00423	-0.62731	Q8A9Q9	Q8A9Q9	BT_0756	11	unknown	tr|Q8A9Q9|Q8A9Q9_BACTN Iduronate 2-sulfatase OS=Bacteroides thetaiotaomicron (strain ATCC 29148 / DSM 2079 / JCM 5827 / CCUG 10774 / NCTC 10582 / VPI-5482 / E50) OX=226186 GN=BT_0756 PE=3 SV=1
0.101753	0.870652	0.108443	0.0779273	Q8A9Q8	Q8A9Q8	BT_0757	11	unknown	tr|Q8A9Q8|Q8A9Q8_BACTN Beta-galactosidase OS=Bacteroides thetaiotaomicron (strain ATCC 29148 / DSM 2079 / JCM 5827 / CCUG 10774 / NCTC 10582 / VPI-5482 / E50) OX=226186 GN=BT_0757 PE=3 SV=1
						BT_0752	11	unknown
						BT_0753	11	unknown
3.47851	0.175137	-1.06795	-0.931956	Q8A9E8	Q8A9E8	BT_0867	12	mucin O-glycans (N-acetyllactosamine, adult and suckling mouse)	tr|Q8A9E8|Q8A9E8_BACTN SusC homolog OS=Bacteroides thetaiotaomicron (strain ATCC 29148 / DSM 2079 / JCM 5827 / CCUG 10774 / NCTC 10582 / VPI-5482 / E50) OX=226186 GN=BT_0867 PE=3 SV=1
-4.34294e-08	1	0	0	Q8A9E9	Q8A9E9	BT_0866	12	mucin O-glycans (N-acetyllactosamine, adult and suckling mouse)	tr|Q8A9E9|Q8A9E9_BACTN SusD homolog OS=Bacteroides thetaiotaomicron (strain ATCC 29148 / DSM 2079 / JCM 5827 / CCUG 10774 / NCTC 10582 / VPI-5482 / E50) OX=226186 GN=BT_0866 PE=3 SV=1
						BT_0865	12	mucin O-glycans (N-acetyllactosamine, adult and suckling mouse)
-4.34294e-08	1	0	0	Q8A8Z3	Q8A8Z3	BT_1024	13	rhamnogalacturonan-II	tr|Q8A8Z3|Q8A8Z3_BACTN SusD homolog OS=Bacteroides thetaiotaomicron (strain ATCC 29148 / DSM 2079 / JCM 5827 / CCUG 10774 / NCTC 10582 / VPI-5482 / E50) OX=226186 GN=BT_1024 PE=3 SV=1
-4.34294e-08	1	0	0	Q8A8Y9	Q8A8Y9	BT_1028	13	rhamnogalacturonan-II	tr|Q8A8Y9|Q8A8Y9_BACTN SusD homolog OS=Bacteroides thetaiotaomicron (strain ATCC 29148 / DSM 2079 / JCM 5827 / CCUG 10774 / NCTC 10582 / VPI-5482 / E50) OX=226186 GN=BT_1028 PE=3 SV=1
-4.34294e-08	1	0	0	Q8A8Z2	Q8A8Z2	BT_1025	13	rhamnogalacturonan-II	tr|Q8A8Z2|Q8A8Z2_BACTN SusC homolog OS=Bacteroides thetaiotaomicron (strain ATCC 29148 / DSM 2079 / JCM 5827 / CCUG 10774 / NCTC 10582 / VPI-5482 / E50) OX=226186 GN=BT_1025 PE=4 SV=1
-4.34294e-08	1	0	0	Q8A900	Q8A900	BT_1017	13	rhamnogalacturonan-II	tr|Q8A900|Q8A900_BACTN DUF3826 domain-containing protein OS=Bacteroides thetaiotaomicron (strain ATCC 29148 / DSM 2079 / JCM 5827 / CCUG 10774 / NCTC 10582 / VPI-5482 / E50) OX=226186 GN=BT_1017 PE=1 SV=1
0.0641393	0.964973	0.0252738	0.0221696	Q8A936	Q8A936	BT_0981	13	rhamnogalacturonan-II	tr|Q8A936|Q8A936_BACTN Two-component system sensor histidine kinase/response regulator, hybrid (One component system) OS=Bacteroides thetaiotaomicron (strain ATCC 29148 / DSM 2079 / JCM 5827 / CCUG 10774 / NCTC 10582 / VPI-5482 / E50) OX=226186 GN=BT_0981
						BT_0983	13	rhamnogalacturonan-II
						BT_0984	13	rhamnogalacturonan-II
						BT_0985	13	rhamnogalacturonan-II
						BT_0986	13	rhamnogalacturonan-II
						BT_0992	13	rhamnogalacturonan-II
						BT_0993	13	rhamnogalacturonan-II
						BT_0996	13	rhamnogalacturonan-II
						BT_0997	13	rhamnogalacturonan-II
						BT_1001	13	rhamnogalacturonan-II
						BT_1002	13	rhamnogalacturonan-II
						BT_1003	13	rhamnogalacturonan-II
						BT_1010	13	rhamnogalacturonan-II
						BT_1011	13	rhamnogalacturonan-II
						BT_1012	13	rhamnogalacturonan-II
						BT_1013	13	rhamnogalacturonan-II
						BT_1018	13	rhamnogalacturonan-II
						BT_1019	13	rhamnogalacturonan-II
						BT_1020	13	rhamnogalacturonan-II
						BT_1021	13	rhamnogalacturonan-II
						BT_1022	13	rhamnogalacturonan-II
						BT_1023	13	rhamnogalacturonan-II
						BT_1026	13	rhamnogalacturonan-II
						BT_1027	13	rhamnogalacturonan-II
						BT_1029	13	rhamnogalacturonan-II
						BT_1030	13	rhamnogalacturonan-II
2.3857	0.0977091	-1.69351	-1.23027	Q8A8X1	Q8A8X1	BT_1046	14	mucin O-glycans	tr|Q8A8X1|Q8A8X1_BACTN SusC homolog OS=Bacteroides thetaiotaomicron (strain ATCC 29148 / DSM 2079 / JCM 5827 / CCUG 10774 / NCTC 10582 / VPI-5482 / E50) OX=226186 GN=BT_1046 PE=3 SV=1
0.631515	0.27615	-1.61479	-0.727601	Q8A8X0	Q8A8X0	BT_1047	14	mucin O-glycans	tr|Q8A8X0|Q8A8X0_BACTN SusD homolog OS=Bacteroides thetaiotaomicron (strain ATCC 29148 / DSM 2079 / JCM 5827 / CCUG 10774 / NCTC 10582 / VPI-5482 / E50) OX=226186 GN=BT_1047 PE=4 SV=1
1.64444	0.150605	-1.53408	-1.02006	Q8A8X8	Q8A8X8	BT_1039	14	mucin O-glycans	tr|Q8A8X8|Q8A8X8_BACTN SusD homolog OS=Bacteroides thetaiotaomicron (strain ATCC 29148 / DSM 2079 / JCM 5827 / CCUG 10774 / NCTC 10582 / VPI-5482 / E50) OX=226186 GN=BT_1039 PE=4 SV=1
0.5812	0.365847	-1.17955	-0.603797	Q8A8W8	Q8A8W8	BT_1049	14	mucin O-glycans	tr|Q8A8W8|Q8A8W8_BACTN Putative patatin-like protein OS=Bacteroides thetaiotaomicron (strain ATCC 29148 / DSM 2079 / JCM 5827 / CCUG 10774 / NCTC 10582 / VPI-5482 / E50) OX=226186 GN=BT_1049 PE=4 SV=1
2.38957	0.253857	-0.9233	-0.766285	Q8A8X7	Q8A8X7	BT_1040	14	mucin O-glycans	tr|Q8A8X7|Q8A8X7_BACTN SusC homolog OS=Bacteroides thetaiotaomicron (strain ATCC 29148 / DSM 2079 / JCM 5827 / CCUG 10774 / NCTC 10582 / VPI-5482 / E50) OX=226186 GN=BT_1040 PE=3 SV=1
1.53786	0.476254	-0.522758	-0.441859	Q8A8W6	Q8A8W6	BT_1051	14	mucin O-glycans	tr|Q8A8W6|Q8A8W6_BACTN Beta-hexosaminidase OS=Bacteroides thetaiotaomicron (strain ATCC 29148 / DSM 2079 / JCM 5827 / CCUG 10774 / NCTC 10582 / VPI-5482 / E50) OX=226186 GN=BT_1051 PE=3 SV=1
0.396677	0.585967	-0.452637	-0.301541	Q8A8X3	Q8A8X3	BT_1044	14	mucin O-glycans	tr|Q8A8X3|Q8A8X3_BACTN Putative secreted endoglycosidase, GH family 18 OS=Bacteroides thetaiotaomicron (strain ATCC 29148 / DSM 2079 / JCM 5827 / CCUG 10774 / NCTC 10582 / VPI-5482 / E50) OX=226186 GN=BT_1044 PE=4 SV=1
1.47659	0.524891	-0.433915	-0.374745	Q8A8X5	Q8A8X5	BT_1042	14	mucin O-glycans	tr|Q8A8X5|Q8A8X5_BACTN SusC homolog OS=Bacteroides thetaiotaomicron (strain ATCC 29148 / DSM 2079 / JCM 5827 / CCUG 10774 / NCTC 10582 / VPI-5482 / E50) OX=226186 GN=BT_1042 PE=3 SV=1
0.338328	0.611623	-0.426052	-0.276952	Q8A8X2	Q8A8X2	BT_1045	14	mucin O-glycans	tr|Q8A8X2|Q8A8X2_BACTN Concanavalin A-like lectin/glucanase OS=Bacteroides thetaiotaomicron (strain ATCC 29148 / DSM 2079 / JCM 5827 / CCUG 10774 / NCTC 10582 / VPI-5482 / E50) OX=226186 GN=BT_1045 PE=4 SV=1
0.0280069	0.951584	-0.0577989	-0.0338499	Q8A8X4	Q8A8X4	BT_1043	14	mucin O-glycans	tr|Q8A8X4|Q8A8X4_BACTN SusD homolog OS=Bacteroides thetaiotaomicron (strain ATCC 29148 / DSM 2079 / JCM 5827 / CCUG 10774 / NCTC 10582 / VPI-5482 / E50) OX=226186 GN=BT_1043 PE=1 SV=1
0.00573661	0.99176	-0.00870466	-0.00577329	Q8A8W4	Q8A8W4	BT_1053	14	mucin O-glycans	tr|Q8A8W4|Q8A8W4_BACTN RNA polymerase ECF-type sigma factor OS=Bacteroides thetaiotaomicron (strain ATCC 29148 / DSM 2079 / JCM 5827 / CCUG 10774 / NCTC 10582 / VPI-5482 / E50) OX=226186 GN=BT_1053 PE=3 SV=1
-4.34294e-08	1	0	0	Q8A8Y2	Q8A8Y2	BT_1035	14	mucin O-glycans	tr|Q8A8Y2|Q8A8Y2_BACTN Coagulation factor 5/8 type, C-terminal OS=Bacteroides thetaiotaomicron (strain ATCC 29148 / DSM 2079 / JCM 5827 / CCUG 10774 / NCTC 10582 / VPI-5482 / E50) OX=226186 GN=BT_1035 PE=4 SV=1
-4.34294e-08	1	0	0	Q8A8W7	Q8A8W7	BT_1050	14	mucin O-glycans	tr|Q8A8W7|Q8A8W7_BACTN Coagulation factor 5/8 type, C-terminal OS=Bacteroides thetaiotaomicron (strain ATCC 29148 / DSM 2079 / JCM 5827 / CCUG 10774 / NCTC 10582 / VPI-5482 / E50) OX=226186 GN=BT_1050 PE=4 SV=1
-4.34294e-08	1	0	0	Q8A8W9	Q8A8W9	BT_1048	14	mucin O-glycans	tr|Q8A8W9|Q8A8W9_BACTN Putative secreted endoglycosidase OS=Bacteroides thetaiotaomicron (strain ATCC 29148 / DSM 2079 / JCM 5827 / CCUG 10774 / NCTC 10582 / VPI-5482 / E50) OX=226186 GN=BT_1048 PE=4 SV=1
0.0316533	0.98573	0.010891	0.00973793	Q8A8Y5	Q8A8Y5	BT_1032	14	mucin O-glycans	tr|Q8A8Y5|Q8A8Y5_BACTN Alpha-1,2-mannosidase family protein OS=Bacteroides thetaiotaomicron (strain ATCC 29148 / DSM 2079 / JCM 5827 / CCUG 10774 / NCTC 10582 / VPI-5482 / E50) OX=226186 GN=BT_1032 PE=4 SV=1
0.328446	0.725581	0.208729	0.164306	Q8A8Y4	Q8A8Y4	BT_1033	14	mucin O-glycans	sp|Q8A8Y4|BMAGP_BACTN 1,4-beta-mannosyl-N-acetylglucosamine phosphorylase OS=Bacteroides thetaiotaomicron (strain ATCC 29148 / DSM 2079 / JCM 5827 / CCUG 10774 / NCTC 10582 / VPI-5482 / E50) OX=226186 GN=BT_1033 PE=1 SV=1
0.91606	0.657448	0.268603	0.233789	Q8A8W5	Q8A8W5	BT_1052	14	mucin O-glycans	tr|Q8A8W5|Q8A8W5_BACTN Putative anti-sigma factor OS=Bacteroides thetaiotaomicron (strain ATCC 29148 / DSM 2079 / JCM 5827 / CCUG 10774 / NCTC 10582 / VPI-5482 / E50) OX=226186 GN=BT_1052 PE=4 SV=1
0.201413	0.628028	0.534979	0.26084	Q8A8Y0	Q8A8Y0	BT_1037	14	mucin O-glycans	tr|Q8A8Y0|Q8A8Y0_BACTN Concanavalin A-like lectin/glucanase OS=Bacteroides thetaiotaomicron (strain ATCC 29148 / DSM 2079 / JCM 5827 / CCUG 10774 / NCTC 10582 / VPI-5482 / E50) OX=226186 GN=BT_1037 PE=4 SV=1
0.236141	0.558151	0.775821	0.33315	Q8A8Y1	Q8A8Y1	BT_1036	14	mucin O-glycans	tr|Q8A8Y1|Q8A8Y1_BACTN Coagulation factor 5/8 type, C-terminal OS=Bacteroides thetaiotaomicron (strain ATCC 29148 / DSM 2079 / JCM 5827 / CCUG 10774 / NCTC 10582 / VPI-5482 / E50) OX=226186 GN=BT_1036 PE=4 SV=1
2.10005	0.0395862	3.60392	1.87411	Q8A8X9	Q8A8X9	BT_1038	14	mucin O-glycans	tr|Q8A8X9|Q8A8X9_BACTN Putative secreted endoglycosidase OS=Bacteroides thetaiotaomicron (strain ATCC 29148 / DSM 2079 / JCM 5827 / CCUG 10774 / NCTC 10582 / VPI-5482 / E50) OX=226186 GN=BT_1038 PE=4 SV=1
						BT_1034	14	mucin O-glycans
						BT_1041	14	mucin O-glycans
1.77831	0.350663	-0.77308	-0.625905	Q8A8P8	Q8A8P8	BT_1119	15	unknown	tr|Q8A8P8|Q8A8P8_BACTN SusC homolog OS=Bacteroides thetaiotaomicron (strain ATCC 29148 / DSM 2079 / JCM 5827 / CCUG 10774 / NCTC 10582 / VPI-5482 / E50) OX=226186 GN=BT_1119 PE=3 SV=1
0.272985	0.694582	-0.275714	-0.194531	Q8A8P9	Q8A8P9	BT_1118	15	unknown	tr|Q8A8P9|Q8A8P9_BACTN SusD homolog OS=Bacteroides thetaiotaomicron (strain ATCC 29148 / DSM 2079 / JCM 5827 / CCUG 10774 / NCTC 10582 / VPI-5482 / E50) OX=226186 GN=BT_1118 PE=3 SV=1
						BT_1117	15	unknown
-4.34294e-08	1	0	0	Q8A893	Q8A893	BT_1281	16	mucin O-glycans	tr|Q8A893|Q8A893_BACTN SusD homolog OS=Bacteroides thetaiotaomicron (strain ATCC 29148 / DSM 2079 / JCM 5827 / CCUG 10774 / NCTC 10582 / VPI-5482 / E50) OX=226186 GN=BT_1281 PE=1 SV=1
						BT_1278	16	mucin O-glycans
						BT_1279	16	mucin O-glycans
						BT_1280	16	mucin O-glycans
						BT_1282	16	mucin O-glycans
						BT_1283	16	mucin O-glycans
						BT_1284	16	mucin O-glycans
						BT_1285	16	mucin O-glycans
3.09852	0.419218	-0.566671	-0.519364	Q8A7T4	Q8A7T4	BT_1440	17	unknown	tr|Q8A7T4|Q8A7T4_BACTN SusC homolog OS=Bacteroides thetaiotaomicron (strain ATCC 29148 / DSM 2079 / JCM 5827 / CCUG 10774 / NCTC 10582 / VPI-5482 / E50) OX=226186 GN=BT_1440 PE=3 SV=1
0.448369	0.68818	-0.24972	-0.1998	Q8A7T5	Q8A7T5	BT_1439	17	unknown	tr|Q8A7T5|Q8A7T5_BACTN SusD homolog OS=Bacteroides thetaiotaomicron (strain ATCC 29148 / DSM 2079 / JCM 5827 / CCUG 10774 / NCTC 10582 / VPI-5482 / E50) OX=226186 GN=BT_1439 PE=1 SV=1
1.78787	0.126958	-1.61292	-1.08398	Q8A7H1	Q8A7H1	BT_1553	18	unknown	tr|Q8A7H1|Q8A7H1_BACTN SusD homolog OS=Bacteroides thetaiotaomicron (strain ATCC 29148 / DSM 2079 / JCM 5827 / CCUG 10774 / NCTC 10582 / VPI-5482 / E50) OX=226186 GN=BT_1553 PE=3 SV=1
2.5987	0.276247	-0.853106	-0.728187	Q8A7H2	Q8A7H2	BT_1552	18	unknown	tr|Q8A7H2|Q8A7H2_BACTN SusC homolog OS=Bacteroides thetaiotaomicron (strain ATCC 29148 / DSM 2079 / JCM 5827 / CCUG 10774 / NCTC 10582 / VPI-5482 / E50) OX=226186 GN=BT_1552 PE=3 SV=1
0.465243	0.746016	-0.176557	-0.150728	Q8A7H3	Q8A7H3	BT_1551	18	unknown	tr|Q8A7H3|Q8A7H3_BACTN Peptidase M1A and M12B OS=Bacteroides thetaiotaomicron (strain ATCC 29148 / DSM 2079 / JCM 5827 / CCUG 10774 / NCTC 10582 / VPI-5482 / E50) OX=226186 GN=BT_1551 PE=4 SV=1
0.0533402	0.916923	-0.0786681	-0.0517997	Q8A7A7	Q8A7A7	BT_1618	19	host glycans (unknown type, adult and suckling mouse)	tr|Q8A7A7|Q8A7A7_BACTN Putative anti-sigma factor OS=Bacteroides thetaiotaomicron (strain ATCC 29148 / DSM 2079 / JCM 5827 / CCUG 10774 / NCTC 10582 / VPI-5482 / E50) OX=226186 GN=BT_1618 PE=4 SV=1
-4.34294e-08	1	0	0	Q8A7A5	Q8A7A5	BT_1620	19	host glycans (unknown type, adult and suckling mouse)	tr|Q8A7A5|Q8A7A5_BACTN SusD homolog OS=Bacteroides thetaiotaomicron (strain ATCC 29148 / DSM 2079 / JCM 5827 / CCUG 10774 / NCTC 10582 / VPI-5482 / E50) OX=226186 GN=BT_1620 PE=3 SV=1
						BT_1617	19	host glycans (unknown type, adult and suckling mouse)
						BT_1619	19	host glycans (unknown type, adult and suckling mouse)
						BT_1621	19	host glycans (unknown type, adult and suckling mouse)
						BT_1622	19	host glycans (unknown type, adult and suckling mouse)
0.904824	0.195347	-1.78677	-0.892958	Q8A795	Q8A795	BT_1630	20	host glycans (unknown type)	tr|Q8A795|Q8A795_BACTN SusD homolog OS=Bacteroides thetaiotaomicron (strain ATCC 29148 / DSM 2079 / JCM 5827 / CCUG 10774 / NCTC 10582 / VPI-5482 / E50) OX=226186 GN=BT_1630 PE=3 SV=1
1.33255	0.171318	-1.5473	-0.955827	Q8A797;Q8A2X8	Q8A797	BT_1628	20	host glycans (unknown type)	tr|Q8A797|Q8A797_BACTN Putative sulfatase yidJ OS=Bacteroides thetaiotaomicron (strain ATCC 29148 / DSM 2079 / JCM 5827 / CCUG 10774 / NCTC 10582 / VPI-5482 / E50) OX=226186 GN=BT_1628 PE=3 SV=1
0.338174	0.428571	-1.36394	-0.500687	Q8A789	Q8A789	BT_1636	20	host glycans (unknown type)	tr|Q8A789|Q8A789_BACTN Arylsulfatase OS=Bacteroides thetaiotaomicron (strain ATCC 29148 / DSM 2079 / JCM 5827 / CCUG 10774 / NCTC 10582 / VPI-5482 / E50) OX=226186 GN=BT_1636 PE=1 SV=1
0.927662	0.442643	-0.657718	-0.483338	Q8A794	Q8A794	BT_1631	20	host glycans (unknown type)	tr|Q8A794|Q8A794_BACTN SusC homolog OS=Bacteroides thetaiotaomicron (strain ATCC 29148 / DSM 2079 / JCM 5827 / CCUG 10774 / NCTC 10582 / VPI-5482 / E50) OX=226186 GN=BT_1631 PE=3 SV=1
1.49749	0.46848	-0.54424	-0.455259	Q8A7A0	Q8A7A0	BT_1625	20	host glycans (unknown type)	tr|Q8A7A0|Q8A7A0_BACTN Putative exported fucosidase OS=Bacteroides thetaiotaomicron (strain ATCC 29148 / DSM 2079 / JCM 5827 / CCUG 10774 / NCTC 10582 / VPI-5482 / E50) OX=226186 GN=BT_1625 PE=4 SV=1
0.601531	0.615495	-0.345236	-0.271557	Q8A791	Q8A791	BT_1634	20	host glycans (unknown type)	tr|Q8A791|Q8A791_BACTN Putative aminoglycoside phosphotransferase OS=Bacteroides thetaiotaomicron (strain ATCC 29148 / DSM 2079 / JCM 5827 / CCUG 10774 / NCTC 10582 / VPI-5482 / E50) OX=226186 GN=BT_1634 PE=4 SV=1
0.327276	0.792451	-0.144901	-0.121945	Q8A799	Q8A799	BT_1626	20	host glycans (unknown type)	tr|Q8A799|Q8A799_BACTN Beta-galactosidase OS=Bacteroides thetaiotaomicron (strain ATCC 29148 / DSM 2079 / JCM 5827 / CCUG 10774 / NCTC 10582 / VPI-5482 / E50) OX=226186 GN=BT_1626 PE=1 SV=1
0.0459382	0.969393	-0.0208817	-0.0180214	Q8A792	Q8A792	BT_1633	20	host glycans (unknown type)	tr|Q8A792|Q8A792_BACTN Mannose-1-phosphate guanyltransferase OS=Bacteroides thetaiotaomicron (strain ATCC 29148 / DSM 2079 / JCM 5827 / CCUG 10774 / NCTC 10582 / VPI-5482 / E50) OX=226186 GN=BT_1633 PE=4 SV=1
-4.34294e-08	1	0	0	Q8A798	Q8A798	BT_1627	20	host glycans (unknown type)	tr|Q8A798|Q8A798_BACTN Beta-hexosaminidase OS=Bacteroides thetaiotaomicron (strain ATCC 29148 / DSM 2079 / JCM 5827 / CCUG 10774 / NCTC 10582 / VPI-5482 / E50) OX=226186 GN=BT_1627 PE=3 SV=1
-4.34294e-08	1	0	0	Q8A7A2	Q8A7A2	BT_1623	20	host glycans (unknown type)	tr|Q8A7A2|Q8A7A2_BACTN Putative membrane protein OS=Bacteroides thetaiotaomicron (strain ATCC 29148 / DSM 2079 / JCM 5827 / CCUG 10774 / NCTC 10582 / VPI-5482 / E50) OX=226186 GN=BT_1623 PE=4 SV=1
-4.34294e-08	1	0	0	Q8A793	Q8A793	BT_1632	20	host glycans (unknown type)	tr|Q8A793|Q8A793_BACTN Chitinase OS=Bacteroides thetaiotaomicron (strain ATCC 29148 / DSM 2079 / JCM 5827 / CCUG 10774 / NCTC 10582 / VPI-5482 / E50) OX=226186 GN=BT_1632 PE=4 SV=1
0.0197342	0.952082	0.0796995	0.033594	Q8A796	Q8A796	BT_1629	20	host glycans (unknown type)	tr|Q8A796|Q8A796_BACTN DUF5006 domain-containing protein OS=Bacteroides thetaiotaomicron (strain ATCC 29148 / DSM 2079 / JCM 5827 / CCUG 10774 / NCTC 10582 / VPI-5482 / E50) OX=226186 GN=BT_1629 PE=4 SV=1
0.318836	0.598451	0.476484	0.291831	Q8A7A1	Q8A7A1	BT_1624	20	host glycans (unknown type)	tr|Q8A7A1|Q8A7A1_BACTN Putative secreted sulfatase OS=Bacteroides thetaiotaomicron (strain ATCC 29148 / DSM 2079 / JCM 5827 / CCUG 10774 / NCTC 10582 / VPI-5482 / E50) OX=226186 GN=BT_1624 PE=1 SV=1
						BT_1635	20	host glycans (unknown type)
-4.34294e-08	1	0	0	Q8A742	Q8A742	BT_1683	21	rhamnogalacturonan-II	tr|Q8A742|Q8A742_BACTN SusC homolog OS=Bacteroides thetaiotaomicron (strain ATCC 29148 / DSM 2079 / JCM 5827 / CCUG 10774 / NCTC 10582 / VPI-5482 / E50) OX=226186 GN=BT_1683 PE=3 SV=1
						BT_1682	21	rhamnogalacturonan-II
0.528486	0.412268	-1.02266	-0.539996	Q8A6W1	Q8A6W1	BT_1765	22	levan/fructo-oligosaccharides	tr|Q8A6W1|Q8A6W1_BACTN Levanase (2,6-beta-D-fructofuranosidase) OS=Bacteroides thetaiotaomicron (strain ATCC 29148 / DSM 2079 / JCM 5827 / CCUG 10774 / NCTC 10582 / VPI-5482 / E50) OX=226186 GN=BT_1765 PE=3 SV=1
1.0787	0.581504	-0.357044	-0.304605	Q8A6W5	Q8A6W5	BT_1761	22	levan/fructo-oligosaccharides	tr|Q8A6W5|Q8A6W5_BACTN DUF4960 domain-containing protein OS=Bacteroides thetaiotaomicron (strain ATCC 29148 / DSM 2079 / JCM 5827 / CCUG 10774 / NCTC 10582 / VPI-5482 / E50) OX=226186 GN=BT_1761 PE=4 SV=1
3.06418	0.570557	-0.341006	-0.323033	Q8A6W3	Q8A6W3	BT_1763	22	levan/fructo-oligosaccharides	tr|Q8A6W3|Q8A6W3_BACTN SusC homolog OS=Bacteroides thetaiotaomicron (strain ATCC 29148 / DSM 2079 / JCM 5827 / CCUG 10774 / NCTC 10582 / VPI-5482 / E50) OX=226186 GN=BT_1763 PE=1 SV=1
1.77186	0.592829	-0.324203	-0.295007	Q8A6W6	Q8A6W6	BT_1760	22	levan/fructo-oligosaccharides	tr|Q8A6W6|Q8A6W6_BACTN Glycoside hydrolase family 32 OS=Bacteroides thetaiotaomicron (strain ATCC 29148 / DSM 2079 / JCM 5827 / CCUG 10774 / NCTC 10582 / VPI-5482 / E50) OX=226186 GN=BT_1760 PE=1 SV=1
0.390709	0.678489	-0.28481	-0.215884	Q8A6W9	Q8A6W9	BT_1757	22	levan/fructo-oligosaccharides	tr|Q8A6W9|Q8A6W9_BACTN Fructokinase OS=Bacteroides thetaiotaomicron (strain ATCC 29148 / DSM 2079 / JCM 5827 / CCUG 10774 / NCTC 10582 / VPI-5482 / E50) OX=226186 GN=BT_1757 PE=1 SV=1
0.57616	0.67746	-0.253292	-0.209986	Q8A6W4	Q8A6W4	BT_1762	22	levan/fructo-oligosaccharides	tr|Q8A6W4|Q8A6W4_BACTN SusD homolog OS=Bacteroides thetaiotaomicron (strain ATCC 29148 / DSM 2079 / JCM 5827 / CCUG 10774 / NCTC 10582 / VPI-5482 / E50) OX=226186 GN=BT_1762 PE=1 SV=1
0.0297638	0.979764	0.0150228	0.0128033	Q8A6W7	Q8A6W7	BT_1759	22	levan/fructo-oligosaccharides	tr|Q8A6W7|Q8A6W7_BACTN Levanase (2,6-beta-D-fructofuranosidase) OS=Bacteroides thetaiotaomicron (strain ATCC 29148 / DSM 2079 / JCM 5827 / CCUG 10774 / NCTC 10582 / VPI-5482 / E50) OX=226186 GN=BT_1759 PE=3 SV=1
1.00771	0.801511	0.121233	0.114157	Q8A6X1	Q8A6X1	BT_1754	22	levan/fructo-oligosaccharides	tr|Q8A6X1|Q8A6X1_BACTN Two-component system sensor histidine kinase/response regulator, hybrid (One component system) OS=Bacteroides thetaiotaomicron (strain ATCC 29148 / DSM 2079 / JCM 5827 / CCUG 10774 / NCTC 10582 / VPI-5482 / E50) OX=226186 GN=BT_1754
						BT_1758	22	levan/fructo-oligosaccharides
0.726681	0.638704	-0.298517	-0.248601	Q8A6V7	Q8A6V7	BT_1769	23	unknown	tr|Q8A6V7|Q8A6V7_BACTN Putative alpha-1,2-mannosidase OS=Bacteroides thetaiotaomicron (strain ATCC 29148 / DSM 2079 / JCM 5827 / CCUG 10774 / NCTC 10582 / VPI-5482 / E50) OX=226186 GN=BT_1769 PE=4 SV=1
-4.34294e-08	1	0	0	Q8A6V5	Q8A6V5	BT_1771	23	unknown	tr|Q8A6V5|Q8A6V5_BACTN Putative cell surface protein OS=Bacteroides thetaiotaomicron (strain ATCC 29148 / DSM 2079 / JCM 5827 / CCUG 10774 / NCTC 10582 / VPI-5482 / E50) OX=226186 GN=BT_1771 PE=4 SV=1
-4.34294e-08	1	0	0	Q8A6V4	Q8A6V4	BT_1772	23	unknown	tr|Q8A6V4|Q8A6V4_BACTN Glycosyltransferase WbsX OS=Bacteroides thetaiotaomicron (strain ATCC 29148 / DSM 2079 / JCM 5827 / CCUG 10774 / NCTC 10582 / VPI-5482 / E50) OX=226186 GN=BT_1772 PE=4 SV=1
0.0848806	0.831111	0.169058	0.0982189	Q8A6V6	Q8A6V6	BT_1770	23	unknown	tr|Q8A6V6|Q8A6V6_BACTN Putative transmembrane protein OS=Bacteroides thetaiotaomicron (strain ATCC 29148 / DSM 2079 / JCM 5827 / CCUG 10774 / NCTC 10582 / VPI-5482 / E50) OX=226186 GN=BT_1770 PE=4 SV=1
0.256959	0.632923	0.42844	0.254615	Q8A6V2	Q8A6V2	BT_1774	23	unknown	tr|Q8A6V2|Q8A6V2_BACTN SusC homolog OS=Bacteroides thetaiotaomicron (strain ATCC 29148 / DSM 2079 / JCM 5827 / CCUG 10774 / NCTC 10582 / VPI-5482 / E50) OX=226186 GN=BT_1774 PE=3 SV=1
1.13972	0.422822	0.669034	0.511689	Q8A6V3	Q8A6V3	BT_1773	23	unknown	tr|Q8A6V3|Q8A6V3_BACTN SusD homolog OS=Bacteroides thetaiotaomicron (strain ATCC 29148 / DSM 2079 / JCM 5827 / CCUG 10774 / NCTC 10582 / VPI-5482 / E50) OX=226186 GN=BT_1773 PE=4 SV=1
						BT_1768	23	unknown
						BT_1775	23	unknown
						BT_1776	23	unknown
						BT_1777	23	unknown
						BT_1778	23	unknown
						BT_1779	23	unknown
						BT_1780	23	unknown
						BT_1781	23	unknown
0.719633	0.225409	-1.86408	-0.823379	Q8A6L0	Q8A6L0	BT_1871	24	raffinose family oligosaccharides	sp|Q8A6L0|AGAL_BACTN Retaining alpha-galactosidase OS=Bacteroides thetaiotaomicron (strain ATCC 29148 / DSM 2079 / JCM 5827 / CCUG 10774 / NCTC 10582 / VPI-5482 / E50) OX=226186 GN=BT_1871 PE=1 SV=1
3.0166	0.273329	-0.843464	-0.739543	Q8A6K6	Q8A6K6	BT_1875	24	raffinose family oligosaccharides	tr|Q8A6K6|Q8A6K6_BACTN SusC homolog OS=Bacteroides thetaiotaomicron (strain ATCC 29148 / DSM 2079 / JCM 5827 / CCUG 10774 / NCTC 10582 / VPI-5482 / E50) OX=226186 GN=BT_1875 PE=3 SV=1
1.13142	0.484516	-0.532112	-0.427009	Q8A6K8	Q8A6K8	BT_1873	24	raffinose family oligosaccharides	tr|Q8A6K8|Q8A6K8_BACTN Endo-arabinase OS=Bacteroides thetaiotaomicron (strain ATCC 29148 / DSM 2079 / JCM 5827 / CCUG 10774 / NCTC 10582 / VPI-5482 / E50) OX=226186 GN=BT_1873 PE=1 SV=1
-4.34294e-08	1	0	0	Q8A6K7	Q8A6K7	BT_1874	24	raffinose family oligosaccharides	tr|Q8A6K7|Q8A6K7_BACTN SusD homolog OS=Bacteroides thetaiotaomicron (strain ATCC 29148 / DSM 2079 / JCM 5827 / CCUG 10774 / NCTC 10582 / VPI-5482 / E50) OX=226186 GN=BT_1874 PE=3 SV=1
0.184702	0.881279	0.085485	0.0723776	Q8A6K3	Q8A6K3	BT_1878	24	raffinose family oligosaccharides	tr|Q8A6K3|Q8A6K3_BACTN Putative alpha-1,2-mannosidase OS=Bacteroides thetaiotaomicron (strain ATCC 29148 / DSM 2079 / JCM 5827 / CCUG 10774 / NCTC 10582 / VPI-5482 / E50) OX=226186 GN=BT_1878 PE=4 SV=1
1.22248	0.539842	0.421018	0.356215	Q8A6K9	Q8A6K9	BT_1872	24	raffinose family oligosaccharides	tr|Q8A6K9|Q8A6K9_BACTN Periplasmic beta-glucosidase OS=Bacteroides thetaiotaomicron (strain ATCC 29148 / DSM 2079 / JCM 5827 / CCUG 10774 / NCTC 10582 / VPI-5482 / E50) OX=226186 GN=BT_1872 PE=3 SV=1
						BT_1876	24	raffinose family oligosaccharides
						BT_1877	24	raffinose family oligosaccharides
3.29979	0.12058	-1.33554	-1.11588	Q8A654	Q8A654	BT_2032	25	galactooligosaccharides	tr|Q8A654|Q8A654_BACTN SusC homolog OS=Bacteroides thetaiotaomicron (strain ATCC 29148 / DSM 2079 / JCM 5827 / CCUG 10774 / NCTC 10582 / VPI-5482 / E50) OX=226186 GN=BT_2032 PE=3 SV=1
2.68635	0.223982	-0.983845	-0.826749	Q8A653	Q8A653	BT_2033	25	galactooligosaccharides	tr|Q8A653|Q8A653_BACTN SusD homolog OS=Bacteroides thetaiotaomicron (strain ATCC 29148 / DSM 2079 / JCM 5827 / CCUG 10774 / NCTC 10582 / VPI-5482 / E50) OX=226186 GN=BT_2033 PE=1 SV=1
1.47156	0.451819	-0.566151	-0.469185	Q8A5X9	Q8A5X9	BT_2107	26	unknown	tr|Q8A5X9|Q8A5X9_BACTN SusC homolog OS=Bacteroides thetaiotaomicron (strain ATCC 29148 / DSM 2079 / JCM 5827 / CCUG 10774 / NCTC 10582 / VPI-5482 / E50) OX=226186 GN=BT_2107 PE=3 SV=1
0.199312	0.69401	-0.316636	-0.194525	Q8A5Y2	Q8A5Y2	BT_2104	26	unknown	tr|Q8A5Y2|Q8A5Y2_BACTN ROK family member transcriptional repressor OS=Bacteroides thetaiotaomicron (strain ATCC 29148 / DSM 2079 / JCM 5827 / CCUG 10774 / NCTC 10582 / VPI-5482 / E50) OX=226186 GN=BT_2104 PE=4 SV=1
-4.34294e-08	1	0	0	Q8A5X7	Q8A5X7	BT_2109	26	unknown	tr|Q8A5X7|Q8A5X7_BACTN Galactose-binding-like protein OS=Bacteroides thetaiotaomicron (strain ATCC 29148 / DSM 2079 / JCM 5827 / CCUG 10774 / NCTC 10582 / VPI-5482 / E50) OX=226186 GN=BT_2109 PE=4 SV=1
-4.34294e-08	1	0	0	Q8A5X8	Q8A5X8	BT_2108	26	unknown	tr|Q8A5X8|Q8A5X8_BACTN SusD homolog OS=Bacteroides thetaiotaomicron (strain ATCC 29148 / DSM 2079 / JCM 5827 / CCUG 10774 / NCTC 10582 / VPI-5482 / E50) OX=226186 GN=BT_2108 PE=3 SV=1
0.0109006	0.992482	0.00494528	0.00429022	Q8A5Y3	Q8A5Y3	BT_2103	26	unknown	tr|Q8A5Y3|Q8A5Y3_BACTN Transcriptional regulator OS=Bacteroides thetaiotaomicron (strain ATCC 29148 / DSM 2079 / JCM 5827 / CCUG 10774 / NCTC 10582 / VPI-5482 / E50) OX=226186 GN=BT_2103 PE=4 SV=1
						BT_2105	26	unknown
						BT_2106	26	unknown
						BT_2110	26	unknown
						BT_2111	26	unknown
						BT_2112	26	unknown
						BT_2113	26	unknown
-4.34294e-08	1	0	0	Q8A5R8	Q8A5R8	BT_2170	27	host glycans (unknown type, PMG phases 1 and 2)	tr|Q8A5R8|Q8A5R8_BACTN Lipoprotein OS=Bacteroides thetaiotaomicron (strain ATCC 29148 / DSM 2079 / JCM 5827 / CCUG 10774 / NCTC 10582 / VPI-5482 / E50) OX=226186 GN=BT_2170 PE=4 SV=1
1.38565	0.524747	0.438941	0.375356	Q8A5R6	Q8A5R6	BT_2172	27	host glycans (unknown type, PMG phases 1 and 2)	tr|Q8A5R6|Q8A5R6_BACTN SusC homolog OS=Bacteroides thetaiotaomicron (strain ATCC 29148 / DSM 2079 / JCM 5827 / CCUG 10774 / NCTC 10582 / VPI-5482 / E50) OX=226186 GN=BT_2172 PE=3 SV=1
1.82126	0.485213	0.489206	0.42715	Q8A5R5	Q8A5R5	BT_2173	27	host glycans (unknown type, PMG phases 1 and 2)	tr|Q8A5R5|Q8A5R5_BACTN SusD homolog OS=Bacteroides thetaiotaomicron (strain ATCC 29148 / DSM 2079 / JCM 5827 / CCUG 10774 / NCTC 10582 / VPI-5482 / E50) OX=226186 GN=BT_2173 PE=4 SV=1
						BT_2169	27	host glycans (unknown type, PMG phases 1 and 2)
						BT_2171	27	host glycans (unknown type, PMG phases 1 and 2)
0.944509	0.214892	-1.60526	-0.859703	Q8A5P2	Q8A5P2	BT_2196	28	unknown	tr|Q8A5P2|Q8A5P2_BACTN SusC homolog OS=Bacteroides thetaiotaomicron (strain ATCC 29148 / DSM 2079 / JCM 5827 / CCUG 10774 / NCTC 10582 / VPI-5482 / E50) OX=226186 GN=BT_2196 PE=3 SV=1
-4.34294e-08	1	0	0	Q8A5P4	Q8A5P4	BT_2194	28	unknown	tr|Q8A5P4|Q8A5P4_BACTN Sialidase, exo-alpha-sialidase OS=Bacteroides thetaiotaomicron (strain ATCC 29148 / DSM 2079 / JCM 5827 / CCUG 10774 / NCTC 10582 / VPI-5482 / E50) OX=226186 GN=BT_2194 PE=4 SV=1
0.268615	0.708916	0.241271	0.176081	Q8A5P3	Q8A5P3	BT_2195	28	unknown	tr|Q8A5P3|Q8A5P3_BACTN SusD homolog OS=Bacteroides thetaiotaomicron (strain ATCC 29148 / DSM 2079 / JCM 5827 / CCUG 10774 / NCTC 10582 / VPI-5482 / E50) OX=226186 GN=BT_2195 PE=3 SV=1
						BT_2190	28	unknown
						BT_2191	28	unknown
						BT_2192	28	unknown
						BT_2193	28	unknown
						BT_2197	28	unknown
						BT_2198	28	unknown
4.82474	0.0611818	-1.92803	-1.673	Q8A5N6	Q8A5N6	BT_2202	29	unknown	tr|Q8A5N6|Q8A5N6_BACTN Putative outer membrane protein, probably involved in nutrient binding OS=Bacteroides thetaiotaomicron (strain ATCC 29148 / DSM 2079 / JCM 5827 / CCUG 10774 / NCTC 10582 / VPI-5482 / E50) OX=226186 GN=BT_2202 PE=3 SV=1
0.989124	0.272783	-1.19397	-0.736926	Q8A5N9	Q8A5N9	BT_2199	29	unknown	tr|Q8A5N9|Q8A5N9_BACTN Alpha-1,2-mannosidase OS=Bacteroides thetaiotaomicron (strain ATCC 29148 / DSM 2079 / JCM 5827 / CCUG 10774 / NCTC 10582 / VPI-5482 / E50) OX=226186 GN=BT_2199 PE=1 SV=1
2.0309	0.262541	-0.95254	-0.760321	Q8A5N7	Q8A5N7	BT_2201	29	unknown	tr|Q8A5N7|Q8A5N7_BACTN SusD homolog OS=Bacteroides thetaiotaomicron (strain ATCC 29148 / DSM 2079 / JCM 5827 / CCUG 10774 / NCTC 10582 / VPI-5482 / E50) OX=226186 GN=BT_2201 PE=3 SV=1
1.71873	0.600284	-0.320206	-0.290901	Q8A5N4	Q8A5N4	BT_2204	29	unknown	tr|Q8A5N4|Q8A5N4_BACTN Putative transmembrane protein OS=Bacteroides thetaiotaomicron (strain ATCC 29148 / DSM 2079 / JCM 5827 / CCUG 10774 / NCTC 10582 / VPI-5482 / E50) OX=226186 GN=BT_2204 PE=4 SV=1
0.142595	0.814223	-0.147242	-0.105778	Q8A5N8	Q8A5N8	BT_2200	29	unknown	tr|Q8A5N8|Q8A5N8_BACTN GxGYxY sequence motif-containing protein OS=Bacteroides thetaiotaomicron (strain ATCC 29148 / DSM 2079 / JCM 5827 / CCUG 10774 / NCTC 10582 / VPI-5482 / E50) OX=226186 GN=BT_2200 PE=4 SV=1
0.0136506	0.970243	-0.0326614	-0.0180677	Q8A5N5	Q8A5N5	BT_2203	29	unknown	tr|Q8A5N5|Q8A5N5_BACTN Concanavalin A-like lectin/glucanase OS=Bacteroides thetaiotaomicron (strain ATCC 29148 / DSM 2079 / JCM 5827 / CCUG 10774 / NCTC 10582 / VPI-5482 / E50) OX=226186 GN=BT_2203 PE=4 SV=1
3.80682	0.102126	-1.41942	-1.21404	Q8A5H0	Q8A5H0	BT_2269	30	mucus-associated functional factor (maffD)	tr|Q8A5H0|Q8A5H0_BACTN SusD homolog OS=Bacteroides thetaiotaomicron (strain ATCC 29148 / DSM 2079 / JCM 5827 / CCUG 10774 / NCTC 10582 / VPI-5482 / E50) OX=226186 GN=BT_2269 PE=3 SV=1
3.84759	0.169657	-1.07078	-0.951389	Q8A5H1	Q8A5H1	BT_2268	30	mucus-associated functional factor (maffC)	tr|Q8A5H1|Q8A5H1_BACTN SusC homolog OS=Bacteroides thetaiotaomicron (strain ATCC 29148 / DSM 2079 / JCM 5827 / CCUG 10774 / NCTC 10582 / VPI-5482 / E50) OX=226186 GN=BT_2268 PE=3 SV=1
3.41227	0.163903	1.13882	0.981731	Q8A577	Q8A577	BT_2365	31	unknown	tr|Q8A577|Q8A577_BACTN SusD homolog OS=Bacteroides thetaiotaomicron (strain ATCC 29148 / DSM 2079 / JCM 5827 / CCUG 10774 / NCTC 10582 / VPI-5482 / E50) OX=226186 GN=BT_2365 PE=1 SV=1
2.75378	0.116831	1.42424	1.12432	Q8A578	Q8A578	BT_2364	31	unknown	tr|Q8A578|Q8A578_BACTN SusC homolog OS=Bacteroides thetaiotaomicron (strain ATCC 29148 / DSM 2079 / JCM 5827 / CCUG 10774 / NCTC 10582 / VPI-5482 / E50) OX=226186 GN=BT_2364 PE=4 SV=1
						BT_2362	31	unknown
						BT_2363	31	unknown
-4.34294e-08	1	0	0	Q8A548	Q8A548	BT_2394	32	probable mucin O-glycans (adult and suckling mouse, N-acetyllactosamine)	tr|Q8A548|Q8A548_BACTN SusD homolog OS=Bacteroides thetaiotaomicron (strain ATCC 29148 / DSM 2079 / JCM 5827 / CCUG 10774 / NCTC 10582 / VPI-5482 / E50) OX=226186 GN=BT_2394 PE=3 SV=1
1.31372	0.417533	0.673976	0.529424	Q8A551	Q8A551	BT_2391	32	probable mucin O-glycans (adult and suckling mouse, N-acetyllactosamine)	tr|Q8A551|Q8A551_BACTN Two-component system sensor histidine kinase/response regulator, hybrid (One component system) OS=Bacteroides thetaiotaomicron (strain ATCC 29148 / DSM 2079 / JCM 5827 / CCUG 10774 / NCTC 10582 / VPI-5482 / E50) OX=226186 GN=BT_2391
						BT_2392	32	probable mucin O-glycans (adult and suckling mouse, N-acetyllactosamine)
						BT_2393	32	probable mucin O-glycans (adult and suckling mouse, N-acetyllactosamine)
						BT_2395	32	probable mucin O-glycans (adult and suckling mouse, N-acetyllactosamine)
0.129467	0.798226	-0.177661	-0.117214	Q8A4Y4	Q8A4Y4	BT_2463	33	unknown	tr|Q8A4Y4|Q8A4Y4_BACTN RNA polymerase ECF-type sigma factor OS=Bacteroides thetaiotaomicron (strain ATCC 29148 / DSM 2079 / JCM 5827 / CCUG 10774 / NCTC 10582 / VPI-5482 / E50) OX=226186 GN=BT_2463 PE=3 SV=1
-4.34294e-08	1	0	0	Q8A4Y6	Q8A4Y6	BT_2461	33	unknown	tr|Q8A4Y6|Q8A4Y6_BACTN SusC homolog OS=Bacteroides thetaiotaomicron (strain ATCC 29148 / DSM 2079 / JCM 5827 / CCUG 10774 / NCTC 10582 / VPI-5482 / E50) OX=226186 GN=BT_2461 PE=3 SV=1
						BT_2457	33	unknown
						BT_2458	33	unknown
						BT_2459	33	unknown
						BT_2460	33	unknown
						BT_2462	33	unknown
-4.34294e-08	1	0	0	Q8A4R5	Q8A4R5	BT_2532	34	unknown	tr|Q8A4R5|Q8A4R5_BACTN SusD homolog OS=Bacteroides thetaiotaomicron (strain ATCC 29148 / DSM 2079 / JCM 5827 / CCUG 10774 / NCTC 10582 / VPI-5482 / E50) OX=226186 GN=BT_2532 PE=3 SV=1
-4.34294e-08	1	0	0	Q8A4R7	Q8A4R7	BT_2530	34	unknown	tr|Q8A4R7|Q8A4R7_BACTN IPT/TIG domain-containing protein OS=Bacteroides thetaiotaomicron (strain ATCC 29148 / DSM 2079 / JCM 5827 / CCUG 10774 / NCTC 10582 / VPI-5482 / E50) OX=226186 GN=BT_2530 PE=4 SV=1
						BT_2529	34	unknown
						BT_2531	34	unknown
						BT_2533	34	unknown
1.55236	0.22958	-1.12835	-0.810778	Q8A4N8	Q8A4N8	BT_2561	35	mucin O-glycans (N-acetyllactosamine disaccharide)	tr|Q8A4N8|Q8A4N8_BACTN Putative anti-sigma factor OS=Bacteroides thetaiotaomicron (strain ATCC 29148 / DSM 2079 / JCM 5827 / CCUG 10774 / NCTC 10582 / VPI-5482 / E50) OX=226186 GN=BT_2561 PE=4 SV=1
0.330348	0.621812	-0.408594	-0.267631	Q8A4N9	Q8A4N9	BT_2560	35	mucin O-glycans (N-acetyllactosamine disaccharide)	tr|Q8A4N9|Q8A4N9_BACTN SusC homolog OS=Bacteroides thetaiotaomicron (strain ATCC 29148 / DSM 2079 / JCM 5827 / CCUG 10774 / NCTC 10582 / VPI-5482 / E50) OX=226186 GN=BT_2560 PE=3 SV=1
-4.34294e-08	1	0	0	Q8A4P0	Q8A4P0	BT_2559	35	mucin O-glycans (N-acetyllactosamine disaccharide)	tr|Q8A4P0|Q8A4P0_BACTN SusD homolog OS=Bacteroides thetaiotaomicron (strain ATCC 29148 / DSM 2079 / JCM 5827 / CCUG 10774 / NCTC 10582 / VPI-5482 / E50) OX=226186 GN=BT_2559 PE=4 SV=1
0.695444	0.355354	1.07671	0.614923	Q8A4N7	Q8A4N7	BT_2562	35	mucin O-glycans (N-acetyllactosamine disaccharide)	tr|Q8A4N7|Q8A4N7_BACTN Putative RNA polymerase ECF-type sigma factor OS=Bacteroides thetaiotaomicron (strain ATCC 29148 / DSM 2079 / JCM 5827 / CCUG 10774 / NCTC 10582 / VPI-5482 / E50) OX=226186 GN=BT_2562 PE=4 SV=1
3.08044	0.0751333	-2.03521	-1.53055	Q8A4H0	Q8A4H0	BT_2629	36	a-mannan, host N-glycans	tr|Q8A4H0|Q8A4H0_BACTN Putative alpha-1,2-mannosidase OS=Bacteroides thetaiotaomicron (strain ATCC 29148 / DSM 2079 / JCM 5827 / CCUG 10774 / NCTC 10582 / VPI-5482 / E50) OX=226186 GN=BT_2629 PE=4 SV=1
2.82592	0.172129	-1.13448	-0.940939	Q8A4H1	Q8A4H1	BT_2628	36	a-mannan, host N-glycans	tr|Q8A4H1|Q8A4H1_BACTN Two-component system sensor histidine kinase/response regulator, hybrid (One-component system) OS=Bacteroides thetaiotaomicron (strain ATCC 29148 / DSM 2079 / JCM 5827 / CCUG 10774 / NCTC 10582 / VPI-5482 / E50) OX=226186 GN=BT_2628
1.59714	0.292486	-0.917125	-0.700178	Q8A4H2	Q8A4H2	BT_2627	36	a-mannan, host N-glycans	tr|Q8A4H2|Q8A4H2_BACTN Putative cell surface protein, have conserved domain OS=Bacteroides thetaiotaomicron (strain ATCC 29148 / DSM 2079 / JCM 5827 / CCUG 10774 / NCTC 10582 / VPI-5482 / E50) OX=226186 GN=BT_2627 PE=4 SV=1
0.881297	0.576207	-0.378639	-0.311157	Q8A4H3	Q8A4H3	BT_2626	36	a-mannan, host N-glycans	tr|Q8A4H3|Q8A4H3_BACTN SusC homolog OS=Bacteroides thetaiotaomicron (strain ATCC 29148 / DSM 2079 / JCM 5827 / CCUG 10774 / NCTC 10582 / VPI-5482 / E50) OX=226186 GN=BT_2626 PE=3 SV=1
0.32692	0.676291	-0.292508	-0.211905	Q8A4I1	Q8A4I1	BT_2618	36	a-mannan, host N-glycans	tr|Q8A4I1|Q8A4I1_BACTN Two-component system response regulator OS=Bacteroides thetaiotaomicron (strain ATCC 29148 / DSM 2079 / JCM 5827 / CCUG 10774 / NCTC 10582 / VPI-5482 / E50) OX=226186 GN=BT_2618 PE=4 SV=1
0.00152237	0.996979	-0.0025444	-0.0016346	Q8A4G7	Q8A4G7	BT_2632	36	a-mannan, host N-glycans	tr|Q8A4G7|Q8A4G7_BACTN Metal-independent alpha-mannosidase OS=Bacteroides thetaiotaomicron (strain ATCC 29148 / DSM 2079 / JCM 5827 / CCUG 10774 / NCTC 10582 / VPI-5482 / E50) OX=226186 GN=BT_2632 PE=4 SV=1
-4.34294e-08	1	0	0	Q8A4H8	Q8A4H8	BT_2621	36	a-mannan, host N-glycans	tr|Q8A4H8|Q8A4H8_BACTN Putative O-antigen related protein OS=Bacteroides thetaiotaomicron (strain ATCC 29148 / DSM 2079 / JCM 5827 / CCUG 10774 / NCTC 10582 / VPI-5482 / E50) OX=226186 GN=BT_2621 PE=4 SV=1
-4.34294e-08	1	0	0	Q8A4H9	Q8A4H9	BT_2620	36	a-mannan, host N-glycans	tr|Q8A4H9|Q8A4H9_BACTN Alpha-glucosidase OS=Bacteroides thetaiotaomicron (strain ATCC 29148 / DSM 2079 / JCM 5827 / CCUG 10774 / NCTC 10582 / VPI-5482 / E50) OX=226186 GN=BT_2620 PE=4 SV=1
-4.34294e-08	1	0	0	Q8A4H6	Q8A4H6	BT_2623	36	a-mannan, host N-glycans	tr|Q8A4H6|Q8A4H6_BACTN Putative alpha-1,6-mannanase OS=Bacteroides thetaiotaomicron (strain ATCC 29148 / DSM 2079 / JCM 5827 / CCUG 10774 / NCTC 10582 / VPI-5482 / E50) OX=226186 GN=BT_2623 PE=4 SV=1
0.0240426	0.928317	0.126151	0.0451945	Q8A4H5	Q8A4H5	BT_2624	36	a-mannan, host N-glycans	tr|Q8A4H5|Q8A4H5_BACTN DUF4361 domain-containing protein OS=Bacteroides thetaiotaomicron (strain ATCC 29148 / DSM 2079 / JCM 5827 / CCUG 10774 / NCTC 10582 / VPI-5482 / E50) OX=226186 GN=BT_2624 PE=4 SV=1
0.256205	0.685681	0.297523	0.201673	Q8A4H4	Q8A4H4	BT_2625	36	a-mannan, host N-glycans	tr|Q8A4H4|Q8A4H4_BACTN SusD homolog OS=Bacteroides thetaiotaomicron (strain ATCC 29148 / DSM 2079 / JCM 5827 / CCUG 10774 / NCTC 10582 / VPI-5482 / E50) OX=226186 GN=BT_2625 PE=3 SV=1
0.471567	0.549935	0.519938	0.346846	Q8A4G8	Q8A4G8	BT_2631	36	a-mannan, host N-glycans	tr|Q8A4G8|Q8A4G8_BACTN Glycoside hydrolase family 73 OS=Bacteroides thetaiotaomicron (strain ATCC 29148 / DSM 2079 / JCM 5827 / CCUG 10774 / NCTC 10582 / VPI-5482 / E50) OX=226186 GN=BT_2631 PE=4 SV=1
						BT_2615	36	a-mannan, host N-glycans
						BT_2616	36	a-mannan, host N-glycans
						BT_2617	36	a-mannan, host N-glycans
						BT_2619	36	a-mannan, host N-glycans
						BT_2622	36	a-mannan, host N-glycans
						BT_2630	36	a-mannan, host N-glycans
						BT_2633	36	a-mannan, host N-glycans
2.665	0.047027	-2.73032	-1.7816	Q8A3Z9	Q8A3Z9	BT_2805	37	ribose/ribonucleosides	tr|Q8A3Z9|Q8A3Z9_BACTN SusC homolog OS=Bacteroides thetaiotaomicron (strain ATCC 29148 / DSM 2079 / JCM 5827 / CCUG 10774 / NCTC 10582 / VPI-5482 / E50) OX=226186 GN=BT_2805 PE=3 SV=1
1.16379	0.154975	-1.82246	-1.00001	Q8A3Z7	Q8A3Z7	BT_2807	37	ribose/ribonucleosides	tr|Q8A3Z7|Q8A3Z7_BACTN Glycoside hydrolase, family 35 OS=Bacteroides thetaiotaomicron (strain ATCC 29148 / DSM 2079 / JCM 5827 / CCUG 10774 / NCTC 10582 / VPI-5482 / E50) OX=226186 GN=BT_2807 PE=3 SV=1
1.2229	0.171435	-1.62262	-0.953974	Q8A3Z8	Q8A3Z8	BT_2806	37	ribose/ribonucleosides	tr|Q8A3Z8|Q8A3Z8_BACTN SusD homolog OS=Bacteroides thetaiotaomicron (strain ATCC 29148 / DSM 2079 / JCM 5827 / CCUG 10774 / NCTC 10582 / VPI-5482 / E50) OX=226186 GN=BT_2806 PE=3 SV=1
0.235461	0.79856	-0.144635	-0.115863	Q8A402	Q8A402	BT_2802	37	ribose/ribonucleosides	tr|Q8A402|Q8A402_BACTN TPR_REGION domain-containing protein OS=Bacteroides thetaiotaomicron (strain ATCC 29148 / DSM 2079 / JCM 5827 / CCUG 10774 / NCTC 10582 / VPI-5482 / E50) OX=226186 GN=BT_2802 PE=4 SV=1
						BT_2803	37	ribose/ribonucleosides
						BT_2804	37	ribose/ribonucleosides
						BT_2808	37	ribose/ribonucleosides
						BT_2809	37	ribose/ribonucleosides
1.12268	0.274571	-1.13134	-0.740953	Q8A3Y3	Q8A3Y3	BT_2821	38	mucin O-glycans	tr|Q8A3Y3|Q8A3Y3_BACTN SusD homolog OS=Bacteroides thetaiotaomicron (strain ATCC 29148 / DSM 2079 / JCM 5827 / CCUG 10774 / NCTC 10582 / VPI-5482 / E50) OX=226186 GN=BT_2821 PE=3 SV=1
1.17818	0.473662	-0.559608	-0.447749	Q8A3Y6	Q8A3Y6	BT_2818	38	mucin O-glycans	tr|Q8A3Y6|Q8A3Y6_BACTN SusC homolog OS=Bacteroides thetaiotaomicron (strain ATCC 29148 / DSM 2079 / JCM 5827 / CCUG 10774 / NCTC 10582 / VPI-5482 / E50) OX=226186 GN=BT_2818 PE=3 SV=1
-4.34294e-08	1	0	0	Q8A3Y0	Q8A3Y0	BT_2824	38	mucin O-glycans	tr|Q8A3Y0|Q8A3Y0_BACTN Beta-glucanase OS=Bacteroides thetaiotaomicron (strain ATCC 29148 / DSM 2079 / JCM 5827 / CCUG 10774 / NCTC 10582 / VPI-5482 / E50) OX=226186 GN=BT_2824 PE=3 SV=1
-4.34294e-08	1	0	0	Q8A3Y4	Q8A3Y4	BT_2820	38	mucin O-glycans	tr|Q8A3Y4|Q8A3Y4_BACTN SusC homolog OS=Bacteroides thetaiotaomicron (strain ATCC 29148 / DSM 2079 / JCM 5827 / CCUG 10774 / NCTC 10582 / VPI-5482 / E50) OX=226186 GN=BT_2820 PE=3 SV=1
-4.34294e-08	1	0	0	Q8A3Y2	Q8A3Y2	BT_2822	38	mucin O-glycans	tr|Q8A3Y2|Q8A3Y2_BACTN BACON domain-containing protein OS=Bacteroides thetaiotaomicron (strain ATCC 29148 / DSM 2079 / JCM 5827 / CCUG 10774 / NCTC 10582 / VPI-5482 / E50) OX=226186 GN=BT_2822 PE=4 SV=1
-4.34294e-08	1	0	0	Q8A3Y1	Q8A3Y1	BT_2823	38	mucin O-glycans	tr|Q8A3Y1|Q8A3Y1_BACTN BACON domain-containing protein OS=Bacteroides thetaiotaomicron (strain ATCC 29148 / DSM 2079 / JCM 5827 / CCUG 10774 / NCTC 10582 / VPI-5482 / E50) OX=226186 GN=BT_2823 PE=4 SV=1
0.347405	0.612705	0.414193	0.273948	Q8A3Y5	Q8A3Y5	BT_2819	38	mucin O-glycans	tr|Q8A3Y5|Q8A3Y5_BACTN SusD homolog OS=Bacteroides thetaiotaomicron (strain ATCC 29148 / DSM 2079 / JCM 5827 / CCUG 10774 / NCTC 10582 / VPI-5482 / E50) OX=226186 GN=BT_2819 PE=3 SV=1
4.12369	0.0957419	1.50909	1.30318	Q8A3X8	Q8A3X8	BT_2826	38	mucin O-glycans	tr|Q8A3X8|Q8A3X8_BACTN Two-component system sensor histidine kinase/response regulator, hybrid (One component system) OS=Bacteroides thetaiotaomicron (strain ATCC 29148 / DSM 2079 / JCM 5827 / CCUG 10774 / NCTC 10582 / VPI-5482 / E50) OX=226186 GN=BT_2826
						BT_2825	38	mucin O-glycans
1.76924	0.121909	-1.67819	-1.10915	Q8A3U4	Q8A3U4	BT_2860	39	unknown	tr|Q8A3U4|Q8A3U4_BACTN Two-component system sensor histidine kinase/response regulator, hybrid (One component system) OS=Bacteroides thetaiotaomicron (strain ATCC 29148 / DSM 2079 / JCM 5827 / CCUG 10774 / NCTC 10582 / VPI-5482 / E50) OX=226186 GN=BT_2860
2.11689	0.420759	-0.586706	-0.510633	Q8A3V3	Q8A3V3	BT_2851	39	unknown	tr|Q8A3V3|Q8A3V3_BACTN Alpha-galactosidase OS=Bacteroides thetaiotaomicron (strain ATCC 29148 / DSM 2079 / JCM 5827 / CCUG 10774 / NCTC 10582 / VPI-5482 / E50) OX=226186 GN=BT_2851 PE=3 SV=1
-4.34294e-08	1	0	0	Q8A3U6	Q8A3U6	BT_2858	39	unknown	tr|Q8A3U6|Q8A3U6_BACTN SusD homolog OS=Bacteroides thetaiotaomicron (strain ATCC 29148 / DSM 2079 / JCM 5827 / CCUG 10774 / NCTC 10582 / VPI-5482 / E50) OX=226186 GN=BT_2858 PE=3 SV=1
						BT_2852	39	unknown
						BT_2853	39	unknown
						BT_2854	39	unknown
						BT_2855	39	unknown
						BT_2856	39	unknown
						BT_2857	39	unknown
						BT_2859	39	unknown
0.368922	0.625333	-0.381598	-0.263419	Q8A3Q7	Q8A3Q7	BT_2897	40	unknown	tr|Q8A3Q7|Q8A3Q7_BACTN Two-component system sensor histidine kinase/response regulator, hybrid (One-component system) OS=Bacteroides thetaiotaomicron (strain ATCC 29148 / DSM 2079 / JCM 5827 / CCUG 10774 / NCTC 10582 / VPI-5482 / E50) OX=226186 GN=BT_2897
						BT_2892	40	unknown
						BT_2893	40	unknown
						BT_2894	40	unknown
						BT_2895	40	unknown
						BT_2896	40	unknown
0.281355	0.524864	-0.83271	-0.373651	Q8A3P4	Q8A3P4	BT_2910	41	unknown	tr|Q8A3P4|Q8A3P4_BACTN Transcriptional regulator OS=Bacteroides thetaiotaomicron (strain ATCC 29148 / DSM 2079 / JCM 5827 / CCUG 10774 / NCTC 10582 / VPI-5482 / E50) OX=226186 GN=BT_2910 PE=4 SV=1
1.16957	0.445568	-0.621235	-0.48567	Q8A3P9	Q8A3P9	BT_2905	41	unknown	tr|Q8A3P9|Q8A3P9_BACTN SusC homolog OS=Bacteroides thetaiotaomicron (strain ATCC 29148 / DSM 2079 / JCM 5827 / CCUG 10774 / NCTC 10582 / VPI-5482 / E50) OX=226186 GN=BT_2905 PE=3 SV=1
1.58244	0.476705	-0.52114	-0.442533	Q8A3P7	Q8A3P7	BT_2907	41	unknown	tr|Q8A3P7|Q8A3P7_BACTN Glycosyltransferase-like protein OS=Bacteroides thetaiotaomicron (strain ATCC 29148 / DSM 2079 / JCM 5827 / CCUG 10774 / NCTC 10582 / VPI-5482 / E50) OX=226186 GN=BT_2907 PE=4 SV=1
0.750438	0.685666	-0.23365	-0.202641	Q8A3Q5	Q8A3Q5	BT_2899	41	unknown	tr|Q8A3Q5|Q8A3Q5_BACTN Six-hairpin glycosidase-like protein OS=Bacteroides thetaiotaomicron (strain ATCC 29148 / DSM 2079 / JCM 5827 / CCUG 10774 / NCTC 10582 / VPI-5482 / E50) OX=226186 GN=BT_2899 PE=4 SV=1
-4.34294e-08	1	0	0	Q8A3Q2	Q8A3Q2	BT_2902	41	unknown	tr|Q8A3Q2|Q8A3Q2_BACTN DUF5000 domain-containing protein OS=Bacteroides thetaiotaomicron (strain ATCC 29148 / DSM 2079 / JCM 5827 / CCUG 10774 / NCTC 10582 / VPI-5482 / E50) OX=226186 GN=BT_2902 PE=4 SV=1
-4.34294e-08	1	0	0	Q8A3Q1	Q8A3Q1	BT_2903	41	unknown	tr|Q8A3Q1|Q8A3Q1_BACTN Galactose-binding like protein OS=Bacteroides thetaiotaomicron (strain ATCC 29148 / DSM 2079 / JCM 5827 / CCUG 10774 / NCTC 10582 / VPI-5482 / E50) OX=226186 GN=BT_2903 PE=4 SV=1
-4.34294e-08	1	0	0	Q8A3Q0	Q8A3Q0	BT_2904	41	unknown	tr|Q8A3Q0|Q8A3Q0_BACTN SusD homolog OS=Bacteroides thetaiotaomicron (strain ATCC 29148 / DSM 2079 / JCM 5827 / CCUG 10774 / NCTC 10582 / VPI-5482 / E50) OX=226186 GN=BT_2904 PE=3 SV=1
						BT_2898	41	unknown
						BT_2900	41	unknown
						BT_2901	41	unknown
						BT_2906	41	unknown
						BT_2908	41	unknown
						BT_2909	41	unknown
0.490482	0.429349	-0.938778	-0.501381	Q8A3N1	Q8A3N1	BT_2923	42	unknown	tr|Q8A3N1|Q8A3N1_BACTN Two-component system sensor histidine kinase/response regulator, hybrid (One-component system) OS=Bacteroides thetaiotaomicron (strain ATCC 29148 / DSM 2079 / JCM 5827 / CCUG 10774 / NCTC 10582 / VPI-5482 / E50) OX=226186 GN=BT_2923
-4.34294e-08	1	0	0	Q8A3N5	Q8A3N5	BT_2919	42	unknown	tr|Q8A3N5|Q8A3N5_BACTN SusD homolog OS=Bacteroides thetaiotaomicron (strain ATCC 29148 / DSM 2079 / JCM 5827 / CCUG 10774 / NCTC 10582 / VPI-5482 / E50) OX=226186 GN=BT_2919 PE=3 SV=1
						BT_2911	42	unknown
						BT_2912	42	unknown
						BT_2913	42	unknown
						BT_2914	42	unknown
						BT_2915	42	unknown
						BT_2916	42	unknown
						BT_2917	42	unknown
						BT_2918	42	unknown
						BT_2920	42	unknown
						BT_2921	42	unknown
						BT_2922	42	unknown
-4.34294e-08	1	0	0	Q8A3K5	Q8A3K5	BT_2949	43	unknown	tr|Q8A3K5|Q8A3K5_BACTN Putative alpha-1,6-mannanase OS=Bacteroides thetaiotaomicron (strain ATCC 29148 / DSM 2079 / JCM 5827 / CCUG 10774 / NCTC 10582 / VPI-5482 / E50) OX=226186 GN=BT_2949 PE=1 SV=1
0.093501	0.814125	0.184001	0.107102	Q8A3K3	Q8A3K3	BT_2951	43	unknown	tr|Q8A3K3|Q8A3K3_BACTN SusD homolog OS=Bacteroides thetaiotaomicron (strain ATCC 29148 / DSM 2079 / JCM 5827 / CCUG 10774 / NCTC 10582 / VPI-5482 / E50) OX=226186 GN=BT_2951 PE=3 SV=1
0.852143	0.573166	0.395995	0.321084	Q8A3K2	Q8A3K2	BT_2952	43	unknown	tr|Q8A3K2|Q8A3K2_BACTN SusC homolog OS=Bacteroides thetaiotaomicron (strain ATCC 29148 / DSM 2079 / JCM 5827 / CCUG 10774 / NCTC 10582 / VPI-5482 / E50) OX=226186 GN=BT_2952 PE=3 SV=1
						BT_2948	43	unknown
						BT_2950	43	unknown
						BT_2953	43	unknown
						BT_2954	43	unknown
						BT_2955	43	unknown
						BT_2956	43	unknown
						BT_2957	43	unknown
1.64805	0.271229	-0.986614	-0.745519	Q8A3I3	Q8A3I3	BT_2971	44	unknown	tr|Q8A3I3|Q8A3I3_BACTN Two-component system sensor histidine kinase/response regulator, hybrid (One-component system) OS=Bacteroides thetaiotaomicron (strain ATCC 29148 / DSM 2079 / JCM 5827 / CCUG 10774 / NCTC 10582 / VPI-5482 / E50) OX=226186 GN=BT_2971
-4.34294e-08	1	0	0	Q8A3I8	Q8A3I8	BT_2966	44	unknown	tr|Q8A3I8|Q8A3I8_BACTN Galactose-binding like protein OS=Bacteroides thetaiotaomicron (strain ATCC 29148 / DSM 2079 / JCM 5827 / CCUG 10774 / NCTC 10582 / VPI-5482 / E50) OX=226186 GN=BT_2966 PE=4 SV=1
-4.34294e-08	1	0	0	Q8A3I7	Q8A3I7	BT_2967	44	unknown	tr|Q8A3I7|Q8A3I7_BACTN SusD homolog OS=Bacteroides thetaiotaomicron (strain ATCC 29148 / DSM 2079 / JCM 5827 / CCUG 10774 / NCTC 10582 / VPI-5482 / E50) OX=226186 GN=BT_2967 PE=3 SV=1
						BT_2961	44	unknown
						BT_2962	44	unknown
						BT_2963	44	unknown
						BT_2964	44	unknown
						BT_2965	44	unknown
						BT_2968	44	unknown
						BT_2969	44	unknown
						BT_2970	44	unknown
-4.34294e-08	1	0	0	Q8A3E1	Q8A3E1	BT_3013	45	host glycans (unknown type, PMG phase 2)	tr|Q8A3E1|Q8A3E1_BACTN SusD homolog OS=Bacteroides thetaiotaomicron (strain ATCC 29148 / DSM 2079 / JCM 5827 / CCUG 10774 / NCTC 10582 / VPI-5482 / E50) OX=226186 GN=BT_3013 PE=1 SV=1
						BT_3010	45	host glycans (unknown type, PMG phase 2)
						BT_3011	45	host glycans (unknown type, PMG phase 2)
						BT_3012	45	host glycans (unknown type, PMG phase 2)
						BT_3014	45	host glycans (unknown type, PMG phase 2)
						BT_3015	45	host glycans (unknown type, PMG phase 2)
						BT_3016	45	host glycans (unknown type, PMG phase 2)
						BT_3017	45	host glycans (unknown type, PMG phase 2)
0.676016	0.228917	-1.91877	-0.809638	Q8A3D0	Q8A3D0	BT_3024	46	unknown	tr|Q8A3D0|Q8A3D0_BACTN SusC homolog OS=Bacteroides thetaiotaomicron (strain ATCC 29148 / DSM 2079 / JCM 5827 / CCUG 10774 / NCTC 10582 / VPI-5482 / E50) OX=226186 GN=BT_3024 PE=3 SV=1
-4.34294e-08	1	0	0	Q8A3C8	Q8A3C8	BT_3026	46	unknown	tr|Q8A3C8|Q8A3C8_BACTN Glycosylhydrolase, putative xylanase OS=Bacteroides thetaiotaomicron (strain ATCC 29148 / DSM 2079 / JCM 5827 / CCUG 10774 / NCTC 10582 / VPI-5482 / E50) OX=226186 GN=BT_3026 PE=3 SV=1
-4.34294e-08	1	0	0	Q8A3C9	Q8A3C9	BT_3025	46	unknown	tr|Q8A3C9|Q8A3C9_BACTN SusD homolog OS=Bacteroides thetaiotaomicron (strain ATCC 29148 / DSM 2079 / JCM 5827 / CCUG 10774 / NCTC 10582 / VPI-5482 / E50) OX=226186 GN=BT_3025 PE=3 SV=1
						BT_3027	46	unknown
1.15547	0.223294	-1.34744	-0.835926	Q8A3A8	Q8A3A8	BT_3046	47	host glycans (unknown type, adult and suckling mouse) - arabinan	tr|Q8A3A8|Q8A3A8_BACTN SusC homolog OS=Bacteroides thetaiotaomicron (strain ATCC 29148 / DSM 2079 / JCM 5827 / CCUG 10774 / NCTC 10582 / VPI-5482 / E50) OX=226186 GN=BT_3046 PE=3 SV=1
0.185873	0.649599	-0.482984	-0.23939	Q8A3B1	Q8A3B1	BT_3043	47	host glycans (unknown type, adult and suckling mouse) - arabinan	tr|Q8A3B1|Q8A3B1_BACTN Putative xylanase OS=Bacteroides thetaiotaomicron (strain ATCC 29148 / DSM 2079 / JCM 5827 / CCUG 10774 / NCTC 10582 / VPI-5482 / E50) OX=226186 GN=BT_3043 PE=4 SV=1
1.55974	0.505053	-0.470125	-0.404422	Q8A3A5	Q8A3A5	BT_3049	47	host glycans (unknown type, adult and suckling mouse) - arabinan	tr|Q8A3A5|Q8A3A5_BACTN Two-component system sensor histidine kinase/response regulator, hybrid (One-component system) OS=Bacteroides thetaiotaomicron (strain ATCC 29148 / DSM 2079 / JCM 5827 / CCUG 10774 / NCTC 10582 / VPI-5482 / E50) OX=226186 GN=BT_3049
-4.34294e-08	1	0	0	Q8A3A9	Q8A3A9	BT_3045	47	host glycans (unknown type, adult and suckling mouse) - arabinan	tr|Q8A3A9|Q8A3A9_BACTN SusD homolog OS=Bacteroides thetaiotaomicron (strain ATCC 29148 / DSM 2079 / JCM 5827 / CCUG 10774 / NCTC 10582 / VPI-5482 / E50) OX=226186 GN=BT_3045 PE=3 SV=1
						BT_3044	47	host glycans (unknown type, adult and suckling mouse) - arabinan
						BT_3047	47	host glycans (unknown type, adult and suckling mouse) - arabinan
						BT_3048	47	host glycans (unknown type, adult and suckling mouse) - arabinan
2.0144	0.0989333	-2.01353	-1.30831	Q8A365	Q8A365	BT_3090	48	dextran	tr|Q8A365|Q8A365_BACTN SusC homolog OS=Bacteroides thetaiotaomicron (strain ATCC 29148 / DSM 2079 / JCM 5827 / CCUG 10774 / NCTC 10582 / VPI-5482 / E50) OX=226186 GN=BT_3090 PE=3 SV=1
-4.34294e-08	1	0	0	Q8A367	Q8A367	BT_3088	48	dextran	tr|Q8A367|Q8A367_BACTN SusE domain-containing protein OS=Bacteroides thetaiotaomicron (strain ATCC 29148 / DSM 2079 / JCM 5827 / CCUG 10774 / NCTC 10582 / VPI-5482 / E50) OX=226186 GN=BT_3088 PE=4 SV=1
0.36517	0.633089	0.363998	0.25426	Q8A368	Q8A368	BT_3087	48	dextran	tr|Q8A368|Q8A368_BACTN Cycloisomaltooligosaccharide glucanotransferase OS=Bacteroides thetaiotaomicron (strain ATCC 29148 / DSM 2079 / JCM 5827 / CCUG 10774 / NCTC 10582 / VPI-5482 / E50) OX=226186 GN=BT_3087 PE=3 SV=1
0.459537	0.587033	0.426494	0.300738	Q8A364	Q8A364	BT_3091	48	dextran	tr|Q8A364|Q8A364_BACTN Putative regulatory protein OS=Bacteroides thetaiotaomicron (strain ATCC 29148 / DSM 2079 / JCM 5827 / CCUG 10774 / NCTC 10582 / VPI-5482 / E50) OX=226186 GN=BT_3091 PE=4 SV=1
						BT_3086	48	dextran
						BT_3089	48	dextran
0.960877	0.437619	-0.663969	-0.490553	Q8A352	Q8A352	BT_3103	49	unknown	tr|Q8A352|Q8A352_BACTN SusC homolog OS=Bacteroides thetaiotaomicron (strain ATCC 29148 / DSM 2079 / JCM 5827 / CCUG 10774 / NCTC 10582 / VPI-5482 / E50) OX=226186 GN=BT_3103 PE=3 SV=1
-4.34294e-08	1	0	0	Q8A353	Q8A353	BT_3102	49	unknown	tr|Q8A353|Q8A353_BACTN SusD homolog OS=Bacteroides thetaiotaomicron (strain ATCC 29148 / DSM 2079 / JCM 5827 / CCUG 10774 / NCTC 10582 / VPI-5482 / E50) OX=226186 GN=BT_3102 PE=3 SV=1
0.321428	0.851355	0.101956	0.0898705	Q8A358	Q8A358	BT_3097	49	unknown	tr|Q8A358|Q8A358_BACTN Two-component system sensor histidine kinase/response regulator, hybrid (One-component system) OS=Bacteroides thetaiotaomicron (strain ATCC 29148 / DSM 2079 / JCM 5827 / CCUG 10774 / NCTC 10582 / VPI-5482 / E50) OX=226186 GN=BT_3097
						BT_3092	49	unknown
						BT_3093	49	unknown
						BT_3094	49	unknown
						BT_3095	49	unknown
						BT_3096	49	unknown
						BT_3098	49	unknown
						BT_3099	49	unknown
						BT_3100	49	unknown
						BT_3101	49	unknown
						BT_3104	49	unknown
						BT_3105	49	unknown
						BT_3106	49	unknown
						BT_3107	49	unknown
						BT_3108	49	unknown
						BT_3109	49	unknown
0.213301	0.694188	-0.300476	-0.192403	Q8A2Z9	Q8A2Z9	BT_3156	50	unknown	tr|Q8A2Z9|Q8A2Z9_BACTN SusC homolog OS=Bacteroides thetaiotaomicron (strain ATCC 29148 / DSM 2079 / JCM 5827 / CCUG 10774 / NCTC 10582 / VPI-5482 / E50) OX=226186 GN=BT_3156 PE=3 SV=1
-4.34294e-08	1	0	0	Q8A2Z8	Q8A2Z8	BT_3157	50	unknown	tr|Q8A2Z8|Q8A2Z8_BACTN SusD homolog OS=Bacteroides thetaiotaomicron (strain ATCC 29148 / DSM 2079 / JCM 5827 / CCUG 10774 / NCTC 10582 / VPI-5482 / E50) OX=226186 GN=BT_3157 PE=3 SV=1
-4.34294e-08	1	0	0	Q8A2Z7	Q8A2Z7	BT_3158	50	unknown	tr|Q8A2Z7|Q8A2Z7_BACTN Galactose-binding-like protein OS=Bacteroides thetaiotaomicron (strain ATCC 29148 / DSM 2079 / JCM 5827 / CCUG 10774 / NCTC 10582 / VPI-5482 / E50) OX=226186 GN=BT_3158 PE=1 SV=1
-4.34294e-08	1	0	0	Q8A2Z6	Q8A2Z6	BT_3159	50	unknown	tr|Q8A2Z6|Q8A2Z6_BACTN DUF5013 domain-containing protein OS=Bacteroides thetaiotaomicron (strain ATCC 29148 / DSM 2079 / JCM 5827 / CCUG 10774 / NCTC 10582 / VPI-5482 / E50) OX=226186 GN=BT_3159 PE=4 SV=1
						BT_3155	50	unknown
2.10047	0.415782	0.612264	0.529285	Q8A2X6	Q8A2X6	BT_3179	51	unknown	tr|Q8A2X6|Q8A2X6_BACTN Beta-galactosidase OS=Bacteroides thetaiotaomicron (strain ATCC 29148 / DSM 2079 / JCM 5827 / CCUG 10774 / NCTC 10582 / VPI-5482 / E50) OX=226186 GN=BT_3179 PE=1 SV=1
						BT_3171	51	unknown
						BT_3172	51	unknown
						BT_3173	51	unknown
						BT_3174	51	unknown
						BT_3175	51	unknown
						BT_3176	51	unknown
						BT_3177	51	unknown
						BT_3178	51	unknown
						BT_3180	51	unknown
3.19329	0.0376667	-2.88263	-1.99527	Q8A2R8	Q8A2R8	BT_3237	52	unknown	tr|Q8A2R8|Q8A2R8_BACTN Substrate import-associated zinc metallohydrolase lipoprotein OS=Bacteroides thetaiotaomicron (strain ATCC 29148 / DSM 2079 / JCM 5827 / CCUG 10774 / NCTC 10582 / VPI-5482 / E50) OX=226186 GN=BT_3237 PE=4 SV=1
1.8776	0.0802222	-2.85038	-1.56552	Q8A2R9	Q8A2R9	BT_3236	52	unknown	tr|Q8A2R9|Q8A2R9_BACTN DUF4987 domain-containing protein OS=Bacteroides thetaiotaomicron (strain ATCC 29148 / DSM 2079 / JCM 5827 / CCUG 10774 / NCTC 10582 / VPI-5482 / E50) OX=226186 GN=BT_3236 PE=4 SV=1
6.13686	0.0393043	-2.26254	-2.04383	Q8A2R6	Q8A2R6	BT_3239	52	unknown	tr|Q8A2R6|Q8A2R6_BACTN SusC homolog OS=Bacteroides thetaiotaomicron (strain ATCC 29148 / DSM 2079 / JCM 5827 / CCUG 10774 / NCTC 10582 / VPI-5482 / E50) OX=226186 GN=BT_3239 PE=3 SV=1
3.44794	0.0966667	-1.64642	-1.34087	Q8A2R7	Q8A2R7	BT_3238	52	unknown	tr|Q8A2R7|Q8A2R7_BACTN SusD homolog OS=Bacteroides thetaiotaomicron (strain ATCC 29148 / DSM 2079 / JCM 5827 / CCUG 10774 / NCTC 10582 / VPI-5482 / E50) OX=226186 GN=BT_3238 PE=3 SV=1
1.37664	0.225009	-1.22014	-0.827938	Q8A2R3	Q8A2R3	BT_3242	52	unknown	tr|Q8A2R3|Q8A2R3_BACTN Substrate import-associated zinc metallohydrolase lipoprotein OS=Bacteroides thetaiotaomicron (strain ATCC 29148 / DSM 2079 / JCM 5827 / CCUG 10774 / NCTC 10582 / VPI-5482 / E50) OX=226186 GN=BT_3242 PE=4 SV=1
2.82481	0.334102	-0.73226	-0.646399	Q8A2R4	Q8A2R4	BT_3241	52	unknown	tr|Q8A2R4|Q8A2R4_BACTN SusD homolog OS=Bacteroides thetaiotaomicron (strain ATCC 29148 / DSM 2079 / JCM 5827 / CCUG 10774 / NCTC 10582 / VPI-5482 / E50) OX=226186 GN=BT_3241 PE=4 SV=1
2.59068	0.385504	-0.660141	-0.582525	Q8A2R5	Q8A2R5	BT_3240	52	unknown	tr|Q8A2R5|Q8A2R5_BACTN SusC homolog OS=Bacteroides thetaiotaomicron (strain ATCC 29148 / DSM 2079 / JCM 5827 / CCUG 10774 / NCTC 10582 / VPI-5482 / E50) OX=226186 GN=BT_3240 PE=3 SV=1
-4.34294e-08	1	0	0	Q8A2R2	Q8A2R2	BT_3243	52	unknown	tr|Q8A2R2|Q8A2R2_BACTN DUF4987 domain-containing protein OS=Bacteroides thetaiotaomicron (strain ATCC 29148 / DSM 2079 / JCM 5827 / CCUG 10774 / NCTC 10582 / VPI-5482 / E50) OX=226186 GN=BT_3243 PE=4 SV=1
						BT_3235	52	unknown
						BT_3244	52	unknown
0.515848	0.42953	-0.905852	-0.501127	Q8A2N4	Q8A2N4	BT_3271	53	unknown	tr|Q8A2N4|Q8A2N4_BACTN SusC homolog OS=Bacteroides thetaiotaomicron (strain ATCC 29148 / DSM 2079 / JCM 5827 / CCUG 10774 / NCTC 10582 / VPI-5482 / E50) OX=226186 GN=BT_3271 PE=3 SV=1
0.549245	0.524237	-0.547593	-0.374113	Q8A2N2	Q8A2N2	BT_3273	53	unknown	tr|Q8A2N2|Q8A2N2_BACTN DUF4843 domain-containing protein OS=Bacteroides thetaiotaomicron (strain ATCC 29148 / DSM 2079 / JCM 5827 / CCUG 10774 / NCTC 10582 / VPI-5482 / E50) OX=226186 GN=BT_3273 PE=4 SV=1
0.598663	0.732275	-0.184564	-0.161104	Q8A2N0	Q8A2N0	BT_3275	53	unknown	tr|Q8A2N0|Q8A2N0_BACTN DUF5117 domain-containing protein OS=Bacteroides thetaiotaomicron (strain ATCC 29148 / DSM 2079 / JCM 5827 / CCUG 10774 / NCTC 10582 / VPI-5482 / E50) OX=226186 GN=BT_3275 PE=4 SV=1
0.0342435	0.914881	-0.117659	-0.0538339	Q8A2N1	Q8A2N1	BT_3274	53	unknown	tr|Q8A2N1|Q8A2N1_BACTN PKD-like family protein OS=Bacteroides thetaiotaomicron (strain ATCC 29148 / DSM 2079 / JCM 5827 / CCUG 10774 / NCTC 10582 / VPI-5482 / E50) OX=226186 GN=BT_3274 PE=4 SV=1
0.0660379	0.943215	0.0504999	0.0396944	Q8A2N3	Q8A2N3	BT_3272	53	unknown	tr|Q8A2N3|Q8A2N3_BACTN SusD homolog OS=Bacteroides thetaiotaomicron (strain ATCC 29148 / DSM 2079 / JCM 5827 / CCUG 10774 / NCTC 10582 / VPI-5482 / E50) OX=226186 GN=BT_3272 PE=3 SV=1
0.547193	0.402391	1.04434	0.553415	Q8A2N5	Q8A2N5	BT_3270	53	unknown	tr|Q8A2N5|Q8A2N5_BACTN Putative anti-sigma factor OS=Bacteroides thetaiotaomicron (strain ATCC 29148 / DSM 2079 / JCM 5827 / CCUG 10774 / NCTC 10582 / VPI-5482 / E50) OX=226186 GN=BT_3270 PE=4 SV=1
						BT_3269	53	unknown
						BT_3276	53	unknown
-4.34294e-08	1	0	0	Q8A2M5	Q8A2M5	BT_3280	54	unknown	tr|Q8A2M5|Q8A2M5_BACTN SusD homolog OS=Bacteroides thetaiotaomicron (strain ATCC 29148 / DSM 2079 / JCM 5827 / CCUG 10774 / NCTC 10582 / VPI-5482 / E50) OX=226186 GN=BT_3280 PE=3 SV=1
						BT_3277	54	unknown
						BT_3278	54	unknown
						BT_3279	54	unknown
						BT_3281	54	unknown
						BT_3282	54	unknown
1.2118	0.442807	-0.607844	-0.480625	Q8A2K3	Q8A2K3	BT_3302	55	unknown	tr|Q8A2K3|Q8A2K3_BACTN Two-component system sensor histidine kinase/response regulator, hybrid (One-component system) OS=Bacteroides thetaiotaomicron (strain ATCC 29148 / DSM 2079 / JCM 5827 / CCUG 10774 / NCTC 10582 / VPI-5482 / E50) OX=226186 GN=BT_3302
1.16402	0.518674	-0.463163	-0.383102	Q8A2L1	Q8A2L1	BT_3294	55	unknown	tr|Q8A2L1|Q8A2L1_BACTN Putative alpha-glucosidase OS=Bacteroides thetaiotaomicron (strain ATCC 29148 / DSM 2079 / JCM 5827 / CCUG 10774 / NCTC 10582 / VPI-5482 / E50) OX=226186 GN=BT_3294 PE=4 SV=1
-4.34294e-08	1	0	0	Q8A2K7	Q8A2K7	BT_3298	55	unknown	tr|Q8A2K7|Q8A2K7_BACTN IPT/TIG domain-containing protein OS=Bacteroides thetaiotaomicron (strain ATCC 29148 / DSM 2079 / JCM 5827 / CCUG 10774 / NCTC 10582 / VPI-5482 / E50) OX=226186 GN=BT_3298 PE=4 SV=1
-4.34294e-08	1	0	0	Q8A2K9	Q8A2K9	BT_3296	55	unknown	tr|Q8A2K9|Q8A2K9_BACTN SusD homolog OS=Bacteroides thetaiotaomicron (strain ATCC 29148 / DSM 2079 / JCM 5827 / CCUG 10774 / NCTC 10582 / VPI-5482 / E50) OX=226186 GN=BT_3296 PE=3 SV=1
-4.34294e-08	1	0	0	Q8A2L3	Q8A2L3	BT_3292	55	unknown	tr|Q8A2L3|Q8A2L3_BACTN Beta-glucuronidase OS=Bacteroides thetaiotaomicron (strain ATCC 29148 / DSM 2079 / JCM 5827 / CCUG 10774 / NCTC 10582 / VPI-5482 / E50) OX=226186 GN=BT_3292 PE=3 SV=1
-4.34294e-08	1	0	0	Q8A2K8	Q8A2K8	BT_3297	55	unknown	tr|Q8A2K8|Q8A2K8_BACTN SusC homolog OS=Bacteroides thetaiotaomicron (strain ATCC 29148 / DSM 2079 / JCM 5827 / CCUG 10774 / NCTC 10582 / VPI-5482 / E50) OX=226186 GN=BT_3297 PE=4 SV=1
-4.34294e-08	1	0	0	Q8A2L0	Q8A2L0	BT_3295	55	unknown	tr|Q8A2L0|Q8A2L0_BACTN DUF4973 domain-containing protein OS=Bacteroides thetaiotaomicron (strain ATCC 29148 / DSM 2079 / JCM 5827 / CCUG 10774 / NCTC 10582 / VPI-5482 / E50) OX=226186 GN=BT_3295 PE=4 SV=1
0.252767	0.892258	0.0724072	0.0648227	Q8A2L2	Q8A2L2	BT_3293	55	unknown	tr|Q8A2L2|Q8A2L2_BACTN Beta-galactosidase OS=Bacteroides thetaiotaomicron (strain ATCC 29148 / DSM 2079 / JCM 5827 / CCUG 10774 / NCTC 10582 / VPI-5482 / E50) OX=226186 GN=BT_3293 PE=3 SV=1
						BT_3299	55	unknown
						BT_3300	55	unknown
						BT_3301	55	unknown
0.600253	0.706027	-0.208184	-0.178868	Q8A2J6	Q8A2J6	BT_3309	56	1,6-β-glucan	tr|Q8A2J6|Q8A2J6_BACTN Transcriptional regulator OS=Bacteroides thetaiotaomicron (strain ATCC 29148 / DSM 2079 / JCM 5827 / CCUG 10774 / NCTC 10582 / VPI-5482 / E50) OX=226186 GN=BT_3309 PE=4 SV=1
0.519893	0.725971	-0.192948	-0.164782	Q8A2J1	Q8A2J1	BT_3314	56	1,6-β-glucan	tr|Q8A2J1|Q8A2J1_BACTN Thermostable beta-glucosidase B OS=Bacteroides thetaiotaomicron (strain ATCC 29148 / DSM 2079 / JCM 5827 / CCUG 10774 / NCTC 10582 / VPI-5482 / E50) OX=226186 GN=BT_3314 PE=3 SV=1
0.485915	0.715647	0.204864	0.171888	Q8A2J5	Q8A2J5	BT_3310	56	1,6-β-glucan	tr|Q8A2J5|Q8A2J5_BACTN SusC homolog OS=Bacteroides thetaiotaomicron (strain ATCC 29148 / DSM 2079 / JCM 5827 / CCUG 10774 / NCTC 10582 / VPI-5482 / E50) OX=226186 GN=BT_3310 PE=3 SV=1
0.621809	0.608821	0.363918	0.284685	Q8A2J3	Q8A2J3	BT_3312	56	1,6-β-glucan	tr|Q8A2J3|Q8A2J3_BACTN Glucosylceramidase OS=Bacteroides thetaiotaomicron (strain ATCC 29148 / DSM 2079 / JCM 5827 / CCUG 10774 / NCTC 10582 / VPI-5482 / E50) OX=226186 GN=BT_3312 PE=1 SV=1
0.879623	0.571449	0.391612	0.319771	Q8A2J2	Q8A2J2	BT_3313	56	1,6-β-glucan	tr|Q8A2J2|Q8A2J2_BACTN DUF5125 domain-containing protein OS=Bacteroides thetaiotaomicron (strain ATCC 29148 / DSM 2079 / JCM 5827 / CCUG 10774 / NCTC 10582 / VPI-5482 / E50) OX=226186 GN=BT_3313 PE=4 SV=1
0.390345	0.377141	1.73916	0.589321	Q8A2J4	Q8A2J4	BT_3311	56	1,6-β-glucan	tr|Q8A2J4|Q8A2J4_BACTN SusD homolog OS=Bacteroides thetaiotaomicron (strain ATCC 29148 / DSM 2079 / JCM 5827 / CCUG 10774 / NCTC 10582 / VPI-5482 / E50) OX=226186 GN=BT_3311 PE=3 SV=1
2.80036	0.126556	-1.34933	-1.08166	Q8A2H3	Q8A2H3	BT_3332	57	chondroitin sulfate, hyaluronan (dermatan sulfate)	tr|Q8A2H3|Q8A2H3_BACTN SusC homolog OS=Bacteroides thetaiotaomicron (strain ATCC 29148 / DSM 2079 / JCM 5827 / CCUG 10774 / NCTC 10582 / VPI-5482 / E50) OX=226186 GN=BT_3332 PE=3 SV=1
0.678592	0.332802	-1.19533	-0.645867	Q8A2F5	Q8A2F5	BT_3350	57	chondroitin sulfate, hyaluronan (dermatan sulfate)	tr|Q8A2F5|Q8A2F5_BACTN Chondroitin sulfate ABC lyase OS=Bacteroides thetaiotaomicron (strain ATCC 29148 / DSM 2079 / JCM 5827 / CCUG 10774 / NCTC 10582 / VPI-5482 / E50) OX=226186 GN=BT_3350 PE=3 SV=1
0.587267	0.443399	-0.782597	-0.480922	Q8A2F6	Q8A2F6	BT_3349	57	chondroitin sulfate, hyaluronan (dermatan sulfate)	sp|Q8A2F6|ENDSF_BACTN Endo-4-O-sulfatase OS=Bacteroides thetaiotaomicron (strain ATCC 29148 / DSM 2079 / JCM 5827 / CCUG 10774 / NCTC 10582 / VPI-5482 / E50) OX=226186 GN=BT_3349 PE=1 SV=1
0.196389	0.609355	-0.66555	-0.284847	Q8A2H6	Q8A2H6	BT_3329	57	chondroitin sulfate, hyaluronan (dermatan sulfate)	tr|Q8A2H6|Q8A2H6_BACTN DUF4988 domain-containing protein OS=Bacteroides thetaiotaomicron (strain ATCC 29148 / DSM 2079 / JCM 5827 / CCUG 10774 / NCTC 10582 / VPI-5482 / E50) OX=226186 GN=BT_3329 PE=4 SV=1
0.196084	0.649174	-0.463715	-0.23996	Q8A2H2	Q8A2H2	BT_3333	57	chondroitin sulfate, hyaluronan (dermatan sulfate)	sp|Q8A2H2|GALSF_BACTN N-acetylgalactosamine-6-O-sulfatase OS=Bacteroides thetaiotaomicron (strain ATCC 29148 / DSM 2079 / JCM 5827 / CCUG 10774 / NCTC 10582 / VPI-5482 / E50) OX=226186 GN=BT_3333 PE=1 SV=1
0.224956	0.658668	-0.397845	-0.232606	Q8A2H4	Q8A2H4	BT_3331	57	chondroitin sulfate, hyaluronan (dermatan sulfate)	tr|Q8A2H4|Q8A2H4_BACTN SusD homolog OS=Bacteroides thetaiotaomicron (strain ATCC 29148 / DSM 2079 / JCM 5827 / CCUG 10774 / NCTC 10582 / VPI-5482 / E50) OX=226186 GN=BT_3331 PE=3 SV=1
0.404111	0.790779	-0.14168	-0.122725	Q8A2F7	Q8A2F7	BT_3348	57	chondroitin sulfate, hyaluronan (dermatan sulfate)	tr|Q8A2F7|Q8A2F7_BACTN Putative unsaturated glucuronyl hydrolase OS=Bacteroides thetaiotaomicron (strain ATCC 29148 / DSM 2079 / JCM 5827 / CCUG 10774 / NCTC 10582 / VPI-5482 / E50) OX=226186 GN=BT_3348 PE=4 SV=1
-4.34294e-08	1	0	0	Q8A2H5	Q8A2H5	BT_3330	57	chondroitin sulfate, hyaluronan (dermatan sulfate)	tr|Q8A2H5|Q8A2H5_BACTN DUF5017 domain-containing protein OS=Bacteroides thetaiotaomicron (strain ATCC 29148 / DSM 2079 / JCM 5827 / CCUG 10774 / NCTC 10582 / VPI-5482 / E50) OX=226186 GN=BT_3330 PE=4 SV=1
0.118449	0.899154	0.0756879	0.0611351	Q8A2I1	Q8A2I1	BT_3324	57	chondroitin sulfate, hyaluronan (dermatan sulfate)	sp|Q8A2I1|CABC2_BACTN Chondroitin sulfate ABC exolyase OS=Bacteroides thetaiotaomicron (strain ATCC 29148 / DSM 2079 / JCM 5827 / CCUG 10774 / NCTC 10582 / VPI-5482 / E50) OX=226186 GN=chonabc PE=1 SV=1
0.345959	0.676534	0.290811	0.213723	Q8A2H7	Q8A2H7	BT_3328	57	chondroitin sulfate, hyaluronan (dermatan sulfate)	tr|Q8A2H7|Q8A2H7_BACTN DUF4955 domain-containing protein OS=Bacteroides thetaiotaomicron (strain ATCC 29148 / DSM 2079 / JCM 5827 / CCUG 10774 / NCTC 10582 / VPI-5482 / E50) OX=226186 GN=BT_3328 PE=4 SV=1
1.69375	0.51888	0.439789	0.385657	Q8A2H1	Q8A2H1	BT_3334	57	chondroitin sulfate, hyaluronan (dermatan sulfate)	tr|Q8A2H1|Q8A2H1_BACTN Two-component system sensor histidine kinase/response regulator, hybrid (One-component system) OS=Bacteroides thetaiotaomicron (strain ATCC 29148 / DSM 2079 / JCM 5827 / CCUG 10774 / NCTC 10582 / VPI-5482 / E50) OX=226186 GN=BT_3334
-4.34294e-08	1	0	0	Q8A2G1	Q8A2G1	BT_3344	58	unknown	tr|Q8A2G1|Q8A2G1_BACTN DUF4973 domain-containing protein OS=Bacteroides thetaiotaomicron (strain ATCC 29148 / DSM 2079 / JCM 5827 / CCUG 10774 / NCTC 10582 / VPI-5482 / E50) OX=226186 GN=BT_3344 PE=4 SV=1
-4.34294e-08	1	0	0	Q8A2F8	Q8A2F8	BT_3347	58	unknown	tr|Q8A2F8|Q8A2F8_BACTN Quinoprotein amine dehydrogenase OS=Bacteroides thetaiotaomicron (strain ATCC 29148 / DSM 2079 / JCM 5827 / CCUG 10774 / NCTC 10582 / VPI-5482 / E50) OX=226186 GN=BT_3347 PE=4 SV=1
						BT_3345	58	unknown
						BT_3346	58	unknown
0.748286	0.401776	-0.881763	-0.558476	Q8A218	Q8A218	BT_3490	59	host/residual dietary glycans (unknown type)	tr|Q8A218|Q8A218_BACTN Putative ATPase OS=Bacteroides thetaiotaomicron (strain ATCC 29148 / DSM 2079 / JCM 5827 / CCUG 10774 / NCTC 10582 / VPI-5482 / E50) OX=226186 GN=BT_3490 PE=4 SV=1
0.446078	0.526411	-0.588458	-0.369808	Q8A239	Q8A239	BT_3467	59	host/residual dietary glycans (unknown type)	tr|Q8A239|Q8A239_BACTN Putatuve glycosylhydrolase OS=Bacteroides thetaiotaomicron (strain ATCC 29148 / DSM 2079 / JCM 5827 / CCUG 10774 / NCTC 10582 / VPI-5482 / E50) OX=226186 GN=BT_3467 PE=3 SV=1
0.251119	0.587513	-0.584887	-0.299877	Q8A243	Q8A243	BT_3463	59	host/residual dietary glycans (unknown type)	tr|Q8A243|Q8A243_BACTN DUF4292 domain-containing protein OS=Bacteroides thetaiotaomicron (strain ATCC 29148 / DSM 2079 / JCM 5827 / CCUG 10774 / NCTC 10582 / VPI-5482 / E50) OX=226186 GN=BT_3463 PE=4 SV=1
0.607401	0.537977	-0.497344	-0.35838	Q8A224	Q8A224	BT_3484	59	host/residual dietary glycans (unknown type)	tr|Q8A224|Q8A224_BACTN SusD homolog OS=Bacteroides thetaiotaomicron (strain ATCC 29148 / DSM 2079 / JCM 5827 / CCUG 10774 / NCTC 10582 / VPI-5482 / E50) OX=226186 GN=BT_3484 PE=3 SV=1
0.286565	0.611385	-0.465953	-0.277868	Q8A228	Q8A228	BT_3478	59	host/residual dietary glycans (unknown type)	tr|Q8A228|Q8A228_BACTN Integrase OS=Bacteroides thetaiotaomicron (strain ATCC 29148 / DSM 2079 / JCM 5827 / CCUG 10774 / NCTC 10582 / VPI-5482 / E50) OX=226186 GN=BT_3478 PE=4 SV=1
0.757303	0.574196	-0.396349	-0.315155	Q8A242	Q8A242	BT_3464	59	host/residual dietary glycans (unknown type)	tr|Q8A242|Q8A242_BACTN Putative peptidase OS=Bacteroides thetaiotaomicron (strain ATCC 29148 / DSM 2079 / JCM 5827 / CCUG 10774 / NCTC 10582 / VPI-5482 / E50) OX=226186 GN=BT_3464 PE=4 SV=1
0.50793	0.609964	-0.376558	-0.281009	Q8A225	Q8A225	BT_3483	59	host/residual dietary glycans (unknown type)	tr|Q8A225|Q8A225_BACTN SusC homolog OS=Bacteroides thetaiotaomicron (strain ATCC 29148 / DSM 2079 / JCM 5827 / CCUG 10774 / NCTC 10582 / VPI-5482 / E50) OX=226186 GN=BT_3483 PE=4 SV=1
-4.34294e-08	1	0	0	Q8A204	Q8A204	BT_3504	59	host/residual dietary glycans (unknown type)	tr|Q8A204|Q8A204_BACTN IPT/TIG domain-containing protein OS=Bacteroides thetaiotaomicron (strain ATCC 29148 / DSM 2079 / JCM 5827 / CCUG 10774 / NCTC 10582 / VPI-5482 / E50) OX=226186 GN=BT_3504 PE=1 SV=1
-4.34294e-08	1	0	0	Q8A216	Q8A216	BT_3492	59	host/residual dietary glycans (unknown type)	tr|Q8A216|Q8A216_BACTN IPT/TIG domain-containing protein OS=Bacteroides thetaiotaomicron (strain ATCC 29148 / DSM 2079 / JCM 5827 / CCUG 10774 / NCTC 10582 / VPI-5482 / E50) OX=226186 GN=BT_3492 PE=4 SV=1
-4.34294e-08	1	0	0	Q8A212	Q8A212	BT_3496	59	host/residual dietary glycans (unknown type)	tr|Q8A212|Q8A212_BACTN DUF4973 domain-containing protein OS=Bacteroides thetaiotaomicron (strain ATCC 29148 / DSM 2079 / JCM 5827 / CCUG 10774 / NCTC 10582 / VPI-5482 / E50) OX=226186 GN=BT_3496 PE=4 SV=1
-4.34294e-08	1	0	0	Q8A201	Q8A201	BT_3507	59	host/residual dietary glycans (unknown type)	tr|Q8A201|Q8A201_BACTN DUF4973 domain-containing protein OS=Bacteroides thetaiotaomicron (strain ATCC 29148 / DSM 2079 / JCM 5827 / CCUG 10774 / NCTC 10582 / VPI-5482 / E50) OX=226186 GN=BT_3507 PE=1 SV=1
-4.34294e-08	1	0	0	Q8A203	Q8A203	BT_3505	59	host/residual dietary glycans (unknown type)	tr|Q8A203|Q8A203_BACTN SusC homolog OS=Bacteroides thetaiotaomicron (strain ATCC 29148 / DSM 2079 / JCM 5827 / CCUG 10774 / NCTC 10582 / VPI-5482 / E50) OX=226186 GN=BT_3505 PE=3 SV=1
-4.34294e-08	1	0	0	Q8A213	Q8A213	BT_3495	59	host/residual dietary glycans (unknown type)	tr|Q8A213|Q8A213_BACTN SusD homolog OS=Bacteroides thetaiotaomicron (strain ATCC 29148 / DSM 2079 / JCM 5827 / CCUG 10774 / NCTC 10582 / VPI-5482 / E50) OX=226186 GN=BT_3495 PE=3 SV=1
-4.34294e-08	1	0	0	Q8A226	Q8A226	BT_3482	59	host/residual dietary glycans (unknown type)	tr|Q8A226|Q8A226_BACTN IPT/TIG domain-containing protein OS=Bacteroides thetaiotaomicron (strain ATCC 29148 / DSM 2079 / JCM 5827 / CCUG 10774 / NCTC 10582 / VPI-5482 / E50) OX=226186 GN=BT_3482 PE=4 SV=1
-4.34294e-08	1	0	0	Q8A222	Q8A222	BT_3486	59	host/residual dietary glycans (unknown type)	tr|Q8A222|Q8A222_BACTN N-acetylgalactosamine-6-sulfatase OS=Bacteroides thetaiotaomicron (strain ATCC 29148 / DSM 2079 / JCM 5827 / CCUG 10774 / NCTC 10582 / VPI-5482 / E50) OX=226186 GN=BT_3486 PE=3 SV=1
-4.34294e-08	1	0	0	Q8A232	Q8A232	BT_3474	59	host/residual dietary glycans (unknown type)	tr|Q8A232|Q8A232_BACTN SusD homolog OS=Bacteroides thetaiotaomicron (strain ATCC 29148 / DSM 2079 / JCM 5827 / CCUG 10774 / NCTC 10582 / VPI-5482 / E50) OX=226186 GN=BT_3474 PE=3 SV=1
-4.34294e-08	1	0	0	Q8A223	Q8A223	BT_3485	59	host/residual dietary glycans (unknown type)	tr|Q8A223|Q8A223_BACTN DUF4973 domain-containing protein OS=Bacteroides thetaiotaomicron (strain ATCC 29148 / DSM 2079 / JCM 5827 / CCUG 10774 / NCTC 10582 / VPI-5482 / E50) OX=226186 GN=BT_3485 PE=4 SV=1
-4.34294e-08	1	0	0	Q8A214	Q8A214	BT_3494	59	host/residual dietary glycans (unknown type)	tr|Q8A214|Q8A214_BACTN SusC homolog OS=Bacteroides thetaiotaomicron (strain ATCC 29148 / DSM 2079 / JCM 5827 / CCUG 10774 / NCTC 10582 / VPI-5482 / E50) OX=226186 GN=BT_3494 PE=4 SV=1
-4.34294e-08	1	0	0	Q8A231	Q8A231	BT_3475	59	host/residual dietary glycans (unknown type)	tr|Q8A231|Q8A231_BACTN SusC homolog OS=Bacteroides thetaiotaomicron (strain ATCC 29148 / DSM 2079 / JCM 5827 / CCUG 10774 / NCTC 10582 / VPI-5482 / E50) OX=226186 GN=BT_3475 PE=3 SV=1
-4.34294e-08	1	0	0	Q8A233	Q8A233	BT_3473	59	host/residual dietary glycans (unknown type)	tr|Q8A233|Q8A233_BACTN DUF4973 domain-containing protein OS=Bacteroides thetaiotaomicron (strain ATCC 29148 / DSM 2079 / JCM 5827 / CCUG 10774 / NCTC 10582 / VPI-5482 / E50) OX=226186 GN=BT_3473 PE=4 SV=1
0.00197523	0.993582	0.0079999	0.00340499	Q8A236	Q8A236	BT_3470	59	host/residual dietary glycans (unknown type)	tr|Q8A236|Q8A236_BACTN Putative dehydrogenase OS=Bacteroides thetaiotaomicron (strain ATCC 29148 / DSM 2079 / JCM 5827 / CCUG 10774 / NCTC 10582 / VPI-5482 / E50) OX=226186 GN=BT_3470 PE=4 SV=1
0.0375732	0.916125	0.101835	0.0525358	Q8A234	Q8A234	BT_3472	59	host/residual dietary glycans (unknown type)	tr|Q8A234|Q8A234_BACTN Putative hydrogenase OS=Bacteroides thetaiotaomicron (strain ATCC 29148 / DSM 2079 / JCM 5827 / CCUG 10774 / NCTC 10582 / VPI-5482 / E50) OX=226186 GN=BT_3472 PE=3 SV=1
0.647006	0.707834	0.204285	0.177452	Q8A241	Q8A241	BT_3465	59	host/residual dietary glycans (unknown type)	tr|Q8A241|Q8A241_BACTN Two-component system sensor histidine kinase/response regulator, hybrid (One-component system) OS=Bacteroides thetaiotaomicron (strain ATCC 29148 / DSM 2079 / JCM 5827 / CCUG 10774 / NCTC 10582 / VPI-5482 / E50) OX=226186 GN=BT_3465
0.945754	0.15759	2.19598	1.00501	Q8A202	Q8A202	BT_3506	59	host/residual dietary glycans (unknown type)	tr|Q8A202|Q8A202_BACTN SusD homolog OS=Bacteroides thetaiotaomicron (strain ATCC 29148 / DSM 2079 / JCM 5827 / CCUG 10774 / NCTC 10582 / VPI-5482 / E50) OX=226186 GN=BT_3506 PE=3 SV=1
						BT_3461	59	host/residual dietary glycans (unknown type)
						BT_3462	59	host/residual dietary glycans (unknown type)
						BT_3466	59	host/residual dietary glycans (unknown type)
						BT_3468	59	host/residual dietary glycans (unknown type)
						BT_3469	59	host/residual dietary glycans (unknown type)
						BT_3471	59	host/residual dietary glycans (unknown type)
						BT_3476	59	host/residual dietary glycans (unknown type)
						BT_3477	59	host/residual dietary glycans (unknown type)
						BT_3479	59	host/residual dietary glycans (unknown type)
						BT_3480	59	host/residual dietary glycans (unknown type)
						BT_3481	59	host/residual dietary glycans (unknown type)
						BT_3487	59	host/residual dietary glycans (unknown type)
						BT_3488	59	host/residual dietary glycans (unknown type)
						BT_3489	59	host/residual dietary glycans (unknown type)
						BT_3491	59	host/residual dietary glycans (unknown type)
						BT_3493	59	host/residual dietary glycans (unknown type)
						BT_3497	59	host/residual dietary glycans (unknown type)
						BT_3498	59	host/residual dietary glycans (unknown type)
						BT_3499	59	host/residual dietary glycans (unknown type)
						BT_3500	59	host/residual dietary glycans (unknown type)
						BT_3501	59	host/residual dietary glycans (unknown type)
						BT_3502	59	host/residual dietary glycans (unknown type)
						BT_3503	59	host/residual dietary glycans (unknown type)
1.89126	0.0983529	-2.14585	-1.33009	Q8A1Y9	Q8A1Y9	BT_3519	60	unknown	tr|Q8A1Y9|Q8A1Y9_BACTN SusC homolog OS=Bacteroides thetaiotaomicron (strain ATCC 29148 / DSM 2079 / JCM 5827 / CCUG 10774 / NCTC 10582 / VPI-5482 / E50) OX=226186 GN=BT_3519 PE=4 SV=1
1.39572	0.156152	-1.62986	-1.00309	Q8A1Y6	Q8A1Y6	BT_3522	60	unknown	tr|Q8A1Y6|Q8A1Y6_BACTN Concanavalin A-like lectin/glucanase OS=Bacteroides thetaiotaomicron (strain ATCC 29148 / DSM 2079 / JCM 5827 / CCUG 10774 / NCTC 10582 / VPI-5482 / E50) OX=226186 GN=BT_3522 PE=4 SV=1
2.31263	0.112688	-1.55258	-1.1436	Q8A1Y8	Q8A1Y8	BT_3520	60	unknown	tr|Q8A1Y8|Q8A1Y8_BACTN SusD homolog OS=Bacteroides thetaiotaomicron (strain ATCC 29148 / DSM 2079 / JCM 5827 / CCUG 10774 / NCTC 10582 / VPI-5482 / E50) OX=226186 GN=BT_3520 PE=3 SV=1
0.119405	0.848989	-0.12671	-0.0907911	Q8A1Y7	Q8A1Y7	BT_3521	60	unknown	tr|Q8A1Y7|Q8A1Y7_BACTN Alpha-1,6-mannanase OS=Bacteroides thetaiotaomicron (strain ATCC 29148 / DSM 2079 / JCM 5827 / CCUG 10774 / NCTC 10582 / VPI-5482 / E50) OX=226186 GN=BT_3521 PE=4 SV=1
-4.34294e-08	1	0	0	Q8A1Y5	Q8A1Y5	BT_3523	60	unknown	tr|Q8A1Y5|Q8A1Y5_BACTN Concanavalin A-like lectin/glucanase OS=Bacteroides thetaiotaomicron (strain ATCC 29148 / DSM 2079 / JCM 5827 / CCUG 10774 / NCTC 10582 / VPI-5482 / E50) OX=226186 GN=BT_3523 PE=4 SV=1
0.314468	0.862563	0.0940685	0.0835147	Q8A1X9	Q8A1X9	BT_3529	60	unknown	tr|Q8A1X9|Q8A1X9_BACTN Aldose 1-epimerase OS=Bacteroides thetaiotaomicron (strain ATCC 29148 / DSM 2079 / JCM 5827 / CCUG 10774 / NCTC 10582 / VPI-5482 / E50) OX=226186 GN=BT_3529 PE=3 SV=1
0.520253	0.660769	0.29078	0.231246	Q8A1Y2	Q8A1Y2	BT_3526	60	unknown	tr|Q8A1Y2|Q8A1Y2_BACTN Glutaminase OS=Bacteroides thetaiotaomicron (strain ATCC 29148 / DSM 2079 / JCM 5827 / CCUG 10774 / NCTC 10582 / VPI-5482 / E50) OX=226186 GN=BT_3526 PE=4 SV=1
0.439484	0.610934	0.393658	0.281101	Q8A1Y0	Q8A1Y0	BT_3528	60	unknown	tr|Q8A1Y0|Q8A1Y0_BACTN Glycoside hydrolase family 125 protein OS=Bacteroides thetaiotaomicron (strain ATCC 29148 / DSM 2079 / JCM 5827 / CCUG 10774 / NCTC 10582 / VPI-5482 / E50) OX=226186 GN=BT_3528 PE=4 SV=1
						BT_3517	60	unknown
						BT_3518	60	unknown
						BT_3524	60	unknown
						BT_3525	60	unknown
						BT_3527	60	unknown
						BT_3530	60	unknown
						BT_3531	60	unknown
						BT_3532	60	unknown
3.82511	0.334086	0.702127	0.648286	Q8A1T9	Q8A1T9	BT_3569	61	laminaribiose	tr|Q8A1T9|Q8A1T9_BACTN SusC homolog OS=Bacteroides thetaiotaomicron (strain ATCC 29148 / DSM 2079 / JCM 5827 / CCUG 10774 / NCTC 10582 / VPI-5482 / E50) OX=226186 GN=BT_3569 PE=3 SV=1
2.03358	0.236164	1.01593	0.800411	Q8A1U0	Q8A1U0	BT_3568	61	laminaribiose	tr|Q8A1U0|Q8A1U0_BACTN SusD homolog OS=Bacteroides thetaiotaomicron (strain ATCC 29148 / DSM 2079 / JCM 5827 / CCUG 10774 / NCTC 10582 / VPI-5482 / E50) OX=226186 GN=BT_3568 PE=3 SV=1
3.12957	0.196966	1.03545	0.8894	Q8A1U1	Q8A1U1	BT_3567	61	laminaribiose	tr|Q8A1U1|Q8A1U1_BACTN Periplasmic beta-glucosidase OS=Bacteroides thetaiotaomicron (strain ATCC 29148 / DSM 2079 / JCM 5827 / CCUG 10774 / NCTC 10582 / VPI-5482 / E50) OX=226186 GN=BT_3567 PE=1 SV=1
3.54831	0.164623	1.12393	0.978068	Q8A1U2	Q8A1U2	BT_3566	61	laminaribiose	tr|Q8A1U2|Q8A1U2_BACTN Glycoamylase-like domain-containing protein OS=Bacteroides thetaiotaomicron (strain ATCC 29148 / DSM 2079 / JCM 5827 / CCUG 10774 / NCTC 10582 / VPI-5482 / E50) OX=226186 GN=BT_3566 PE=4 SV=1
						BT_3570	61	laminaribiose
1.44767	0.180875	-1.39888	-0.921229	Q8A1Q5	Q8A1Q5	BT_3604	62	unknown	tr|Q8A1Q5|Q8A1Q5_BACTN SusC homolog OS=Bacteroides thetaiotaomicron (strain ATCC 29148 / DSM 2079 / JCM 5827 / CCUG 10774 / NCTC 10582 / VPI-5482 / E50) OX=226186 GN=BT_3604 PE=3 SV=1
1.73609	0.423174	-0.615143	-0.516225	Q8A1S8	Q8A1S8	BT_3581	62	unknown	tr|Q8A1S8|Q8A1S8_BACTN Putative dehydrogenase OS=Bacteroides thetaiotaomicron (strain ATCC 29148 / DSM 2079 / JCM 5827 / CCUG 10774 / NCTC 10582 / VPI-5482 / E50) OX=226186 GN=BT_3581 PE=3 SV=1
1.2722	0.476923	-0.546644	-0.445169	Q8A1Q0	Q8A1Q0	BT_3609	62	unknown	tr|Q8A1Q0|Q8A1Q0_BACTN Transcriptional regulator OS=Bacteroides thetaiotaomicron (strain ATCC 29148 / DSM 2079 / JCM 5827 / CCUG 10774 / NCTC 10582 / VPI-5482 / E50) OX=226186 GN=BT_3609 PE=4 SV=1
0.266042	0.659239	-0.363446	-0.232639	Q8A1R5	Q8A1R5	BT_3594	62	unknown	tr|Q8A1R5|Q8A1R5_BACTN Fibronectin type-III domain-containing protein OS=Bacteroides thetaiotaomicron (strain ATCC 29148 / DSM 2079 / JCM 5827 / CCUG 10774 / NCTC 10582 / VPI-5482 / E50) OX=226186 GN=BT_3594 PE=4 SV=1
0.0983582	0.792942	-0.221989	-0.121511	Q8A1Q7	Q8A1Q7	BT_3602	62	unknown	tr|Q8A1Q7|Q8A1Q7_BACTN DUF5018 domain-containing protein OS=Bacteroides thetaiotaomicron (strain ATCC 29148 / DSM 2079 / JCM 5827 / CCUG 10774 / NCTC 10582 / VPI-5482 / E50) OX=226186 GN=BT_3602 PE=4 SV=1
0.0191813	0.959071	-0.0637941	-0.0299569	Q8A1R1	Q8A1R1	BT_3598	62	unknown	tr|Q8A1R1|Q8A1R1_BACTN Beta-hexosaminidase OS=Bacteroides thetaiotaomicron (strain ATCC 29148 / DSM 2079 / JCM 5827 / CCUG 10774 / NCTC 10582 / VPI-5482 / E50) OX=226186 GN=BT_3598 PE=3 SV=1
-4.34294e-08	1	0	0	Q8A1S1	Q8A1S1	BT_3588	62	unknown	tr|Q8A1S1|Q8A1S1_BACTN N-acetylglucosamine-6-phosphate deacetylase OS=Bacteroides thetaiotaomicron (strain ATCC 29148 / DSM 2079 / JCM 5827 / CCUG 10774 / NCTC 10582 / VPI-5482 / E50) OX=226186 GN=BT_3588 PE=3 SV=1
-4.34294e-08	1	0	0	Q8A1Q6	Q8A1Q6	BT_3603	62	unknown	tr|Q8A1Q6|Q8A1Q6_BACTN SusD homolog OS=Bacteroides thetaiotaomicron (strain ATCC 29148 / DSM 2079 / JCM 5827 / CCUG 10774 / NCTC 10582 / VPI-5482 / E50) OX=226186 GN=BT_3603 PE=3 SV=1
0.0716156	0.880847	0.114155	0.0726936	Q8A1S3	Q8A1S3	BT_3586	62	unknown	tr|Q8A1S3|Q8A1S3_BACTN Putative dehydrogenase OS=Bacteroides thetaiotaomicron (strain ATCC 29148 / DSM 2079 / JCM 5827 / CCUG 10774 / NCTC 10582 / VPI-5482 / E50) OX=226186 GN=BT_3586 PE=4 SV=1
0.227558	0.694427	0.290792	0.192054	Q8A1R8	Q8A1R8	BT_3591	62	unknown	tr|Q8A1R8|Q8A1R8_BACTN DUF4855 domain-containing protein OS=Bacteroides thetaiotaomicron (strain ATCC 29148 / DSM 2079 / JCM 5827 / CCUG 10774 / NCTC 10582 / VPI-5482 / E50) OX=226186 GN=BT_3591 PE=4 SV=1
						BT_3582	62	unknown
						BT_3583	62	unknown
						BT_3584	62	unknown
						BT_3585	62	unknown
						BT_3587	62	unknown
						BT_3589	62	unknown
						BT_3590	62	unknown
						BT_3592	62	unknown
						BT_3593	62	unknown
						BT_3595	62	unknown
						BT_3596	62	unknown
						BT_3597	62	unknown
						BT_3599	62	unknown
						BT_3600	62	unknown
						BT_3601	62	unknown
						BT_3605	62	unknown
						BT_3606	62	unknown
						BT_3607	62	unknown
						BT_3608	62	unknown
-4.34294e-08	1	0	0	Q8A1M6	Q8A1M6	BT_3633	63	unknown	tr|Q8A1M6|Q8A1M6_BACTN SusC homolog OS=Bacteroides thetaiotaomicron (strain ATCC 29148 / DSM 2079 / JCM 5827 / CCUG 10774 / NCTC 10582 / VPI-5482 / E50) OX=226186 GN=BT_3633 PE=3 SV=1
-4.34294e-08	1	0	0	Q8A1M9	Q8A1M9	BT_3630	63	unknown	tr|Q8A1M9|Q8A1M9_BACTN Putative lipoprotein OS=Bacteroides thetaiotaomicron (strain ATCC 29148 / DSM 2079 / JCM 5827 / CCUG 10774 / NCTC 10582 / VPI-5482 / E50) OX=226186 GN=BT_3630 PE=4 SV=1
						BT_3631	63	unknown
						BT_3632	63	unknown
0.0692221	0.959093	-0.0336123	-0.0286461	Q8A1J4	Q8A1J4	BT_3667	64	rhamnogalacturonan-II	tr|Q8A1J4|Q8A1J4_BACTN Transcriptional regulator OS=Bacteroides thetaiotaomicron (strain ATCC 29148 / DSM 2079 / JCM 5827 / CCUG 10774 / NCTC 10582 / VPI-5482 / E50) OX=226186 GN=BT_3667 PE=4 SV=1
-4.34294e-08	1	0	0	Q8A1J6	Q8A1J6	BT_3665	64	rhamnogalacturonan-II	tr|Q8A1J6|Q8A1J6_BACTN Alpha-L-fucosidase OS=Bacteroides thetaiotaomicron (strain ATCC 29148 / DSM 2079 / JCM 5827 / CCUG 10774 / NCTC 10582 / VPI-5482 / E50) OX=226186 GN=BT_3665 PE=4 SV=1
-4.34294e-08	1	0	0	Q8A1J2	Q8A1J2	BT_3669	64	rhamnogalacturonan-II	tr|Q8A1J2|Q8A1J2_BACTN NHL repeat protein OS=Bacteroides thetaiotaomicron (strain ATCC 29148 / DSM 2079 / JCM 5827 / CCUG 10774 / NCTC 10582 / VPI-5482 / E50) OX=226186 GN=BT_3669 PE=4 SV=1
-4.34294e-08	1	0	0	Q8A1J0	Q8A1J0	BT_3671	64	rhamnogalacturonan-II	tr|Q8A1J0|Q8A1J0_BACTN SusD homolog OS=Bacteroides thetaiotaomicron (strain ATCC 29148 / DSM 2079 / JCM 5827 / CCUG 10774 / NCTC 10582 / VPI-5482 / E50) OX=226186 GN=BT_3671 PE=3 SV=1
						BT_3662	64	rhamnogalacturonan-II
						BT_3663	64	rhamnogalacturonan-II
						BT_3664	64	rhamnogalacturonan-II
						BT_3666	64	rhamnogalacturonan-II
						BT_3668	64	rhamnogalacturonan-II
						BT_3670	64	rhamnogalacturonan-II
						BT_3672	64	rhamnogalacturonan-II
						BT_3673	64	rhamnogalacturonan-II
-4.34294e-08	1	0	0	Q8A1I6	Q8A1I6	BT_3675	65	arabinogalactan	tr|Q8A1I6|Q8A1I6_BACTN Endo-1,4-beta-xylanase D OS=Bacteroides thetaiotaomicron (strain ATCC 29148 / DSM 2079 / JCM 5827 / CCUG 10774 / NCTC 10582 / VPI-5482 / E50) OX=226186 GN=BT_3675 PE=1 SV=1
-4.34294e-08	1	0	0	Q8A1H6	Q8A1H6	BT_3685	65	arabinogalactan	tr|Q8A1H6|Q8A1H6_BACTN Beta-glucanase OS=Bacteroides thetaiotaomicron (strain ATCC 29148 / DSM 2079 / JCM 5827 / CCUG 10774 / NCTC 10582 / VPI-5482 / E50) OX=226186 GN=BT_3685 PE=3 SV=1
0.155416	0.734933	0.26082	0.158727	Q8A1I4	Q8A1I4	BT_3677	65	arabinogalactan	tr|Q8A1I4|Q8A1I4_BACTN DUF2264 domain-containing protein OS=Bacteroides thetaiotaomicron (strain ATCC 29148 / DSM 2079 / JCM 5827 / CCUG 10774 / NCTC 10582 / VPI-5482 / E50) OX=226186 GN=BT_3677 PE=4 SV=1
						BT_3674	65	arabinogalactan
						BT_3676	65	arabinogalactan
						BT_3678	65	arabinogalactan
						BT_3679	65	arabinogalactan
						BT_3680	65	arabinogalactan
						BT_3681	65	arabinogalactan
						BT_3682	65	arabinogalactan
						BT_3683	65	arabinogalactan
						BT_3686	65	arabinogalactan
						BT_3687	65	arabinogalactan
0.17597	0.610657	-0.746735	-0.281736	G8JZT0	G8JZT0	BT_3700	66	starch	sp|G8JZT0|SUSE_BACTN Outer membrane protein SusE OS=Bacteroides thetaiotaomicron (strain ATCC 29148 / DSM 2079 / JCM 5827 / CCUG 10774 / NCTC 10582 / VPI-5482 / E50) OX=226186 GN=susE PE=1 SV=1
1.57692	0.496573	-0.483094	-0.414598	Q8A1G1	Q8A1G1	BT_3702	66	starch	sp|Q8A1G1|SUSC_BACTN TonB-dependent receptor SusC OS=Bacteroides thetaiotaomicron (strain ATCC 29148 / DSM 2079 / JCM 5827 / CCUG 10774 / NCTC 10582 / VPI-5482 / E50) OX=226186 GN=susC PE=1 SV=1
1.65838	0.538588	-0.403778	-0.356836	Q8A1G2	Q8A1G2	BT_3701	66	starch	sp|Q8A1G2|SUSD_BACTN Starch-binding protein SusD OS=Bacteroides thetaiotaomicron (strain ATCC 29148 / DSM 2079 / JCM 5827 / CCUG 10774 / NCTC 10582 / VPI-5482 / E50) OX=226186 GN=susD PE=1 SV=1
0.160796	0.811161	-0.148525	-0.109579	Q8A1F9	Q8A1F9	BT_3705	66	starch	tr|Q8A1F9|Q8A1F9_BACTN Regulatory protein SusR OS=Bacteroides thetaiotaomicron (strain ATCC 29148 / DSM 2079 / JCM 5827 / CCUG 10774 / NCTC 10582 / VPI-5482 / E50) OX=226186 GN=susR PE=4 SV=1
-4.34294e-08	1	0	0	Q8A1G3	Q8A1G3	BT_3698	66	starch	sp|Q8A1G3|SUSG_BACTN Alpha-amylase SusG OS=Bacteroides thetaiotaomicron (strain ATCC 29148 / DSM 2079 / JCM 5827 / CCUG 10774 / NCTC 10582 / VPI-5482 / E50) OX=226186 GN=susG PE=1 SV=1
0.140716	0.861566	0.109523	0.0845703	G8JZS4	G8JZS4	BT_3703	66	starch	sp|G8JZS4|SUSB_BACTN Glucan 1,4-alpha-glucosidase SusB OS=Bacteroides thetaiotaomicron (strain ATCC 29148 / DSM 2079 / JCM 5827 / CCUG 10774 / NCTC 10582 / VPI-5482 / E50) OX=226186 GN=susB PE=1 SV=1
0.401792	0.400235	1.42193	0.555982	G8JZS6	G8JZS6	BT_3699	66	starch	sp|G8JZS6|SUSF_BACTN Outer membrane protein SusF OS=Bacteroides thetaiotaomicron (strain ATCC 29148 / DSM 2079 / JCM 5827 / CCUG 10774 / NCTC 10582 / VPI-5482 / E50) OX=226186 GN=susF PE=1 SV=1
						BT_3704	66	starch
3.02128	0.0383077	-2.87818	-1.94666	Q8A1B3	Q8A1B3	BT_3753	67	mucin O-glycans	tr|Q8A1B3|Q8A1B3_BACTN Endo-beta-N-acetylglucosaminidase F2 (Mannosyl-glycoprotein endo-beta-N-acetyl-glucosaminidase F2) OS=Bacteroides thetaiotaomicron (strain ATCC 29148 / DSM 2079 / JCM 5827 / CCUG 10774 / NCTC 10582 / VPI-5482 / E50) OX=226186 GN=BT_3
1.38294	0.249696	-1.10906	-0.776224	Q8A1B6	Q8A1B6	BT_3750	67	mucin O-glycans	tr|Q8A1B6|Q8A1B6_BACTN SusC homolog OS=Bacteroides thetaiotaomicron (strain ATCC 29148 / DSM 2079 / JCM 5827 / CCUG 10774 / NCTC 10582 / VPI-5482 / E50) OX=226186 GN=BT_3750 PE=3 SV=1
-4.34294e-08	1	0	0	Q8A1B4	Q8A1B4	BT_3752	67	mucin O-glycans	tr|Q8A1B4|Q8A1B4_BACTN SusD homolog OS=Bacteroides thetaiotaomicron (strain ATCC 29148 / DSM 2079 / JCM 5827 / CCUG 10774 / NCTC 10582 / VPI-5482 / E50) OX=226186 GN=BT_3752 PE=1 SV=1
-4.34294e-08	1	0	0	Q8A1B2	Q8A1B2	BT_3754	67	mucin O-glycans	tr|Q8A1B2|Q8A1B2_BACTN Concanavalin A-like lectin/glucanase OS=Bacteroides thetaiotaomicron (strain ATCC 29148 / DSM 2079 / JCM 5827 / CCUG 10774 / NCTC 10582 / VPI-5482 / E50) OX=226186 GN=BT_3754 PE=4 SV=1
						BT_3748	67	mucin O-glycans
						BT_3749	67	mucin O-glycans
						BT_3751	67	mucin O-glycans
4.88997	0.064	-5.38801	-3.80738	Q8A182	Q8A182	BT_3784	68	a-mannan, host N-glycans	tr|Q8A182|Q8A182_BACTN Putative alpha-1,2-mannosidase OS=Bacteroides thetaiotaomicron (strain ATCC 29148 / DSM 2079 / JCM 5827 / CCUG 10774 / NCTC 10582 / VPI-5482 / E50) OX=226186 GN=BT_3784 PE=4 SV=1
2.50923	0.042	-4.72599	-2.37384	Q8A174	Q8A174	BT_3792	68	a-mannan, host N-glycans	tr|Q8A174|Q8A174_BACTN Putative alpha-1,6-mannanase OS=Bacteroides thetaiotaomicron (strain ATCC 29148 / DSM 2079 / JCM 5827 / CCUG 10774 / NCTC 10582 / VPI-5482 / E50) OX=226186 GN=BT_3792 PE=1 SV=1
3.13731	0.0452308	-3.86939	-2.40098	Q8A177	Q8A177	BT_3789	68	a-mannan, host N-glycans	tr|Q8A177|Q8A177_BACTN SusD homolog OS=Bacteroides thetaiotaomicron (strain ATCC 29148 / DSM 2079 / JCM 5827 / CCUG 10774 / NCTC 10582 / VPI-5482 / E50) OX=226186 GN=BT_3789 PE=3 SV=1
2.95581	0.0392	-3.43431	-2.16311	Q8A179	Q8A179	BT_3787	68	a-mannan, host N-glycans	tr|Q8A179|Q8A179_BACTN IPT/TIG domain-containing protein OS=Bacteroides thetaiotaomicron (strain ATCC 29148 / DSM 2079 / JCM 5827 / CCUG 10774 / NCTC 10582 / VPI-5482 / E50) OX=226186 GN=BT_3787 PE=4 SV=1
4.79468	0.0591111	-3.14388	-2.51198	Q8A178	Q8A178	BT_3788	68	a-mannan, host N-glycans	tr|Q8A178|Q8A178_BACTN SusC homolog OS=Bacteroides thetaiotaomicron (strain ATCC 29148 / DSM 2079 / JCM 5827 / CCUG 10774 / NCTC 10582 / VPI-5482 / E50) OX=226186 GN=BT_3788 PE=3 SV=1
2.34503	0.059913	-2.66867	-1.66261	Q8A175	Q8A175	BT_3791	68	a-mannan, host N-glycans	tr|Q8A175|Q8A175_BACTN Concanavalin A-like lectin/glucanase OS=Bacteroides thetaiotaomicron (strain ATCC 29148 / DSM 2079 / JCM 5827 / CCUG 10774 / NCTC 10582 / VPI-5482 / E50) OX=226186 GN=BT_3791 PE=4 SV=1
1.02197	0.126603	-2.35485	-1.07551	Q8A193	Q8A193	BT_3773	68	a-mannan, host N-glycans	tr|Q8A193|Q8A193_BACTN Alpha-1,2-mannosidase, putative OS=Bacteroides thetaiotaomicron (strain ATCC 29148 / DSM 2079 / JCM 5827 / CCUG 10774 / NCTC 10582 / VPI-5482 / E50) OX=226186 GN=BT_3773 PE=4 SV=1
0.816162	0.237136	-1.56615	-0.800448	Q8A176	Q8A176	BT_3790	68	a-mannan, host N-glycans	tr|Q8A176|Q8A176_BACTN DUF4361 domain-containing protein OS=Bacteroides thetaiotaomicron (strain ATCC 29148 / DSM 2079 / JCM 5827 / CCUG 10774 / NCTC 10582 / VPI-5482 / E50) OX=226186 GN=BT_3790 PE=4 SV=1
3.36005	0.101214	-1.47003	-1.21372	Q8A180	Q8A180	BT_3786	68	a-mannan, host N-glycans	tr|Q8A180|Q8A180_BACTN Two-component system sensor histidine kinase/response regulator, hybrid (One-component system) OS=Bacteroides thetaiotaomicron (strain ATCC 29148 / DSM 2079 / JCM 5827 / CCUG 10774 / NCTC 10582 / VPI-5482 / E50) OX=226186 GN=BT_3786
2.49392	0.127243	-1.38385	-1.07089	Q8A185	Q8A185	BT_3781	68	a-mannan, host N-glycans	tr|Q8A185|Q8A185_BACTN Metal-independent alpha-mannosidase OS=Bacteroides thetaiotaomicron (strain ATCC 29148 / DSM 2079 / JCM 5827 / CCUG 10774 / NCTC 10582 / VPI-5482 / E50) OX=226186 GN=BT_3781 PE=1 SV=1
0.407189	0.421129	-1.14417	-0.510902	Q8A184	Q8A184	BT_3782	68	a-mannan, host N-glycans	tr|Q8A184|Q8A184_BACTN Glycoside hydrolase family 73 OS=Bacteroides thetaiotaomicron (strain ATCC 29148 / DSM 2079 / JCM 5827 / CCUG 10774 / NCTC 10582 / VPI-5482 / E50) OX=226186 GN=BT_3782 PE=1 SV=1
1.987	0.390131	-0.673465	-0.569335	Q8A192	Q8A192	BT_3774	68	a-mannan, host N-glycans	tr|Q8A192|Q8A192_BACTN Alpha-mannosidase OS=Bacteroides thetaiotaomicron (strain ATCC 29148 / DSM 2079 / JCM 5827 / CCUG 10774 / NCTC 10582 / VPI-5482 / E50) OX=226186 GN=BT_3774 PE=3 SV=1
0.415593	0.615719	-0.382286	-0.271663	Q8A186	Q8A186	BT_3780	68	a-mannan, host N-glycans	tr|Q8A186|Q8A186_BACTN Putative glycosidase, PH117-related OS=Bacteroides thetaiotaomicron (strain ATCC 29148 / DSM 2079 / JCM 5827 / CCUG 10774 / NCTC 10582 / VPI-5482 / E50) OX=226186 GN=BT_3780 PE=1 SV=1
						BT_3775	68	a-mannan, host N-glycans
						BT_3776	68	a-mannan, host N-glycans
						BT_3777	68	a-mannan, host N-glycans
						BT_3778	68	a-mannan, host N-glycans
						BT_3779	68	a-mannan, host N-glycans
0.175598	0.611854	-0.722715	-0.277929	Q8A112	Q8A112	BT_3859	69	a-mannan, host N-glycans	tr|Q8A112|Q8A112_BACTN GxGYxY motif-containing protein OS=Bacteroides thetaiotaomicron (strain ATCC 29148 / DSM 2079 / JCM 5827 / CCUG 10774 / NCTC 10582 / VPI-5482 / E50) OX=226186 GN=BT_3859 PE=4 SV=1
1.07363	0.677357	-0.232053	-0.208616	Q8A117	Q8A117	BT_3854	69	a-mannan, host N-glycans	tr|Q8A117|Q8A117_BACTN SusC homolog OS=Bacteroides thetaiotaomicron (strain ATCC 29148 / DSM 2079 / JCM 5827 / CCUG 10774 / NCTC 10582 / VPI-5482 / E50) OX=226186 GN=BT_3854 PE=3 SV=1
0.0136801	0.962057	-0.0636668	-0.024762	Q8A111	Q8A111	BT_3860	69	a-mannan, host N-glycans	tr|Q8A111|Q8A111_BACTN Concanavalin A-like lectin/glucanase OS=Bacteroides thetaiotaomicron (strain ATCC 29148 / DSM 2079 / JCM 5827 / CCUG 10774 / NCTC 10582 / VPI-5482 / E50) OX=226186 GN=BT_3860 PE=4 SV=1
-4.34294e-08	1	0	0	Q8A114	Q8A114	BT_3857	69	a-mannan, host N-glycans	tr|Q8A114|Q8A114_BACTN Flavodoxin-like protein OS=Bacteroides thetaiotaomicron (strain ATCC 29148 / DSM 2079 / JCM 5827 / CCUG 10774 / NCTC 10582 / VPI-5482 / E50) OX=226186 GN=BT_3857 PE=4 SV=1
0.0400969	0.964652	0.0266461	0.0216516	Q8A113	Q8A113	BT_3858	69	a-mannan, host N-glycans	tr|Q8A113|Q8A113_BACTN Alpha-1,2-mannosidase OS=Bacteroides thetaiotaomicron (strain ATCC 29148 / DSM 2079 / JCM 5827 / CCUG 10774 / NCTC 10582 / VPI-5482 / E50) OX=226186 GN=BT_3858 PE=4 SV=1
0.21968	0.813677	0.132849	0.106954	Q8A116	Q8A116	BT_3855	69	a-mannan, host N-glycans	tr|Q8A116|Q8A116_BACTN SusD homolog OS=Bacteroides thetaiotaomicron (strain ATCC 29148 / DSM 2079 / JCM 5827 / CCUG 10774 / NCTC 10582 / VPI-5482 / E50) OX=226186 GN=BT_3855 PE=3 SV=1
0.0699333	0.794616	0.312664	0.120381	Q8A115	Q8A115	BT_3856	69	a-mannan, host N-glycans	tr|Q8A115|Q8A115_BACTN DUF3823 domain-containing protein OS=Bacteroides thetaiotaomicron (strain ATCC 29148 / DSM 2079 / JCM 5827 / CCUG 10774 / NCTC 10582 / VPI-5482 / E50) OX=226186 GN=BT_3856 PE=4 SV=1
0.438539	0.535726	0.569547	0.360393	Q8A110	Q8A110	BT_3861	69	a-mannan, host N-glycans	tr|Q8A110|Q8A110_BACTN Concanavalin A-like lectin/glucanase OS=Bacteroides thetaiotaomicron (strain ATCC 29148 / DSM 2079 / JCM 5827 / CCUG 10774 / NCTC 10582 / VPI-5482 / E50) OX=226186 GN=BT_3861 PE=4 SV=1
0.478082	0.435985	0.932664	0.494745	Q8A118	Q8A118	BT_3853	69	a-mannan, host N-glycans	tr|Q8A118|Q8A118_BACTN DNA-binding transcriptional activator of the SARP family OS=Bacteroides thetaiotaomicron (strain ATCC 29148 / DSM 2079 / JCM 5827 / CCUG 10774 / NCTC 10582 / VPI-5482 / E50) OX=226186 GN=BT_3853 PE=4 SV=1
						BT_3862	69	a-mannan, host N-glycans
1.09601	0.275435	-1.14802	-0.742599	Q8A0S0	Q8A0S0	BT_3951	70	unknown	tr|Q8A0S0|Q8A0S0_BACTN Transcriptional regulator OS=Bacteroides thetaiotaomicron (strain ATCC 29148 / DSM 2079 / JCM 5827 / CCUG 10774 / NCTC 10582 / VPI-5482 / E50) OX=226186 GN=BT_3951 PE=4 SV=1
-4.34294e-08	1	0	0	Q8A0R8	Q8A0R8	BT_3953	70	unknown	tr|Q8A0R8|Q8A0R8_BACTN SusD homolog OS=Bacteroides thetaiotaomicron (strain ATCC 29148 / DSM 2079 / JCM 5827 / CCUG 10774 / NCTC 10582 / VPI-5482 / E50) OX=226186 GN=BT_3953 PE=3 SV=1
						BT_3952	70	unknown
						BT_3954	70	unknown
						BT_3955	70	unknown
						BT_3956	70	unknown
3.5115	0.197795	-1.0067	-0.886451	Q8A0R3	Q8A0R3	BT_3958	71	mucin O-glycans (core 1 disaccharide)	tr|Q8A0R3|Q8A0R3_BACTN SusC homolog OS=Bacteroides thetaiotaomicron (strain ATCC 29148 / DSM 2079 / JCM 5827 / CCUG 10774 / NCTC 10582 / VPI-5482 / E50) OX=226186 GN=BT_3958 PE=3 SV=1
2.18538	0.251305	-0.954812	-0.773624	Q8A0R2	Q8A0R2	BT_3959	71	mucin O-glycans (core 1 disaccharide)	tr|Q8A0R2|Q8A0R2_BACTN SusD homolog OS=Bacteroides thetaiotaomicron (strain ATCC 29148 / DSM 2079 / JCM 5827 / CCUG 10774 / NCTC 10582 / VPI-5482 / E50) OX=226186 GN=BT_3959 PE=3 SV=1
2.30152	0.248252	-0.95118	-0.779471	Q8A0R1	Q8A0R1	BT_3960	71	mucin O-glycans (core 1 disaccharide)	tr|Q8A0R1|Q8A0R1_BACTN Alpha-1,2-mannosidase-like protein OS=Bacteroides thetaiotaomicron (strain ATCC 29148 / DSM 2079 / JCM 5827 / CCUG 10774 / NCTC 10582 / VPI-5482 / E50) OX=226186 GN=BT_3960 PE=4 SV=1
2.30805	0.372314	-0.693948	-0.598126	Q8A0R0	Q8A0R0	BT_3961	71	mucin O-glycans (core 1 disaccharide)	tr|Q8A0R0|Q8A0R0_BACTN DUF4302 domain-containing protein OS=Bacteroides thetaiotaomicron (strain ATCC 29148 / DSM 2079 / JCM 5827 / CCUG 10774 / NCTC 10582 / VPI-5482 / E50) OX=226186 GN=BT_3961 PE=4 SV=1
0.466856	0.513444	-0.626076	-0.389859	Q8A0R4	Q8A0R4	BT_3957	71	mucin O-glycans (core 1 disaccharide)	tr|Q8A0R4|Q8A0R4_BACTN Transcriptional regulator OS=Bacteroides thetaiotaomicron (strain ATCC 29148 / DSM 2079 / JCM 5827 / CCUG 10774 / NCTC 10582 / VPI-5482 / E50) OX=226186 GN=BT_3957 PE=4 SV=1
1.13802	0.441687	-0.616276	-0.480106	Q8A0Q6	Q8A0Q6	BT_3965	71	mucin O-glycans (core 1 disaccharide)	tr|Q8A0Q6|Q8A0Q6_BACTN Putative alpha-1,2-mannosidase OS=Bacteroides thetaiotaomicron (strain ATCC 29148 / DSM 2079 / JCM 5827 / CCUG 10774 / NCTC 10582 / VPI-5482 / E50) OX=226186 GN=BT_3965 PE=1 SV=1
0.514926	0.649508	-0.305758	-0.240186	Q8A0Q8	Q8A0Q8	BT_3963	71	mucin O-glycans (core 1 disaccharide)	tr|Q8A0Q8|Q8A0Q8_BACTN Glycoside hydrolase family 92 OS=Bacteroides thetaiotaomicron (strain ATCC 29148 / DSM 2079 / JCM 5827 / CCUG 10774 / NCTC 10582 / VPI-5482 / E50) OX=226186 GN=BT_3963 PE=4 SV=1
0.224828	0.845118	-0.110783	-0.0924802	Q8A0Q9	Q8A0Q9	BT_3962	71	mucin O-glycans (core 1 disaccharide)	tr|Q8A0Q9|Q8A0Q9_BACTN Glycoside hydrolase family 92 OS=Bacteroides thetaiotaomicron (strain ATCC 29148 / DSM 2079 / JCM 5827 / CCUG 10774 / NCTC 10582 / VPI-5482 / E50) OX=226186 GN=BT_3962 PE=4 SV=1
0.0190148	0.969644	0.025363	0.0174565	Q8A0Q7	Q8A0Q7	BT_3964	71	mucin O-glycans (core 1 disaccharide)	tr|Q8A0Q7|Q8A0Q7_BACTN Putative secretory protein OS=Bacteroides thetaiotaomicron (strain ATCC 29148 / DSM 2079 / JCM 5827 / CCUG 10774 / NCTC 10582 / VPI-5482 / E50) OX=226186 GN=BT_3964 PE=4 SV=1
1.50897	0.0598222	-4.13907	-1.6718	Q8A0N4	Q8A0N4	BT_3987	72	mucin O-glycans	tr|Q8A0N4|Q8A0N4_BACTN Endo-beta-N-acetylglucosaminidase F1 OS=Bacteroides thetaiotaomicron (strain ATCC 29148 / DSM 2079 / JCM 5827 / CCUG 10774 / NCTC 10582 / VPI-5482 / E50) OX=226186 GN=BT_3987 PE=1 SV=1
1.23596	0.1	-3.37351	-1.38059	Q8A0N5	Q8A0N5	BT_3986	72	mucin O-glycans	tr|Q8A0N5|Q8A0N5_BACTN Putative patatin-like protein OS=Bacteroides thetaiotaomicron (strain ATCC 29148 / DSM 2079 / JCM 5827 / CCUG 10774 / NCTC 10582 / VPI-5482 / E50) OX=226186 GN=BT_3986 PE=4 SV=1
0.985391	0.102678	-3.08805	-1.18349	Q8A0N7	Q8A0N7	BT_3984	72	mucin O-glycans	tr|Q8A0N7|Q8A0N7_BACTN SusD homolog OS=Bacteroides thetaiotaomicron (strain ATCC 29148 / DSM 2079 / JCM 5827 / CCUG 10774 / NCTC 10582 / VPI-5482 / E50) OX=226186 GN=BT_3984 PE=1 SV=1
0.695821	0.251331	-1.66253	-0.770031	Q8A0N3	Q8A0N3	BT_3988	72	mucin O-glycans	tr|Q8A0N3|Q8A0N3_BACTN Putative peptidoglycan bound protein OS=Bacteroides thetaiotaomicron (strain ATCC 29148 / DSM 2079 / JCM 5827 / CCUG 10774 / NCTC 10582 / VPI-5482 / E50) OX=226186 GN=BT_3988 PE=4 SV=1
3.76644	0.152286	-1.15828	-1.01571	Q8A0N8	Q8A0N8	BT_3983	72	mucin O-glycans	tr|Q8A0N8|Q8A0N8_BACTN SusC homolog OS=Bacteroides thetaiotaomicron (strain ATCC 29148 / DSM 2079 / JCM 5827 / CCUG 10774 / NCTC 10582 / VPI-5482 / E50) OX=226186 GN=BT_3983 PE=3 SV=1
3.56101	0.157242	-1.14678	-0.996024	Q8A0N6	Q8A0N6	BT_3985	72	mucin O-glycans	tr|Q8A0N6|Q8A0N6_BACTN Lipoprotein OS=Bacteroides thetaiotaomicron (strain ATCC 29148 / DSM 2079 / JCM 5827 / CCUG 10774 / NCTC 10582 / VPI-5482 / E50) OX=226186 GN=BT_3985 PE=4 SV=1
0.812919	0.419459	-0.766307	-0.521435	Q8A0N0	Q8A0N0	BT_3991	72	mucin O-glycans	tr|Q8A0N0|Q8A0N0_BACTN Putative alpha-1,2-mannosidase OS=Bacteroides thetaiotaomicron (strain ATCC 29148 / DSM 2079 / JCM 5827 / CCUG 10774 / NCTC 10582 / VPI-5482 / E50) OX=226186 GN=BT_3991 PE=4 SV=1
1.89199	0.416655	-0.623757	-0.529412	Q8A0N1	Q8A0N1	BT_3990	72	mucin O-glycans	tr|Q8A0N1|Q8A0N1_BACTN Putative alpha-1,2-mannosidase OS=Bacteroides thetaiotaomicron (strain ATCC 29148 / DSM 2079 / JCM 5827 / CCUG 10774 / NCTC 10582 / VPI-5482 / E50) OX=226186 GN=BT_3990 PE=1 SV=1
0.0356468	0.948281	-0.0545311	-0.0356736	Q8A0M7	Q8A0M7	BT_3994	72	mucin O-glycans	tr|Q8A0M7|Q8A0M7_BACTN Putative alpha-1,2-mannosidase OS=Bacteroides thetaiotaomicron (strain ATCC 29148 / DSM 2079 / JCM 5827 / CCUG 10774 / NCTC 10582 / VPI-5482 / E50) OX=226186 GN=BT_3994 PE=4 SV=1
						BT_3989	72	mucin O-glycans
						BT_3992	72	mucin O-glycans
						BT_3993	72	mucin O-glycans
0.648052	0.423407	-0.836449	-0.516862	Q8A0I3	Q8A0I3	BT_4038	73	mucin O-glycans	tr|Q8A0I3|Q8A0I3_BACTN SusD homolog OS=Bacteroides thetaiotaomicron (strain ATCC 29148 / DSM 2079 / JCM 5827 / CCUG 10774 / NCTC 10582 / VPI-5482 / E50) OX=226186 GN=BT_4038 PE=3 SV=1
1.07938	0.46917	-0.585547	-0.456682	Q8A0I2	Q8A0I2	BT_4039	73	mucin O-glycans	tr|Q8A0I2|Q8A0I2_BACTN SusC homolog OS=Bacteroides thetaiotaomicron (strain ATCC 29148 / DSM 2079 / JCM 5827 / CCUG 10774 / NCTC 10582 / VPI-5482 / E50) OX=226186 GN=BT_4039 PE=3 SV=1
						BT_4040	73	mucin O-glycans
0.681034	0.341631	-1.16713	-0.638399	Q8A0D1	Q8A0D1	BT_4090	74	host glycans (unknown type, PMG phase 2)	tr|Q8A0D1|Q8A0D1_BACTN SusC homolog OS=Bacteroides thetaiotaomicron (strain ATCC 29148 / DSM 2079 / JCM 5827 / CCUG 10774 / NCTC 10582 / VPI-5482 / E50) OX=226186 GN=BT_4090 PE=4 SV=1
0.64403	0.484992	-0.631684	-0.429906	Q8A0E0	Q8A0E0	BT_4081	74	host glycans (unknown type, PMG phase 2)	tr|Q8A0E0|Q8A0E0_BACTN SusC homolog OS=Bacteroides thetaiotaomicron (strain ATCC 29148 / DSM 2079 / JCM 5827 / CCUG 10774 / NCTC 10582 / VPI-5482 / E50) OX=226186 GN=BT_4081 PE=3 SV=1
0.00585376	0.989788	-0.0130224	-0.00746485	Q8A0F2	Q8A0F2	BT_4069	74	host glycans (unknown type, PMG phase 2)	tr|Q8A0F2|Q8A0F2_BACTN DUF6377 domain-containing protein OS=Bacteroides thetaiotaomicron (strain ATCC 29148 / DSM 2079 / JCM 5827 / CCUG 10774 / NCTC 10582 / VPI-5482 / E50) OX=226186 GN=BT_4069 PE=4 SV=1
-4.34294e-08	1	0	0	Q8A0D4	Q8A0D4	BT_4087	74	host glycans (unknown type, PMG phase 2)	tr|Q8A0D4|Q8A0D4_BACTN DUF4961 domain-containing protein OS=Bacteroides thetaiotaomicron (strain ATCC 29148 / DSM 2079 / JCM 5827 / CCUG 10774 / NCTC 10582 / VPI-5482 / E50) OX=226186 GN=BT_4087 PE=4 SV=1
-4.34294e-08	1	0	0	Q8A0D2	Q8A0D2	BT_4089	74	host glycans (unknown type, PMG phase 2)	tr|Q8A0D2|Q8A0D2_BACTN SusD homolog OS=Bacteroides thetaiotaomicron (strain ATCC 29148 / DSM 2079 / JCM 5827 / CCUG 10774 / NCTC 10582 / VPI-5482 / E50) OX=226186 GN=BT_4089 PE=3 SV=1
-4.34294e-08	1	0	0	Q8A0D3	Q8A0D3	BT_4088	74	host glycans (unknown type, PMG phase 2)	tr|Q8A0D3|Q8A0D3_BACTN SusC homolog OS=Bacteroides thetaiotaomicron (strain ATCC 29148 / DSM 2079 / JCM 5827 / CCUG 10774 / NCTC 10582 / VPI-5482 / E50) OX=226186 GN=BT_4088 PE=4 SV=1
-4.34294e-08	1	0	0	Q8A0D6	Q8A0D6	BT_4085	74	host glycans (unknown type, PMG phase 2)	tr|Q8A0D6|Q8A0D6_BACTN SusD homolog OS=Bacteroides thetaiotaomicron (strain ATCC 29148 / DSM 2079 / JCM 5827 / CCUG 10774 / NCTC 10582 / VPI-5482 / E50) OX=226186 GN=BT_4085 PE=3 SV=1
-4.34294e-08	1	0	0	Q8A0D0	Q8A0D0	BT_4091	74	host glycans (unknown type, PMG phase 2)	tr|Q8A0D0|Q8A0D0_BACTN Sialic acid-specific 9-O-acetylesterase OS=Bacteroides thetaiotaomicron (strain ATCC 29148 / DSM 2079 / JCM 5827 / CCUG 10774 / NCTC 10582 / VPI-5482 / E50) OX=226186 GN=BT_4091 PE=3 SV=1
-4.34294e-08	1	0	0	Q8A0D9	Q8A0D9	BT_4082	74	host glycans (unknown type, PMG phase 2)	tr|Q8A0D9|Q8A0D9_BACTN SusD homolog OS=Bacteroides thetaiotaomicron (strain ATCC 29148 / DSM 2079 / JCM 5827 / CCUG 10774 / NCTC 10582 / VPI-5482 / E50) OX=226186 GN=BT_4082 PE=3 SV=1
-4.34294e-08	1	0	0	Q8A0D7	Q8A0D7	BT_4084	74	host glycans (unknown type, PMG phase 2)	tr|Q8A0D7|Q8A0D7_BACTN DUF5005 domain-containing protein OS=Bacteroides thetaiotaomicron (strain ATCC 29148 / DSM 2079 / JCM 5827 / CCUG 10774 / NCTC 10582 / VPI-5482 / E50) OX=226186 GN=BT_4084 PE=4 SV=1
-4.34294e-08	1	0	0	Q8A0D8	Q8A0D8	BT_4083	74	host glycans (unknown type, PMG phase 2)	tr|Q8A0D8|Q8A0D8_BACTN DUF4361 domain-containing protein OS=Bacteroides thetaiotaomicron (strain ATCC 29148 / DSM 2079 / JCM 5827 / CCUG 10774 / NCTC 10582 / VPI-5482 / E50) OX=226186 GN=BT_4083 PE=4 SV=1
0.156372	0.680363	0.415376	0.205754	Q8A0C5	Q8A0C5	BT_4096	74	host glycans (unknown type, PMG phase 2)	tr|Q8A0C5|Q8A0C5_BACTN Lipolytic enzyme, G-D-S-L family OS=Bacteroides thetaiotaomicron (strain ATCC 29148 / DSM 2079 / JCM 5827 / CCUG 10774 / NCTC 10582 / VPI-5482 / E50) OX=226186 GN=BT_4096 PE=1 SV=1
						BT_4070	74	host glycans (unknown type, PMG phase 2)
						BT_4071	74	host glycans (unknown type, PMG phase 2)
						BT_4072	74	host glycans (unknown type, PMG phase 2)
						BT_4073	74	host glycans (unknown type, PMG phase 2)
						BT_4074	74	host glycans (unknown type, PMG phase 2)
						BT_4075	74	host glycans (unknown type, PMG phase 2)
						BT_4076	74	host glycans (unknown type, PMG phase 2)
						BT_4077	74	host glycans (unknown type, PMG phase 2)
						BT_4078	74	host glycans (unknown type, PMG phase 2)
						BT_4079	74	host glycans (unknown type, PMG phase 2)
						BT_4080	74	host glycans (unknown type, PMG phase 2)
						BT_4086	74	host glycans (unknown type, PMG phase 2)
						BT_4092	74	host glycans (unknown type, PMG phase 2)
						BT_4093	74	host glycans (unknown type, PMG phase 2)
						BT_4094	74	host glycans (unknown type, PMG phase 2)
						BT_4095	74	host glycans (unknown type, PMG phase 2)
1.0117	0.226729	-1.39409	-0.815103	Q8A097	Q8A097	BT_4124	75	homogalacturonan	tr|Q8A097|Q8A097_BACTN Two-component system sensor histidine kinase/response regulator, hybrid (One-component system) OS=Bacteroides thetaiotaomicron (strain ATCC 29148 / DSM 2079 / JCM 5827 / CCUG 10774 / NCTC 10582 / VPI-5482 / E50) OX=226186 GN=BT_4124
0.566924	0.661831	-0.284146	-0.230182	Q8A0B0	Q8A0B0	BT_4111	75	homogalacturonan	tr|Q8A0B0|Q8A0B0_BACTN Two-component system sensor histidine kinase/response regulator, hybrid (One-component system) OS=Bacteroides thetaiotaomicron (strain ATCC 29148 / DSM 2079 / JCM 5827 / CCUG 10774 / NCTC 10582 / VPI-5482 / E50) OX=226186 GN=BT_4111
-4.34294e-08	1	0	0	Q8A0B3	Q8A0B3	BT_4108	75	homogalacturonan	tr|Q8A0B3|Q8A0B3_BACTN Glycoside hydrolase family 15 OS=Bacteroides thetaiotaomicron (strain ATCC 29148 / DSM 2079 / JCM 5827 / CCUG 10774 / NCTC 10582 / VPI-5482 / E50) OX=226186 GN=BT_4108 PE=4 SV=1
-4.34294e-08	1	0	0	Q8A0A7	Q8A0A7	BT_4114	75	homogalacturonan	tr|Q8A0A7|Q8A0A7_BACTN SusC homolog OS=Bacteroides thetaiotaomicron (strain ATCC 29148 / DSM 2079 / JCM 5827 / CCUG 10774 / NCTC 10582 / VPI-5482 / E50) OX=226186 GN=BT_4114 PE=3 SV=1
-4.34294e-08	1	0	0	Q8A0A8	Q8A0A8	BT_4113	75	homogalacturonan	tr|Q8A0A8|Q8A0A8_BACTN SusD homolog OS=Bacteroides thetaiotaomicron (strain ATCC 29148 / DSM 2079 / JCM 5827 / CCUG 10774 / NCTC 10582 / VPI-5482 / E50) OX=226186 GN=BT_4113 PE=3 SV=1
-4.34294e-08	1	0	0	Q8A099	Q8A099	BT_4122	75	homogalacturonan	tr|Q8A099|Q8A099_BACTN SusD homolog OS=Bacteroides thetaiotaomicron (strain ATCC 29148 / DSM 2079 / JCM 5827 / CCUG 10774 / NCTC 10582 / VPI-5482 / E50) OX=226186 GN=BT_4122 PE=3 SV=1
0.013557	0.965621	0.0442972	0.0210646	Q8A0A3	Q8A0A3	BT_4118	75	homogalacturonan	tr|Q8A0A3|Q8A0A3_BACTN Putative two-component system response regulator, no kinase domain OS=Bacteroides thetaiotaomicron (strain ATCC 29148 / DSM 2079 / JCM 5827 / CCUG 10774 / NCTC 10582 / VPI-5482 / E50) OX=226186 GN=BT_4118 PE=4 SV=1
0.158016	0.813721	0.146215	0.107883	Q8A0A4	Q8A0A4	BT_4117	75	homogalacturonan	tr|Q8A0A4|Q8A0A4_BACTN DUF2154 domain-containing protein OS=Bacteroides thetaiotaomicron (strain ATCC 29148 / DSM 2079 / JCM 5827 / CCUG 10774 / NCTC 10582 / VPI-5482 / E50) OX=226186 GN=BT_4117 PE=4 SV=1
0.151598	0.678164	0.447363	0.210243	Q8A0A9	Q8A0A9	BT_4112	75	homogalacturonan	tr|Q8A0A9|Q8A0A9_BACTN Putative Fibronectin OS=Bacteroides thetaiotaomicron (strain ATCC 29148 / DSM 2079 / JCM 5827 / CCUG 10774 / NCTC 10582 / VPI-5482 / E50) OX=226186 GN=BT_4112 PE=4 SV=1
						BT_4109	75	homogalacturonan
						BT_4110	75	homogalacturonan
						BT_4115	75	homogalacturonan
						BT_4116	75	homogalacturonan
						BT_4119	75	homogalacturonan
						BT_4120	75	homogalacturonan
						BT_4121	75	homogalacturonan
						BT_4123	75	homogalacturonan
						BT_4132	76	mucin O-glycans
						BT_4133	76	mucin O-glycans
						BT_4134	76	mucin O-glycans
						BT_4135	76	mucin O-glycans
						BT_4136	76	mucin O-glycans
						BT_4137	76	mucin O-glycans
0.485917	0.677272	-0.271304	-0.21634	Q8A043	Q8A043	BT_4178	77	rhamnogalacturonan-I backbone	tr|Q8A043|Q8A043_BACTN Two-component system sensor histidine kinase/response regulator, hybrid (One-component system) OS=Bacteroides thetaiotaomicron (strain ATCC 29148 / DSM 2079 / JCM 5827 / CCUG 10774 / NCTC 10582 / VPI-5482 / E50) OX=226186 GN=BT_4178
0.48489	0.678468	-0.257415	-0.207346	Q8A039	Q8A039	BT_4182	77	rhamnogalacturonan-I backbone	tr|Q8A039|Q8A039_BACTN Two-component system sensor histidine kinase/response regulator, hybrid (One-component system) OS=Bacteroides thetaiotaomicron (strain ATCC 29148 / DSM 2079 / JCM 5827 / CCUG 10774 / NCTC 10582 / VPI-5482 / E50) OX=226186 GN=BT_4182
-4.34294e-08	1	0	0	Q8A075	Q8A075	BT_4146	77	rhamnogalacturonan-I backbone	tr|Q8A075|Q8A075_BACTN Exo-poly-alpha-D-galacturonosidase OS=Bacteroides thetaiotaomicron (strain ATCC 29148 / DSM 2079 / JCM 5827 / CCUG 10774 / NCTC 10582 / VPI-5482 / E50) OX=226186 GN=BT_4146 PE=4 SV=1
-4.34294e-08	1	0	0	Q8A052	Q8A052	BT_4169	77	rhamnogalacturonan-I backbone	tr|Q8A052|Q8A052_BACTN SusD homolog OS=Bacteroides thetaiotaomicron (strain ATCC 29148 / DSM 2079 / JCM 5827 / CCUG 10774 / NCTC 10582 / VPI-5482 / E50) OX=226186 GN=BT_4169 PE=4 SV=1
-4.34294e-08	1	0	0	Q8A051	Q8A051	BT_4170	77	rhamnogalacturonan-I backbone	tr|Q8A051|Q8A051_BACTN Putative pectate lyase L OS=Bacteroides thetaiotaomicron (strain ATCC 29148 / DSM 2079 / JCM 5827 / CCUG 10774 / NCTC 10582 / VPI-5482 / E50) OX=226186 GN=BT_4170 PE=1 SV=1
-4.34294e-08	1	0	0	Q8A055	Q8A055	BT_4166	77	rhamnogalacturonan-I backbone	tr|Q8A055|Q8A055_BACTN Putative lipoprotein OS=Bacteroides thetaiotaomicron (strain ATCC 29148 / DSM 2079 / JCM 5827 / CCUG 10774 / NCTC 10582 / VPI-5482 / E50) OX=226186 GN=BT_4166 PE=4 SV=1
-4.34294e-08	1	0	0	Q8A058	Q8A058	BT_4163	77	rhamnogalacturonan-I backbone	tr|Q8A058|Q8A058_BACTN FAS1 domain-containing protein OS=Bacteroides thetaiotaomicron (strain ATCC 29148 / DSM 2079 / JCM 5827 / CCUG 10774 / NCTC 10582 / VPI-5482 / E50) OX=226186 GN=BT_4163 PE=4 SV=1
-4.34294e-08	1	0	0	Q8A056	Q8A056	BT_4165	77	rhamnogalacturonan-I backbone	tr|Q8A056|Q8A056_BACTN SusD homolog OS=Bacteroides thetaiotaomicron (strain ATCC 29148 / DSM 2079 / JCM 5827 / CCUG 10774 / NCTC 10582 / VPI-5482 / E50) OX=226186 GN=BT_4165 PE=3 SV=1
-4.34294e-08	1	0	0	Q8A054	Q8A054	BT_4167	77	rhamnogalacturonan-I backbone	tr|Q8A054|Q8A054_BACTN FAS1 domain-containing protein OS=Bacteroides thetaiotaomicron (strain ATCC 29148 / DSM 2079 / JCM 5827 / CCUG 10774 / NCTC 10582 / VPI-5482 / E50) OX=226186 GN=BT_4167 PE=4 SV=1
0.081958	0.883858	0.102346	0.0705334	Q8A066	Q8A066	BT_4155	77	rhamnogalacturonan-I backbone	tr|Q8A066|Q8A066_BACTN Pectate lyase OS=Bacteroides thetaiotaomicron (strain ATCC 29148 / DSM 2079 / JCM 5827 / CCUG 10774 / NCTC 10582 / VPI-5482 / E50) OX=226186 GN=BT_4155 PE=1 SV=1
0.189094	0.838883	0.118559	0.095147	Q8A053	Q8A053	BT_4168	77	rhamnogalacturonan-I backbone	tr|Q8A053|Q8A053_BACTN SusC homolog OS=Bacteroides thetaiotaomicron (strain ATCC 29148 / DSM 2079 / JCM 5827 / CCUG 10774 / NCTC 10582 / VPI-5482 / E50) OX=226186 GN=BT_4168 PE=3 SV=1
0.956684	0.503661	0.513707	0.403057	Q8A057	Q8A057	BT_4164	77	rhamnogalacturonan-I backbone	tr|Q8A057|Q8A057_BACTN SusC homolog OS=Bacteroides thetaiotaomicron (strain ATCC 29148 / DSM 2079 / JCM 5827 / CCUG 10774 / NCTC 10582 / VPI-5482 / E50) OX=226186 GN=BT_4164 PE=3 SV=1
						BT_4145	77	rhamnogalacturonan-I backbone
						BT_4147	77	rhamnogalacturonan-I backbone
						BT_4148	77	rhamnogalacturonan-I backbone
						BT_4149	77	rhamnogalacturonan-I backbone
						BT_4150	77	rhamnogalacturonan-I backbone
						BT_4151	77	rhamnogalacturonan-I backbone
						BT_4152	77	rhamnogalacturonan-I backbone
						BT_4153	77	rhamnogalacturonan-I backbone
						BT_4154	77	rhamnogalacturonan-I backbone
						BT_4156	77	rhamnogalacturonan-I backbone
						BT_4157	77	rhamnogalacturonan-I backbone
						BT_4158	77	rhamnogalacturonan-I backbone
						BT_4159	77	rhamnogalacturonan-I backbone
						BT_4160	77	rhamnogalacturonan-I backbone
						BT_4161	77	rhamnogalacturonan-I backbone
						BT_4162	77	rhamnogalacturonan-I backbone
						BT_4171	77	rhamnogalacturonan-I backbone
						BT_4172	77	rhamnogalacturonan-I backbone
						BT_4173	77	rhamnogalacturonan-I backbone
						BT_4174	77	rhamnogalacturonan-I backbone
						BT_4175	77	rhamnogalacturonan-I backbone
						BT_4176	77	rhamnogalacturonan-I backbone
						BT_4177	77	rhamnogalacturonan-I backbone
						BT_4179	77	rhamnogalacturonan-I backbone
						BT_4180	77	rhamnogalacturonan-I backbone
						BT_4181	77	rhamnogalacturonan-I backbone
						BT_4183	77	rhamnogalacturonan-I backbone
1.21216	0.127655	-2.07477	-1.09012	Q89ZX4	Q89ZX4	BT_4247	78	mucin O-glycans	tr|Q89ZX4|Q89ZX4_BACTN SusC homolog OS=Bacteroides thetaiotaomicron (strain ATCC 29148 / DSM 2079 / JCM 5827 / CCUG 10774 / NCTC 10582 / VPI-5482 / E50) OX=226186 GN=BT_4247 PE=3 SV=1
2.23819	0.093875	-1.87588	-1.29533	Q89ZY1	Q89ZY1	BT_4240	78	mucin O-glycans	tr|Q89ZY1|Q89ZY1_BACTN APH domain-containing protein OS=Bacteroides thetaiotaomicron (strain ATCC 29148 / DSM 2079 / JCM 5827 / CCUG 10774 / NCTC 10582 / VPI-5482 / E50) OX=226186 GN=BT_4240 PE=4 SV=1
2.22565	0.0961188	-1.82865	-1.27022	Q89ZX7	Q89ZX7	BT_4244	78	mucin O-glycans	tr|Q89ZX7|Q89ZX7_BACTN Peptidase M60 domain-containing protein OS=Bacteroides thetaiotaomicron (strain ATCC 29148 / DSM 2079 / JCM 5827 / CCUG 10774 / NCTC 10582 / VPI-5482 / E50) OX=226186 GN=BT_4244 PE=1 SV=1
3.18398	0.334663	-0.720015	-0.647769	Q89ZY0	Q89ZY0	BT_4241	78	mucin O-glycans	tr|Q89ZY0|Q89ZY0_BACTN beta-galactosidase OS=Bacteroides thetaiotaomicron (strain ATCC 29148 / DSM 2079 / JCM 5827 / CCUG 10774 / NCTC 10582 / VPI-5482 / E50) OX=226186 GN=BT_4241 PE=3 SV=1
0.839682	0.642859	-0.28631	-0.244547	Q89ZX8	Q89ZX8	BT_4243	78	mucin O-glycans	sp|Q89ZX8|G1091_BACTN Glycosyl hydrolase family 109 protein 1 OS=Bacteroides thetaiotaomicron (strain ATCC 29148 / DSM 2079 / JCM 5827 / CCUG 10774 / NCTC 10582 / VPI-5482 / E50) OX=226186 GN=BT_4243 PE=3 SV=1
-4.34294e-08	1	0	0	Q89ZX5	Q89ZX5	BT_4246	78	mucin O-glycans	tr|Q89ZX5|Q89ZX5_BACTN SusD homolog OS=Bacteroides thetaiotaomicron (strain ATCC 29148 / DSM 2079 / JCM 5827 / CCUG 10774 / NCTC 10582 / VPI-5482 / E50) OX=226186 GN=BT_4246 PE=1 SV=1
						BT_4242	78	mucin O-glycans
						BT_4245	78	mucin O-glycans
						BT_4248	78	mucin O-glycans
						BT_4249	78	mucin O-glycans
						BT_4250	78	mucin O-glycans
0.71319	0.452582	0.68854	0.468284	Q89ZU9	Q89ZU9	BT_4272	79	unknown	tr|Q89ZU9|Q89ZU9_BACTN Peptidase M60 domain-containing protein OS=Bacteroides thetaiotaomicron (strain ATCC 29148 / DSM 2079 / JCM 5827 / CCUG 10774 / NCTC 10582 / VPI-5482 / E50) OX=226186 GN=BT_4272 PE=4 SV=1
						BT_4266	79	unknown
						BT_4267	79	unknown
						BT_4268	79	unknown
						BT_4269	79	unknown
						BT_4270	79	unknown
						BT_4271	79	unknown
5.4162	0.0384	-3.77787	-3.05495	Q89ZS8	Q89ZS8	BT_4298	80	Host glycans (unknown type, likely mucin O-glycans)	tr|Q89ZS8|Q89ZS8_BACTN SusC homolog OS=Bacteroides thetaiotaomicron (strain ATCC 29148 / DSM 2079 / JCM 5827 / CCUG 10774 / NCTC 10582 / VPI-5482 / E50) OX=226186 GN=BT_4298 PE=3 SV=1
2.50066	0.098	-1.97167	-1.39335	Q89ZS9	Q89ZS9	BT_4297	80	Host glycans (unknown type, likely mucin O-glycans)	tr|Q89ZS9|Q89ZS9_BACTN SusD homolog OS=Bacteroides thetaiotaomicron (strain ATCC 29148 / DSM 2079 / JCM 5827 / CCUG 10774 / NCTC 10582 / VPI-5482 / E50) OX=226186 GN=BT_4297 PE=3 SV=1
0.799962	0.306866	-1.17352	-0.678786	Q89ZT1	Q89ZT1	BT_4295	80	Host glycans (unknown type, likely mucin O-glycans)	tr|Q89ZT1|Q89ZT1_BACTN Putative chitobiase OS=Bacteroides thetaiotaomicron (strain ATCC 29148 / DSM 2079 / JCM 5827 / CCUG 10774 / NCTC 10582 / VPI-5482 / E50) OX=226186 GN=BT_4295 PE=4 SV=1
0.78472	0.525782	0.484565	0.371084	Q89ZS6	Q89ZS6	BT_4300	80	Host glycans (unknown type, likely mucin O-glycans)	tr|Q89ZS6|Q89ZS6_BACTN Transcription regulator, CRP family OS=Bacteroides thetaiotaomicron (strain ATCC 29148 / DSM 2079 / JCM 5827 / CCUG 10774 / NCTC 10582 / VPI-5482 / E50) OX=226186 GN=BT_4300 PE=1 SV=1
						BT_4294	80	Host glycans (unknown type, likely mucin O-glycans)
						BT_4296	80	Host glycans (unknown type, likely mucin O-glycans)
						BT_4299	80	Host glycans (unknown type, likely mucin O-glycans)
-4.34294e-08	1	0	0	Q89ZL9	Q89ZL9	BT_4358	81	mucin O-glycans	tr|Q89ZL9|Q89ZL9_BACTN SusD homolog OS=Bacteroides thetaiotaomicron (strain ATCC 29148 / DSM 2079 / JCM 5827 / CCUG 10774 / NCTC 10582 / VPI-5482 / E50) OX=226186 GN=BT_4358 PE=3 SV=1
1.33509	0.207128	1.33587	0.871223	Q89ZL8	Q89ZL8	BT_4359	81	mucin O-glycans	tr|Q89ZL8|Q89ZL8_BACTN Alpha-N-acetylglucosaminidase OS=Bacteroides thetaiotaomicron (strain ATCC 29148 / DSM 2079 / JCM 5827 / CCUG 10774 / NCTC 10582 / VPI-5482 / E50) OX=226186 GN=BT_4359 PE=4 SV=1
						BT_4355	81	mucin O-glycans
						BT_4356	81	mucin O-glycans
						BT_4357	81	mucin O-glycans
3.72378	0.0764068	-1.89927	-1.5388	Q89ZH3	Q89ZH3	BT_4404	82	mucin O-glycans	tr|Q89ZH3|Q89ZH3_BACTN SusC homolog OS=Bacteroides thetaiotaomicron (strain ATCC 29148 / DSM 2079 / JCM 5827 / CCUG 10774 / NCTC 10582 / VPI-5482 / E50) OX=226186 GN=BT_4404 PE=3 SV=1
0.772496	0.387321	-0.900865	-0.571614	Q89ZH4	Q89ZH4	BT_4403	82	mucin O-glycans	tr|Q89ZH4|Q89ZH4_BACTN Putative anti-sigma factor OS=Bacteroides thetaiotaomicron (strain ATCC 29148 / DSM 2079 / JCM 5827 / CCUG 10774 / NCTC 10582 / VPI-5482 / E50) OX=226186 GN=BT_4403 PE=4 SV=1
0.900871	0.411741	-0.773368	-0.53899	Q89ZH1	Q89ZH1	BT_4406	82	mucin O-glycans	tr|Q89ZH1|Q89ZH1_BACTN Putative secreted endoglycosidase OS=Bacteroides thetaiotaomicron (strain ATCC 29148 / DSM 2079 / JCM 5827 / CCUG 10774 / NCTC 10582 / VPI-5482 / E50) OX=226186 GN=BT_4406 PE=4 SV=1
-4.34294e-08	1	0	0	Q89ZH0	Q89ZH0	BT_4407	82	mucin O-glycans	tr|Q89ZH0|Q89ZH0_BACTN Concanavalin A-like lectin/glucanase OS=Bacteroides thetaiotaomicron (strain ATCC 29148 / DSM 2079 / JCM 5827 / CCUG 10774 / NCTC 10582 / VPI-5482 / E50) OX=226186 GN=BT_4407 PE=4 SV=1
-4.34294e-08	1	0	0	Q89ZH2	Q89ZH2	BT_4405	82	mucin O-glycans	tr|Q89ZH2|Q89ZH2_BACTN SusD homolog OS=Bacteroides thetaiotaomicron (strain ATCC 29148 / DSM 2079 / JCM 5827 / CCUG 10774 / NCTC 10582 / VPI-5482 / E50) OX=226186 GN=BT_4405 PE=4 SV=1
						BT_4402	82	mucin O-glycans
0.601208	0.604125	-0.374645	-0.289399	Q89ZA7	Q89ZA7	BT_4470	83	unknown	tr|Q89ZA7|Q89ZA7_BACTN SusC homolog OS=Bacteroides thetaiotaomicron (strain ATCC 29148 / DSM 2079 / JCM 5827 / CCUG 10774 / NCTC 10582 / VPI-5482 / E50) OX=226186 GN=BT_4470 PE=3 SV=1
-4.34294e-08	1	0	0	Q89ZA6	Q89ZA6	BT_4471	83	unknown	tr|Q89ZA6|Q89ZA6_BACTN SusD homolog OS=Bacteroides thetaiotaomicron (strain ATCC 29148 / DSM 2079 / JCM 5827 / CCUG 10774 / NCTC 10582 / VPI-5482 / E50) OX=226186 GN=BT_4471 PE=4 SV=1
						BT_4472	83	unknown
						BT_4473	83	unknown
0.789213	0.288078	-1.27881	-0.709176	Q89YU6	Q89YU6	BT_4635	84	mucin O-glycans (N-acetyllactosamine disaccharide)	tr|Q89YU6|Q89YU6_BACTN Putative anti-sigma factor OS=Bacteroides thetaiotaomicron (strain ATCC 29148 / DSM 2079 / JCM 5827 / CCUG 10774 / NCTC 10582 / VPI-5482 / E50) OX=226186 GN=BT_4635 PE=4 SV=1
0.563981	0.501621	-0.618029	-0.408721	Q89YU7	Q89YU7	BT_4634	84	mucin O-glycans (N-acetyllactosamine disaccharide)	tr|Q89YU7|Q89YU7_BACTN SusC homolog OS=Bacteroides thetaiotaomicron (strain ATCC 29148 / DSM 2079 / JCM 5827 / CCUG 10774 / NCTC 10582 / VPI-5482 / E50) OX=226186 GN=BT_4634 PE=3 SV=1
0.178291	0.74357	0.227857	0.152121	Q89YU8	Q89YU8	BT_4633	84	mucin O-glycans (N-acetyllactosamine disaccharide)	tr|Q89YU8|Q89YU8_BACTN SusD homolog OS=Bacteroides thetaiotaomicron (strain ATCC 29148 / DSM 2079 / JCM 5827 / CCUG 10774 / NCTC 10582 / VPI-5482 / E50) OX=226186 GN=BT_4633 PE=3 SV=1
						BT_4631	84	mucin O-glycans (N-acetyllactosamine disaccharide)
						BT_4632	84	mucin O-glycans (N-acetyllactosamine disaccharide)
						BT_4636	84	mucin O-glycans (N-acetyllactosamine disaccharide)
2.08816	0.08088	-2.66525	-1.58009	Q89YS2	Q89YS2	BT_4659	85	heparin/ heparan sulfate	tr|Q89YS2|Q89YS2_BACTN SusD homolog OS=Bacteroides thetaiotaomicron (strain ATCC 29148 / DSM 2079 / JCM 5827 / CCUG 10774 / NCTC 10582 / VPI-5482 / E50) OX=226186 GN=BT_4659 PE=1 SV=1
2.73421	0.0948632	-1.71533	-1.29543	Q89YS1	Q89YS1	BT_4660	85	heparin/ heparan sulfate	tr|Q89YS1|Q89YS1_BACTN SusC homolog OS=Bacteroides thetaiotaomicron (strain ATCC 29148 / DSM 2079 / JCM 5827 / CCUG 10774 / NCTC 10582 / VPI-5482 / E50) OX=226186 GN=BT_4660 PE=3 SV=1
3.42468	0.22576	-0.938063	-0.829325	Q89YS6	Q89YS6	BT_4655	85	heparin/ heparan sulfate	tr|Q89YS6|Q89YS6_BACTN Tat pathway signal sequence OS=Bacteroides thetaiotaomicron (strain ATCC 29148 / DSM 2079 / JCM 5827 / CCUG 10774 / NCTC 10582 / VPI-5482 / E50) OX=226186 GN=BT_4655 PE=4 SV=1
0.312705	0.504249	-0.899407	-0.406242	Q89YS0	Q89YS0	BT_4661	85	heparin/ heparan sulfate	tr|Q89YS0|Q89YS0_BACTN DUF4958 domain-containing protein OS=Bacteroides thetaiotaomicron (strain ATCC 29148 / DSM 2079 / JCM 5827 / CCUG 10774 / NCTC 10582 / VPI-5482 / E50) OX=226186 GN=BT_4661 PE=1 SV=1
0.666311	0.556068	-0.446474	-0.337578	Q89YS3	Q89YS3	BT_4658	85	heparin/ heparan sulfate	tr|Q89YS3|Q89YS3_BACTN Glucuronyl hydrolase OS=Bacteroides thetaiotaomicron (strain ATCC 29148 / DSM 2079 / JCM 5827 / CCUG 10774 / NCTC 10582 / VPI-5482 / E50) OX=226186 GN=BT_4658 PE=4 SV=1
-4.34294e-08	1	0	0	Q89YR9	Q89YR9	BT_4662	85	heparin/ heparan sulfate	sp|Q89YR9|HEPC_BACTN Heparin-sulfate lyase OS=Bacteroides thetaiotaomicron (strain ATCC 29148 / DSM 2079 / JCM 5827 / CCUG 10774 / NCTC 10582 / VPI-5482 / E50) OX=226186 GN=hepC PE=1 SV=1
0.391221	0.888841	0.0731969	0.0676518	Q89YR8	Q89YR8	BT_4663	85	heparin/ heparan sulfate	tr|Q89YR8|Q89YR8_BACTN Two-component system sensor histidine kinase/response OS=Bacteroides thetaiotaomicron (strain ATCC 29148 / DSM 2079 / JCM 5827 / CCUG 10774 / NCTC 10582 / VPI-5482 / E50) OX=226186 GN=BT_4663 PE=1 SV=1
						BT_4652	85	heparin/ heparan sulfate
						BT_4653	85	heparin/ heparan sulfate
						BT_4654	85	heparin/ heparan sulfate
						BT_4656	85	heparin/ heparan sulfate
						BT_4657	85	heparin/ heparan sulfate
-4.34294e-08	1	0	0	Q89YR0	Q89YR0	BT_4671	86	galactan	tr|Q89YR0|Q89YR0_BACTN SusC homolog OS=Bacteroides thetaiotaomicron (strain ATCC 29148 / DSM 2079 / JCM 5827 / CCUG 10774 / NCTC 10582 / VPI-5482 / E50) OX=226186 GN=BT_4671 PE=3 SV=1
0.393784	0.556299	0.537716	0.336307	Q89YQ8	Q89YQ8	BT_4673	86	galactan	tr|Q89YQ8|Q89YQ8_BACTN Two-component system sensor histidine kinase OS=Bacteroides thetaiotaomicron (strain ATCC 29148 / DSM 2079 / JCM 5827 / CCUG 10774 / NCTC 10582 / VPI-5482 / E50) OX=226186 GN=BT_4673 PE=1 SV=1
						BT_4667	86	galactan
						BT_4668	86	galactan
						BT_4669	86	galactan
						BT_4670	86	galactan
						BT_4672	86	galactan
0.706358	0.623292	-0.325373	-0.265819	Q89YL8	Q89YL8	BT_4713	87	unknown	tr|Q89YL8|Q89YL8_BACTN Glycoside hydrolase family 29 OS=Bacteroides thetaiotaomicron (strain ATCC 29148 / DSM 2079 / JCM 5827 / CCUG 10774 / NCTC 10582 / VPI-5482 / E50) OX=226186 GN=BT_4713 PE=4 SV=1
-4.34294e-08	1	0	0	Q89YM1	Q89YM1	BT_4710	87	unknown	tr|Q89YM1|Q89YM1_BACTN Concanavalin A-like lectin/glucanase OS=Bacteroides thetaiotaomicron (strain ATCC 29148 / DSM 2079 / JCM 5827 / CCUG 10774 / NCTC 10582 / VPI-5482 / E50) OX=226186 GN=BT_4710 PE=4 SV=1
-4.34294e-08	1	0	0	Q89YM3	Q89YM3	BT_4708	87	unknown	tr|Q89YM3|Q89YM3_BACTN SusD homolog OS=Bacteroides thetaiotaomicron (strain ATCC 29148 / DSM 2079 / JCM 5827 / CCUG 10774 / NCTC 10582 / VPI-5482 / E50) OX=226186 GN=BT_4708 PE=4 SV=1
						BT_4705	87	unknown
						BT_4706	87	unknown
						BT_4707	87	unknown
						BT_4709	87	unknown
						BT_4711	87	unknown
						BT_4712	87	unknown
						BT_4714	87	unknown
2.42621	0.0964771	-1.70253	-1.24157	Q89YK7	Q89YK7	BT_4724	88	unknown	tr|Q89YK7|Q89YK7_BACTN SusC homolog OS=Bacteroides thetaiotaomicron (strain ATCC 29148 / DSM 2079 / JCM 5827 / CCUG 10774 / NCTC 10582 / VPI-5482 / E50) OX=226186 GN=BT_4724 PE=3 SV=1
0.489942	0.448689	-0.845203	-0.473201	Q89YK5	Q89YK5	BT_4726	88	unknown	tr|Q89YK5|Q89YK5_BACTN Glycerophosphoryl diester phosphodiesterase OS=Bacteroides thetaiotaomicron (strain ATCC 29148 / DSM 2079 / JCM 5827 / CCUG 10774 / NCTC 10582 / VPI-5482 / E50) OX=226186 GN=BT_4726 PE=4 SV=1
-4.34294e-08	1	0	0	Q89YK6	Q89YK6	BT_4725	88	unknown	tr|Q89YK6|Q89YK6_BACTN SusD homolog OS=Bacteroides thetaiotaomicron (strain ATCC 29148 / DSM 2079 / JCM 5827 / CCUG 10774 / NCTC 10582 / VPI-5482 / E50) OX=226186 GN=BT_4725 PE=3 SV=1
						BT_4722	88	unknown
						BT_4723	88	unknown
						BT_4727	88	unknown
						BT_4728	88	unknown

## Sheet: OMV
Supplemental Dataset 8: List of Polysaccharide Utilization Loci from Δdma2 vs Δdma2-das2 omics
N: -Log Student's T-test p-value OMV_Delta_1558_OMV_Delta_1558_1559	N: Student's T-test q-value OMV_Delta_1558_OMV_Delta_1558_1559	N: Student's T-test Difference OMV_Delta_1558_OMV_Delta_1558_1559	N: Student's T-test Test statistic OMV_Delta_1558_OMV_Delta_1558_1559	T: Protein IDs	T: Majority protein IDs	Gene Names	PUL#	Inducing glycan(s) or growth condition	T: Fasta headers
4.11891	0.017	2.93384	2.24339	Q8ABT1	Q8ABT1	BT_0029	1	unknown	tr|Q8ABT1|Q8ABT1_BACTN SusC homolog OS=Bacteroides thetaiotaomicron (strain ATCC 29148 / DSM 2079 / JCM 5827 / CCUG 10774 / NCTC 10582 / VPI-5482 / E50) OX=226186 GN=BT_0029 PE=3 SV=1
3.29627	0.0150588	2.56152	1.85872	Q8ABT0	Q8ABT0	BT_0030	1	unknown	tr|Q8ABT0|Q8ABT0_BACTN SusD homolog OS=Bacteroides thetaiotaomicron (strain ATCC 29148 / DSM 2079 / JCM 5827 / CCUG 10774 / NCTC 10582 / VPI-5482 / E50) OX=226186 GN=BT_0030 PE=3 SV=1
3.58672	0.228305	0.665624	0.612398	Q8ABH0	Q8ABH0	BT_0140	2	unknown	tr|Q8ABH0|Q8ABH0_BACTN SusC homolog OS=Bacteroides thetaiotaomicron (strain ATCC 29148 / DSM 2079 / JCM 5827 / CCUG 10774 / NCTC 10582 / VPI-5482 / E50) OX=226186 GN=BT_0140 PE=3 SV=1
1.41165	0.171537	-0.987112	-0.71816	Q8ABG9	Q8ABG9	BT_0141	2	unknown	tr|Q8ABG9|Q8ABG9_BACTN SusD homolog OS=Bacteroides thetaiotaomicron (strain ATCC 29148 / DSM 2079 / JCM 5827 / CCUG 10774 / NCTC 10582 / VPI-5482 / E50) OX=226186 GN=BT_0141 PE=3 SV=1
						BT_0139	2	unknown
						BT_0142	2	unknown
						BT_0143	2	unknown
						BT_0144	2	unknown
						BT_0145	2	unknown
						BT_0146	2	unknown
0.237602	0.626414	-0.300379	-0.198697	Q8ABC0	Q8ABC0	BT_0190	3	unknown	tr|Q8ABC0|Q8ABC0_BACTN SusC homolog OS=Bacteroides thetaiotaomicron (strain ATCC 29148 / DSM 2079 / JCM 5827 / CCUG 10774 / NCTC 10582 / VPI-5482 / E50) OX=226186 GN=BT_0190 PE=3 SV=1
2.46492	0.0149474	-2.94901	-1.8077	Q8ABB9	Q8ABB9	BT_0191	3	unknown	tr|Q8ABB9|Q8ABB9_BACTN SusD homolog OS=Bacteroides thetaiotaomicron (strain ATCC 29148 / DSM 2079 / JCM 5827 / CCUG 10774 / NCTC 10582 / VPI-5482 / E50) OX=226186 GN=BT_0191 PE=3 SV=1
						BT_0188	3	unknown
						BT_0189	3	unknown
						BT_0192	3	unknown
						BT_0193	3	unknown
						BT_0194	3	unknown
						BT_0195	3	unknown
						BT_0196	3	unknown
0.887304	0.131132	1.48903	0.805747	Q8ABA4	Q8ABA4	BT_0206	4	host/residual dietary glycans (unknown type)	tr|Q8ABA4|Q8ABA4_BACTN SusC homolog OS=Bacteroides thetaiotaomicron (strain ATCC 29148 / DSM 2079 / JCM 5827 / CCUG 10774 / NCTC 10582 / VPI-5482 / E50) OX=226186 GN=BT_0206 PE=3 SV=1
4.57264	0.127231	0.878831	0.816141	Q8AB99	Q8AB99	BT_0211	4	host/residual dietary glycans (unknown type)	tr|Q8AB99|Q8AB99_BACTN Leucine-rich repeat protein OS=Bacteroides thetaiotaomicron (strain ATCC 29148 / DSM 2079 / JCM 5827 / CCUG 10774 / NCTC 10582 / VPI-5482 / E50) OX=226186 GN=BT_0211 PE=4 SV=1
0.024373	0.928694	0.0674167	0.0346679	Q8ABA0	Q8ABA0	BT_0210	4	host/residual dietary glycans (unknown type)	tr|Q8ABA0|Q8ABA0_BACTN Leucine-rich repeat protein OS=Bacteroides thetaiotaomicron (strain ATCC 29148 / DSM 2079 / JCM 5827 / CCUG 10774 / NCTC 10582 / VPI-5482 / E50) OX=226186 GN=BT_0210 PE=1 SV=1
						BT_0207	4	host/residual dietary glycans (unknown type)
						BT_0208	4	host/residual dietary glycans (unknown type)
						BT_0209	4	host/residual dietary glycans (unknown type)
						BT_0212	4	host/residual dietary glycans (unknown type)
						BT_0213	4	host/residual dietary glycans (unknown type)
						BT_0214	4	host/residual dietary glycans (unknown type)
-4.34294e-08	1	0	0	Q8AB27	Q8AB27	BT_0285	5	arabinogalactan	tr|Q8AB27|Q8AB27_BACTN Putative tolQ-type transport protein OS=Bacteroides thetaiotaomicron (strain ATCC 29148 / DSM 2079 / JCM 5827 / CCUG 10774 / NCTC 10582 / VPI-5482 / E50) OX=226186 GN=BT_0285 PE=3 SV=1
-4.34294e-08	1	0	0	Q8AB44	Q8AB44	BT_0267	5	arabinogalactan	tr|Q8AB44|Q8AB44_BACTN Two-component system sensor histidine kinase/response regulator, hybrid (One component system) OS=Bacteroides thetaiotaomicron (strain ATCC 29148 / DSM 2079 / JCM 5827 / CCUG 10774 / NCTC 10582 / VPI-5482 / E50) OX=226186 GN=BT_0267
-4.34294e-08	1	0	0	Q8AB22	Q8AB22	BT_0290	5	arabinogalactan	tr|Q8AB22|Q8AB22_BACTN Beta-galactosidase OS=Bacteroides thetaiotaomicron (strain ATCC 29148 / DSM 2079 / JCM 5827 / CCUG 10774 / NCTC 10582 / VPI-5482 / E50) OX=226186 GN=BT_0290 PE=1 SV=1
0.131466	0.728801	-0.232414	-0.139553	Q8AB42	Q8AB42	BT_0269	5	arabinogalactan	tr|Q8AB42|Q8AB42_BACTN SusD homolog OS=Bacteroides thetaiotaomicron (strain ATCC 29148 / DSM 2079 / JCM 5827 / CCUG 10774 / NCTC 10582 / VPI-5482 / E50) OX=226186 GN=BT_0269 PE=1 SV=1
0.167289	0.592334	-0.444429	-0.219257	Q8AB39	Q8AB39	BT_0272	5	arabinogalactan	tr|Q8AB39|Q8AB39_BACTN SusC homolog OS=Bacteroides thetaiotaomicron (strain ATCC 29148 / DSM 2079 / JCM 5827 / CCUG 10774 / NCTC 10582 / VPI-5482 / E50) OX=226186 GN=BT_0272 PE=4 SV=1
0.573815	0.373243	-0.701458	-0.445924	Q8AB40	Q8AB40	BT_0271	5	arabinogalactan	tr|Q8AB40|Q8AB40_BACTN DUF5007 domain-containing protein OS=Bacteroides thetaiotaomicron (strain ATCC 29148 / DSM 2079 / JCM 5827 / CCUG 10774 / NCTC 10582 / VPI-5482 / E50) OX=226186 GN=BT_0271 PE=4 SV=1
2.22868	0.236568	-0.705904	-0.603619	Q8AB34	Q8AB34	BT_0277	5	arabinogalactan	tr|Q8AB34|Q8AB34_BACTN Coagulation factor 5/8 type, C-terminal OS=Bacteroides thetaiotaomicron (strain ATCC 29148 / DSM 2079 / JCM 5827 / CCUG 10774 / NCTC 10582 / VPI-5482 / E50) OX=226186 GN=BT_0277 PE=4 SV=1
0.322654	0.350134	-1.31338	-0.481662	Q8AB35	Q8AB35	BT_0276	5	arabinogalactan	tr|Q8AB35|Q8AB35_BACTN Concanavalin A-like lectin/glucanase OS=Bacteroides thetaiotaomicron (strain ATCC 29148 / DSM 2079 / JCM 5827 / CCUG 10774 / NCTC 10582 / VPI-5482 / E50) OX=226186 GN=BT_0276 PE=4 SV=1
1.04523	0.0636273	-2.07906	-1.02412	Q8AB36	Q8AB36	BT_0275	5	arabinogalactan	tr|Q8AB36|Q8AB36_BACTN DUF5124 domain-containing protein OS=Bacteroides thetaiotaomicron (strain ATCC 29148 / DSM 2079 / JCM 5827 / CCUG 10774 / NCTC 10582 / VPI-5482 / E50) OX=226186 GN=BT_0275 PE=4 SV=1
0.91541	0.0653497	-2.34083	-1.0184	Q8AB33	Q8AB33	BT_0278	5	arabinogalactan	tr|Q8AB33|Q8AB33_BACTN Concanavalin A-like lectin/glucanase OS=Bacteroides thetaiotaomicron (strain ATCC 29148 / DSM 2079 / JCM 5827 / CCUG 10774 / NCTC 10582 / VPI-5482 / E50) OX=226186 GN=BT_0278 PE=4 SV=1
						BT_0262	5	arabinogalactan
						BT_0263	5	arabinogalactan
						BT_0264	5	arabinogalactan
						BT_0265	5	arabinogalactan
						BT_0266	5	arabinogalactan
						BT_0268	5	arabinogalactan
						BT_0270	5	arabinogalactan
						BT_0273	5	arabinogalactan
						BT_0274	5	arabinogalactan
						BT_0279	5	arabinogalactan
						BT_0280	5	arabinogalactan
						BT_0284	5	arabinogalactan
						BT_0286	5	arabinogalactan
						BT_0287	5	arabinogalactan
						BT_0288	5	arabinogalactan
						BT_0291	5	arabinogalactan
0.91312	0.0997306	-1.84634	-0.911143	Q8AAZ5	Q8AAZ5	BT_0317	6	mucin O-glycans (N-acetyllactosamine, adult and suckling mouse)	tr|Q8AAZ5|Q8AAZ5_BACTN SusC homolog OS=Bacteroides thetaiotaomicron (strain ATCC 29148 / DSM 2079 / JCM 5827 / CCUG 10774 / NCTC 10582 / VPI-5482 / E50) OX=226186 GN=BT_0317 PE=3 SV=1
1.23175	0.0301565	-2.6497	-1.23977	Q8AAZ3	Q8AAZ3	BT_0319	6	mucin O-glycans (N-acetyllactosamine, adult and suckling mouse)	tr|Q8AAZ3|Q8AAZ3_BACTN SusD/RagB family nutrient-binding outer membrane lipoprotein OS=Bacteroides thetaiotaomicron (strain ATCC 29148 / DSM 2079 / JCM 5827 / CCUG 10774 / NCTC 10582 / VPI-5482 / E50) OX=226186 GN=BT_0319 PE=4 SV=1
1.18077	0.0289892	-3.30629	-1.33686	Q8AAZ4	Q8AAZ4	BT_0318	6	mucin O-glycans (N-acetyllactosamine, adult and suckling mouse)	tr|Q8AAZ4|Q8AAZ4_BACTN SusD homolog OS=Bacteroides thetaiotaomicron (strain ATCC 29148 / DSM 2079 / JCM 5827 / CCUG 10774 / NCTC 10582 / VPI-5482 / E50) OX=226186 GN=BT_0318 PE=4 SV=1
-4.34294e-08	1	0	0	Q8AAW2	Q8AAW2	BT_0350	7	arabinan	tr|Q8AAW2|Q8AAW2_BACTN Xylulose kinase (Xylulokinase) OS=Bacteroides thetaiotaomicron (strain ATCC 29148 / DSM 2079 / JCM 5827 / CCUG 10774 / NCTC 10582 / VPI-5482 / E50) OX=226186 GN=BT_0350 PE=4 SV=1
-4.34294e-08	1	0	0	Q8AAV7	Q8AAV7	BT_0355	7	arabinan	tr|Q8AAV7|Q8AAV7_BACTN Na+/glucose cotransporter OS=Bacteroides thetaiotaomicron (strain ATCC 29148 / DSM 2079 / JCM 5827 / CCUG 10774 / NCTC 10582 / VPI-5482 / E50) OX=226186 GN=BT_0355 PE=3 SV=1
-4.34294e-08	1	0	0	Q8AAW1	Q8AAW1	BT_0351	7	arabinan	sp|Q8AAW1|ARAA_BACTN L-arabinose isomerase OS=Bacteroides thetaiotaomicron (strain ATCC 29148 / DSM 2079 / JCM 5827 / CCUG 10774 / NCTC 10582 / VPI-5482 / E50) OX=226186 GN=araA PE=3 SV=1
-4.34294e-08	1	0	0	Q8AAV9	Q8AAV9	BT_0353	7	arabinan	tr|Q8AAV9|Q8AAV9_BACTN Putative sugar epimerase/aldolase OS=Bacteroides thetaiotaomicron (strain ATCC 29148 / DSM 2079 / JCM 5827 / CCUG 10774 / NCTC 10582 / VPI-5482 / E50) OX=226186 GN=BT_0353 PE=4 SV=1
						BT_0348	7	arabinan
						BT_0349	7	arabinan
						BT_0352	7	arabinan
						BT_0354	7	arabinan
						BT_0356	7	arabinan
						BT_0358	7	arabinan
						BT_0359	7	arabinan
						BT_0360	7	arabinan
						BT_0361	7	arabinan
						BT_0362	7	arabinan
						BT_0363	7	arabinan
						BT_0364	7	arabinan
						BT_0365	7	arabinan
						BT_0366	7	arabinan
						BT_0367	7	arabinan
						BT_0368	7	arabinan
						BT_0369	7	arabinan
2.98604	0.016	3.60014	2.23904	Q8AAM0	Q8AAM0	BT_0444	8	host/residual dietary glycans (unknown type)	tr|Q8AAM0|Q8AAM0_BACTN Lipoprotein OS=Bacteroides thetaiotaomicron (strain ATCC 29148 / DSM 2079 / JCM 5827 / CCUG 10774 / NCTC 10582 / VPI-5482 / E50) OX=226186 GN=BT_0444 PE=4 SV=1
2.00391	0.360667	0.530256	0.464025	Q8AAM5	Q8AAM5	BT_0439	8	host/residual dietary glycans (unknown type)	tr|Q8AAM5|Q8AAM5_BACTN SusC homolog OS=Bacteroides thetaiotaomicron (strain ATCC 29148 / DSM 2079 / JCM 5827 / CCUG 10774 / NCTC 10582 / VPI-5482 / E50) OX=226186 GN=BT_0439 PE=3 SV=1
-4.34294e-08	1	0	0	Q8AAM9	Q8AAM9	BT_0435	8	host/residual dietary glycans (unknown type)	tr|Q8AAM9|Q8AAM9_BACTN DUF5109 domain-containing protein OS=Bacteroides thetaiotaomicron (strain ATCC 29148 / DSM 2079 / JCM 5827 / CCUG 10774 / NCTC 10582 / VPI-5482 / E50) OX=226186 GN=BT_0435 PE=1 SV=1
-4.34294e-08	1	0	0	Q8AAN0	Q8AAN0	BT_0434	8	host/residual dietary glycans (unknown type)	tr|Q8AAN0|Q8AAN0_BACTN Pyridine nucleotide-disulphide oxidoreductase-like protein OS=Bacteroides thetaiotaomicron (strain ATCC 29148 / DSM 2079 / JCM 5827 / CCUG 10774 / NCTC 10582 / VPI-5482 / E50) OX=226186 GN=BT_0434 PE=4 SV=1
-4.34294e-08	1	0	0	Q8AAL9	Q8AAL9	BT_0445	8	host/residual dietary glycans (unknown type)	tr|Q8AAL9|Q8AAL9_BACTN Endoglucanase E (EGE) OS=Bacteroides thetaiotaomicron (strain ATCC 29148 / DSM 2079 / JCM 5827 / CCUG 10774 / NCTC 10582 / VPI-5482 / E50) OX=226186 GN=BT_0445 PE=4 SV=1
0.125572	0.638235	-0.452776	-0.192597	Q8AAM3	Q8AAM3	BT_0441	8	host/residual dietary glycans (unknown type)	tr|Q8AAM3|Q8AAM3_BACTN Putative chitobiase OS=Bacteroides thetaiotaomicron (strain ATCC 29148 / DSM 2079 / JCM 5827 / CCUG 10774 / NCTC 10582 / VPI-5482 / E50) OX=226186 GN=BT_0441 PE=1 SV=1
1.31455	0.294921	-0.696973	-0.543579	Q8AAM4	Q8AAM4	BT_0440	8	host/residual dietary glycans (unknown type)	tr|Q8AAM4|Q8AAM4_BACTN SusD homolog OS=Bacteroides thetaiotaomicron (strain ATCC 29148 / DSM 2079 / JCM 5827 / CCUG 10774 / NCTC 10582 / VPI-5482 / E50) OX=226186 GN=BT_0440 PE=3 SV=1
						BT_0433	8	host/residual dietary glycans (unknown type)
						BT_0436	8	host/residual dietary glycans (unknown type)
						BT_0437	8	host/residual dietary glycans (unknown type)
						BT_0438	8	host/residual dietary glycans (unknown type)
						BT_0442	8	host/residual dietary glycans (unknown type)
						BT_0443	8	host/residual dietary glycans (unknown type)
0.516203	0.372436	0.747449	0.448642	Q8AAK8	Q8AAK8	BT_0456	9	host glycans (unknown type, PMG, adult and suckling mice)	tr|Q8AAK8|Q8AAK8_BACTN Beta-hexosaminidase OS=Bacteroides thetaiotaomicron (strain ATCC 29148 / DSM 2079 / JCM 5827 / CCUG 10774 / NCTC 10582 / VPI-5482 / E50) OX=226186 GN=BT_0456 PE=3 SV=1
-4.34294e-08	1	0	0	Q8AAK3	Q8AAK3	BT_0461	9	host glycans (unknown type, PMG, adult and suckling mice)	tr|Q8AAK3|Q8AAK3_BACTN Beta-galactosidase OS=Bacteroides thetaiotaomicron (strain ATCC 29148 / DSM 2079 / JCM 5827 / CCUG 10774 / NCTC 10582 / VPI-5482 / E50) OX=226186 GN=BT_0461 PE=3 SV=1
-4.34294e-08	1	0	0	Q8AAK9	Q8AAK9	BT_0455	9	host glycans (unknown type, PMG, adult and suckling mice)	tr|Q8AAK9|Q8AAK9_BACTN Sialidase (Neuraminidase) OS=Bacteroides thetaiotaomicron (strain ATCC 29148 / DSM 2079 / JCM 5827 / CCUG 10774 / NCTC 10582 / VPI-5482 / E50) OX=226186 GN=BT_0455 PE=1 SV=1
-4.34294e-08	1	0	0	Q8AAK5	Q8AAK5	BT_0459	9	host glycans (unknown type, PMG, adult and suckling mice)	tr|Q8AAK5|Q8AAK5_BACTN Beta-hexosaminidase OS=Bacteroides thetaiotaomicron (strain ATCC 29148 / DSM 2079 / JCM 5827 / CCUG 10774 / NCTC 10582 / VPI-5482 / E50) OX=226186 GN=BT_0459 PE=3 SV=1
-4.34294e-08	1	0	0	Q8AAK6	Q8AAK6	BT_0458	9	host glycans (unknown type, PMG, adult and suckling mice)	tr|Q8AAK6|Q8AAK6_BACTN Beta-mannosidase OS=Bacteroides thetaiotaomicron (strain ATCC 29148 / DSM 2079 / JCM 5827 / CCUG 10774 / NCTC 10582 / VPI-5482 / E50) OX=226186 GN=BT_0458 PE=1 SV=1
-4.34294e-08	1	0	0	Q8AAL4	Q8AAL4	BT_0450	9	host glycans (unknown type, PMG, adult and suckling mice)	tr|Q8AAL4|Q8AAL4_BACTN DUF5018 domain-containing protein OS=Bacteroides thetaiotaomicron (strain ATCC 29148 / DSM 2079 / JCM 5827 / CCUG 10774 / NCTC 10582 / VPI-5482 / E50) OX=226186 GN=BT_0450 PE=4 SV=1
1.22794	0.217053	-0.861301	-0.62837	Q8AAL3	Q8AAL3	BT_0451	9	host glycans (unknown type, PMG, adult and suckling mice)	tr|Q8AAL3|Q8AAL3_BACTN SusD homolog OS=Bacteroides thetaiotaomicron (strain ATCC 29148 / DSM 2079 / JCM 5827 / CCUG 10774 / NCTC 10582 / VPI-5482 / E50) OX=226186 GN=BT_0451 PE=3 SV=1
0.466266	0.331722	-0.98305	-0.503517	Q8AAL2	Q8AAL2	BT_0452	9	host glycans (unknown type, PMG, adult and suckling mice)	tr|Q8AAL2|Q8AAL2_BACTN SusC homolog OS=Bacteroides thetaiotaomicron (strain ATCC 29148 / DSM 2079 / JCM 5827 / CCUG 10774 / NCTC 10582 / VPI-5482 / E50) OX=226186 GN=BT_0452 PE=3 SV=1
1.70614	0.0347642	-1.91465	-1.19164	Q8AAL5	Q8AAL5	BT_0449	9	host glycans (unknown type, PMG, adult and suckling mice)	tr|Q8AAL5|Q8AAL5_BACTN Family 10 glycosylhydrolase OS=Bacteroides thetaiotaomicron (strain ATCC 29148 / DSM 2079 / JCM 5827 / CCUG 10774 / NCTC 10582 / VPI-5482 / E50) OX=226186 GN=BT_0449 PE=4 SV=1
						BT_0446	9	host glycans (unknown type, PMG, adult and suckling mice)
						BT_0447	9	host glycans (unknown type, PMG, adult and suckling mice)
						BT_0448	9	host glycans (unknown type, PMG, adult and suckling mice)
						BT_0453	9	host glycans (unknown type, PMG, adult and suckling mice)
						BT_0454	9	host glycans (unknown type, PMG, adult and suckling mice)
						BT_0457	9	host glycans (unknown type, PMG, adult and suckling mice)
						BT_0460	9	host glycans (unknown type, PMG, adult and suckling mice)
0.577604	0.561015	-0.312402	-0.249157	Q8AAI1	Q8AAI1	BT_0483	10	unknown	tr|Q8AAI1|Q8AAI1_BACTN SusC homolog OS=Bacteroides thetaiotaomicron (strain ATCC 29148 / DSM 2079 / JCM 5827 / CCUG 10774 / NCTC 10582 / VPI-5482 / E50) OX=226186 GN=BT_0483 PE=3 SV=1
0.98243	0.391002	-0.548188	-0.426138	Q8AAI0	Q8AAI0	BT_0484	10	unknown	tr|Q8AAI0|Q8AAI0_BACTN SusD homolog OS=Bacteroides thetaiotaomicron (strain ATCC 29148 / DSM 2079 / JCM 5827 / CCUG 10774 / NCTC 10582 / VPI-5482 / E50) OX=226186 GN=BT_0484 PE=3 SV=1
0.0485889	0.854644	0.127438	0.0664377	Q8A9Q9	Q8A9Q9	BT_0756	11	unknown	tr|Q8A9Q9|Q8A9Q9_BACTN Iduronate 2-sulfatase OS=Bacteroides thetaiotaomicron (strain ATCC 29148 / DSM 2079 / JCM 5827 / CCUG 10774 / NCTC 10582 / VPI-5482 / E50) OX=226186 GN=BT_0756 PE=3 SV=1
-4.34294e-08	1	0	0	Q8A9Q8	Q8A9Q8	BT_0757	11	unknown	tr|Q8A9Q8|Q8A9Q8_BACTN Beta-galactosidase OS=Bacteroides thetaiotaomicron (strain ATCC 29148 / DSM 2079 / JCM 5827 / CCUG 10774 / NCTC 10582 / VPI-5482 / E50) OX=226186 GN=BT_0757 PE=3 SV=1
2.19496	0.207169	-0.767475	-0.646374	Q8A9R1	Q8A9R1	BT_0754	11	unknown	tr|Q8A9R1|Q8A9R1_BACTN SusC homolog OS=Bacteroides thetaiotaomicron (strain ATCC 29148 / DSM 2079 / JCM 5827 / CCUG 10774 / NCTC 10582 / VPI-5482 / E50) OX=226186 GN=BT_0754 PE=3 SV=1
1.82278	0.199043	-0.821052	-0.66021	Q8A9R0	Q8A9R0	BT_0755	11	unknown	tr|Q8A9R0|Q8A9R0_BACTN SusD homolog OS=Bacteroides thetaiotaomicron (strain ATCC 29148 / DSM 2079 / JCM 5827 / CCUG 10774 / NCTC 10582 / VPI-5482 / E50) OX=226186 GN=BT_0755 PE=3 SV=1
						BT_0752	11	unknown
						BT_0753	11	unknown
1.40174	0.383346	0.520595	0.434265	Q8A9E8	Q8A9E8	BT_0867	12	mucin O-glycans (N-acetyllactosamine, adult and suckling mouse)	tr|Q8A9E8|Q8A9E8_BACTN SusC homolog OS=Bacteroides thetaiotaomicron (strain ATCC 29148 / DSM 2079 / JCM 5827 / CCUG 10774 / NCTC 10582 / VPI-5482 / E50) OX=226186 GN=BT_0867 PE=3 SV=1
0.245992	0.762455	0.139504	0.113352	Q8A9E9	Q8A9E9	BT_0866	12	mucin O-glycans (N-acetyllactosamine, adult and suckling mouse)	tr|Q8A9E9|Q8A9E9_BACTN SusD homolog OS=Bacteroides thetaiotaomicron (strain ATCC 29148 / DSM 2079 / JCM 5827 / CCUG 10774 / NCTC 10582 / VPI-5482 / E50) OX=226186 GN=BT_0866 PE=3 SV=1
						BT_0865	12	mucin O-glycans (N-acetyllactosamine, adult and suckling mouse)
3.69579	0.0173333	3.08966	2.22996	Q8A8Z3	Q8A8Z3	BT_1024	13	rhamnogalacturonan-II	tr|Q8A8Z3|Q8A8Z3_BACTN SusD homolog OS=Bacteroides thetaiotaomicron (strain ATCC 29148 / DSM 2079 / JCM 5827 / CCUG 10774 / NCTC 10582 / VPI-5482 / E50) OX=226186 GN=BT_1024 PE=3 SV=1
2.14922	0.192055	0.814962	0.67712	Q8A8Y9	Q8A8Y9	BT_1028	13	rhamnogalacturonan-II	tr|Q8A8Y9|Q8A8Y9_BACTN SusD homolog OS=Bacteroides thetaiotaomicron (strain ATCC 29148 / DSM 2079 / JCM 5827 / CCUG 10774 / NCTC 10582 / VPI-5482 / E50) OX=226186 GN=BT_1028 PE=3 SV=1
0.121524	0.693762	0.310771	0.15896	Q8A8Z2	Q8A8Z2	BT_1025	13	rhamnogalacturonan-II	tr|Q8A8Z2|Q8A8Z2_BACTN SusC homolog OS=Bacteroides thetaiotaomicron (strain ATCC 29148 / DSM 2079 / JCM 5827 / CCUG 10774 / NCTC 10582 / VPI-5482 / E50) OX=226186 GN=BT_1025 PE=4 SV=1
-4.34294e-08	1	0	0	Q8A936	Q8A936	BT_0981	13	rhamnogalacturonan-II	tr|Q8A936|Q8A936_BACTN Two-component system sensor histidine kinase/response regulator, hybrid (One component system) OS=Bacteroides thetaiotaomicron (strain ATCC 29148 / DSM 2079 / JCM 5827 / CCUG 10774 / NCTC 10582 / VPI-5482 / E50) OX=226186 GN=BT_0981
-4.34294e-08	1	0	0	Q8A900	Q8A900	BT_1017	13	rhamnogalacturonan-II	tr|Q8A900|Q8A900_BACTN DUF3826 domain-containing protein OS=Bacteroides thetaiotaomicron (strain ATCC 29148 / DSM 2079 / JCM 5827 / CCUG 10774 / NCTC 10582 / VPI-5482 / E50) OX=226186 GN=BT_1017 PE=1 SV=1
						BT_0983	13	rhamnogalacturonan-II
						BT_0984	13	rhamnogalacturonan-II
						BT_0985	13	rhamnogalacturonan-II
						BT_0986	13	rhamnogalacturonan-II
						BT_0992	13	rhamnogalacturonan-II
						BT_0993	13	rhamnogalacturonan-II
						BT_0996	13	rhamnogalacturonan-II
						BT_0997	13	rhamnogalacturonan-II
						BT_1001	13	rhamnogalacturonan-II
						BT_1002	13	rhamnogalacturonan-II
						BT_1003	13	rhamnogalacturonan-II
						BT_1010	13	rhamnogalacturonan-II
						BT_1011	13	rhamnogalacturonan-II
						BT_1012	13	rhamnogalacturonan-II
						BT_1013	13	rhamnogalacturonan-II
						BT_1018	13	rhamnogalacturonan-II
						BT_1019	13	rhamnogalacturonan-II
						BT_1020	13	rhamnogalacturonan-II
						BT_1021	13	rhamnogalacturonan-II
						BT_1022	13	rhamnogalacturonan-II
						BT_1023	13	rhamnogalacturonan-II
						BT_1026	13	rhamnogalacturonan-II
						BT_1027	13	rhamnogalacturonan-II
						BT_1029	13	rhamnogalacturonan-II
						BT_1030	13	rhamnogalacturonan-II
1.56559	0.194676	0.8747	0.672226	Q8A8X3	Q8A8X3	BT_1044	14	mucin O-glycans	tr|Q8A8X3|Q8A8X3_BACTN Putative secreted endoglycosidase, GH family 18 OS=Bacteroides thetaiotaomicron (strain ATCC 29148 / DSM 2079 / JCM 5827 / CCUG 10774 / NCTC 10582 / VPI-5482 / E50) OX=226186 GN=BT_1044 PE=4 SV=1
0.56404	0.332267	0.861853	0.502809	Q8A8X5	Q8A8X5	BT_1042	14	mucin O-glycans	tr|Q8A8X5|Q8A8X5_BACTN SusC homolog OS=Bacteroides thetaiotaomicron (strain ATCC 29148 / DSM 2079 / JCM 5827 / CCUG 10774 / NCTC 10582 / VPI-5482 / E50) OX=226186 GN=BT_1042 PE=3 SV=1
0.369901	0.427341	0.695808	0.383102	Q8A8X4	Q8A8X4	BT_1043	14	mucin O-glycans	tr|Q8A8X4|Q8A8X4_BACTN SusD homolog OS=Bacteroides thetaiotaomicron (strain ATCC 29148 / DSM 2079 / JCM 5827 / CCUG 10774 / NCTC 10582 / VPI-5482 / E50) OX=226186 GN=BT_1043 PE=1 SV=1
2.17096	0.348837	0.548327	0.482905	Q8A8X8	Q8A8X8	BT_1039	14	mucin O-glycans	tr|Q8A8X8|Q8A8X8_BACTN SusD homolog OS=Bacteroides thetaiotaomicron (strain ATCC 29148 / DSM 2079 / JCM 5827 / CCUG 10774 / NCTC 10582 / VPI-5482 / E50) OX=226186 GN=BT_1039 PE=4 SV=1
2.91974	0.361906	0.502558	0.462173	Q8A8X7	Q8A8X7	BT_1040	14	mucin O-glycans	tr|Q8A8X7|Q8A8X7_BACTN SusC homolog OS=Bacteroides thetaiotaomicron (strain ATCC 29148 / DSM 2079 / JCM 5827 / CCUG 10774 / NCTC 10582 / VPI-5482 / E50) OX=226186 GN=BT_1040 PE=3 SV=1
1.12018	0.404279	0.497362	0.403678	Q8A8Y0	Q8A8Y0	BT_1037	14	mucin O-glycans	tr|Q8A8Y0|Q8A8Y0_BACTN Concanavalin A-like lectin/glucanase OS=Bacteroides thetaiotaomicron (strain ATCC 29148 / DSM 2079 / JCM 5827 / CCUG 10774 / NCTC 10582 / VPI-5482 / E50) OX=226186 GN=BT_1037 PE=4 SV=1
0.143769	0.673958	0.313329	0.171397	Q8A8Y2	Q8A8Y2	BT_1035	14	mucin O-glycans	tr|Q8A8Y2|Q8A8Y2_BACTN Coagulation factor 5/8 type, C-terminal OS=Bacteroides thetaiotaomicron (strain ATCC 29148 / DSM 2079 / JCM 5827 / CCUG 10774 / NCTC 10582 / VPI-5482 / E50) OX=226186 GN=BT_1035 PE=4 SV=1
0.053097	0.844594	0.136067	0.0715745	Q8A8Y5	Q8A8Y5	BT_1032	14	mucin O-glycans	tr|Q8A8Y5|Q8A8Y5_BACTN Alpha-1,2-mannosidase family protein OS=Bacteroides thetaiotaomicron (strain ATCC 29148 / DSM 2079 / JCM 5827 / CCUG 10774 / NCTC 10582 / VPI-5482 / E50) OX=226186 GN=BT_1032 PE=4 SV=1
-4.34294e-08	1	0	0	Q8A8W6	Q8A8W6	BT_1051	14	mucin O-glycans	tr|Q8A8W6|Q8A8W6_BACTN Beta-hexosaminidase OS=Bacteroides thetaiotaomicron (strain ATCC 29148 / DSM 2079 / JCM 5827 / CCUG 10774 / NCTC 10582 / VPI-5482 / E50) OX=226186 GN=BT_1051 PE=3 SV=1
-4.34294e-08	1	0	0	Q8A8Y4	Q8A8Y4	BT_1033	14	mucin O-glycans	sp|Q8A8Y4|BMAGP_BACTN 1,4-beta-mannosyl-N-acetylglucosamine phosphorylase OS=Bacteroides thetaiotaomicron (strain ATCC 29148 / DSM 2079 / JCM 5827 / CCUG 10774 / NCTC 10582 / VPI-5482 / E50) OX=226186 GN=BT_1033 PE=1 SV=1
-4.34294e-08	1	0	0	Q8A8W4	Q8A8W4	BT_1053	14	mucin O-glycans	tr|Q8A8W4|Q8A8W4_BACTN RNA polymerase ECF-type sigma factor OS=Bacteroides thetaiotaomicron (strain ATCC 29148 / DSM 2079 / JCM 5827 / CCUG 10774 / NCTC 10582 / VPI-5482 / E50) OX=226186 GN=BT_1053 PE=3 SV=1
0.129912	0.802995	-0.127516	-0.093145	Q8A8W7	Q8A8W7	BT_1050	14	mucin O-glycans	tr|Q8A8W7|Q8A8W7_BACTN Coagulation factor 5/8 type, C-terminal OS=Bacteroides thetaiotaomicron (strain ATCC 29148 / DSM 2079 / JCM 5827 / CCUG 10774 / NCTC 10582 / VPI-5482 / E50) OX=226186 GN=BT_1050 PE=4 SV=1
0.831334	0.496543	-0.374969	-0.305964	Q8A8X0	Q8A8X0	BT_1047	14	mucin O-glycans	tr|Q8A8X0|Q8A8X0_BACTN SusD homolog OS=Bacteroides thetaiotaomicron (strain ATCC 29148 / DSM 2079 / JCM 5827 / CCUG 10774 / NCTC 10582 / VPI-5482 / E50) OX=226186 GN=BT_1047 PE=4 SV=1
0.281913	0.497781	-0.549028	-0.303552	Q8A8W9	Q8A8W9	BT_1048	14	mucin O-glycans	tr|Q8A8W9|Q8A8W9_BACTN Putative secreted endoglycosidase OS=Bacteroides thetaiotaomicron (strain ATCC 29148 / DSM 2079 / JCM 5827 / CCUG 10774 / NCTC 10582 / VPI-5482 / E50) OX=226186 GN=BT_1048 PE=4 SV=1
0.255886	0.480016	-0.645801	-0.317703	Q8A8X2	Q8A8X2	BT_1045	14	mucin O-glycans	tr|Q8A8X2|Q8A8X2_BACTN Concanavalin A-like lectin/glucanase OS=Bacteroides thetaiotaomicron (strain ATCC 29148 / DSM 2079 / JCM 5827 / CCUG 10774 / NCTC 10582 / VPI-5482 / E50) OX=226186 GN=BT_1045 PE=4 SV=1
0.189822	0.507556	-0.727973	-0.290513	Q8A8Y1	Q8A8Y1	BT_1036	14	mucin O-glycans	tr|Q8A8Y1|Q8A8Y1_BACTN Coagulation factor 5/8 type, C-terminal OS=Bacteroides thetaiotaomicron (strain ATCC 29148 / DSM 2079 / JCM 5827 / CCUG 10774 / NCTC 10582 / VPI-5482 / E50) OX=226186 GN=BT_1036 PE=4 SV=1
0.255144	0.374058	-1.54131	-0.444071	Q8A8X9	Q8A8X9	BT_1038	14	mucin O-glycans	tr|Q8A8X9|Q8A8X9_BACTN Putative secreted endoglycosidase OS=Bacteroides thetaiotaomicron (strain ATCC 29148 / DSM 2079 / JCM 5827 / CCUG 10774 / NCTC 10582 / VPI-5482 / E50) OX=226186 GN=BT_1038 PE=4 SV=1
1.04643	0.104099	-1.6006	-0.893067	Q8A8X1	Q8A8X1	BT_1046	14	mucin O-glycans	tr|Q8A8X1|Q8A8X1_BACTN SusC homolog OS=Bacteroides thetaiotaomicron (strain ATCC 29148 / DSM 2079 / JCM 5827 / CCUG 10774 / NCTC 10582 / VPI-5482 / E50) OX=226186 GN=BT_1046 PE=3 SV=1
1.26317	0.0776647	-1.65611	-0.977052	Q8A8W5	Q8A8W5	BT_1052	14	mucin O-glycans	tr|Q8A8W5|Q8A8W5_BACTN Putative anti-sigma factor OS=Bacteroides thetaiotaomicron (strain ATCC 29148 / DSM 2079 / JCM 5827 / CCUG 10774 / NCTC 10582 / VPI-5482 / E50) OX=226186 GN=BT_1052 PE=4 SV=1
2.16714	0.0176552	-3.64176	-1.9152	Q8A8W8	Q8A8W8	BT_1049	14	mucin O-glycans	tr|Q8A8W8|Q8A8W8_BACTN Putative patatin-like protein OS=Bacteroides thetaiotaomicron (strain ATCC 29148 / DSM 2079 / JCM 5827 / CCUG 10774 / NCTC 10582 / VPI-5482 / E50) OX=226186 GN=BT_1049 PE=4 SV=1
						BT_1034	14	mucin O-glycans
						BT_1041	14	mucin O-glycans
3.42939	0.0285614	1.93347	1.52276	Q8A8P9	Q8A8P9	BT_1118	15	unknown	tr|Q8A8P9|Q8A8P9_BACTN SusD homolog OS=Bacteroides thetaiotaomicron (strain ATCC 29148 / DSM 2079 / JCM 5827 / CCUG 10774 / NCTC 10582 / VPI-5482 / E50) OX=226186 GN=BT_1118 PE=3 SV=1
0.0615519	0.806796	-0.191537	-0.0910757	Q8A8P8	Q8A8P8	BT_1119	15	unknown	tr|Q8A8P8|Q8A8P8_BACTN SusC homolog OS=Bacteroides thetaiotaomicron (strain ATCC 29148 / DSM 2079 / JCM 5827 / CCUG 10774 / NCTC 10582 / VPI-5482 / E50) OX=226186 GN=BT_1119 PE=3 SV=1
						BT_1117	15	unknown
2.87798	0.0146286	-2.75001	-1.84923	Q8A893	Q8A893	BT_1281	16	mucin O-glycans	tr|Q8A893|Q8A893_BACTN SusD homolog OS=Bacteroides thetaiotaomicron (strain ATCC 29148 / DSM 2079 / JCM 5827 / CCUG 10774 / NCTC 10582 / VPI-5482 / E50) OX=226186 GN=BT_1281 PE=1 SV=1
						BT_1278	16	mucin O-glycans
						BT_1279	16	mucin O-glycans
						BT_1280	16	mucin O-glycans
						BT_1282	16	mucin O-glycans
						BT_1283	16	mucin O-glycans
						BT_1284	16	mucin O-glycans
						BT_1285	16	mucin O-glycans
4.75418	0.045942	1.23303	1.12067	Q8A7T4	Q8A7T4	BT_1440	17	unknown	tr|Q8A7T4|Q8A7T4_BACTN SusC homolog OS=Bacteroides thetaiotaomicron (strain ATCC 29148 / DSM 2079 / JCM 5827 / CCUG 10774 / NCTC 10582 / VPI-5482 / E50) OX=226186 GN=BT_1440 PE=3 SV=1
3.61671	0.121214	0.93226	0.832215	Q8A7T5	Q8A7T5	BT_1439	17	unknown	tr|Q8A7T5|Q8A7T5_BACTN SusD homolog OS=Bacteroides thetaiotaomicron (strain ATCC 29148 / DSM 2079 / JCM 5827 / CCUG 10774 / NCTC 10582 / VPI-5482 / E50) OX=226186 GN=BT_1439 PE=1 SV=1
3.10509	0.103529	1.03803	0.889959	Q8A7H2	Q8A7H2	BT_1552	18	unknown	tr|Q8A7H2|Q8A7H2_BACTN SusC homolog OS=Bacteroides thetaiotaomicron (strain ATCC 29148 / DSM 2079 / JCM 5827 / CCUG 10774 / NCTC 10582 / VPI-5482 / E50) OX=226186 GN=BT_1552 PE=3 SV=1
0.895623	0.249679	0.872443	0.584366	Q8A7H1	Q8A7H1	BT_1553	18	unknown	tr|Q8A7H1|Q8A7H1_BACTN SusD homolog OS=Bacteroides thetaiotaomicron (strain ATCC 29148 / DSM 2079 / JCM 5827 / CCUG 10774 / NCTC 10582 / VPI-5482 / E50) OX=226186 GN=BT_1553 PE=3 SV=1
0.346448	0.445462	0.653748	0.361209	Q8A7H3	Q8A7H3	BT_1551	18	unknown	tr|Q8A7H3|Q8A7H3_BACTN Peptidase M1A and M12B OS=Bacteroides thetaiotaomicron (strain ATCC 29148 / DSM 2079 / JCM 5827 / CCUG 10774 / NCTC 10582 / VPI-5482 / E50) OX=226186 GN=BT_1551 PE=4 SV=1
-4.34294e-08	1	0	0	Q8A7A7	Q8A7A7	BT_1618	19	host glycans (unknown type, adult and suckling mouse)	tr|Q8A7A7|Q8A7A7_BACTN Putative anti-sigma factor OS=Bacteroides thetaiotaomicron (strain ATCC 29148 / DSM 2079 / JCM 5827 / CCUG 10774 / NCTC 10582 / VPI-5482 / E50) OX=226186 GN=BT_1618 PE=4 SV=1
3.03889	0.0355238	-1.46144	-1.17753	Q8A7A5	Q8A7A5	BT_1620	19	host glycans (unknown type, adult and suckling mouse)	tr|Q8A7A5|Q8A7A5_BACTN SusD homolog OS=Bacteroides thetaiotaomicron (strain ATCC 29148 / DSM 2079 / JCM 5827 / CCUG 10774 / NCTC 10582 / VPI-5482 / E50) OX=226186 GN=BT_1620 PE=3 SV=1
						BT_1617	19	host glycans (unknown type, adult and suckling mouse)
						BT_1619	19	host glycans (unknown type, adult and suckling mouse)
						BT_1621	19	host glycans (unknown type, adult and suckling mouse)
						BT_1622	19	host glycans (unknown type, adult and suckling mouse)
0.177204	0.506957	0.832283	0.294268	Q8A789	Q8A789	BT_1636	20	host glycans (unknown type)	tr|Q8A789|Q8A789_BACTN Arylsulfatase OS=Bacteroides thetaiotaomicron (strain ATCC 29148 / DSM 2079 / JCM 5827 / CCUG 10774 / NCTC 10582 / VPI-5482 / E50) OX=226186 GN=BT_1636 PE=1 SV=1
2.22338	0.393798	0.46439	0.417703	Q8A7A1	Q8A7A1	BT_1624	20	host glycans (unknown type)	tr|Q8A7A1|Q8A7A1_BACTN Putative secreted sulfatase OS=Bacteroides thetaiotaomicron (strain ATCC 29148 / DSM 2079 / JCM 5827 / CCUG 10774 / NCTC 10582 / VPI-5482 / E50) OX=226186 GN=BT_1624 PE=1 SV=1
-4.34294e-08	1	0	0	Q8A799	Q8A799	BT_1626	20	host glycans (unknown type)	tr|Q8A799|Q8A799_BACTN Beta-galactosidase OS=Bacteroides thetaiotaomicron (strain ATCC 29148 / DSM 2079 / JCM 5827 / CCUG 10774 / NCTC 10582 / VPI-5482 / E50) OX=226186 GN=BT_1626 PE=1 SV=1
-4.34294e-08	1	0	0	Q8A797;Q8A2X8	Q8A797	BT_1628	20	host glycans (unknown type)	tr|Q8A797|Q8A797_BACTN Putative sulfatase yidJ OS=Bacteroides thetaiotaomicron (strain ATCC 29148 / DSM 2079 / JCM 5827 / CCUG 10774 / NCTC 10582 / VPI-5482 / E50) OX=226186 GN=BT_1628 PE=3 SV=1
-4.34294e-08	1	0	0	Q8A798	Q8A798	BT_1627	20	host glycans (unknown type)	tr|Q8A798|Q8A798_BACTN Beta-hexosaminidase OS=Bacteroides thetaiotaomicron (strain ATCC 29148 / DSM 2079 / JCM 5827 / CCUG 10774 / NCTC 10582 / VPI-5482 / E50) OX=226186 GN=BT_1627 PE=3 SV=1
-4.34294e-08	1	0	0	Q8A792	Q8A792	BT_1633	20	host glycans (unknown type)	tr|Q8A792|Q8A792_BACTN Mannose-1-phosphate guanyltransferase OS=Bacteroides thetaiotaomicron (strain ATCC 29148 / DSM 2079 / JCM 5827 / CCUG 10774 / NCTC 10582 / VPI-5482 / E50) OX=226186 GN=BT_1633 PE=4 SV=1
-4.34294e-08	1	0	0	Q8A791	Q8A791	BT_1634	20	host glycans (unknown type)	tr|Q8A791|Q8A791_BACTN Putative aminoglycoside phosphotransferase OS=Bacteroides thetaiotaomicron (strain ATCC 29148 / DSM 2079 / JCM 5827 / CCUG 10774 / NCTC 10582 / VPI-5482 / E50) OX=226186 GN=BT_1634 PE=4 SV=1
-4.34294e-08	1	0	0	Q8A7A0	Q8A7A0	BT_1625	20	host glycans (unknown type)	tr|Q8A7A0|Q8A7A0_BACTN Putative exported fucosidase OS=Bacteroides thetaiotaomicron (strain ATCC 29148 / DSM 2079 / JCM 5827 / CCUG 10774 / NCTC 10582 / VPI-5482 / E50) OX=226186 GN=BT_1625 PE=4 SV=1
-4.34294e-08	1	0	0	Q8A7A2	Q8A7A2	BT_1623	20	host glycans (unknown type)	tr|Q8A7A2|Q8A7A2_BACTN Putative membrane protein OS=Bacteroides thetaiotaomicron (strain ATCC 29148 / DSM 2079 / JCM 5827 / CCUG 10774 / NCTC 10582 / VPI-5482 / E50) OX=226186 GN=BT_1623 PE=4 SV=1
1.54907	0.363196	-0.559809	-0.468569	Q8A794	Q8A794	BT_1631	20	host glycans (unknown type)	tr|Q8A794|Q8A794_BACTN SusC homolog OS=Bacteroides thetaiotaomicron (strain ATCC 29148 / DSM 2079 / JCM 5827 / CCUG 10774 / NCTC 10582 / VPI-5482 / E50) OX=226186 GN=BT_1631 PE=3 SV=1
2.25315	0.0307664	-1.84189	-1.28192	Q8A795	Q8A795	BT_1630	20	host glycans (unknown type)	tr|Q8A795|Q8A795_BACTN SusD homolog OS=Bacteroides thetaiotaomicron (strain ATCC 29148 / DSM 2079 / JCM 5827 / CCUG 10774 / NCTC 10582 / VPI-5482 / E50) OX=226186 GN=BT_1630 PE=3 SV=1
2.09075	0.0293636	-2.0558	-1.34452	Q8A796	Q8A796	BT_1629	20	host glycans (unknown type)	tr|Q8A796|Q8A796_BACTN DUF5006 domain-containing protein OS=Bacteroides thetaiotaomicron (strain ATCC 29148 / DSM 2079 / JCM 5827 / CCUG 10774 / NCTC 10582 / VPI-5482 / E50) OX=226186 GN=BT_1629 PE=4 SV=1
4.61721	0.038	-5.01052	-3.50332	Q8A793	Q8A793	BT_1632	20	host glycans (unknown type)	tr|Q8A793|Q8A793_BACTN Chitinase OS=Bacteroides thetaiotaomicron (strain ATCC 29148 / DSM 2079 / JCM 5827 / CCUG 10774 / NCTC 10582 / VPI-5482 / E50) OX=226186 GN=BT_1632 PE=4 SV=1
						BT_1635	20	host glycans (unknown type)
0.0702624	0.875446	0.0809221	0.057327	Q8A742	Q8A742	BT_1683	21	rhamnogalacturonan-II	tr|Q8A742|Q8A742_BACTN SusC homolog OS=Bacteroides thetaiotaomicron (strain ATCC 29148 / DSM 2079 / JCM 5827 / CCUG 10774 / NCTC 10582 / VPI-5482 / E50) OX=226186 GN=BT_1683 PE=3 SV=1
						BT_1682	21	rhamnogalacturonan-II
2.37063	0.118283	1.0417	0.844644	Q8A6W1	Q8A6W1	BT_1765	22	levan/fructo-oligosaccharides	tr|Q8A6W1|Q8A6W1_BACTN Levanase (2,6-beta-D-fructofuranosidase) OS=Bacteroides thetaiotaomicron (strain ATCC 29148 / DSM 2079 / JCM 5827 / CCUG 10774 / NCTC 10582 / VPI-5482 / E50) OX=226186 GN=BT_1765 PE=3 SV=1
5.01848	0.282227	0.57792	0.554453	Q8A6W3	Q8A6W3	BT_1763	22	levan/fructo-oligosaccharides	tr|Q8A6W3|Q8A6W3_BACTN SusC homolog OS=Bacteroides thetaiotaomicron (strain ATCC 29148 / DSM 2079 / JCM 5827 / CCUG 10774 / NCTC 10582 / VPI-5482 / E50) OX=226186 GN=BT_1763 PE=1 SV=1
0.771064	0.590618	0.257302	0.220904	Q8A6W6	Q8A6W6	BT_1760	22	levan/fructo-oligosaccharides	tr|Q8A6W6|Q8A6W6_BACTN Glycoside hydrolase family 32 OS=Bacteroides thetaiotaomicron (strain ATCC 29148 / DSM 2079 / JCM 5827 / CCUG 10774 / NCTC 10582 / VPI-5482 / E50) OX=226186 GN=BT_1760 PE=1 SV=1
-4.34294e-08	1	0	0	Q8A6W9	Q8A6W9	BT_1757	22	levan/fructo-oligosaccharides	tr|Q8A6W9|Q8A6W9_BACTN Fructokinase OS=Bacteroides thetaiotaomicron (strain ATCC 29148 / DSM 2079 / JCM 5827 / CCUG 10774 / NCTC 10582 / VPI-5482 / E50) OX=226186 GN=BT_1757 PE=1 SV=1
-4.34294e-08	1	0	0	Q8A6X1	Q8A6X1	BT_1754	22	levan/fructo-oligosaccharides	tr|Q8A6X1|Q8A6X1_BACTN Two-component system sensor histidine kinase/response regulator, hybrid (One component system) OS=Bacteroides thetaiotaomicron (strain ATCC 29148 / DSM 2079 / JCM 5827 / CCUG 10774 / NCTC 10582 / VPI-5482 / E50) OX=226186 GN=BT_1754
0.11518	0.924132	-0.0417686	-0.036809	Q8A6W5	Q8A6W5	BT_1761	22	levan/fructo-oligosaccharides	tr|Q8A6W5|Q8A6W5_BACTN DUF4960 domain-containing protein OS=Bacteroides thetaiotaomicron (strain ATCC 29148 / DSM 2079 / JCM 5827 / CCUG 10774 / NCTC 10582 / VPI-5482 / E50) OX=226186 GN=BT_1761 PE=4 SV=1
0.157533	0.737246	-0.19412	-0.131785	Q8A6W7	Q8A6W7	BT_1759	22	levan/fructo-oligosaccharides	tr|Q8A6W7|Q8A6W7_BACTN Levanase (2,6-beta-D-fructofuranosidase) OS=Bacteroides thetaiotaomicron (strain ATCC 29148 / DSM 2079 / JCM 5827 / CCUG 10774 / NCTC 10582 / VPI-5482 / E50) OX=226186 GN=BT_1759 PE=3 SV=1
2.96315	0.131085	-0.932148	-0.804275	Q8A6W4	Q8A6W4	BT_1762	22	levan/fructo-oligosaccharides	tr|Q8A6W4|Q8A6W4_BACTN SusD homolog OS=Bacteroides thetaiotaomicron (strain ATCC 29148 / DSM 2079 / JCM 5827 / CCUG 10774 / NCTC 10582 / VPI-5482 / E50) OX=226186 GN=BT_1762 PE=1 SV=1
						BT_1758	22	levan/fructo-oligosaccharides
1.4007	0.0281	2.99267	1.39613	Q8A6V5	Q8A6V5	BT_1771	23	unknown	tr|Q8A6V5|Q8A6V5_BACTN Putative cell surface protein OS=Bacteroides thetaiotaomicron (strain ATCC 29148 / DSM 2079 / JCM 5827 / CCUG 10774 / NCTC 10582 / VPI-5482 / E50) OX=226186 GN=BT_1771 PE=4 SV=1
1.49668	0.467411	0.382651	0.3364	Q8A6V3	Q8A6V3	BT_1773	23	unknown	tr|Q8A6V3|Q8A6V3_BACTN SusD homolog OS=Bacteroides thetaiotaomicron (strain ATCC 29148 / DSM 2079 / JCM 5827 / CCUG 10774 / NCTC 10582 / VPI-5482 / E50) OX=226186 GN=BT_1773 PE=4 SV=1
-4.34294e-08	1	0	0	Q8A6V6	Q8A6V6	BT_1770	23	unknown	tr|Q8A6V6|Q8A6V6_BACTN Putative transmembrane protein OS=Bacteroides thetaiotaomicron (strain ATCC 29148 / DSM 2079 / JCM 5827 / CCUG 10774 / NCTC 10582 / VPI-5482 / E50) OX=226186 GN=BT_1770 PE=4 SV=1
-4.34294e-08	1	0	0	Q8A6V7	Q8A6V7	BT_1769	23	unknown	tr|Q8A6V7|Q8A6V7_BACTN Putative alpha-1,2-mannosidase OS=Bacteroides thetaiotaomicron (strain ATCC 29148 / DSM 2079 / JCM 5827 / CCUG 10774 / NCTC 10582 / VPI-5482 / E50) OX=226186 GN=BT_1769 PE=4 SV=1
0.398631	0.39188	-0.780393	-0.419475	Q8A6V2	Q8A6V2	BT_1774	23	unknown	tr|Q8A6V2|Q8A6V2_BACTN SusC homolog OS=Bacteroides thetaiotaomicron (strain ATCC 29148 / DSM 2079 / JCM 5827 / CCUG 10774 / NCTC 10582 / VPI-5482 / E50) OX=226186 GN=BT_1774 PE=3 SV=1
1.77796	0.0310588	-2.14777	-1.29901	Q8A6V4	Q8A6V4	BT_1772	23	unknown	tr|Q8A6V4|Q8A6V4_BACTN Glycosyltransferase WbsX OS=Bacteroides thetaiotaomicron (strain ATCC 29148 / DSM 2079 / JCM 5827 / CCUG 10774 / NCTC 10582 / VPI-5482 / E50) OX=226186 GN=BT_1772 PE=4 SV=1
						BT_1768	23	unknown
						BT_1775	23	unknown
						BT_1776	23	unknown
						BT_1777	23	unknown
						BT_1778	23	unknown
						BT_1779	23	unknown
						BT_1780	23	unknown
						BT_1781	23	unknown
0.461413	0.336487	0.972174	0.498557	Q8A6L0	Q8A6L0	BT_1871	24	raffinose family oligosaccharides	sp|Q8A6L0|AGAL_BACTN Retaining alpha-galactosidase OS=Bacteroides thetaiotaomicron (strain ATCC 29148 / DSM 2079 / JCM 5827 / CCUG 10774 / NCTC 10582 / VPI-5482 / E50) OX=226186 GN=BT_1871 PE=1 SV=1
1.05112	0.439913	0.450849	0.368853	Q8A6K8	Q8A6K8	BT_1873	24	raffinose family oligosaccharides	tr|Q8A6K8|Q8A6K8_BACTN Endo-arabinase OS=Bacteroides thetaiotaomicron (strain ATCC 29148 / DSM 2079 / JCM 5827 / CCUG 10774 / NCTC 10582 / VPI-5482 / E50) OX=226186 GN=BT_1873 PE=1 SV=1
-4.34294e-08	1	0	0	Q8A6K3	Q8A6K3	BT_1878	24	raffinose family oligosaccharides	tr|Q8A6K3|Q8A6K3_BACTN Putative alpha-1,2-mannosidase OS=Bacteroides thetaiotaomicron (strain ATCC 29148 / DSM 2079 / JCM 5827 / CCUG 10774 / NCTC 10582 / VPI-5482 / E50) OX=226186 GN=BT_1878 PE=4 SV=1
-4.34294e-08	1	0	0	Q8A6K9	Q8A6K9	BT_1872	24	raffinose family oligosaccharides	tr|Q8A6K9|Q8A6K9_BACTN Periplasmic beta-glucosidase OS=Bacteroides thetaiotaomicron (strain ATCC 29148 / DSM 2079 / JCM 5827 / CCUG 10774 / NCTC 10582 / VPI-5482 / E50) OX=226186 GN=BT_1872 PE=3 SV=1
0.721085	0.403377	-0.558481	-0.40527	Q8A6K6	Q8A6K6	BT_1875	24	raffinose family oligosaccharides	tr|Q8A6K6|Q8A6K6_BACTN SusC homolog OS=Bacteroides thetaiotaomicron (strain ATCC 29148 / DSM 2079 / JCM 5827 / CCUG 10774 / NCTC 10582 / VPI-5482 / E50) OX=226186 GN=BT_1875 PE=3 SV=1
2.42306	0.101567	-1.13003	-0.90635	Q8A6K7	Q8A6K7	BT_1874	24	raffinose family oligosaccharides	tr|Q8A6K7|Q8A6K7_BACTN SusD homolog OS=Bacteroides thetaiotaomicron (strain ATCC 29148 / DSM 2079 / JCM 5827 / CCUG 10774 / NCTC 10582 / VPI-5482 / E50) OX=226186 GN=BT_1874 PE=3 SV=1
						BT_1876	24	raffinose family oligosaccharides
						BT_1877	24	raffinose family oligosaccharides
2.90333	0.199697	0.746543	0.660218	Q8A654	Q8A654	BT_2032	25	galactooligosaccharides	tr|Q8A654|Q8A654_BACTN SusC homolog OS=Bacteroides thetaiotaomicron (strain ATCC 29148 / DSM 2079 / JCM 5827 / CCUG 10774 / NCTC 10582 / VPI-5482 / E50) OX=226186 GN=BT_2032 PE=3 SV=1
-4.34294e-08	1	0	0	Q8A653	Q8A653	BT_2033	25	galactooligosaccharides	tr|Q8A653|Q8A653_BACTN SusD homolog OS=Bacteroides thetaiotaomicron (strain ATCC 29148 / DSM 2079 / JCM 5827 / CCUG 10774 / NCTC 10582 / VPI-5482 / E50) OX=226186 GN=BT_2033 PE=1 SV=1
1.12449	0.403474	0.501117	0.406405	Q8A5X9	Q8A5X9	BT_2107	26	unknown	tr|Q8A5X9|Q8A5X9_BACTN SusC homolog OS=Bacteroides thetaiotaomicron (strain ATCC 29148 / DSM 2079 / JCM 5827 / CCUG 10774 / NCTC 10582 / VPI-5482 / E50) OX=226186 GN=BT_2107 PE=3 SV=1
-4.34294e-08	1	0	0	Q8A5Y3	Q8A5Y3	BT_2103	26	unknown	tr|Q8A5Y3|Q8A5Y3_BACTN Transcriptional regulator OS=Bacteroides thetaiotaomicron (strain ATCC 29148 / DSM 2079 / JCM 5827 / CCUG 10774 / NCTC 10582 / VPI-5482 / E50) OX=226186 GN=BT_2103 PE=4 SV=1
-4.34294e-08	1	0	0	Q8A5Y2	Q8A5Y2	BT_2104	26	unknown	tr|Q8A5Y2|Q8A5Y2_BACTN ROK family member transcriptional repressor OS=Bacteroides thetaiotaomicron (strain ATCC 29148 / DSM 2079 / JCM 5827 / CCUG 10774 / NCTC 10582 / VPI-5482 / E50) OX=226186 GN=BT_2104 PE=4 SV=1
0.056984	0.793463	-0.246429	-0.0975461	Q8A5X7	Q8A5X7	BT_2109	26	unknown	tr|Q8A5X7|Q8A5X7_BACTN Galactose-binding-like protein OS=Bacteroides thetaiotaomicron (strain ATCC 29148 / DSM 2079 / JCM 5827 / CCUG 10774 / NCTC 10582 / VPI-5482 / E50) OX=226186 GN=BT_2109 PE=4 SV=1
1.09434	0.0286957	-3.71045	-1.34104	Q8A5X8	Q8A5X8	BT_2108	26	unknown	tr|Q8A5X8|Q8A5X8_BACTN SusD homolog OS=Bacteroides thetaiotaomicron (strain ATCC 29148 / DSM 2079 / JCM 5827 / CCUG 10774 / NCTC 10582 / VPI-5482 / E50) OX=226186 GN=BT_2108 PE=3 SV=1
						BT_2105	26	unknown
						BT_2106	26	unknown
						BT_2110	26	unknown
						BT_2111	26	unknown
						BT_2112	26	unknown
						BT_2113	26	unknown
3.86539	0.0293333	1.59109	1.34257	Q8A5R6	Q8A5R6	BT_2172	27	host glycans (unknown type, PMG phases 1 and 2)	tr|Q8A5R6|Q8A5R6_BACTN SusC homolog OS=Bacteroides thetaiotaomicron (strain ATCC 29148 / DSM 2079 / JCM 5827 / CCUG 10774 / NCTC 10582 / VPI-5482 / E50) OX=226186 GN=BT_2172 PE=3 SV=1
0.603162	0.499224	0.394907	0.301532	Q8A5R5	Q8A5R5	BT_2173	27	host glycans (unknown type, PMG phases 1 and 2)	tr|Q8A5R5|Q8A5R5_BACTN SusD homolog OS=Bacteroides thetaiotaomicron (strain ATCC 29148 / DSM 2079 / JCM 5827 / CCUG 10774 / NCTC 10582 / VPI-5482 / E50) OX=226186 GN=BT_2173 PE=4 SV=1
0.840024	0.511653	-0.342422	-0.284362	Q8A5R8	Q8A5R8	BT_2170	27	host glycans (unknown type, PMG phases 1 and 2)	tr|Q8A5R8|Q8A5R8_BACTN Lipoprotein OS=Bacteroides thetaiotaomicron (strain ATCC 29148 / DSM 2079 / JCM 5827 / CCUG 10774 / NCTC 10582 / VPI-5482 / E50) OX=226186 GN=BT_2170 PE=4 SV=1
						BT_2169	27	host glycans (unknown type, PMG phases 1 and 2)
						BT_2171	27	host glycans (unknown type, PMG phases 1 and 2)
1.01784	0.121374	1.42746	0.828202	Q8A5P4	Q8A5P4	BT_2194	28	unknown	tr|Q8A5P4|Q8A5P4_BACTN Sialidase, exo-alpha-sialidase OS=Bacteroides thetaiotaomicron (strain ATCC 29148 / DSM 2079 / JCM 5827 / CCUG 10774 / NCTC 10582 / VPI-5482 / E50) OX=226186 GN=BT_2194 PE=4 SV=1
1.0729	0.362727	-0.603018	-0.466692	Q8A5P2	Q8A5P2	BT_2196	28	unknown	tr|Q8A5P2|Q8A5P2_BACTN SusC homolog OS=Bacteroides thetaiotaomicron (strain ATCC 29148 / DSM 2079 / JCM 5827 / CCUG 10774 / NCTC 10582 / VPI-5482 / E50) OX=226186 GN=BT_2196 PE=3 SV=1
2.28501	0.188944	-0.81682	-0.685996	Q8A5P3	Q8A5P3	BT_2195	28	unknown	tr|Q8A5P3|Q8A5P3_BACTN SusD homolog OS=Bacteroides thetaiotaomicron (strain ATCC 29148 / DSM 2079 / JCM 5827 / CCUG 10774 / NCTC 10582 / VPI-5482 / E50) OX=226186 GN=BT_2195 PE=3 SV=1
						BT_2190	28	unknown
						BT_2191	28	unknown
						BT_2192	28	unknown
						BT_2193	28	unknown
						BT_2197	28	unknown
						BT_2198	28	unknown
0.0314947	0.953355	0.0270348	0.0208706	Q8A5N7	Q8A5N7	BT_2201	29	unknown	tr|Q8A5N7|Q8A5N7_BACTN SusD homolog OS=Bacteroides thetaiotaomicron (strain ATCC 29148 / DSM 2079 / JCM 5827 / CCUG 10774 / NCTC 10582 / VPI-5482 / E50) OX=226186 GN=BT_2201 PE=3 SV=1
-4.34294e-08	1	0	0	Q8A5N9	Q8A5N9	BT_2199	29	unknown	tr|Q8A5N9|Q8A5N9_BACTN Alpha-1,2-mannosidase OS=Bacteroides thetaiotaomicron (strain ATCC 29148 / DSM 2079 / JCM 5827 / CCUG 10774 / NCTC 10582 / VPI-5482 / E50) OX=226186 GN=BT_2199 PE=1 SV=1
-4.34294e-08	1	0	0	Q8A5N4	Q8A5N4	BT_2204	29	unknown	tr|Q8A5N4|Q8A5N4_BACTN Putative transmembrane protein OS=Bacteroides thetaiotaomicron (strain ATCC 29148 / DSM 2079 / JCM 5827 / CCUG 10774 / NCTC 10582 / VPI-5482 / E50) OX=226186 GN=BT_2204 PE=4 SV=1
0.55981	0.428965	-0.550835	-0.377487	Q8A5N6	Q8A5N6	BT_2202	29	unknown	tr|Q8A5N6|Q8A5N6_BACTN Putative outer membrane protein, probably involved in nutrient binding OS=Bacteroides thetaiotaomicron (strain ATCC 29148 / DSM 2079 / JCM 5827 / CCUG 10774 / NCTC 10582 / VPI-5482 / E50) OX=226186 GN=BT_2202 PE=3 SV=1
1.97185	0.117963	-1.10112	-0.84608	Q8A5N5	Q8A5N5	BT_2203	29	unknown	tr|Q8A5N5|Q8A5N5_BACTN Concanavalin A-like lectin/glucanase OS=Bacteroides thetaiotaomicron (strain ATCC 29148 / DSM 2079 / JCM 5827 / CCUG 10774 / NCTC 10582 / VPI-5482 / E50) OX=226186 GN=BT_2203 PE=4 SV=1
1.52903	0.10296	-1.3147	-0.898652	Q8A5N8	Q8A5N8	BT_2200	29	unknown	tr|Q8A5N8|Q8A5N8_BACTN GxGYxY sequence motif-containing protein OS=Bacteroides thetaiotaomicron (strain ATCC 29148 / DSM 2079 / JCM 5827 / CCUG 10774 / NCTC 10582 / VPI-5482 / E50) OX=226186 GN=BT_2200 PE=4 SV=1
0.897189	0.511908	-0.337867	-0.283771	Q8A5H1	Q8A5H1	BT_2268	30	mucus-associated functional factor (maffC)	tr|Q8A5H1|Q8A5H1_BACTN SusC homolog OS=Bacteroides thetaiotaomicron (strain ATCC 29148 / DSM 2079 / JCM 5827 / CCUG 10774 / NCTC 10582 / VPI-5482 / E50) OX=226186 GN=BT_2268 PE=3 SV=1
1.96669	0.331798	-0.583153	-0.502684	Q8A5H0	Q8A5H0	BT_2269	30	mucus-associated functional factor (maffD)	tr|Q8A5H0|Q8A5H0_BACTN SusD homolog OS=Bacteroides thetaiotaomicron (strain ATCC 29148 / DSM 2079 / JCM 5827 / CCUG 10774 / NCTC 10582 / VPI-5482 / E50) OX=226186 GN=BT_2269 PE=3 SV=1
5.95532	0.0154667	2.63021	2.32044	Q8A578	Q8A578	BT_2364	31	unknown	tr|Q8A578|Q8A578_BACTN SusC homolog OS=Bacteroides thetaiotaomicron (strain ATCC 29148 / DSM 2079 / JCM 5827 / CCUG 10774 / NCTC 10582 / VPI-5482 / E50) OX=226186 GN=BT_2364 PE=4 SV=1
3.10513	0.0289684	1.69899	1.33535	Q8A577	Q8A577	BT_2365	31	unknown	tr|Q8A577|Q8A577_BACTN SusD homolog OS=Bacteroides thetaiotaomicron (strain ATCC 29148 / DSM 2079 / JCM 5827 / CCUG 10774 / NCTC 10582 / VPI-5482 / E50) OX=226186 GN=BT_2365 PE=1 SV=1
						BT_2362	31	unknown
						BT_2363	31	unknown
0.120435	0.740863	0.216268	0.1295	Q8A548	Q8A548	BT_2394	32	probable mucin O-glycans (adult and suckling mouse, N-acetyllactosamine)	tr|Q8A548|Q8A548_BACTN SusD homolog OS=Bacteroides thetaiotaomicron (strain ATCC 29148 / DSM 2079 / JCM 5827 / CCUG 10774 / NCTC 10582 / VPI-5482 / E50) OX=226186 GN=BT_2394 PE=3 SV=1
-4.34294e-08	1	0	0	Q8A551	Q8A551	BT_2391	32	probable mucin O-glycans (adult and suckling mouse, N-acetyllactosamine)	tr|Q8A551|Q8A551_BACTN Two-component system sensor histidine kinase/response regulator, hybrid (One component system) OS=Bacteroides thetaiotaomicron (strain ATCC 29148 / DSM 2079 / JCM 5827 / CCUG 10774 / NCTC 10582 / VPI-5482 / E50) OX=226186 GN=BT_2391
						BT_2392	32	probable mucin O-glycans (adult and suckling mouse, N-acetyllactosamine)
						BT_2393	32	probable mucin O-glycans (adult and suckling mouse, N-acetyllactosamine)
						BT_2395	32	probable mucin O-glycans (adult and suckling mouse, N-acetyllactosamine)
0.469288	0.61595	0.253382	0.203655	Q8A4Y6	Q8A4Y6	BT_2461	33	unknown	tr|Q8A4Y6|Q8A4Y6_BACTN SusC homolog OS=Bacteroides thetaiotaomicron (strain ATCC 29148 / DSM 2079 / JCM 5827 / CCUG 10774 / NCTC 10582 / VPI-5482 / E50) OX=226186 GN=BT_2461 PE=3 SV=1
-4.34294e-08	1	0	0	Q8A4Y4	Q8A4Y4	BT_2463	33	unknown	tr|Q8A4Y4|Q8A4Y4_BACTN RNA polymerase ECF-type sigma factor OS=Bacteroides thetaiotaomicron (strain ATCC 29148 / DSM 2079 / JCM 5827 / CCUG 10774 / NCTC 10582 / VPI-5482 / E50) OX=226186 GN=BT_2463 PE=3 SV=1
						BT_2457	33	unknown
						BT_2458	33	unknown
						BT_2459	33	unknown
						BT_2460	33	unknown
						BT_2462	33	unknown
1.17431	0.0738571	1.78737	0.992847	Q8A4R5	Q8A4R5	BT_2532	34	unknown	tr|Q8A4R5|Q8A4R5_BACTN SusD homolog OS=Bacteroides thetaiotaomicron (strain ATCC 29148 / DSM 2079 / JCM 5827 / CCUG 10774 / NCTC 10582 / VPI-5482 / E50) OX=226186 GN=BT_2532 PE=3 SV=1
0.0952272	0.728297	0.291059	0.137497	Q8A4R7	Q8A4R7	BT_2530	34	unknown	tr|Q8A4R7|Q8A4R7_BACTN IPT/TIG domain-containing protein OS=Bacteroides thetaiotaomicron (strain ATCC 29148 / DSM 2079 / JCM 5827 / CCUG 10774 / NCTC 10582 / VPI-5482 / E50) OX=226186 GN=BT_2530 PE=4 SV=1
						BT_2529	34	unknown
						BT_2531	34	unknown
						BT_2533	34	unknown
0.276067	0.727566	0.176367	0.139484	Q8A4N9	Q8A4N9	BT_2560	35	mucin O-glycans (N-acetyllactosamine disaccharide)	tr|Q8A4N9|Q8A4N9_BACTN SusC homolog OS=Bacteroides thetaiotaomicron (strain ATCC 29148 / DSM 2079 / JCM 5827 / CCUG 10774 / NCTC 10582 / VPI-5482 / E50) OX=226186 GN=BT_2560 PE=3 SV=1
-4.34294e-08	1	0	0	Q8A4N8	Q8A4N8	BT_2561	35	mucin O-glycans (N-acetyllactosamine disaccharide)	tr|Q8A4N8|Q8A4N8_BACTN Putative anti-sigma factor OS=Bacteroides thetaiotaomicron (strain ATCC 29148 / DSM 2079 / JCM 5827 / CCUG 10774 / NCTC 10582 / VPI-5482 / E50) OX=226186 GN=BT_2561 PE=4 SV=1
-4.34294e-08	1	0	0	Q8A4N7	Q8A4N7	BT_2562	35	mucin O-glycans (N-acetyllactosamine disaccharide)	tr|Q8A4N7|Q8A4N7_BACTN Putative RNA polymerase ECF-type sigma factor OS=Bacteroides thetaiotaomicron (strain ATCC 29148 / DSM 2079 / JCM 5827 / CCUG 10774 / NCTC 10582 / VPI-5482 / E50) OX=226186 GN=BT_2562 PE=4 SV=1
0.976909	0.115643	-1.56059	-0.857806	Q8A4P0	Q8A4P0	BT_2559	35	mucin O-glycans (N-acetyllactosamine disaccharide)	tr|Q8A4P0|Q8A4P0_BACTN SusD homolog OS=Bacteroides thetaiotaomicron (strain ATCC 29148 / DSM 2079 / JCM 5827 / CCUG 10774 / NCTC 10582 / VPI-5482 / E50) OX=226186 GN=BT_2559 PE=4 SV=1
0.813721	0.177562	1.24591	0.70674	Q8A4H8	Q8A4H8	BT_2621	36	a-mannan, host N-glycans	tr|Q8A4H8|Q8A4H8_BACTN Putative O-antigen related protein OS=Bacteroides thetaiotaomicron (strain ATCC 29148 / DSM 2079 / JCM 5827 / CCUG 10774 / NCTC 10582 / VPI-5482 / E50) OX=226186 GN=BT_2621 PE=4 SV=1
1.34745	0.404163	0.482971	0.405445	Q8A4H3	Q8A4H3	BT_2626	36	a-mannan, host N-glycans	tr|Q8A4H3|Q8A4H3_BACTN SusC homolog OS=Bacteroides thetaiotaomicron (strain ATCC 29148 / DSM 2079 / JCM 5827 / CCUG 10774 / NCTC 10582 / VPI-5482 / E50) OX=226186 GN=BT_2626 PE=3 SV=1
0.68854	0.507021	0.364697	0.290257	Q8A4H9	Q8A4H9	BT_2620	36	a-mannan, host N-glycans	tr|Q8A4H9|Q8A4H9_BACTN Alpha-glucosidase OS=Bacteroides thetaiotaomicron (strain ATCC 29148 / DSM 2079 / JCM 5827 / CCUG 10774 / NCTC 10582 / VPI-5482 / E50) OX=226186 GN=BT_2620 PE=4 SV=1
-4.34294e-08	1	0	0	Q8A4H1	Q8A4H1	BT_2628	36	a-mannan, host N-glycans	tr|Q8A4H1|Q8A4H1_BACTN Two-component system sensor histidine kinase/response regulator, hybrid (One-component system) OS=Bacteroides thetaiotaomicron (strain ATCC 29148 / DSM 2079 / JCM 5827 / CCUG 10774 / NCTC 10582 / VPI-5482 / E50) OX=226186 GN=BT_2628
-4.34294e-08	1	0	0	Q8A4H2	Q8A4H2	BT_2627	36	a-mannan, host N-glycans	tr|Q8A4H2|Q8A4H2_BACTN Putative cell surface protein, have conserved domain OS=Bacteroides thetaiotaomicron (strain ATCC 29148 / DSM 2079 / JCM 5827 / CCUG 10774 / NCTC 10582 / VPI-5482 / E50) OX=226186 GN=BT_2627 PE=4 SV=1
-4.34294e-08	1	0	0	Q8A4I1	Q8A4I1	BT_2618	36	a-mannan, host N-glycans	tr|Q8A4I1|Q8A4I1_BACTN Two-component system response regulator OS=Bacteroides thetaiotaomicron (strain ATCC 29148 / DSM 2079 / JCM 5827 / CCUG 10774 / NCTC 10582 / VPI-5482 / E50) OX=226186 GN=BT_2618 PE=4 SV=1
-4.34294e-08	1	0	0	Q8A4G7	Q8A4G7	BT_2632	36	a-mannan, host N-glycans	tr|Q8A4G7|Q8A4G7_BACTN Metal-independent alpha-mannosidase OS=Bacteroides thetaiotaomicron (strain ATCC 29148 / DSM 2079 / JCM 5827 / CCUG 10774 / NCTC 10582 / VPI-5482 / E50) OX=226186 GN=BT_2632 PE=4 SV=1
-4.34294e-08	1	0	0	Q8A4G8	Q8A4G8	BT_2631	36	a-mannan, host N-glycans	tr|Q8A4G8|Q8A4G8_BACTN Glycoside hydrolase family 73 OS=Bacteroides thetaiotaomicron (strain ATCC 29148 / DSM 2079 / JCM 5827 / CCUG 10774 / NCTC 10582 / VPI-5482 / E50) OX=226186 GN=BT_2631 PE=4 SV=1
0.70879	0.664028	-0.201565	-0.177061	Q8A4H4	Q8A4H4	BT_2625	36	a-mannan, host N-glycans	tr|Q8A4H4|Q8A4H4_BACTN SusD homolog OS=Bacteroides thetaiotaomicron (strain ATCC 29148 / DSM 2079 / JCM 5827 / CCUG 10774 / NCTC 10582 / VPI-5482 / E50) OX=226186 GN=BT_2625 PE=3 SV=1
0.257887	0.592174	-0.334929	-0.218614	Q8A4H0	Q8A4H0	BT_2629	36	a-mannan, host N-glycans	tr|Q8A4H0|Q8A4H0_BACTN Putative alpha-1,2-mannosidase OS=Bacteroides thetaiotaomicron (strain ATCC 29148 / DSM 2079 / JCM 5827 / CCUG 10774 / NCTC 10582 / VPI-5482 / E50) OX=226186 GN=BT_2629 PE=4 SV=1
0.667866	0.108327	-2.37757	-0.875872	Q8A4H5	Q8A4H5	BT_2624	36	a-mannan, host N-glycans	tr|Q8A4H5|Q8A4H5_BACTN DUF4361 domain-containing protein OS=Bacteroides thetaiotaomicron (strain ATCC 29148 / DSM 2079 / JCM 5827 / CCUG 10774 / NCTC 10582 / VPI-5482 / E50) OX=226186 GN=BT_2624 PE=4 SV=1
1.65277	0.0290714	-3.04323	-1.52562	Q8A4H6	Q8A4H6	BT_2623	36	a-mannan, host N-glycans	tr|Q8A4H6|Q8A4H6_BACTN Putative alpha-1,6-mannanase OS=Bacteroides thetaiotaomicron (strain ATCC 29148 / DSM 2079 / JCM 5827 / CCUG 10774 / NCTC 10582 / VPI-5482 / E50) OX=226186 GN=BT_2623 PE=4 SV=1
						BT_2615	36	a-mannan, host N-glycans
						BT_2616	36	a-mannan, host N-glycans
						BT_2617	36	a-mannan, host N-glycans
						BT_2619	36	a-mannan, host N-glycans
						BT_2622	36	a-mannan, host N-glycans
						BT_2630	36	a-mannan, host N-glycans
						BT_2633	36	a-mannan, host N-glycans
-4.34294e-08	1	0	0	Q8A402	Q8A402	BT_2802	37	ribose/ribonucleosides	tr|Q8A402|Q8A402_BACTN TPR_REGION domain-containing protein OS=Bacteroides thetaiotaomicron (strain ATCC 29148 / DSM 2079 / JCM 5827 / CCUG 10774 / NCTC 10582 / VPI-5482 / E50) OX=226186 GN=BT_2802 PE=4 SV=1
1.75754	0.207111	-0.804852	-0.645077	Q8A3Z9	Q8A3Z9	BT_2805	37	ribose/ribonucleosides	tr|Q8A3Z9|Q8A3Z9_BACTN SusC homolog OS=Bacteroides thetaiotaomicron (strain ATCC 29148 / DSM 2079 / JCM 5827 / CCUG 10774 / NCTC 10582 / VPI-5482 / E50) OX=226186 GN=BT_2805 PE=3 SV=1
1.25595	0.0451971	-2.13221	-1.12257	Q8A3Z8	Q8A3Z8	BT_2806	37	ribose/ribonucleosides	tr|Q8A3Z8|Q8A3Z8_BACTN SusD homolog OS=Bacteroides thetaiotaomicron (strain ATCC 29148 / DSM 2079 / JCM 5827 / CCUG 10774 / NCTC 10582 / VPI-5482 / E50) OX=226186 GN=BT_2806 PE=3 SV=1
5.30844	0.0193333	-2.97178	-2.48856	Q8A3Z7	Q8A3Z7	BT_2807	37	ribose/ribonucleosides	tr|Q8A3Z7|Q8A3Z7_BACTN Glycoside hydrolase, family 35 OS=Bacteroides thetaiotaomicron (strain ATCC 29148 / DSM 2079 / JCM 5827 / CCUG 10774 / NCTC 10582 / VPI-5482 / E50) OX=226186 GN=BT_2807 PE=3 SV=1
						BT_2803	37	ribose/ribonucleosides
						BT_2804	37	ribose/ribonucleosides
						BT_2808	37	ribose/ribonucleosides
						BT_2809	37	ribose/ribonucleosides
3.09439	0.0153514	2.58708	1.82626	Q8A3Y0	Q8A3Y0	BT_2824	38	mucin O-glycans	tr|Q8A3Y0|Q8A3Y0_BACTN Beta-glucanase OS=Bacteroides thetaiotaomicron (strain ATCC 29148 / DSM 2079 / JCM 5827 / CCUG 10774 / NCTC 10582 / VPI-5482 / E50) OX=226186 GN=BT_2824 PE=3 SV=1
1.29464	0.167053	1.04616	0.731867	Q8A3Y6	Q8A3Y6	BT_2818	38	mucin O-glycans	tr|Q8A3Y6|Q8A3Y6_BACTN SusC homolog OS=Bacteroides thetaiotaomicron (strain ATCC 29148 / DSM 2079 / JCM 5827 / CCUG 10774 / NCTC 10582 / VPI-5482 / E50) OX=226186 GN=BT_2818 PE=3 SV=1
0.977024	0.508248	0.339816	0.288376	Q8A3Y4	Q8A3Y4	BT_2820	38	mucin O-glycans	tr|Q8A3Y4|Q8A3Y4_BACTN SusC homolog OS=Bacteroides thetaiotaomicron (strain ATCC 29148 / DSM 2079 / JCM 5827 / CCUG 10774 / NCTC 10582 / VPI-5482 / E50) OX=226186 GN=BT_2820 PE=3 SV=1
-4.34294e-08	1	0	0	Q8A3X8	Q8A3X8	BT_2826	38	mucin O-glycans	tr|Q8A3X8|Q8A3X8_BACTN Two-component system sensor histidine kinase/response regulator, hybrid (One component system) OS=Bacteroides thetaiotaomicron (strain ATCC 29148 / DSM 2079 / JCM 5827 / CCUG 10774 / NCTC 10582 / VPI-5482 / E50) OX=226186 GN=BT_2826
0.0210469	0.982538	-0.0111685	-0.00946015	Q8A3Y5	Q8A3Y5	BT_2819	38	mucin O-glycans	tr|Q8A3Y5|Q8A3Y5_BACTN SusD homolog OS=Bacteroides thetaiotaomicron (strain ATCC 29148 / DSM 2079 / JCM 5827 / CCUG 10774 / NCTC 10582 / VPI-5482 / E50) OX=226186 GN=BT_2819 PE=3 SV=1
0.223797	0.838561	-0.0877256	-0.0757995	Q8A3Y3	Q8A3Y3	BT_2821	38	mucin O-glycans	tr|Q8A3Y3|Q8A3Y3_BACTN SusD homolog OS=Bacteroides thetaiotaomicron (strain ATCC 29148 / DSM 2079 / JCM 5827 / CCUG 10774 / NCTC 10582 / VPI-5482 / E50) OX=226186 GN=BT_2821 PE=3 SV=1
1.42799	0.362447	-0.554053	-0.45866	Q8A3Y2	Q8A3Y2	BT_2822	38	mucin O-glycans	tr|Q8A3Y2|Q8A3Y2_BACTN BACON domain-containing protein OS=Bacteroides thetaiotaomicron (strain ATCC 29148 / DSM 2079 / JCM 5827 / CCUG 10774 / NCTC 10582 / VPI-5482 / E50) OX=226186 GN=BT_2822 PE=4 SV=1
1.91883	0.0296637	-1.92882	-1.24992	Q8A3Y1	Q8A3Y1	BT_2823	38	mucin O-glycans	tr|Q8A3Y1|Q8A3Y1_BACTN BACON domain-containing protein OS=Bacteroides thetaiotaomicron (strain ATCC 29148 / DSM 2079 / JCM 5827 / CCUG 10774 / NCTC 10582 / VPI-5482 / E50) OX=226186 GN=BT_2823 PE=4 SV=1
						BT_2825	38	mucin O-glycans
-4.34294e-08	1	0	0	Q8A3V3	Q8A3V3	BT_2851	39	unknown	tr|Q8A3V3|Q8A3V3_BACTN Alpha-galactosidase OS=Bacteroides thetaiotaomicron (strain ATCC 29148 / DSM 2079 / JCM 5827 / CCUG 10774 / NCTC 10582 / VPI-5482 / E50) OX=226186 GN=BT_2851 PE=3 SV=1
-4.34294e-08	1	0	0	Q8A3U4	Q8A3U4	BT_2860	39	unknown	tr|Q8A3U4|Q8A3U4_BACTN Two-component system sensor histidine kinase/response regulator, hybrid (One component system) OS=Bacteroides thetaiotaomicron (strain ATCC 29148 / DSM 2079 / JCM 5827 / CCUG 10774 / NCTC 10582 / VPI-5482 / E50) OX=226186 GN=BT_2860
2.2246	0.030819	-1.85919	-1.28468	Q8A3U6	Q8A3U6	BT_2858	39	unknown	tr|Q8A3U6|Q8A3U6_BACTN SusD homolog OS=Bacteroides thetaiotaomicron (strain ATCC 29148 / DSM 2079 / JCM 5827 / CCUG 10774 / NCTC 10582 / VPI-5482 / E50) OX=226186 GN=BT_2858 PE=3 SV=1
						BT_2852	39	unknown
						BT_2853	39	unknown
						BT_2854	39	unknown
						BT_2855	39	unknown
						BT_2856	39	unknown
						BT_2857	39	unknown
						BT_2859	39	unknown
-4.34294e-08	1	0	0	Q8A3Q7	Q8A3Q7	BT_2897	40	unknown	tr|Q8A3Q7|Q8A3Q7_BACTN Two-component system sensor histidine kinase/response regulator, hybrid (One-component system) OS=Bacteroides thetaiotaomicron (strain ATCC 29148 / DSM 2079 / JCM 5827 / CCUG 10774 / NCTC 10582 / VPI-5482 / E50) OX=226186 GN=BT_2897
						BT_2892	40	unknown
						BT_2893	40	unknown
						BT_2894	40	unknown
						BT_2895	40	unknown
						BT_2896	40	unknown
0.0318647	0.883625	0.120516	0.0523565	Q8A3Q2	Q8A3Q2	BT_2902	41	unknown	tr|Q8A3Q2|Q8A3Q2_BACTN DUF5000 domain-containing protein OS=Bacteroides thetaiotaomicron (strain ATCC 29148 / DSM 2079 / JCM 5827 / CCUG 10774 / NCTC 10582 / VPI-5482 / E50) OX=226186 GN=BT_2902 PE=4 SV=1
-4.34294e-08	1	0	0	Q8A3Q5	Q8A3Q5	BT_2899	41	unknown	tr|Q8A3Q5|Q8A3Q5_BACTN Six-hairpin glycosidase-like protein OS=Bacteroides thetaiotaomicron (strain ATCC 29148 / DSM 2079 / JCM 5827 / CCUG 10774 / NCTC 10582 / VPI-5482 / E50) OX=226186 GN=BT_2899 PE=4 SV=1
-4.34294e-08	1	0	0	Q8A3P7	Q8A3P7	BT_2907	41	unknown	tr|Q8A3P7|Q8A3P7_BACTN Glycosyltransferase-like protein OS=Bacteroides thetaiotaomicron (strain ATCC 29148 / DSM 2079 / JCM 5827 / CCUG 10774 / NCTC 10582 / VPI-5482 / E50) OX=226186 GN=BT_2907 PE=4 SV=1
-4.34294e-08	1	0	0	Q8A3P4	Q8A3P4	BT_2910	41	unknown	tr|Q8A3P4|Q8A3P4_BACTN Transcriptional regulator OS=Bacteroides thetaiotaomicron (strain ATCC 29148 / DSM 2079 / JCM 5827 / CCUG 10774 / NCTC 10582 / VPI-5482 / E50) OX=226186 GN=BT_2910 PE=4 SV=1
1.25687	0.338663	-0.625389	-0.494915	Q8A3P9	Q8A3P9	BT_2905	41	unknown	tr|Q8A3P9|Q8A3P9_BACTN SusC homolog OS=Bacteroides thetaiotaomicron (strain ATCC 29148 / DSM 2079 / JCM 5827 / CCUG 10774 / NCTC 10582 / VPI-5482 / E50) OX=226186 GN=BT_2905 PE=3 SV=1
0.976694	0.226074	-0.911243	-0.61634	Q8A3Q1	Q8A3Q1	BT_2903	41	unknown	tr|Q8A3Q1|Q8A3Q1_BACTN Galactose-binding like protein OS=Bacteroides thetaiotaomicron (strain ATCC 29148 / DSM 2079 / JCM 5827 / CCUG 10774 / NCTC 10582 / VPI-5482 / E50) OX=226186 GN=BT_2903 PE=4 SV=1
1.87632	0.0285455	-2.55833	-1.47271	Q8A3Q0	Q8A3Q0	BT_2904	41	unknown	tr|Q8A3Q0|Q8A3Q0_BACTN SusD homolog OS=Bacteroides thetaiotaomicron (strain ATCC 29148 / DSM 2079 / JCM 5827 / CCUG 10774 / NCTC 10582 / VPI-5482 / E50) OX=226186 GN=BT_2904 PE=3 SV=1
						BT_2898	41	unknown
						BT_2900	41	unknown
						BT_2901	41	unknown
						BT_2906	41	unknown
						BT_2908	41	unknown
						BT_2909	41	unknown
-4.34294e-08	1	0	0	Q8A3N1	Q8A3N1	BT_2923	42	unknown	tr|Q8A3N1|Q8A3N1_BACTN Two-component system sensor histidine kinase/response regulator, hybrid (One-component system) OS=Bacteroides thetaiotaomicron (strain ATCC 29148 / DSM 2079 / JCM 5827 / CCUG 10774 / NCTC 10582 / VPI-5482 / E50) OX=226186 GN=BT_2923
1.84921	0.0262564	-2.44605	-1.42601	Q8A3N5	Q8A3N5	BT_2919	42	unknown	tr|Q8A3N5|Q8A3N5_BACTN SusD homolog OS=Bacteroides thetaiotaomicron (strain ATCC 29148 / DSM 2079 / JCM 5827 / CCUG 10774 / NCTC 10582 / VPI-5482 / E50) OX=226186 GN=BT_2919 PE=3 SV=1
						BT_2911	42	unknown
						BT_2912	42	unknown
						BT_2913	42	unknown
						BT_2914	42	unknown
						BT_2915	42	unknown
						BT_2916	42	unknown
						BT_2917	42	unknown
						BT_2918	42	unknown
						BT_2920	42	unknown
						BT_2921	42	unknown
						BT_2922	42	unknown
4.28194	0.0288696	1.69546	1.45345	Q8A3K2	Q8A3K2	BT_2952	43	unknown	tr|Q8A3K2|Q8A3K2_BACTN SusC homolog OS=Bacteroides thetaiotaomicron (strain ATCC 29148 / DSM 2079 / JCM 5827 / CCUG 10774 / NCTC 10582 / VPI-5482 / E50) OX=226186 GN=BT_2952 PE=3 SV=1
2.50244	0.101	1.11503	0.903205	Q8A3K3	Q8A3K3	BT_2951	43	unknown	tr|Q8A3K3|Q8A3K3_BACTN SusD homolog OS=Bacteroides thetaiotaomicron (strain ATCC 29148 / DSM 2079 / JCM 5827 / CCUG 10774 / NCTC 10582 / VPI-5482 / E50) OX=226186 GN=BT_2951 PE=3 SV=1
0.636884	0.592029	0.265365	0.221324	Q8A3K5	Q8A3K5	BT_2949	43	unknown	tr|Q8A3K5|Q8A3K5_BACTN Putative alpha-1,6-mannanase OS=Bacteroides thetaiotaomicron (strain ATCC 29148 / DSM 2079 / JCM 5827 / CCUG 10774 / NCTC 10582 / VPI-5482 / E50) OX=226186 GN=BT_2949 PE=1 SV=1
						BT_2948	43	unknown
						BT_2950	43	unknown
						BT_2953	43	unknown
						BT_2954	43	unknown
						BT_2955	43	unknown
						BT_2956	43	unknown
						BT_2957	43	unknown
0.90342	0.362812	0.634382	0.467885	Q8A3I8	Q8A3I8	BT_2966	44	unknown	tr|Q8A3I8|Q8A3I8_BACTN Galactose-binding like protein OS=Bacteroides thetaiotaomicron (strain ATCC 29148 / DSM 2079 / JCM 5827 / CCUG 10774 / NCTC 10582 / VPI-5482 / E50) OX=226186 GN=BT_2966 PE=4 SV=1
-4.34294e-08	1	0	0	Q8A3I3	Q8A3I3	BT_2971	44	unknown	tr|Q8A3I3|Q8A3I3_BACTN Two-component system sensor histidine kinase/response regulator, hybrid (One-component system) OS=Bacteroides thetaiotaomicron (strain ATCC 29148 / DSM 2079 / JCM 5827 / CCUG 10774 / NCTC 10582 / VPI-5482 / E50) OX=226186 GN=BT_2971
2.61506	0.0296604	-2.23467	-1.54544	Q8A3I7	Q8A3I7	BT_2967	44	unknown	tr|Q8A3I7|Q8A3I7_BACTN SusD homolog OS=Bacteroides thetaiotaomicron (strain ATCC 29148 / DSM 2079 / JCM 5827 / CCUG 10774 / NCTC 10582 / VPI-5482 / E50) OX=226186 GN=BT_2967 PE=3 SV=1
						BT_2961	44	unknown
						BT_2962	44	unknown
						BT_2963	44	unknown
						BT_2964	44	unknown
						BT_2965	44	unknown
						BT_2968	44	unknown
						BT_2969	44	unknown
						BT_2970	44	unknown
4.66514	0.02	-6.44451	-4.17692	Q8A3E1	Q8A3E1	BT_3013	45	host glycans (unknown type, PMG phase 2)	tr|Q8A3E1|Q8A3E1_BACTN SusD homolog OS=Bacteroides thetaiotaomicron (strain ATCC 29148 / DSM 2079 / JCM 5827 / CCUG 10774 / NCTC 10582 / VPI-5482 / E50) OX=226186 GN=BT_3013 PE=1 SV=1
						BT_3010	45	host glycans (unknown type, PMG phase 2)
						BT_3011	45	host glycans (unknown type, PMG phase 2)
						BT_3012	45	host glycans (unknown type, PMG phase 2)
						BT_3014	45	host glycans (unknown type, PMG phase 2)
						BT_3015	45	host glycans (unknown type, PMG phase 2)
						BT_3016	45	host glycans (unknown type, PMG phase 2)
						BT_3017	45	host glycans (unknown type, PMG phase 2)
2.57913	0.164248	0.86991	0.73939	Q8A3D0	Q8A3D0	BT_3024	46	unknown	tr|Q8A3D0|Q8A3D0_BACTN SusC homolog OS=Bacteroides thetaiotaomicron (strain ATCC 29148 / DSM 2079 / JCM 5827 / CCUG 10774 / NCTC 10582 / VPI-5482 / E50) OX=226186 GN=BT_3024 PE=3 SV=1
0.856343	0.0528212	-2.94631	-1.07974	Q8A3C8	Q8A3C8	BT_3026	46	unknown	tr|Q8A3C8|Q8A3C8_BACTN Glycosylhydrolase, putative xylanase OS=Bacteroides thetaiotaomicron (strain ATCC 29148 / DSM 2079 / JCM 5827 / CCUG 10774 / NCTC 10582 / VPI-5482 / E50) OX=226186 GN=BT_3026 PE=3 SV=1
1.37045	0.0270843	-3.03645	-1.39048	Q8A3C9	Q8A3C9	BT_3025	46	unknown	tr|Q8A3C9|Q8A3C9_BACTN SusD homolog OS=Bacteroides thetaiotaomicron (strain ATCC 29148 / DSM 2079 / JCM 5827 / CCUG 10774 / NCTC 10582 / VPI-5482 / E50) OX=226186 GN=BT_3025 PE=3 SV=1
						BT_3027	46	unknown
2.22194	0.0285517	2.38975	1.51673	Q8A3A9	Q8A3A9	BT_3045	47	host glycans (unknown type, adult and suckling mouse) - arabinan	tr|Q8A3A9|Q8A3A9_BACTN SusD homolog OS=Bacteroides thetaiotaomicron (strain ATCC 29148 / DSM 2079 / JCM 5827 / CCUG 10774 / NCTC 10582 / VPI-5482 / E50) OX=226186 GN=BT_3045 PE=3 SV=1
-4.34294e-08	1	0	0	Q8A3B1	Q8A3B1	BT_3043	47	host glycans (unknown type, adult and suckling mouse) - arabinan	tr|Q8A3B1|Q8A3B1_BACTN Putative xylanase OS=Bacteroides thetaiotaomicron (strain ATCC 29148 / DSM 2079 / JCM 5827 / CCUG 10774 / NCTC 10582 / VPI-5482 / E50) OX=226186 GN=BT_3043 PE=4 SV=1
-4.34294e-08	1	0	0	Q8A3A5	Q8A3A5	BT_3049	47	host glycans (unknown type, adult and suckling mouse) - arabinan	tr|Q8A3A5|Q8A3A5_BACTN Two-component system sensor histidine kinase/response regulator, hybrid (One-component system) OS=Bacteroides thetaiotaomicron (strain ATCC 29148 / DSM 2079 / JCM 5827 / CCUG 10774 / NCTC 10582 / VPI-5482 / E50) OX=226186 GN=BT_3049
0.548825	0.21291	-1.36588	-0.633123	Q8A3A8	Q8A3A8	BT_3046	47	host glycans (unknown type, adult and suckling mouse) - arabinan	tr|Q8A3A8|Q8A3A8_BACTN SusC homolog OS=Bacteroides thetaiotaomicron (strain ATCC 29148 / DSM 2079 / JCM 5827 / CCUG 10774 / NCTC 10582 / VPI-5482 / E50) OX=226186 GN=BT_3046 PE=3 SV=1
						BT_3044	47	host glycans (unknown type, adult and suckling mouse) - arabinan
						BT_3047	47	host glycans (unknown type, adult and suckling mouse) - arabinan
						BT_3048	47	host glycans (unknown type, adult and suckling mouse) - arabinan
2.11864	0.241405	0.701557	0.595558	Q8A365	Q8A365	BT_3090	48	dextran	tr|Q8A365|Q8A365_BACTN SusC homolog OS=Bacteroides thetaiotaomicron (strain ATCC 29148 / DSM 2079 / JCM 5827 / CCUG 10774 / NCTC 10582 / VPI-5482 / E50) OX=226186 GN=BT_3090 PE=3 SV=1
-4.34294e-08	1	0	0	Q8A364	Q8A364	BT_3091	48	dextran	tr|Q8A364|Q8A364_BACTN Putative regulatory protein OS=Bacteroides thetaiotaomicron (strain ATCC 29148 / DSM 2079 / JCM 5827 / CCUG 10774 / NCTC 10582 / VPI-5482 / E50) OX=226186 GN=BT_3091 PE=4 SV=1
0.404652	0.836463	-0.0847383	-0.0775796	Q8A368	Q8A368	BT_3087	48	dextran	tr|Q8A368|Q8A368_BACTN Cycloisomaltooligosaccharide glucanotransferase OS=Bacteroides thetaiotaomicron (strain ATCC 29148 / DSM 2079 / JCM 5827 / CCUG 10774 / NCTC 10582 / VPI-5482 / E50) OX=226186 GN=BT_3087 PE=3 SV=1
0.406999	0.249185	-1.59968	-0.585183	Q8A367	Q8A367	BT_3088	48	dextran	tr|Q8A367|Q8A367_BACTN SusE domain-containing protein OS=Bacteroides thetaiotaomicron (strain ATCC 29148 / DSM 2079 / JCM 5827 / CCUG 10774 / NCTC 10582 / VPI-5482 / E50) OX=226186 GN=BT_3088 PE=4 SV=1
						BT_3086	48	dextran
						BT_3089	48	dextran
1.6969	0.312486	0.633862	0.527368	Q8A353	Q8A353	BT_3102	49	unknown	tr|Q8A353|Q8A353_BACTN SusD homolog OS=Bacteroides thetaiotaomicron (strain ATCC 29148 / DSM 2079 / JCM 5827 / CCUG 10774 / NCTC 10582 / VPI-5482 / E50) OX=226186 GN=BT_3102 PE=3 SV=1
0.194642	0.771607	0.13835	0.108086	Q8A352	Q8A352	BT_3103	49	unknown	tr|Q8A352|Q8A352_BACTN SusC homolog OS=Bacteroides thetaiotaomicron (strain ATCC 29148 / DSM 2079 / JCM 5827 / CCUG 10774 / NCTC 10582 / VPI-5482 / E50) OX=226186 GN=BT_3103 PE=3 SV=1
-4.34294e-08	1	0	0	Q8A358	Q8A358	BT_3097	49	unknown	tr|Q8A358|Q8A358_BACTN Two-component system sensor histidine kinase/response regulator, hybrid (One-component system) OS=Bacteroides thetaiotaomicron (strain ATCC 29148 / DSM 2079 / JCM 5827 / CCUG 10774 / NCTC 10582 / VPI-5482 / E50) OX=226186 GN=BT_3097
						BT_3092	49	unknown
						BT_3093	49	unknown
						BT_3094	49	unknown
						BT_3095	49	unknown
						BT_3096	49	unknown
						BT_3098	49	unknown
						BT_3099	49	unknown
						BT_3100	49	unknown
						BT_3101	49	unknown
						BT_3104	49	unknown
						BT_3105	49	unknown
						BT_3106	49	unknown
						BT_3107	49	unknown
						BT_3108	49	unknown
						BT_3109	49	unknown
1.89484	0.446077	-0.401634	-0.360349	Q8A2Z9	Q8A2Z9	BT_3156	50	unknown	tr|Q8A2Z9|Q8A2Z9_BACTN SusC homolog OS=Bacteroides thetaiotaomicron (strain ATCC 29148 / DSM 2079 / JCM 5827 / CCUG 10774 / NCTC 10582 / VPI-5482 / E50) OX=226186 GN=BT_3156 PE=3 SV=1
1.5581	0.199304	-0.860864	-0.663331	Q8A2Z8	Q8A2Z8	BT_3157	50	unknown	tr|Q8A2Z8|Q8A2Z8_BACTN SusD homolog OS=Bacteroides thetaiotaomicron (strain ATCC 29148 / DSM 2079 / JCM 5827 / CCUG 10774 / NCTC 10582 / VPI-5482 / E50) OX=226186 GN=BT_3157 PE=3 SV=1
2.32574	0.141131	-0.952496	-0.782013	Q8A2Z7	Q8A2Z7	BT_3158	50	unknown	tr|Q8A2Z7|Q8A2Z7_BACTN Galactose-binding-like protein OS=Bacteroides thetaiotaomicron (strain ATCC 29148 / DSM 2079 / JCM 5827 / CCUG 10774 / NCTC 10582 / VPI-5482 / E50) OX=226186 GN=BT_3158 PE=1 SV=1
1.4453	0.0653171	-1.63368	-1.01696	Q8A2Z6	Q8A2Z6	BT_3159	50	unknown	tr|Q8A2Z6|Q8A2Z6_BACTN DUF5013 domain-containing protein OS=Bacteroides thetaiotaomicron (strain ATCC 29148 / DSM 2079 / JCM 5827 / CCUG 10774 / NCTC 10582 / VPI-5482 / E50) OX=226186 GN=BT_3159 PE=4 SV=1
						BT_3155	50	unknown
-4.34294e-08	1	0	0	Q8A2X6	Q8A2X6	BT_3179	51	unknown	tr|Q8A2X6|Q8A2X6_BACTN Beta-galactosidase OS=Bacteroides thetaiotaomicron (strain ATCC 29148 / DSM 2079 / JCM 5827 / CCUG 10774 / NCTC 10582 / VPI-5482 / E50) OX=226186 GN=BT_3179 PE=1 SV=1
						BT_3171	51	unknown
						BT_3172	51	unknown
						BT_3173	51	unknown
						BT_3174	51	unknown
						BT_3175	51	unknown
						BT_3176	51	unknown
						BT_3177	51	unknown
						BT_3178	51	unknown
						BT_3180	51	unknown
1.42433	0.249	0.752523	0.586464	Q8A2R3	Q8A2R3	BT_3242	52	unknown	tr|Q8A2R3|Q8A2R3_BACTN Substrate import-associated zinc metallohydrolase lipoprotein OS=Bacteroides thetaiotaomicron (strain ATCC 29148 / DSM 2079 / JCM 5827 / CCUG 10774 / NCTC 10582 / VPI-5482 / E50) OX=226186 GN=BT_3242 PE=4 SV=1
3.72432	0.236482	0.650975	0.602602	Q8A2R5	Q8A2R5	BT_3240	52	unknown	tr|Q8A2R5|Q8A2R5_BACTN SusC homolog OS=Bacteroides thetaiotaomicron (strain ATCC 29148 / DSM 2079 / JCM 5827 / CCUG 10774 / NCTC 10582 / VPI-5482 / E50) OX=226186 GN=BT_3240 PE=3 SV=1
0.310846	0.787968	0.115588	0.0999205	Q8A2R4	Q8A2R4	BT_3241	52	unknown	tr|Q8A2R4|Q8A2R4_BACTN SusD homolog OS=Bacteroides thetaiotaomicron (strain ATCC 29148 / DSM 2079 / JCM 5827 / CCUG 10774 / NCTC 10582 / VPI-5482 / E50) OX=226186 GN=BT_3241 PE=4 SV=1
0.0161531	0.986581	-0.00898123	-0.0075586	Q8A2R2	Q8A2R2	BT_3243	52	unknown	tr|Q8A2R2|Q8A2R2_BACTN DUF4987 domain-containing protein OS=Bacteroides thetaiotaomicron (strain ATCC 29148 / DSM 2079 / JCM 5827 / CCUG 10774 / NCTC 10582 / VPI-5482 / E50) OX=226186 GN=BT_3243 PE=4 SV=1
3.50418	0.0928	-1.08223	-0.944117	Q8A2R6	Q8A2R6	BT_3239	52	unknown	tr|Q8A2R6|Q8A2R6_BACTN SusC homolog OS=Bacteroides thetaiotaomicron (strain ATCC 29148 / DSM 2079 / JCM 5827 / CCUG 10774 / NCTC 10582 / VPI-5482 / E50) OX=226186 GN=BT_3239 PE=3 SV=1
4.21292	0.035808	-1.33993	-1.18023	Q8A2R9	Q8A2R9	BT_3236	52	unknown	tr|Q8A2R9|Q8A2R9_BACTN DUF4987 domain-containing protein OS=Bacteroides thetaiotaomicron (strain ATCC 29148 / DSM 2079 / JCM 5827 / CCUG 10774 / NCTC 10582 / VPI-5482 / E50) OX=226186 GN=BT_3236 PE=4 SV=1
5.15387	0.031037	-1.39298	-1.27014	Q8A2R8	Q8A2R8	BT_3237	52	unknown	tr|Q8A2R8|Q8A2R8_BACTN Substrate import-associated zinc metallohydrolase lipoprotein OS=Bacteroides thetaiotaomicron (strain ATCC 29148 / DSM 2079 / JCM 5827 / CCUG 10774 / NCTC 10582 / VPI-5482 / E50) OX=226186 GN=BT_3237 PE=4 SV=1
1.90144	0.0407407	-1.68045	-1.13724	Q8A2R7	Q8A2R7	BT_3238	52	unknown	tr|Q8A2R7|Q8A2R7_BACTN SusD homolog OS=Bacteroides thetaiotaomicron (strain ATCC 29148 / DSM 2079 / JCM 5827 / CCUG 10774 / NCTC 10582 / VPI-5482 / E50) OX=226186 GN=BT_3238 PE=3 SV=1
						BT_3235	52	unknown
						BT_3244	52	unknown
1.62172	0.286448	0.676167	0.551923	Q8A2N1	Q8A2N1	BT_3274	53	unknown	tr|Q8A2N1|Q8A2N1_BACTN PKD-like family protein OS=Bacteroides thetaiotaomicron (strain ATCC 29148 / DSM 2079 / JCM 5827 / CCUG 10774 / NCTC 10582 / VPI-5482 / E50) OX=226186 GN=BT_3274 PE=4 SV=1
-4.34294e-08	1	0	0	Q8A2N0	Q8A2N0	BT_3275	53	unknown	tr|Q8A2N0|Q8A2N0_BACTN DUF5117 domain-containing protein OS=Bacteroides thetaiotaomicron (strain ATCC 29148 / DSM 2079 / JCM 5827 / CCUG 10774 / NCTC 10582 / VPI-5482 / E50) OX=226186 GN=BT_3275 PE=4 SV=1
-4.34294e-08	1	0	0	Q8A2N2	Q8A2N2	BT_3273	53	unknown	tr|Q8A2N2|Q8A2N2_BACTN DUF4843 domain-containing protein OS=Bacteroides thetaiotaomicron (strain ATCC 29148 / DSM 2079 / JCM 5827 / CCUG 10774 / NCTC 10582 / VPI-5482 / E50) OX=226186 GN=BT_3273 PE=4 SV=1
-4.34294e-08	1	0	0	Q8A2N5	Q8A2N5	BT_3270	53	unknown	tr|Q8A2N5|Q8A2N5_BACTN Putative anti-sigma factor OS=Bacteroides thetaiotaomicron (strain ATCC 29148 / DSM 2079 / JCM 5827 / CCUG 10774 / NCTC 10582 / VPI-5482 / E50) OX=226186 GN=BT_3270 PE=4 SV=1
0.457265	0.755069	-0.137582	-0.12117	Q8A2N3	Q8A2N3	BT_3272	53	unknown	tr|Q8A2N3|Q8A2N3_BACTN SusD homolog OS=Bacteroides thetaiotaomicron (strain ATCC 29148 / DSM 2079 / JCM 5827 / CCUG 10774 / NCTC 10582 / VPI-5482 / E50) OX=226186 GN=BT_3272 PE=3 SV=1
0.237892	0.457218	-0.856614	-0.34852	Q8A2N4	Q8A2N4	BT_3271	53	unknown	tr|Q8A2N4|Q8A2N4_BACTN SusC homolog OS=Bacteroides thetaiotaomicron (strain ATCC 29148 / DSM 2079 / JCM 5827 / CCUG 10774 / NCTC 10582 / VPI-5482 / E50) OX=226186 GN=BT_3271 PE=3 SV=1
						BT_3269	53	unknown
						BT_3276	53	unknown
0.434551	0.391852	-0.743614	-0.421682	Q8A2M5	Q8A2M5	BT_3280	54	unknown	tr|Q8A2M5|Q8A2M5_BACTN SusD homolog OS=Bacteroides thetaiotaomicron (strain ATCC 29148 / DSM 2079 / JCM 5827 / CCUG 10774 / NCTC 10582 / VPI-5482 / E50) OX=226186 GN=BT_3280 PE=3 SV=1
						BT_3277	54	unknown
						BT_3278	54	unknown
						BT_3279	54	unknown
						BT_3281	54	unknown
						BT_3282	54	unknown
2.07997	0.0165161	3.77086	1.90857	Q8A2L1	Q8A2L1	BT_3294	55	unknown	tr|Q8A2L1|Q8A2L1_BACTN Putative alpha-glucosidase OS=Bacteroides thetaiotaomicron (strain ATCC 29148 / DSM 2079 / JCM 5827 / CCUG 10774 / NCTC 10582 / VPI-5482 / E50) OX=226186 GN=BT_3294 PE=4 SV=1
1.4374	0.0321	2.19458	1.2066	Q8A2K7	Q8A2K7	BT_3298	55	unknown	tr|Q8A2K7|Q8A2K7_BACTN IPT/TIG domain-containing protein OS=Bacteroides thetaiotaomicron (strain ATCC 29148 / DSM 2079 / JCM 5827 / CCUG 10774 / NCTC 10582 / VPI-5482 / E50) OX=226186 GN=BT_3298 PE=4 SV=1
0.720164	0.158583	1.52258	0.749391	Q8A2K9	Q8A2K9	BT_3296	55	unknown	tr|Q8A2K9|Q8A2K9_BACTN SusD homolog OS=Bacteroides thetaiotaomicron (strain ATCC 29148 / DSM 2079 / JCM 5827 / CCUG 10774 / NCTC 10582 / VPI-5482 / E50) OX=226186 GN=BT_3296 PE=3 SV=1
-4.34294e-08	1	0	0	Q8A2L3	Q8A2L3	BT_3292	55	unknown	tr|Q8A2L3|Q8A2L3_BACTN Beta-glucuronidase OS=Bacteroides thetaiotaomicron (strain ATCC 29148 / DSM 2079 / JCM 5827 / CCUG 10774 / NCTC 10582 / VPI-5482 / E50) OX=226186 GN=BT_3292 PE=3 SV=1
-4.34294e-08	1	0	0	Q8A2L2	Q8A2L2	BT_3293	55	unknown	tr|Q8A2L2|Q8A2L2_BACTN Beta-galactosidase OS=Bacteroides thetaiotaomicron (strain ATCC 29148 / DSM 2079 / JCM 5827 / CCUG 10774 / NCTC 10582 / VPI-5482 / E50) OX=226186 GN=BT_3293 PE=3 SV=1
-4.34294e-08	1	0	0	Q8A2K3	Q8A2K3	BT_3302	55	unknown	tr|Q8A2K3|Q8A2K3_BACTN Two-component system sensor histidine kinase/response regulator, hybrid (One-component system) OS=Bacteroides thetaiotaomicron (strain ATCC 29148 / DSM 2079 / JCM 5827 / CCUG 10774 / NCTC 10582 / VPI-5482 / E50) OX=226186 GN=BT_3302
0.465398	0.362222	-0.831695	-0.46027	Q8A2K8	Q8A2K8	BT_3297	55	unknown	tr|Q8A2K8|Q8A2K8_BACTN SusC homolog OS=Bacteroides thetaiotaomicron (strain ATCC 29148 / DSM 2079 / JCM 5827 / CCUG 10774 / NCTC 10582 / VPI-5482 / E50) OX=226186 GN=BT_3297 PE=4 SV=1
0.685016	0.168517	-1.49773	-0.727861	Q8A2L0	Q8A2L0	BT_3295	55	unknown	tr|Q8A2L0|Q8A2L0_BACTN DUF4973 domain-containing protein OS=Bacteroides thetaiotaomicron (strain ATCC 29148 / DSM 2079 / JCM 5827 / CCUG 10774 / NCTC 10582 / VPI-5482 / E50) OX=226186 GN=BT_3295 PE=4 SV=1
						BT_3299	55	unknown
						BT_3300	55	unknown
						BT_3301	55	unknown
0.692043	0.387613	0.614824	0.429779	Q8A2J4	Q8A2J4	BT_3311	56	1,6-β-glucan	tr|Q8A2J4|Q8A2J4_BACTN SusD homolog OS=Bacteroides thetaiotaomicron (strain ATCC 29148 / DSM 2079 / JCM 5827 / CCUG 10774 / NCTC 10582 / VPI-5482 / E50) OX=226186 GN=BT_3311 PE=3 SV=1
0.184356	0.572696	0.476665	0.236975	Q8A2J1	Q8A2J1	BT_3314	56	1,6-β-glucan	tr|Q8A2J1|Q8A2J1_BACTN Thermostable beta-glucosidase B OS=Bacteroides thetaiotaomicron (strain ATCC 29148 / DSM 2079 / JCM 5827 / CCUG 10774 / NCTC 10582 / VPI-5482 / E50) OX=226186 GN=BT_3314 PE=3 SV=1
0.267337	0.592029	0.337443	0.222017	Q8A2J5	Q8A2J5	BT_3310	56	1,6-β-glucan	tr|Q8A2J5|Q8A2J5_BACTN SusC homolog OS=Bacteroides thetaiotaomicron (strain ATCC 29148 / DSM 2079 / JCM 5827 / CCUG 10774 / NCTC 10582 / VPI-5482 / E50) OX=226186 GN=BT_3310 PE=3 SV=1
0.854846	0.749973	0.134831	0.124933	Q8A2J2	Q8A2J2	BT_3313	56	1,6-β-glucan	tr|Q8A2J2|Q8A2J2_BACTN DUF5125 domain-containing protein OS=Bacteroides thetaiotaomicron (strain ATCC 29148 / DSM 2079 / JCM 5827 / CCUG 10774 / NCTC 10582 / VPI-5482 / E50) OX=226186 GN=BT_3313 PE=4 SV=1
-4.34294e-08	1	0	0	Q8A2J6	Q8A2J6	BT_3309	56	1,6-β-glucan	tr|Q8A2J6|Q8A2J6_BACTN Transcriptional regulator OS=Bacteroides thetaiotaomicron (strain ATCC 29148 / DSM 2079 / JCM 5827 / CCUG 10774 / NCTC 10582 / VPI-5482 / E50) OX=226186 GN=BT_3309 PE=4 SV=1
0.835661	0.467572	-0.415323	-0.332598	Q8A2J3	Q8A2J3	BT_3312	56	1,6-β-glucan	tr|Q8A2J3|Q8A2J3_BACTN Glucosylceramidase OS=Bacteroides thetaiotaomicron (strain ATCC 29148 / DSM 2079 / JCM 5827 / CCUG 10774 / NCTC 10582 / VPI-5482 / E50) OX=226186 GN=BT_3312 PE=1 SV=1
1.16625	0.0989206	1.56797	0.91894	Q8A2I1	Q8A2I1	BT_3324	57	chondroitin sulfate, hyaluronan (dermatan sulfate)	sp|Q8A2I1|CABC2_BACTN Chondroitin sulfate ABC exolyase OS=Bacteroides thetaiotaomicron (strain ATCC 29148 / DSM 2079 / JCM 5827 / CCUG 10774 / NCTC 10582 / VPI-5482 / E50) OX=226186 GN=chonabc PE=1 SV=1
1.27399	0.139917	1.16711	0.785372	Q8A2H6	Q8A2H6	BT_3329	57	chondroitin sulfate, hyaluronan (dermatan sulfate)	tr|Q8A2H6|Q8A2H6_BACTN DUF4988 domain-containing protein OS=Bacteroides thetaiotaomicron (strain ATCC 29148 / DSM 2079 / JCM 5827 / CCUG 10774 / NCTC 10582 / VPI-5482 / E50) OX=226186 GN=BT_3329 PE=4 SV=1
2.09571	0.177187	0.867002	0.709179	Q8A2F5	Q8A2F5	BT_3350	57	chondroitin sulfate, hyaluronan (dermatan sulfate)	tr|Q8A2F5|Q8A2F5_BACTN Chondroitin sulfate ABC lyase OS=Bacteroides thetaiotaomicron (strain ATCC 29148 / DSM 2079 / JCM 5827 / CCUG 10774 / NCTC 10582 / VPI-5482 / E50) OX=226186 GN=BT_3350 PE=3 SV=1
1.31596	0.296213	0.693787	0.541754	Q8A2H7	Q8A2H7	BT_3328	57	chondroitin sulfate, hyaluronan (dermatan sulfate)	tr|Q8A2H7|Q8A2H7_BACTN DUF4955 domain-containing protein OS=Bacteroides thetaiotaomicron (strain ATCC 29148 / DSM 2079 / JCM 5827 / CCUG 10774 / NCTC 10582 / VPI-5482 / E50) OX=226186 GN=BT_3328 PE=4 SV=1
2.20724	0.467393	0.367918	0.337767	Q8A2H3	Q8A2H3	BT_3332	57	chondroitin sulfate, hyaluronan (dermatan sulfate)	tr|Q8A2H3|Q8A2H3_BACTN SusC homolog OS=Bacteroides thetaiotaomicron (strain ATCC 29148 / DSM 2079 / JCM 5827 / CCUG 10774 / NCTC 10582 / VPI-5482 / E50) OX=226186 GN=BT_3332 PE=3 SV=1
-4.34294e-08	1	0	0	Q8A2F6	Q8A2F6	BT_3349	57	chondroitin sulfate, hyaluronan (dermatan sulfate)	sp|Q8A2F6|ENDSF_BACTN Endo-4-O-sulfatase OS=Bacteroides thetaiotaomicron (strain ATCC 29148 / DSM 2079 / JCM 5827 / CCUG 10774 / NCTC 10582 / VPI-5482 / E50) OX=226186 GN=BT_3349 PE=1 SV=1
-4.34294e-08	1	0	0	Q8A2F7	Q8A2F7	BT_3348	57	chondroitin sulfate, hyaluronan (dermatan sulfate)	tr|Q8A2F7|Q8A2F7_BACTN Putative unsaturated glucuronyl hydrolase OS=Bacteroides thetaiotaomicron (strain ATCC 29148 / DSM 2079 / JCM 5827 / CCUG 10774 / NCTC 10582 / VPI-5482 / E50) OX=226186 GN=BT_3348 PE=4 SV=1
-4.34294e-08	1	0	0	Q8A2H1	Q8A2H1	BT_3334	57	chondroitin sulfate, hyaluronan (dermatan sulfate)	tr|Q8A2H1|Q8A2H1_BACTN Two-component system sensor histidine kinase/response regulator, hybrid (One-component system) OS=Bacteroides thetaiotaomicron (strain ATCC 29148 / DSM 2079 / JCM 5827 / CCUG 10774 / NCTC 10582 / VPI-5482 / E50) OX=226186 GN=BT_3334
-4.34294e-08	1	0	0	Q8A2H2	Q8A2H2	BT_3333	57	chondroitin sulfate, hyaluronan (dermatan sulfate)	sp|Q8A2H2|GALSF_BACTN N-acetylgalactosamine-6-O-sulfatase OS=Bacteroides thetaiotaomicron (strain ATCC 29148 / DSM 2079 / JCM 5827 / CCUG 10774 / NCTC 10582 / VPI-5482 / E50) OX=226186 GN=BT_3333 PE=1 SV=1
0.123073	0.880504	-0.0663109	-0.0551919	Q8A2H4	Q8A2H4	BT_3331	57	chondroitin sulfate, hyaluronan (dermatan sulfate)	tr|Q8A2H4|Q8A2H4_BACTN SusD homolog OS=Bacteroides thetaiotaomicron (strain ATCC 29148 / DSM 2079 / JCM 5827 / CCUG 10774 / NCTC 10582 / VPI-5482 / E50) OX=226186 GN=BT_3331 PE=3 SV=1
0.766994	0.0538481	-3.32038	-1.05892	Q8A2H5	Q8A2H5	BT_3330	57	chondroitin sulfate, hyaluronan (dermatan sulfate)	tr|Q8A2H5|Q8A2H5_BACTN DUF5017 domain-containing protein OS=Bacteroides thetaiotaomicron (strain ATCC 29148 / DSM 2079 / JCM 5827 / CCUG 10774 / NCTC 10582 / VPI-5482 / E50) OX=226186 GN=BT_3330 PE=4 SV=1
1.99097	0.0281846	2.48253	1.48406	Q8A2G1	Q8A2G1	BT_3344	58	unknown	tr|Q8A2G1|Q8A2G1_BACTN DUF4973 domain-containing protein OS=Bacteroides thetaiotaomicron (strain ATCC 29148 / DSM 2079 / JCM 5827 / CCUG 10774 / NCTC 10582 / VPI-5482 / E50) OX=226186 GN=BT_3344 PE=4 SV=1
0.411927	0.595754	0.282071	0.216534	Q8A2F8	Q8A2F8	BT_3347	58	unknown	tr|Q8A2F8|Q8A2F8_BACTN Quinoprotein amine dehydrogenase OS=Bacteroides thetaiotaomicron (strain ATCC 29148 / DSM 2079 / JCM 5827 / CCUG 10774 / NCTC 10582 / VPI-5482 / E50) OX=226186 GN=BT_3347 PE=4 SV=1
						BT_3345	58	unknown
						BT_3346	58	unknown
3.45798	0.0157778	2.45783	1.83592	Q8A204	Q8A204	BT_3504	59	host/residual dietary glycans (unknown type)	tr|Q8A204|Q8A204_BACTN IPT/TIG domain-containing protein OS=Bacteroides thetaiotaomicron (strain ATCC 29148 / DSM 2079 / JCM 5827 / CCUG 10774 / NCTC 10582 / VPI-5482 / E50) OX=226186 GN=BT_3504 PE=1 SV=1
1.77542	0.0304615	2.1266	1.29051	Q8A242	Q8A242	BT_3464	59	host/residual dietary glycans (unknown type)	tr|Q8A242|Q8A242_BACTN Putative peptidase OS=Bacteroides thetaiotaomicron (strain ATCC 29148 / DSM 2079 / JCM 5827 / CCUG 10774 / NCTC 10582 / VPI-5482 / E50) OX=226186 GN=BT_3464 PE=4 SV=1
1.12989	0.102846	1.53504	0.89721	Q8A216	Q8A216	BT_3492	59	host/residual dietary glycans (unknown type)	tr|Q8A216|Q8A216_BACTN IPT/TIG domain-containing protein OS=Bacteroides thetaiotaomicron (strain ATCC 29148 / DSM 2079 / JCM 5827 / CCUG 10774 / NCTC 10582 / VPI-5482 / E50) OX=226186 GN=BT_3492 PE=4 SV=1
0.45183	0.237081	1.49412	0.601146	Q8A212	Q8A212	BT_3496	59	host/residual dietary glycans (unknown type)	tr|Q8A212|Q8A212_BACTN DUF4973 domain-containing protein OS=Bacteroides thetaiotaomicron (strain ATCC 29148 / DSM 2079 / JCM 5827 / CCUG 10774 / NCTC 10582 / VPI-5482 / E50) OX=226186 GN=BT_3496 PE=4 SV=1
2.68533	0.120811	0.994442	0.834156	Q8A243	Q8A243	BT_3463	59	host/residual dietary glycans (unknown type)	tr|Q8A243|Q8A243_BACTN DUF4292 domain-containing protein OS=Bacteroides thetaiotaomicron (strain ATCC 29148 / DSM 2079 / JCM 5827 / CCUG 10774 / NCTC 10582 / VPI-5482 / E50) OX=226186 GN=BT_3463 PE=4 SV=1
2.12716	0.192895	0.813951	0.67514	Q8A201	Q8A201	BT_3507	59	host/residual dietary glycans (unknown type)	tr|Q8A201|Q8A201_BACTN DUF4973 domain-containing protein OS=Bacteroides thetaiotaomicron (strain ATCC 29148 / DSM 2079 / JCM 5827 / CCUG 10774 / NCTC 10582 / VPI-5482 / E50) OX=226186 GN=BT_3507 PE=1 SV=1
1.76844	0.350302	0.561572	0.479256	Q8A202	Q8A202	BT_3506	59	host/residual dietary glycans (unknown type)	tr|Q8A202|Q8A202_BACTN SusD homolog OS=Bacteroides thetaiotaomicron (strain ATCC 29148 / DSM 2079 / JCM 5827 / CCUG 10774 / NCTC 10582 / VPI-5482 / E50) OX=226186 GN=BT_3506 PE=3 SV=1
0.370931	0.469873	0.538265	0.330229	Q8A203	Q8A203	BT_3505	59	host/residual dietary glycans (unknown type)	tr|Q8A203|Q8A203_BACTN SusC homolog OS=Bacteroides thetaiotaomicron (strain ATCC 29148 / DSM 2079 / JCM 5827 / CCUG 10774 / NCTC 10582 / VPI-5482 / E50) OX=226186 GN=BT_3505 PE=3 SV=1
0.657106	0.68153	0.189102	0.166141	Q8A213	Q8A213	BT_3495	59	host/residual dietary glycans (unknown type)	tr|Q8A213|Q8A213_BACTN SusD homolog OS=Bacteroides thetaiotaomicron (strain ATCC 29148 / DSM 2079 / JCM 5827 / CCUG 10774 / NCTC 10582 / VPI-5482 / E50) OX=226186 GN=BT_3495 PE=3 SV=1
0.174969	0.780759	0.135294	0.10403	Q8A226	Q8A226	BT_3482	59	host/residual dietary glycans (unknown type)	tr|Q8A226|Q8A226_BACTN IPT/TIG domain-containing protein OS=Bacteroides thetaiotaomicron (strain ATCC 29148 / DSM 2079 / JCM 5827 / CCUG 10774 / NCTC 10582 / VPI-5482 / E50) OX=226186 GN=BT_3482 PE=4 SV=1
0.0875532	0.831068	0.123187	0.0815427	Q8A222	Q8A222	BT_3486	59	host/residual dietary glycans (unknown type)	tr|Q8A222|Q8A222_BACTN N-acetylgalactosamine-6-sulfatase OS=Bacteroides thetaiotaomicron (strain ATCC 29148 / DSM 2079 / JCM 5827 / CCUG 10774 / NCTC 10582 / VPI-5482 / E50) OX=226186 GN=BT_3486 PE=3 SV=1
0.322812	0.804152	0.10507	0.0923219	Q8A224	Q8A224	BT_3484	59	host/residual dietary glycans (unknown type)	tr|Q8A224|Q8A224_BACTN SusD homolog OS=Bacteroides thetaiotaomicron (strain ATCC 29148 / DSM 2079 / JCM 5827 / CCUG 10774 / NCTC 10582 / VPI-5482 / E50) OX=226186 GN=BT_3484 PE=3 SV=1
0.133983	0.855711	0.0818067	0.0664951	Q8A225	Q8A225	BT_3483	59	host/residual dietary glycans (unknown type)	tr|Q8A225|Q8A225_BACTN SusC homolog OS=Bacteroides thetaiotaomicron (strain ATCC 29148 / DSM 2079 / JCM 5827 / CCUG 10774 / NCTC 10582 / VPI-5482 / E50) OX=226186 GN=BT_3483 PE=4 SV=1
-4.34294e-08	1	0	0	Q8A234	Q8A234	BT_3472	59	host/residual dietary glycans (unknown type)	tr|Q8A234|Q8A234_BACTN Putative hydrogenase OS=Bacteroides thetaiotaomicron (strain ATCC 29148 / DSM 2079 / JCM 5827 / CCUG 10774 / NCTC 10582 / VPI-5482 / E50) OX=226186 GN=BT_3472 PE=3 SV=1
-4.34294e-08	1	0	0	Q8A218	Q8A218	BT_3490	59	host/residual dietary glycans (unknown type)	tr|Q8A218|Q8A218_BACTN Putative ATPase OS=Bacteroides thetaiotaomicron (strain ATCC 29148 / DSM 2079 / JCM 5827 / CCUG 10774 / NCTC 10582 / VPI-5482 / E50) OX=226186 GN=BT_3490 PE=4 SV=1
-4.34294e-08	1	0	0	Q8A241	Q8A241	BT_3465	59	host/residual dietary glycans (unknown type)	tr|Q8A241|Q8A241_BACTN Two-component system sensor histidine kinase/response regulator, hybrid (One-component system) OS=Bacteroides thetaiotaomicron (strain ATCC 29148 / DSM 2079 / JCM 5827 / CCUG 10774 / NCTC 10582 / VPI-5482 / E50) OX=226186 GN=BT_3465
-4.34294e-08	1	0	0	Q8A228	Q8A228	BT_3478	59	host/residual dietary glycans (unknown type)	tr|Q8A228|Q8A228_BACTN Integrase OS=Bacteroides thetaiotaomicron (strain ATCC 29148 / DSM 2079 / JCM 5827 / CCUG 10774 / NCTC 10582 / VPI-5482 / E50) OX=226186 GN=BT_3478 PE=4 SV=1
-4.34294e-08	1	0	0	Q8A239	Q8A239	BT_3467	59	host/residual dietary glycans (unknown type)	tr|Q8A239|Q8A239_BACTN Putatuve glycosylhydrolase OS=Bacteroides thetaiotaomicron (strain ATCC 29148 / DSM 2079 / JCM 5827 / CCUG 10774 / NCTC 10582 / VPI-5482 / E50) OX=226186 GN=BT_3467 PE=3 SV=1
0.0344962	0.857936	-0.184227	-0.0647946	Q8A236	Q8A236	BT_3470	59	host/residual dietary glycans (unknown type)	tr|Q8A236|Q8A236_BACTN Putative dehydrogenase OS=Bacteroides thetaiotaomicron (strain ATCC 29148 / DSM 2079 / JCM 5827 / CCUG 10774 / NCTC 10582 / VPI-5482 / E50) OX=226186 GN=BT_3470 PE=4 SV=1
0.582337	0.664711	-0.206693	-0.177141	Q8A232	Q8A232	BT_3474	59	host/residual dietary glycans (unknown type)	tr|Q8A232|Q8A232_BACTN SusD homolog OS=Bacteroides thetaiotaomicron (strain ATCC 29148 / DSM 2079 / JCM 5827 / CCUG 10774 / NCTC 10582 / VPI-5482 / E50) OX=226186 GN=BT_3474 PE=3 SV=1
0.0979625	0.66546	-0.526097	-0.17732	Q8A223	Q8A223	BT_3485	59	host/residual dietary glycans (unknown type)	tr|Q8A223|Q8A223_BACTN DUF4973 domain-containing protein OS=Bacteroides thetaiotaomicron (strain ATCC 29148 / DSM 2079 / JCM 5827 / CCUG 10774 / NCTC 10582 / VPI-5482 / E50) OX=226186 GN=BT_3485 PE=4 SV=1
0.171827	0.538854	-0.645173	-0.262676	Q8A214	Q8A214	BT_3494	59	host/residual dietary glycans (unknown type)	tr|Q8A214|Q8A214_BACTN SusC homolog OS=Bacteroides thetaiotaomicron (strain ATCC 29148 / DSM 2079 / JCM 5827 / CCUG 10774 / NCTC 10582 / VPI-5482 / E50) OX=226186 GN=BT_3494 PE=4 SV=1
0.499623	0.262974	-1.20214	-0.572366	Q8A231	Q8A231	BT_3475	59	host/residual dietary glycans (unknown type)	tr|Q8A231|Q8A231_BACTN SusC homolog OS=Bacteroides thetaiotaomicron (strain ATCC 29148 / DSM 2079 / JCM 5827 / CCUG 10774 / NCTC 10582 / VPI-5482 / E50) OX=226186 GN=BT_3475 PE=3 SV=1
0.824868	0.0970909	-2.09109	-0.922826	Q8A233	Q8A233	BT_3473	59	host/residual dietary glycans (unknown type)	tr|Q8A233|Q8A233_BACTN DUF4973 domain-containing protein OS=Bacteroides thetaiotaomicron (strain ATCC 29148 / DSM 2079 / JCM 5827 / CCUG 10774 / NCTC 10582 / VPI-5482 / E50) OX=226186 GN=BT_3473 PE=4 SV=1
						BT_3461	59	host/residual dietary glycans (unknown type)
						BT_3462	59	host/residual dietary glycans (unknown type)
						BT_3466	59	host/residual dietary glycans (unknown type)
						BT_3468	59	host/residual dietary glycans (unknown type)
						BT_3469	59	host/residual dietary glycans (unknown type)
						BT_3471	59	host/residual dietary glycans (unknown type)
						BT_3476	59	host/residual dietary glycans (unknown type)
						BT_3477	59	host/residual dietary glycans (unknown type)
						BT_3479	59	host/residual dietary glycans (unknown type)
						BT_3480	59	host/residual dietary glycans (unknown type)
						BT_3481	59	host/residual dietary glycans (unknown type)
						BT_3487	59	host/residual dietary glycans (unknown type)
						BT_3488	59	host/residual dietary glycans (unknown type)
						BT_3489	59	host/residual dietary glycans (unknown type)
						BT_3491	59	host/residual dietary glycans (unknown type)
						BT_3493	59	host/residual dietary glycans (unknown type)
						BT_3497	59	host/residual dietary glycans (unknown type)
						BT_3498	59	host/residual dietary glycans (unknown type)
						BT_3499	59	host/residual dietary glycans (unknown type)
						BT_3500	59	host/residual dietary glycans (unknown type)
						BT_3501	59	host/residual dietary glycans (unknown type)
						BT_3502	59	host/residual dietary glycans (unknown type)
						BT_3503	59	host/residual dietary glycans (unknown type)
1.02651	0.187792	1.04422	0.684523	Q8A1Y0	Q8A1Y0	BT_3528	60	unknown	tr|Q8A1Y0|Q8A1Y0_BACTN Glycoside hydrolase family 125 protein OS=Bacteroides thetaiotaomicron (strain ATCC 29148 / DSM 2079 / JCM 5827 / CCUG 10774 / NCTC 10582 / VPI-5482 / E50) OX=226186 GN=BT_3528 PE=4 SV=1
0.185268	0.758128	0.156843	0.117805	Q8A1Y9	Q8A1Y9	BT_3519	60	unknown	tr|Q8A1Y9|Q8A1Y9_BACTN SusC homolog OS=Bacteroides thetaiotaomicron (strain ATCC 29148 / DSM 2079 / JCM 5827 / CCUG 10774 / NCTC 10582 / VPI-5482 / E50) OX=226186 GN=BT_3519 PE=4 SV=1
-4.34294e-08	1	0	0	Q8A1X9	Q8A1X9	BT_3529	60	unknown	tr|Q8A1X9|Q8A1X9_BACTN Aldose 1-epimerase OS=Bacteroides thetaiotaomicron (strain ATCC 29148 / DSM 2079 / JCM 5827 / CCUG 10774 / NCTC 10582 / VPI-5482 / E50) OX=226186 GN=BT_3529 PE=3 SV=1
-4.34294e-08	1	0	0	Q8A1Y2	Q8A1Y2	BT_3526	60	unknown	tr|Q8A1Y2|Q8A1Y2_BACTN Glutaminase OS=Bacteroides thetaiotaomicron (strain ATCC 29148 / DSM 2079 / JCM 5827 / CCUG 10774 / NCTC 10582 / VPI-5482 / E50) OX=226186 GN=BT_3526 PE=4 SV=1
-4.34294e-08	1	0	0	Q8A1Y7	Q8A1Y7	BT_3521	60	unknown	tr|Q8A1Y7|Q8A1Y7_BACTN Alpha-1,6-mannanase OS=Bacteroides thetaiotaomicron (strain ATCC 29148 / DSM 2079 / JCM 5827 / CCUG 10774 / NCTC 10582 / VPI-5482 / E50) OX=226186 GN=BT_3521 PE=4 SV=1
1.6985	0.301128	-0.64961	-0.538308	Q8A1Y8	Q8A1Y8	BT_3520	60	unknown	tr|Q8A1Y8|Q8A1Y8_BACTN SusD homolog OS=Bacteroides thetaiotaomicron (strain ATCC 29148 / DSM 2079 / JCM 5827 / CCUG 10774 / NCTC 10582 / VPI-5482 / E50) OX=226186 GN=BT_3520 PE=3 SV=1
0.383077	0.361719	-0.993313	-0.465934	Q8A1Y6	Q8A1Y6	BT_3522	60	unknown	tr|Q8A1Y6|Q8A1Y6_BACTN Concanavalin A-like lectin/glucanase OS=Bacteroides thetaiotaomicron (strain ATCC 29148 / DSM 2079 / JCM 5827 / CCUG 10774 / NCTC 10582 / VPI-5482 / E50) OX=226186 GN=BT_3522 PE=4 SV=1
1.49595	0.137461	-1.1019	-0.78927	Q8A1Y5	Q8A1Y5	BT_3523	60	unknown	tr|Q8A1Y5|Q8A1Y5_BACTN Concanavalin A-like lectin/glucanase OS=Bacteroides thetaiotaomicron (strain ATCC 29148 / DSM 2079 / JCM 5827 / CCUG 10774 / NCTC 10582 / VPI-5482 / E50) OX=226186 GN=BT_3523 PE=4 SV=1
						BT_3517	60	unknown
						BT_3518	60	unknown
						BT_3524	60	unknown
						BT_3525	60	unknown
						BT_3527	60	unknown
						BT_3530	60	unknown
						BT_3531	60	unknown
						BT_3532	60	unknown
5.02993	0.03032	1.45226	1.31322	Q8A1T9	Q8A1T9	BT_3569	61	laminaribiose	tr|Q8A1T9|Q8A1T9_BACTN SusC homolog OS=Bacteroides thetaiotaomicron (strain ATCC 29148 / DSM 2079 / JCM 5827 / CCUG 10774 / NCTC 10582 / VPI-5482 / E50) OX=226186 GN=BT_3569 PE=3 SV=1
2.837	0.0636049	1.25605	1.02401	Q8A1U0	Q8A1U0	BT_3568	61	laminaribiose	tr|Q8A1U0|Q8A1U0_BACTN SusD homolog OS=Bacteroides thetaiotaomicron (strain ATCC 29148 / DSM 2079 / JCM 5827 / CCUG 10774 / NCTC 10582 / VPI-5482 / E50) OX=226186 GN=BT_3568 PE=3 SV=1
2.32875	0.392121	0.467482	0.422357	Q8A1U1	Q8A1U1	BT_3567	61	laminaribiose	tr|Q8A1U1|Q8A1U1_BACTN Periplasmic beta-glucosidase OS=Bacteroides thetaiotaomicron (strain ATCC 29148 / DSM 2079 / JCM 5827 / CCUG 10774 / NCTC 10582 / VPI-5482 / E50) OX=226186 GN=BT_3567 PE=1 SV=1
-4.34294e-08	1	0	0	Q8A1U2	Q8A1U2	BT_3566	61	laminaribiose	tr|Q8A1U2|Q8A1U2_BACTN Glycoamylase-like domain-containing protein OS=Bacteroides thetaiotaomicron (strain ATCC 29148 / DSM 2079 / JCM 5827 / CCUG 10774 / NCTC 10582 / VPI-5482 / E50) OX=226186 GN=BT_3566 PE=4 SV=1
						BT_3570	61	laminaribiose
0.41102	0.794459	0.107442	0.0963179	Q8A1R1	Q8A1R1	BT_3598	62	unknown	tr|Q8A1R1|Q8A1R1_BACTN Beta-hexosaminidase OS=Bacteroides thetaiotaomicron (strain ATCC 29148 / DSM 2079 / JCM 5827 / CCUG 10774 / NCTC 10582 / VPI-5482 / E50) OX=226186 GN=BT_3598 PE=3 SV=1
0.00584324	0.991983	0.00490904	0.00383173	Q8A1Q7	Q8A1Q7	BT_3602	62	unknown	tr|Q8A1Q7|Q8A1Q7_BACTN DUF5018 domain-containing protein OS=Bacteroides thetaiotaomicron (strain ATCC 29148 / DSM 2079 / JCM 5827 / CCUG 10774 / NCTC 10582 / VPI-5482 / E50) OX=226186 GN=BT_3602 PE=4 SV=1
-4.34294e-08	1	0	0	Q8A1S8	Q8A1S8	BT_3581	62	unknown	tr|Q8A1S8|Q8A1S8_BACTN Putative dehydrogenase OS=Bacteroides thetaiotaomicron (strain ATCC 29148 / DSM 2079 / JCM 5827 / CCUG 10774 / NCTC 10582 / VPI-5482 / E50) OX=226186 GN=BT_3581 PE=3 SV=1
-4.34294e-08	1	0	0	Q8A1S3	Q8A1S3	BT_3586	62	unknown	tr|Q8A1S3|Q8A1S3_BACTN Putative dehydrogenase OS=Bacteroides thetaiotaomicron (strain ATCC 29148 / DSM 2079 / JCM 5827 / CCUG 10774 / NCTC 10582 / VPI-5482 / E50) OX=226186 GN=BT_3586 PE=4 SV=1
-4.34294e-08	1	0	0	Q8A1Q0	Q8A1Q0	BT_3609	62	unknown	tr|Q8A1Q0|Q8A1Q0_BACTN Transcriptional regulator OS=Bacteroides thetaiotaomicron (strain ATCC 29148 / DSM 2079 / JCM 5827 / CCUG 10774 / NCTC 10582 / VPI-5482 / E50) OX=226186 GN=BT_3609 PE=4 SV=1
-4.34294e-08	1	0	0	Q8A1S1	Q8A1S1	BT_3588	62	unknown	tr|Q8A1S1|Q8A1S1_BACTN N-acetylglucosamine-6-phosphate deacetylase OS=Bacteroides thetaiotaomicron (strain ATCC 29148 / DSM 2079 / JCM 5827 / CCUG 10774 / NCTC 10582 / VPI-5482 / E50) OX=226186 GN=BT_3588 PE=3 SV=1
1.26421	0.578422	-0.255363	-0.230662	Q8A1R8	Q8A1R8	BT_3591	62	unknown	tr|Q8A1R8|Q8A1R8_BACTN DUF4855 domain-containing protein OS=Bacteroides thetaiotaomicron (strain ATCC 29148 / DSM 2079 / JCM 5827 / CCUG 10774 / NCTC 10582 / VPI-5482 / E50) OX=226186 GN=BT_3591 PE=4 SV=1
1.15595	0.468661	-0.40003	-0.338549	Q8A1Q5	Q8A1Q5	BT_3604	62	unknown	tr|Q8A1Q5|Q8A1Q5_BACTN SusC homolog OS=Bacteroides thetaiotaomicron (strain ATCC 29148 / DSM 2079 / JCM 5827 / CCUG 10774 / NCTC 10582 / VPI-5482 / E50) OX=226186 GN=BT_3604 PE=3 SV=1
0.626752	0.163938	-1.69182	-0.740248	Q8A1R5	Q8A1R5	BT_3594	62	unknown	tr|Q8A1R5|Q8A1R5_BACTN Fibronectin type-III domain-containing protein OS=Bacteroides thetaiotaomicron (strain ATCC 29148 / DSM 2079 / JCM 5827 / CCUG 10774 / NCTC 10582 / VPI-5482 / E50) OX=226186 GN=BT_3594 PE=4 SV=1
0.67626	0.141143	-1.76716	-0.781483	Q8A1Q6	Q8A1Q6	BT_3603	62	unknown	tr|Q8A1Q6|Q8A1Q6_BACTN SusD homolog OS=Bacteroides thetaiotaomicron (strain ATCC 29148 / DSM 2079 / JCM 5827 / CCUG 10774 / NCTC 10582 / VPI-5482 / E50) OX=226186 GN=BT_3603 PE=3 SV=1
						BT_3582	62	unknown
						BT_3583	62	unknown
						BT_3584	62	unknown
						BT_3585	62	unknown
						BT_3587	62	unknown
						BT_3589	62	unknown
						BT_3590	62	unknown
						BT_3592	62	unknown
						BT_3593	62	unknown
						BT_3595	62	unknown
						BT_3596	62	unknown
						BT_3597	62	unknown
						BT_3599	62	unknown
						BT_3600	62	unknown
						BT_3601	62	unknown
						BT_3605	62	unknown
						BT_3606	62	unknown
						BT_3607	62	unknown
						BT_3608	62	unknown
0.698213	0.228575	1.06895	0.61324	Q8A1M6	Q8A1M6	BT_3633	63	unknown	tr|Q8A1M6|Q8A1M6_BACTN SusC homolog OS=Bacteroides thetaiotaomicron (strain ATCC 29148 / DSM 2079 / JCM 5827 / CCUG 10774 / NCTC 10582 / VPI-5482 / E50) OX=226186 GN=BT_3633 PE=3 SV=1
0.0706082	0.762979	0.268358	0.113775	Q8A1M9	Q8A1M9	BT_3630	63	unknown	tr|Q8A1M9|Q8A1M9_BACTN Putative lipoprotein OS=Bacteroides thetaiotaomicron (strain ATCC 29148 / DSM 2079 / JCM 5827 / CCUG 10774 / NCTC 10582 / VPI-5482 / E50) OX=226186 GN=BT_3630 PE=4 SV=1
						BT_3631	63	unknown
						BT_3632	63	unknown
1.29031	0.0987368	1.47257	0.916741	Q8A1J6	Q8A1J6	BT_3665	64	rhamnogalacturonan-II	tr|Q8A1J6|Q8A1J6_BACTN Alpha-L-fucosidase OS=Bacteroides thetaiotaomicron (strain ATCC 29148 / DSM 2079 / JCM 5827 / CCUG 10774 / NCTC 10582 / VPI-5482 / E50) OX=226186 GN=BT_3665 PE=4 SV=1
-4.34294e-08	1	0	0	Q8A1J4	Q8A1J4	BT_3667	64	rhamnogalacturonan-II	tr|Q8A1J4|Q8A1J4_BACTN Transcriptional regulator OS=Bacteroides thetaiotaomicron (strain ATCC 29148 / DSM 2079 / JCM 5827 / CCUG 10774 / NCTC 10582 / VPI-5482 / E50) OX=226186 GN=BT_3667 PE=4 SV=1
0.959154	0.0976129	-1.81764	-0.923021	Q8A1J2	Q8A1J2	BT_3669	64	rhamnogalacturonan-II	tr|Q8A1J2|Q8A1J2_BACTN NHL repeat protein OS=Bacteroides thetaiotaomicron (strain ATCC 29148 / DSM 2079 / JCM 5827 / CCUG 10774 / NCTC 10582 / VPI-5482 / E50) OX=226186 GN=BT_3669 PE=4 SV=1
6.18599	0.0304	-3.88075	-3.28854	Q8A1J0	Q8A1J0	BT_3671	64	rhamnogalacturonan-II	tr|Q8A1J0|Q8A1J0_BACTN SusD homolog OS=Bacteroides thetaiotaomicron (strain ATCC 29148 / DSM 2079 / JCM 5827 / CCUG 10774 / NCTC 10582 / VPI-5482 / E50) OX=226186 GN=BT_3671 PE=3 SV=1
						BT_3662	64	rhamnogalacturonan-II
						BT_3663	64	rhamnogalacturonan-II
						BT_3664	64	rhamnogalacturonan-II
						BT_3666	64	rhamnogalacturonan-II
						BT_3668	64	rhamnogalacturonan-II
						BT_3670	64	rhamnogalacturonan-II
						BT_3672	64	rhamnogalacturonan-II
						BT_3673	64	rhamnogalacturonan-II
1.23772	0.115791	1.36352	0.861511	Q8A1I6	Q8A1I6	BT_3675	65	arabinogalactan	tr|Q8A1I6|Q8A1I6_BACTN Endo-1,4-beta-xylanase D OS=Bacteroides thetaiotaomicron (strain ATCC 29148 / DSM 2079 / JCM 5827 / CCUG 10774 / NCTC 10582 / VPI-5482 / E50) OX=226186 GN=BT_3675 PE=1 SV=1
-4.34294e-08	1	0	0	Q8A1I4	Q8A1I4	BT_3677	65	arabinogalactan	tr|Q8A1I4|Q8A1I4_BACTN DUF2264 domain-containing protein OS=Bacteroides thetaiotaomicron (strain ATCC 29148 / DSM 2079 / JCM 5827 / CCUG 10774 / NCTC 10582 / VPI-5482 / E50) OX=226186 GN=BT_3677 PE=4 SV=1
0.502536	0.248319	-1.26543	-0.587832	Q8A1H6	Q8A1H6	BT_3685	65	arabinogalactan	tr|Q8A1H6|Q8A1H6_BACTN Beta-glucanase OS=Bacteroides thetaiotaomicron (strain ATCC 29148 / DSM 2079 / JCM 5827 / CCUG 10774 / NCTC 10582 / VPI-5482 / E50) OX=226186 GN=BT_3685 PE=3 SV=1
						BT_3674	65	arabinogalactan
						BT_3676	65	arabinogalactan
						BT_3678	65	arabinogalactan
						BT_3679	65	arabinogalactan
						BT_3680	65	arabinogalactan
						BT_3681	65	arabinogalactan
						BT_3682	65	arabinogalactan
						BT_3683	65	arabinogalactan
						BT_3686	65	arabinogalactan
						BT_3687	65	arabinogalactan
2.65873	0.222432	0.708082	0.621944	Q8A1G1	Q8A1G1	BT_3702	66	starch	sp|Q8A1G1|SUSC_BACTN TonB-dependent receptor SusC OS=Bacteroides thetaiotaomicron (strain ATCC 29148 / DSM 2079 / JCM 5827 / CCUG 10774 / NCTC 10582 / VPI-5482 / E50) OX=226186 GN=susC PE=1 SV=1
0.359482	0.764648	0.12952	0.112081	Q8A1G3	Q8A1G3	BT_3698	66	starch	sp|Q8A1G3|SUSG_BACTN Alpha-amylase SusG OS=Bacteroides thetaiotaomicron (strain ATCC 29148 / DSM 2079 / JCM 5827 / CCUG 10774 / NCTC 10582 / VPI-5482 / E50) OX=226186 GN=susG PE=1 SV=1
-4.34294e-08	1	0	0	Q8A1F9	Q8A1F9	BT_3705	66	starch	tr|Q8A1F9|Q8A1F9_BACTN Regulatory protein SusR OS=Bacteroides thetaiotaomicron (strain ATCC 29148 / DSM 2079 / JCM 5827 / CCUG 10774 / NCTC 10582 / VPI-5482 / E50) OX=226186 GN=susR PE=4 SV=1
-4.34294e-08	1	0	0	G8JZS4	G8JZS4	BT_3703	66	starch	sp|G8JZS4|SUSB_BACTN Glucan 1,4-alpha-glucosidase SusB OS=Bacteroides thetaiotaomicron (strain ATCC 29148 / DSM 2079 / JCM 5827 / CCUG 10774 / NCTC 10582 / VPI-5482 / E50) OX=226186 GN=susB PE=1 SV=1
0.258833	0.574108	-0.383274	-0.238509	Q8A1G2	Q8A1G2	BT_3701	66	starch	sp|Q8A1G2|SUSD_BACTN Starch-binding protein SusD OS=Bacteroides thetaiotaomicron (strain ATCC 29148 / DSM 2079 / JCM 5827 / CCUG 10774 / NCTC 10582 / VPI-5482 / E50) OX=226186 GN=susD PE=1 SV=1
5.37369	0.0164211	-2.59526	-2.22713	G8JZS6	G8JZS6	BT_3699	66	starch	sp|G8JZS6|SUSF_BACTN Outer membrane protein SusF OS=Bacteroides thetaiotaomicron (strain ATCC 29148 / DSM 2079 / JCM 5827 / CCUG 10774 / NCTC 10582 / VPI-5482 / E50) OX=226186 GN=susF PE=1 SV=1
0.786552	0.0737515	-2.64789	-0.992518	G8JZT0	G8JZT0	BT_3700	66	starch	sp|G8JZT0|SUSE_BACTN Outer membrane protein SusE OS=Bacteroides thetaiotaomicron (strain ATCC 29148 / DSM 2079 / JCM 5827 / CCUG 10774 / NCTC 10582 / VPI-5482 / E50) OX=226186 GN=susE PE=1 SV=1
						BT_3704	66	starch
0.390244	0.428996	-0.651052	-0.376209	Q8A1B6	Q8A1B6	BT_3750	67	mucin O-glycans	tr|Q8A1B6|Q8A1B6_BACTN SusC homolog OS=Bacteroides thetaiotaomicron (strain ATCC 29148 / DSM 2079 / JCM 5827 / CCUG 10774 / NCTC 10582 / VPI-5482 / E50) OX=226186 GN=BT_3750 PE=3 SV=1
4.51489	0.0209756	-1.97772	-1.68046	Q8A1B3	Q8A1B3	BT_3753	67	mucin O-glycans	tr|Q8A1B3|Q8A1B3_BACTN Endo-beta-N-acetylglucosaminidase F2 (Mannosyl-glycoprotein endo-beta-N-acetyl-glucosaminidase F2) OS=Bacteroides thetaiotaomicron (strain ATCC 29148 / DSM 2079 / JCM 5827 / CCUG 10774 / NCTC 10582 / VPI-5482 / E50) OX=226186 GN=BT_3
1.43936	0.0305283	-2.46145	-1.28386	Q8A1B4	Q8A1B4	BT_3752	67	mucin O-glycans	tr|Q8A1B4|Q8A1B4_BACTN SusD homolog OS=Bacteroides thetaiotaomicron (strain ATCC 29148 / DSM 2079 / JCM 5827 / CCUG 10774 / NCTC 10582 / VPI-5482 / E50) OX=226186 GN=BT_3752 PE=1 SV=1
6.96279	0	-8.2579	-6.43288	Q8A1B2	Q8A1B2	BT_3754	67	mucin O-glycans	tr|Q8A1B2|Q8A1B2_BACTN Concanavalin A-like lectin/glucanase OS=Bacteroides thetaiotaomicron (strain ATCC 29148 / DSM 2079 / JCM 5827 / CCUG 10774 / NCTC 10582 / VPI-5482 / E50) OX=226186 GN=BT_3754 PE=4 SV=1
						BT_3748	67	mucin O-glycans
						BT_3749	67	mucin O-glycans
						BT_3751	67	mucin O-glycans
0.127046	0.599034	0.577188	0.213449	Q8A193	Q8A193	BT_3773	68	a-mannan, host N-glycans	tr|Q8A193|Q8A193_BACTN Alpha-1,2-mannosidase, putative OS=Bacteroides thetaiotaomicron (strain ATCC 29148 / DSM 2079 / JCM 5827 / CCUG 10774 / NCTC 10582 / VPI-5482 / E50) OX=226186 GN=BT_3773 PE=4 SV=1
-4.34294e-08	1	0	0	Q8A180	Q8A180	BT_3786	68	a-mannan, host N-glycans	tr|Q8A180|Q8A180_BACTN Two-component system sensor histidine kinase/response regulator, hybrid (One-component system) OS=Bacteroides thetaiotaomicron (strain ATCC 29148 / DSM 2079 / JCM 5827 / CCUG 10774 / NCTC 10582 / VPI-5482 / E50) OX=226186 GN=BT_3786
-4.34294e-08	1	0	0	Q8A192	Q8A192	BT_3774	68	a-mannan, host N-glycans	tr|Q8A192|Q8A192_BACTN Alpha-mannosidase OS=Bacteroides thetaiotaomicron (strain ATCC 29148 / DSM 2079 / JCM 5827 / CCUG 10774 / NCTC 10582 / VPI-5482 / E50) OX=226186 GN=BT_3774 PE=3 SV=1
0.146351	0.721622	-0.228159	-0.143181	Q8A185	Q8A185	BT_3781	68	a-mannan, host N-glycans	tr|Q8A185|Q8A185_BACTN Metal-independent alpha-mannosidase OS=Bacteroides thetaiotaomicron (strain ATCC 29148 / DSM 2079 / JCM 5827 / CCUG 10774 / NCTC 10582 / VPI-5482 / E50) OX=226186 GN=BT_3781 PE=1 SV=1
0.951487	0.13513	-1.38483	-0.794286	Q8A186	Q8A186	BT_3780	68	a-mannan, host N-glycans	tr|Q8A186|Q8A186_BACTN Putative glycosidase, PH117-related OS=Bacteroides thetaiotaomicron (strain ATCC 29148 / DSM 2079 / JCM 5827 / CCUG 10774 / NCTC 10582 / VPI-5482 / E50) OX=226186 GN=BT_3780 PE=1 SV=1
6.01107	0.0170667	-2.10962	-1.90954	Q8A177	Q8A177	BT_3789	68	a-mannan, host N-glycans	tr|Q8A177|Q8A177_BACTN SusD homolog OS=Bacteroides thetaiotaomicron (strain ATCC 29148 / DSM 2079 / JCM 5827 / CCUG 10774 / NCTC 10582 / VPI-5482 / E50) OX=226186 GN=BT_3789 PE=3 SV=1
4.9624	0.01936	-2.42449	-2.05199	Q8A178	Q8A178	BT_3788	68	a-mannan, host N-glycans	tr|Q8A178|Q8A178_BACTN SusC homolog OS=Bacteroides thetaiotaomicron (strain ATCC 29148 / DSM 2079 / JCM 5827 / CCUG 10774 / NCTC 10582 / VPI-5482 / E50) OX=226186 GN=BT_3788 PE=3 SV=1
1.11419	0.0367879	-2.53656	-1.1587	Q8A179	Q8A179	BT_3787	68	a-mannan, host N-glycans	tr|Q8A179|Q8A179_BACTN IPT/TIG domain-containing protein OS=Bacteroides thetaiotaomicron (strain ATCC 29148 / DSM 2079 / JCM 5827 / CCUG 10774 / NCTC 10582 / VPI-5482 / E50) OX=226186 GN=BT_3787 PE=4 SV=1
1.14854	0.0307586	-2.82048	-1.23292	Q8A182	Q8A182	BT_3784	68	a-mannan, host N-glycans	tr|Q8A182|Q8A182_BACTN Putative alpha-1,2-mannosidase OS=Bacteroides thetaiotaomicron (strain ATCC 29148 / DSM 2079 / JCM 5827 / CCUG 10774 / NCTC 10582 / VPI-5482 / E50) OX=226186 GN=BT_3784 PE=4 SV=1
1.59254	0.0302308	-3.26317	-1.54984	Q8A184	Q8A184	BT_3782	68	a-mannan, host N-glycans	tr|Q8A184|Q8A184_BACTN Glycoside hydrolase family 73 OS=Bacteroides thetaiotaomicron (strain ATCC 29148 / DSM 2079 / JCM 5827 / CCUG 10774 / NCTC 10582 / VPI-5482 / E50) OX=226186 GN=BT_3782 PE=1 SV=1
5.26862	0.019	-4.01493	-3.17017	Q8A175	Q8A175	BT_3791	68	a-mannan, host N-glycans	tr|Q8A175|Q8A175_BACTN Concanavalin A-like lectin/glucanase OS=Bacteroides thetaiotaomicron (strain ATCC 29148 / DSM 2079 / JCM 5827 / CCUG 10774 / NCTC 10582 / VPI-5482 / E50) OX=226186 GN=BT_3791 PE=4 SV=1
1.53378	0.02	-4.03659	-1.66986	Q8A176	Q8A176	BT_3790	68	a-mannan, host N-glycans	tr|Q8A176|Q8A176_BACTN DUF4361 domain-containing protein OS=Bacteroides thetaiotaomicron (strain ATCC 29148 / DSM 2079 / JCM 5827 / CCUG 10774 / NCTC 10582 / VPI-5482 / E50) OX=226186 GN=BT_3790 PE=4 SV=1
4.57486	0.0226667	-4.20876	-3.07762	Q8A174	Q8A174	BT_3792	68	a-mannan, host N-glycans	tr|Q8A174|Q8A174_BACTN Putative alpha-1,6-mannanase OS=Bacteroides thetaiotaomicron (strain ATCC 29148 / DSM 2079 / JCM 5827 / CCUG 10774 / NCTC 10582 / VPI-5482 / E50) OX=226186 GN=BT_3792 PE=1 SV=1
						BT_3775	68	a-mannan, host N-glycans
						BT_3776	68	a-mannan, host N-glycans
						BT_3777	68	a-mannan, host N-glycans
						BT_3778	68	a-mannan, host N-glycans
						BT_3779	68	a-mannan, host N-glycans
1.96727	0.40843	0.448339	0.399221	Q8A117	Q8A117	BT_3854	69	a-mannan, host N-glycans	tr|Q8A117|Q8A117_BACTN SusC homolog OS=Bacteroides thetaiotaomicron (strain ATCC 29148 / DSM 2079 / JCM 5827 / CCUG 10774 / NCTC 10582 / VPI-5482 / E50) OX=226186 GN=BT_3854 PE=3 SV=1
-4.34294e-08	1	0	0	Q8A113	Q8A113	BT_3858	69	a-mannan, host N-glycans	tr|Q8A113|Q8A113_BACTN Alpha-1,2-mannosidase OS=Bacteroides thetaiotaomicron (strain ATCC 29148 / DSM 2079 / JCM 5827 / CCUG 10774 / NCTC 10582 / VPI-5482 / E50) OX=226186 GN=BT_3858 PE=4 SV=1
-4.34294e-08	1	0	0	Q8A118	Q8A118	BT_3853	69	a-mannan, host N-glycans	tr|Q8A118|Q8A118_BACTN DNA-binding transcriptional activator of the SARP family OS=Bacteroides thetaiotaomicron (strain ATCC 29148 / DSM 2079 / JCM 5827 / CCUG 10774 / NCTC 10582 / VPI-5482 / E50) OX=226186 GN=BT_3853 PE=4 SV=1
0.128696	0.884206	-0.0621719	-0.0526239	Q8A111	Q8A111	BT_3860	69	a-mannan, host N-glycans	tr|Q8A111|Q8A111_BACTN Concanavalin A-like lectin/glucanase OS=Bacteroides thetaiotaomicron (strain ATCC 29148 / DSM 2079 / JCM 5827 / CCUG 10774 / NCTC 10582 / VPI-5482 / E50) OX=226186 GN=BT_3860 PE=4 SV=1
0.252898	0.874553	-0.0644283	-0.0583555	Q8A114	Q8A114	BT_3857	69	a-mannan, host N-glycans	tr|Q8A114|Q8A114_BACTN Flavodoxin-like protein OS=Bacteroides thetaiotaomicron (strain ATCC 29148 / DSM 2079 / JCM 5827 / CCUG 10774 / NCTC 10582 / VPI-5482 / E50) OX=226186 GN=BT_3857 PE=4 SV=1
0.382392	0.792715	-0.109499	-0.0973363	Q8A112	Q8A112	BT_3859	69	a-mannan, host N-glycans	tr|Q8A112|Q8A112_BACTN GxGYxY motif-containing protein OS=Bacteroides thetaiotaomicron (strain ATCC 29148 / DSM 2079 / JCM 5827 / CCUG 10774 / NCTC 10582 / VPI-5482 / E50) OX=226186 GN=BT_3859 PE=4 SV=1
1.36683	0.372754	-0.541842	-0.447159	Q8A116	Q8A116	BT_3855	69	a-mannan, host N-glycans	tr|Q8A116|Q8A116_BACTN SusD homolog OS=Bacteroides thetaiotaomicron (strain ATCC 29148 / DSM 2079 / JCM 5827 / CCUG 10774 / NCTC 10582 / VPI-5482 / E50) OX=226186 GN=BT_3855 PE=3 SV=1
0.490323	0.212878	-1.54827	-0.634757	Q8A110	Q8A110	BT_3861	69	a-mannan, host N-glycans	tr|Q8A110|Q8A110_BACTN Concanavalin A-like lectin/glucanase OS=Bacteroides thetaiotaomicron (strain ATCC 29148 / DSM 2079 / JCM 5827 / CCUG 10774 / NCTC 10582 / VPI-5482 / E50) OX=226186 GN=BT_3861 PE=4 SV=1
1.15997	0.0280548	-4.20185	-1.44807	Q8A115	Q8A115	BT_3856	69	a-mannan, host N-glycans	tr|Q8A115|Q8A115_BACTN DUF3823 domain-containing protein OS=Bacteroides thetaiotaomicron (strain ATCC 29148 / DSM 2079 / JCM 5827 / CCUG 10774 / NCTC 10582 / VPI-5482 / E50) OX=226186 GN=BT_3856 PE=4 SV=1
						BT_3862	69	a-mannan, host N-glycans
-4.34294e-08	1	0	0	Q8A0S0	Q8A0S0	BT_3951	70	unknown	tr|Q8A0S0|Q8A0S0_BACTN Transcriptional regulator OS=Bacteroides thetaiotaomicron (strain ATCC 29148 / DSM 2079 / JCM 5827 / CCUG 10774 / NCTC 10582 / VPI-5482 / E50) OX=226186 GN=BT_3951 PE=4 SV=1
6.2717	0.0253333	-3.78328	-3.23407	Q8A0R8	Q8A0R8	BT_3953	70	unknown	tr|Q8A0R8|Q8A0R8_BACTN SusD homolog OS=Bacteroides thetaiotaomicron (strain ATCC 29148 / DSM 2079 / JCM 5827 / CCUG 10774 / NCTC 10582 / VPI-5482 / E50) OX=226186 GN=BT_3953 PE=3 SV=1
						BT_3952	70	unknown
						BT_3954	70	unknown
						BT_3955	70	unknown
						BT_3956	70	unknown
-4.34294e-08	1	0	0	Q8A0R4	Q8A0R4	BT_3957	71	mucin O-glycans (core 1 disaccharide)	tr|Q8A0R4|Q8A0R4_BACTN Transcriptional regulator OS=Bacteroides thetaiotaomicron (strain ATCC 29148 / DSM 2079 / JCM 5827 / CCUG 10774 / NCTC 10582 / VPI-5482 / E50) OX=226186 GN=BT_3957 PE=4 SV=1
0.0228855	0.935595	-0.0572982	-0.0309103	Q8A0Q9	Q8A0Q9	BT_3962	71	mucin O-glycans (core 1 disaccharide)	tr|Q8A0Q9|Q8A0Q9_BACTN Glycoside hydrolase family 92 OS=Bacteroides thetaiotaomicron (strain ATCC 29148 / DSM 2079 / JCM 5827 / CCUG 10774 / NCTC 10582 / VPI-5482 / E50) OX=226186 GN=BT_3962 PE=4 SV=1
1.44031	0.47702	-0.366175	-0.322234	Q8A0R3	Q8A0R3	BT_3958	71	mucin O-glycans (core 1 disaccharide)	tr|Q8A0R3|Q8A0R3_BACTN SusC homolog OS=Bacteroides thetaiotaomicron (strain ATCC 29148 / DSM 2079 / JCM 5827 / CCUG 10774 / NCTC 10582 / VPI-5482 / E50) OX=226186 GN=BT_3958 PE=3 SV=1
0.332095	0.51234	-0.448045	-0.28447	Q8A0Q6	Q8A0Q6	BT_3965	71	mucin O-glycans (core 1 disaccharide)	tr|Q8A0Q6|Q8A0Q6_BACTN Putative alpha-1,2-mannosidase OS=Bacteroides thetaiotaomicron (strain ATCC 29148 / DSM 2079 / JCM 5827 / CCUG 10774 / NCTC 10582 / VPI-5482 / E50) OX=226186 GN=BT_3965 PE=1 SV=1
0.834106	0.199072	-1.08811	-0.658401	Q8A0R0	Q8A0R0	BT_3961	71	mucin O-glycans (core 1 disaccharide)	tr|Q8A0R0|Q8A0R0_BACTN DUF4302 domain-containing protein OS=Bacteroides thetaiotaomicron (strain ATCC 29148 / DSM 2079 / JCM 5827 / CCUG 10774 / NCTC 10582 / VPI-5482 / E50) OX=226186 GN=BT_3961 PE=4 SV=1
2.16544	0.0981405	-1.19913	-0.924476	Q8A0R2	Q8A0R2	BT_3959	71	mucin O-glycans (core 1 disaccharide)	tr|Q8A0R2|Q8A0R2_BACTN SusD homolog OS=Bacteroides thetaiotaomicron (strain ATCC 29148 / DSM 2079 / JCM 5827 / CCUG 10774 / NCTC 10582 / VPI-5482 / E50) OX=226186 GN=BT_3959 PE=3 SV=1
1.42823	0.0858757	-1.49725	-0.958575	Q8A0R1	Q8A0R1	BT_3960	71	mucin O-glycans (core 1 disaccharide)	tr|Q8A0R1|Q8A0R1_BACTN Alpha-1,2-mannosidase-like protein OS=Bacteroides thetaiotaomicron (strain ATCC 29148 / DSM 2079 / JCM 5827 / CCUG 10774 / NCTC 10582 / VPI-5482 / E50) OX=226186 GN=BT_3960 PE=4 SV=1
1.12084	0.052987	-2.13053	-1.06867	Q8A0Q8	Q8A0Q8	BT_3963	71	mucin O-glycans (core 1 disaccharide)	tr|Q8A0Q8|Q8A0Q8_BACTN Glycoside hydrolase family 92 OS=Bacteroides thetaiotaomicron (strain ATCC 29148 / DSM 2079 / JCM 5827 / CCUG 10774 / NCTC 10582 / VPI-5482 / E50) OX=226186 GN=BT_3963 PE=4 SV=1
0.8758	0.0741687	-2.32217	-0.993621	Q8A0Q7	Q8A0Q7	BT_3964	71	mucin O-glycans (core 1 disaccharide)	tr|Q8A0Q7|Q8A0Q7_BACTN Putative secretory protein OS=Bacteroides thetaiotaomicron (strain ATCC 29148 / DSM 2079 / JCM 5827 / CCUG 10774 / NCTC 10582 / VPI-5482 / E50) OX=226186 GN=BT_3964 PE=4 SV=1
-4.34294e-08	1	0	0	Q8A0N0	Q8A0N0	BT_3991	72	mucin O-glycans	tr|Q8A0N0|Q8A0N0_BACTN Putative alpha-1,2-mannosidase OS=Bacteroides thetaiotaomicron (strain ATCC 29148 / DSM 2079 / JCM 5827 / CCUG 10774 / NCTC 10582 / VPI-5482 / E50) OX=226186 GN=BT_3991 PE=4 SV=1
-4.34294e-08	1	0	0	Q8A0M7	Q8A0M7	BT_3994	72	mucin O-glycans	tr|Q8A0M7|Q8A0M7_BACTN Putative alpha-1,2-mannosidase OS=Bacteroides thetaiotaomicron (strain ATCC 29148 / DSM 2079 / JCM 5827 / CCUG 10774 / NCTC 10582 / VPI-5482 / E50) OX=226186 GN=BT_3994 PE=4 SV=1
1.03872	0.264747	-0.797239	-0.570627	Q8A0N8	Q8A0N8	BT_3983	72	mucin O-glycans	tr|Q8A0N8|Q8A0N8_BACTN SusC homolog OS=Bacteroides thetaiotaomicron (strain ATCC 29148 / DSM 2079 / JCM 5827 / CCUG 10774 / NCTC 10582 / VPI-5482 / E50) OX=226186 GN=BT_3983 PE=3 SV=1
0.558226	0.338902	-0.845378	-0.495413	Q8A0N1	Q8A0N1	BT_3990	72	mucin O-glycans	tr|Q8A0N1|Q8A0N1_BACTN Putative alpha-1,2-mannosidase OS=Bacteroides thetaiotaomicron (strain ATCC 29148 / DSM 2079 / JCM 5827 / CCUG 10774 / NCTC 10582 / VPI-5482 / E50) OX=226186 GN=BT_3990 PE=1 SV=1
1.98441	0.141333	-0.995362	-0.783326	Q8A0N7	Q8A0N7	BT_3984	72	mucin O-glycans	tr|Q8A0N7|Q8A0N7_BACTN SusD homolog OS=Bacteroides thetaiotaomicron (strain ATCC 29148 / DSM 2079 / JCM 5827 / CCUG 10774 / NCTC 10582 / VPI-5482 / E50) OX=226186 GN=BT_3984 PE=1 SV=1
0.359158	0.314542	-1.42242	-0.524872	Q8A0N5	Q8A0N5	BT_3986	72	mucin O-glycans	tr|Q8A0N5|Q8A0N5_BACTN Putative patatin-like protein OS=Bacteroides thetaiotaomicron (strain ATCC 29148 / DSM 2079 / JCM 5827 / CCUG 10774 / NCTC 10582 / VPI-5482 / E50) OX=226186 GN=BT_3986 PE=4 SV=1
0.730022	0.101518	-2.29245	-0.903932	Q8A0N3	Q8A0N3	BT_3988	72	mucin O-glycans	tr|Q8A0N3|Q8A0N3_BACTN Putative peptidoglycan bound protein OS=Bacteroides thetaiotaomicron (strain ATCC 29148 / DSM 2079 / JCM 5827 / CCUG 10774 / NCTC 10582 / VPI-5482 / E50) OX=226186 GN=BT_3988 PE=4 SV=1
0.762787	0.0967869	-2.33685	-0.931047	Q8A0N4	Q8A0N4	BT_3987	72	mucin O-glycans	tr|Q8A0N4|Q8A0N4_BACTN Endo-beta-N-acetylglucosaminidase F1 OS=Bacteroides thetaiotaomicron (strain ATCC 29148 / DSM 2079 / JCM 5827 / CCUG 10774 / NCTC 10582 / VPI-5482 / E50) OX=226186 GN=BT_3987 PE=1 SV=1
1.14058	0.0297313	-4.41953	-1.4586	Q8A0N6	Q8A0N6	BT_3985	72	mucin O-glycans	tr|Q8A0N6|Q8A0N6_BACTN Lipoprotein OS=Bacteroides thetaiotaomicron (strain ATCC 29148 / DSM 2079 / JCM 5827 / CCUG 10774 / NCTC 10582 / VPI-5482 / E50) OX=226186 GN=BT_3985 PE=4 SV=1
						BT_3989	72	mucin O-glycans
						BT_3992	72	mucin O-glycans
						BT_3993	72	mucin O-glycans
1.4864	0.321067	-0.635098	-0.516476	Q8A0I2	Q8A0I2	BT_4039	73	mucin O-glycans	tr|Q8A0I2|Q8A0I2_BACTN SusC homolog OS=Bacteroides thetaiotaomicron (strain ATCC 29148 / DSM 2079 / JCM 5827 / CCUG 10774 / NCTC 10582 / VPI-5482 / E50) OX=226186 GN=BT_4039 PE=3 SV=1
1.43641	0.321243	-0.644464	-0.519475	Q8A0I3	Q8A0I3	BT_4038	73	mucin O-glycans	tr|Q8A0I3|Q8A0I3_BACTN SusD homolog OS=Bacteroides thetaiotaomicron (strain ATCC 29148 / DSM 2079 / JCM 5827 / CCUG 10774 / NCTC 10582 / VPI-5482 / E50) OX=226186 GN=BT_4038 PE=3 SV=1
						BT_4040	73	mucin O-glycans
1.53914	0.0372093	1.98067	1.16981	Q8A0D4	Q8A0D4	BT_4087	74	host glycans (unknown type, PMG phase 2)	tr|Q8A0D4|Q8A0D4_BACTN DUF4961 domain-containing protein OS=Bacteroides thetaiotaomicron (strain ATCC 29148 / DSM 2079 / JCM 5827 / CCUG 10774 / NCTC 10582 / VPI-5482 / E50) OX=226186 GN=BT_4087 PE=4 SV=1
2.04265	0.18013	0.857085	0.699037	Q8A0D1	Q8A0D1	BT_4090	74	host glycans (unknown type, PMG phase 2)	tr|Q8A0D1|Q8A0D1_BACTN SusC homolog OS=Bacteroides thetaiotaomicron (strain ATCC 29148 / DSM 2079 / JCM 5827 / CCUG 10774 / NCTC 10582 / VPI-5482 / E50) OX=226186 GN=BT_4090 PE=4 SV=1
0.934712	0.360952	0.624175	0.465733	Q8A0D2	Q8A0D2	BT_4089	74	host glycans (unknown type, PMG phase 2)	tr|Q8A0D2|Q8A0D2_BACTN SusD homolog OS=Bacteroides thetaiotaomicron (strain ATCC 29148 / DSM 2079 / JCM 5827 / CCUG 10774 / NCTC 10582 / VPI-5482 / E50) OX=226186 GN=BT_4089 PE=3 SV=1
0.160976	0.579122	0.521639	0.232148	Q8A0D3	Q8A0D3	BT_4088	74	host glycans (unknown type, PMG phase 2)	tr|Q8A0D3|Q8A0D3_BACTN SusC homolog OS=Bacteroides thetaiotaomicron (strain ATCC 29148 / DSM 2079 / JCM 5827 / CCUG 10774 / NCTC 10582 / VPI-5482 / E50) OX=226186 GN=BT_4088 PE=4 SV=1
1.258	0.491472	0.355814	0.309438	Q8A0E0	Q8A0E0	BT_4081	74	host glycans (unknown type, PMG phase 2)	tr|Q8A0E0|Q8A0E0_BACTN SusC homolog OS=Bacteroides thetaiotaomicron (strain ATCC 29148 / DSM 2079 / JCM 5827 / CCUG 10774 / NCTC 10582 / VPI-5482 / E50) OX=226186 GN=BT_4081 PE=3 SV=1
0.310704	0.573366	0.354612	0.239405	Q8A0D6	Q8A0D6	BT_4085	74	host glycans (unknown type, PMG phase 2)	tr|Q8A0D6|Q8A0D6_BACTN SusD homolog OS=Bacteroides thetaiotaomicron (strain ATCC 29148 / DSM 2079 / JCM 5827 / CCUG 10774 / NCTC 10582 / VPI-5482 / E50) OX=226186 GN=BT_4085 PE=3 SV=1
0.170216	0.680618	0.266653	0.165948	Q8A0D0	Q8A0D0	BT_4091	74	host glycans (unknown type, PMG phase 2)	tr|Q8A0D0|Q8A0D0_BACTN Sialic acid-specific 9-O-acetylesterase OS=Bacteroides thetaiotaomicron (strain ATCC 29148 / DSM 2079 / JCM 5827 / CCUG 10774 / NCTC 10582 / VPI-5482 / E50) OX=226186 GN=BT_4091 PE=3 SV=1
-4.34294e-08	1	0	0	Q8A0F2	Q8A0F2	BT_4069	74	host glycans (unknown type, PMG phase 2)	tr|Q8A0F2|Q8A0F2_BACTN DUF6377 domain-containing protein OS=Bacteroides thetaiotaomicron (strain ATCC 29148 / DSM 2079 / JCM 5827 / CCUG 10774 / NCTC 10582 / VPI-5482 / E50) OX=226186 GN=BT_4069 PE=4 SV=1
0.349202	0.441896	-0.667291	-0.366397	Q8A0C5	Q8A0C5	BT_4096	74	host glycans (unknown type, PMG phase 2)	tr|Q8A0C5|Q8A0C5_BACTN Lipolytic enzyme, G-D-S-L family OS=Bacteroides thetaiotaomicron (strain ATCC 29148 / DSM 2079 / JCM 5827 / CCUG 10774 / NCTC 10582 / VPI-5482 / E50) OX=226186 GN=BT_4096 PE=1 SV=1
1.97355	0.187326	-0.839314	-0.682612	Q8A0D9	Q8A0D9	BT_4082	74	host glycans (unknown type, PMG phase 2)	tr|Q8A0D9|Q8A0D9_BACTN SusD homolog OS=Bacteroides thetaiotaomicron (strain ATCC 29148 / DSM 2079 / JCM 5827 / CCUG 10774 / NCTC 10582 / VPI-5482 / E50) OX=226186 GN=BT_4082 PE=3 SV=1
2.34919	0.170737	-0.862644	-0.721753	Q8A0D7	Q8A0D7	BT_4084	74	host glycans (unknown type, PMG phase 2)	tr|Q8A0D7|Q8A0D7_BACTN DUF5005 domain-containing protein OS=Bacteroides thetaiotaomicron (strain ATCC 29148 / DSM 2079 / JCM 5827 / CCUG 10774 / NCTC 10582 / VPI-5482 / E50) OX=226186 GN=BT_4084 PE=4 SV=1
1.96252	0.02	-3.04563	-1.65713	Q8A0D8	Q8A0D8	BT_4083	74	host glycans (unknown type, PMG phase 2)	tr|Q8A0D8|Q8A0D8_BACTN DUF4361 domain-containing protein OS=Bacteroides thetaiotaomicron (strain ATCC 29148 / DSM 2079 / JCM 5827 / CCUG 10774 / NCTC 10582 / VPI-5482 / E50) OX=226186 GN=BT_4083 PE=4 SV=1
						BT_4070	74	host glycans (unknown type, PMG phase 2)
						BT_4071	74	host glycans (unknown type, PMG phase 2)
						BT_4072	74	host glycans (unknown type, PMG phase 2)
						BT_4073	74	host glycans (unknown type, PMG phase 2)
						BT_4074	74	host glycans (unknown type, PMG phase 2)
						BT_4075	74	host glycans (unknown type, PMG phase 2)
						BT_4076	74	host glycans (unknown type, PMG phase 2)
						BT_4077	74	host glycans (unknown type, PMG phase 2)
						BT_4078	74	host glycans (unknown type, PMG phase 2)
						BT_4079	74	host glycans (unknown type, PMG phase 2)
						BT_4080	74	host glycans (unknown type, PMG phase 2)
						BT_4086	74	host glycans (unknown type, PMG phase 2)
						BT_4092	74	host glycans (unknown type, PMG phase 2)
						BT_4093	74	host glycans (unknown type, PMG phase 2)
						BT_4094	74	host glycans (unknown type, PMG phase 2)
						BT_4095	74	host glycans (unknown type, PMG phase 2)
-4.34294e-08	1	0	0	Q8A0B3	Q8A0B3	BT_4108	75	homogalacturonan	tr|Q8A0B3|Q8A0B3_BACTN Glycoside hydrolase family 15 OS=Bacteroides thetaiotaomicron (strain ATCC 29148 / DSM 2079 / JCM 5827 / CCUG 10774 / NCTC 10582 / VPI-5482 / E50) OX=226186 GN=BT_4108 PE=4 SV=1
-4.34294e-08	1	0	0	Q8A0A4	Q8A0A4	BT_4117	75	homogalacturonan	tr|Q8A0A4|Q8A0A4_BACTN DUF2154 domain-containing protein OS=Bacteroides thetaiotaomicron (strain ATCC 29148 / DSM 2079 / JCM 5827 / CCUG 10774 / NCTC 10582 / VPI-5482 / E50) OX=226186 GN=BT_4117 PE=4 SV=1
-4.34294e-08	1	0	0	Q8A0A3	Q8A0A3	BT_4118	75	homogalacturonan	tr|Q8A0A3|Q8A0A3_BACTN Putative two-component system response regulator, no kinase domain OS=Bacteroides thetaiotaomicron (strain ATCC 29148 / DSM 2079 / JCM 5827 / CCUG 10774 / NCTC 10582 / VPI-5482 / E50) OX=226186 GN=BT_4118 PE=4 SV=1
-4.34294e-08	1	0	0	Q8A097	Q8A097	BT_4124	75	homogalacturonan	tr|Q8A097|Q8A097_BACTN Two-component system sensor histidine kinase/response regulator, hybrid (One-component system) OS=Bacteroides thetaiotaomicron (strain ATCC 29148 / DSM 2079 / JCM 5827 / CCUG 10774 / NCTC 10582 / VPI-5482 / E50) OX=226186 GN=BT_4124
-4.34294e-08	1	0	0	Q8A0B0	Q8A0B0	BT_4111	75	homogalacturonan	tr|Q8A0B0|Q8A0B0_BACTN Two-component system sensor histidine kinase/response regulator, hybrid (One-component system) OS=Bacteroides thetaiotaomicron (strain ATCC 29148 / DSM 2079 / JCM 5827 / CCUG 10774 / NCTC 10582 / VPI-5482 / E50) OX=226186 GN=BT_4111
0.132044	0.743726	-0.202154	-0.128229	Q8A0A7	Q8A0A7	BT_4114	75	homogalacturonan	tr|Q8A0A7|Q8A0A7_BACTN SusC homolog OS=Bacteroides thetaiotaomicron (strain ATCC 29148 / DSM 2079 / JCM 5827 / CCUG 10774 / NCTC 10582 / VPI-5482 / E50) OX=226186 GN=BT_4114 PE=3 SV=1
2.47105	0.158839	-0.890653	-0.748367	Q8A0A8	Q8A0A8	BT_4113	75	homogalacturonan	tr|Q8A0A8|Q8A0A8_BACTN SusD homolog OS=Bacteroides thetaiotaomicron (strain ATCC 29148 / DSM 2079 / JCM 5827 / CCUG 10774 / NCTC 10582 / VPI-5482 / E50) OX=226186 GN=BT_4113 PE=3 SV=1
1.08024	0.164371	-1.14551	-0.73826	Q8A099	Q8A099	BT_4122	75	homogalacturonan	tr|Q8A099|Q8A099_BACTN SusD homolog OS=Bacteroides thetaiotaomicron (strain ATCC 29148 / DSM 2079 / JCM 5827 / CCUG 10774 / NCTC 10582 / VPI-5482 / E50) OX=226186 GN=BT_4122 PE=3 SV=1
2.71396	0.0230476	-3.60729	-2.13705	Q8A0A9	Q8A0A9	BT_4112	75	homogalacturonan	tr|Q8A0A9|Q8A0A9_BACTN Putative Fibronectin OS=Bacteroides thetaiotaomicron (strain ATCC 29148 / DSM 2079 / JCM 5827 / CCUG 10774 / NCTC 10582 / VPI-5482 / E50) OX=226186 GN=BT_4112 PE=4 SV=1
						BT_4109	75	homogalacturonan
						BT_4110	75	homogalacturonan
						BT_4115	75	homogalacturonan
						BT_4116	75	homogalacturonan
						BT_4119	75	homogalacturonan
						BT_4120	75	homogalacturonan
						BT_4121	75	homogalacturonan
						BT_4123	75	homogalacturonan
						BT_4132	76	mucin O-glycans
						BT_4133	76	mucin O-glycans
						BT_4134	76	mucin O-glycans
						BT_4135	76	mucin O-glycans
						BT_4136	76	mucin O-glycans
						BT_4137	76	mucin O-glycans
2.65493	0.240287	0.678268	0.598701	Q8A066	Q8A066	BT_4155	77	rhamnogalacturonan-I backbone	tr|Q8A066|Q8A066_BACTN Pectate lyase OS=Bacteroides thetaiotaomicron (strain ATCC 29148 / DSM 2079 / JCM 5827 / CCUG 10774 / NCTC 10582 / VPI-5482 / E50) OX=226186 GN=BT_4155 PE=1 SV=1
-4.34294e-08	1	0	0	Q8A075	Q8A075	BT_4146	77	rhamnogalacturonan-I backbone	tr|Q8A075|Q8A075_BACTN Exo-poly-alpha-D-galacturonosidase OS=Bacteroides thetaiotaomicron (strain ATCC 29148 / DSM 2079 / JCM 5827 / CCUG 10774 / NCTC 10582 / VPI-5482 / E50) OX=226186 GN=BT_4146 PE=4 SV=1
-4.34294e-08	1	0	0	Q8A043	Q8A043	BT_4178	77	rhamnogalacturonan-I backbone	tr|Q8A043|Q8A043_BACTN Two-component system sensor histidine kinase/response regulator, hybrid (One-component system) OS=Bacteroides thetaiotaomicron (strain ATCC 29148 / DSM 2079 / JCM 5827 / CCUG 10774 / NCTC 10582 / VPI-5482 / E50) OX=226186 GN=BT_4178
-4.34294e-08	1	0	0	Q8A039	Q8A039	BT_4182	77	rhamnogalacturonan-I backbone	tr|Q8A039|Q8A039_BACTN Two-component system sensor histidine kinase/response regulator, hybrid (One-component system) OS=Bacteroides thetaiotaomicron (strain ATCC 29148 / DSM 2079 / JCM 5827 / CCUG 10774 / NCTC 10582 / VPI-5482 / E50) OX=226186 GN=BT_4182
1.21928	0.11529	-1.36077	-0.856183	Q8A057	Q8A057	BT_4164	77	rhamnogalacturonan-I backbone	tr|Q8A057|Q8A057_BACTN SusC homolog OS=Bacteroides thetaiotaomicron (strain ATCC 29148 / DSM 2079 / JCM 5827 / CCUG 10774 / NCTC 10582 / VPI-5482 / E50) OX=226186 GN=BT_4164 PE=3 SV=1
1.87597	0.0304727	-1.97638	-1.25918	Q8A052	Q8A052	BT_4169	77	rhamnogalacturonan-I backbone	tr|Q8A052|Q8A052_BACTN SusD homolog OS=Bacteroides thetaiotaomicron (strain ATCC 29148 / DSM 2079 / JCM 5827 / CCUG 10774 / NCTC 10582 / VPI-5482 / E50) OX=226186 GN=BT_4169 PE=4 SV=1
1.57185	0.0323697	-2.06042	-1.20718	Q8A051	Q8A051	BT_4170	77	rhamnogalacturonan-I backbone	tr|Q8A051|Q8A051_BACTN Putative pectate lyase L OS=Bacteroides thetaiotaomicron (strain ATCC 29148 / DSM 2079 / JCM 5827 / CCUG 10774 / NCTC 10582 / VPI-5482 / E50) OX=226186 GN=BT_4170 PE=1 SV=1
1.82322	0.029011	-2.22906	-1.3418	Q8A055	Q8A055	BT_4166	77	rhamnogalacturonan-I backbone	tr|Q8A055|Q8A055_BACTN Putative lipoprotein OS=Bacteroides thetaiotaomicron (strain ATCC 29148 / DSM 2079 / JCM 5827 / CCUG 10774 / NCTC 10582 / VPI-5482 / E50) OX=226186 GN=BT_4166 PE=4 SV=1
1.07582	0.0470071	-2.39964	-1.1111	Q8A058	Q8A058	BT_4163	77	rhamnogalacturonan-I backbone	tr|Q8A058|Q8A058_BACTN FAS1 domain-containing protein OS=Bacteroides thetaiotaomicron (strain ATCC 29148 / DSM 2079 / JCM 5827 / CCUG 10774 / NCTC 10582 / VPI-5482 / E50) OX=226186 GN=BT_4163 PE=4 SV=1
1.0164	0.0506853	-2.48763	-1.09951	Q8A056	Q8A056	BT_4165	77	rhamnogalacturonan-I backbone	tr|Q8A056|Q8A056_BACTN SusD homolog OS=Bacteroides thetaiotaomicron (strain ATCC 29148 / DSM 2079 / JCM 5827 / CCUG 10774 / NCTC 10582 / VPI-5482 / E50) OX=226186 GN=BT_4165 PE=3 SV=1
2.66032	0.0155152	-2.96321	-1.87644	Q8A053	Q8A053	BT_4168	77	rhamnogalacturonan-I backbone	tr|Q8A053|Q8A053_BACTN SusC homolog OS=Bacteroides thetaiotaomicron (strain ATCC 29148 / DSM 2079 / JCM 5827 / CCUG 10774 / NCTC 10582 / VPI-5482 / E50) OX=226186 GN=BT_4168 PE=3 SV=1
1.96913	0.0161026	-3.28006	-1.72705	Q8A054	Q8A054	BT_4167	77	rhamnogalacturonan-I backbone	tr|Q8A054|Q8A054_BACTN FAS1 domain-containing protein OS=Bacteroides thetaiotaomicron (strain ATCC 29148 / DSM 2079 / JCM 5827 / CCUG 10774 / NCTC 10582 / VPI-5482 / E50) OX=226186 GN=BT_4167 PE=4 SV=1
						BT_4145	77	rhamnogalacturonan-I backbone
						BT_4147	77	rhamnogalacturonan-I backbone
						BT_4148	77	rhamnogalacturonan-I backbone
						BT_4149	77	rhamnogalacturonan-I backbone
						BT_4150	77	rhamnogalacturonan-I backbone
						BT_4151	77	rhamnogalacturonan-I backbone
						BT_4152	77	rhamnogalacturonan-I backbone
						BT_4153	77	rhamnogalacturonan-I backbone
						BT_4154	77	rhamnogalacturonan-I backbone
						BT_4156	77	rhamnogalacturonan-I backbone
						BT_4157	77	rhamnogalacturonan-I backbone
						BT_4158	77	rhamnogalacturonan-I backbone
						BT_4159	77	rhamnogalacturonan-I backbone
						BT_4160	77	rhamnogalacturonan-I backbone
						BT_4161	77	rhamnogalacturonan-I backbone
						BT_4162	77	rhamnogalacturonan-I backbone
						BT_4171	77	rhamnogalacturonan-I backbone
						BT_4172	77	rhamnogalacturonan-I backbone
						BT_4173	77	rhamnogalacturonan-I backbone
						BT_4174	77	rhamnogalacturonan-I backbone
						BT_4175	77	rhamnogalacturonan-I backbone
						BT_4176	77	rhamnogalacturonan-I backbone
						BT_4177	77	rhamnogalacturonan-I backbone
						BT_4179	77	rhamnogalacturonan-I backbone
						BT_4180	77	rhamnogalacturonan-I backbone
						BT_4181	77	rhamnogalacturonan-I backbone
						BT_4183	77	rhamnogalacturonan-I backbone
2.5378	0.190384	0.790167	0.679151	Q89ZY0	Q89ZY0	BT_4241	78	mucin O-glycans	tr|Q89ZY0|Q89ZY0_BACTN beta-galactosidase OS=Bacteroides thetaiotaomicron (strain ATCC 29148 / DSM 2079 / JCM 5827 / CCUG 10774 / NCTC 10582 / VPI-5482 / E50) OX=226186 GN=BT_4241 PE=3 SV=1
0.97958	0.456119	0.42902	0.350305	Q89ZX8	Q89ZX8	BT_4243	78	mucin O-glycans	sp|Q89ZX8|G1091_BACTN Glycosyl hydrolase family 109 protein 1 OS=Bacteroides thetaiotaomicron (strain ATCC 29148 / DSM 2079 / JCM 5827 / CCUG 10774 / NCTC 10582 / VPI-5482 / E50) OX=226186 GN=BT_4243 PE=3 SV=1
-4.34294e-08	1	0	0	Q89ZY1	Q89ZY1	BT_4240	78	mucin O-glycans	tr|Q89ZY1|Q89ZY1_BACTN APH domain-containing protein OS=Bacteroides thetaiotaomicron (strain ATCC 29148 / DSM 2079 / JCM 5827 / CCUG 10774 / NCTC 10582 / VPI-5482 / E50) OX=226186 GN=BT_4240 PE=4 SV=1
2.8655	0.0289492	-2.06553	-1.50998	Q89ZX5	Q89ZX5	BT_4246	78	mucin O-glycans	tr|Q89ZX5|Q89ZX5_BACTN SusD homolog OS=Bacteroides thetaiotaomicron (strain ATCC 29148 / DSM 2079 / JCM 5827 / CCUG 10774 / NCTC 10582 / VPI-5482 / E50) OX=226186 GN=BT_4246 PE=1 SV=1
1.33862	0.0274419	-3.03972	-1.37503	Q89ZX4	Q89ZX4	BT_4247	78	mucin O-glycans	tr|Q89ZX4|Q89ZX4_BACTN SusC homolog OS=Bacteroides thetaiotaomicron (strain ATCC 29148 / DSM 2079 / JCM 5827 / CCUG 10774 / NCTC 10582 / VPI-5482 / E50) OX=226186 GN=BT_4247 PE=3 SV=1
2.28797	0.0201667	-4.05942	-2.0856	Q89ZX7	Q89ZX7	BT_4244	78	mucin O-glycans	tr|Q89ZX7|Q89ZX7_BACTN Peptidase M60 domain-containing protein OS=Bacteroides thetaiotaomicron (strain ATCC 29148 / DSM 2079 / JCM 5827 / CCUG 10774 / NCTC 10582 / VPI-5482 / E50) OX=226186 GN=BT_4244 PE=1 SV=1
						BT_4242	78	mucin O-glycans
						BT_4245	78	mucin O-glycans
						BT_4248	78	mucin O-glycans
						BT_4249	78	mucin O-glycans
						BT_4250	78	mucin O-glycans
0.310211	0.840992	0.0816708	0.0735125	Q89ZU9	Q89ZU9	BT_4272	79	unknown	tr|Q89ZU9|Q89ZU9_BACTN Peptidase M60 domain-containing protein OS=Bacteroides thetaiotaomicron (strain ATCC 29148 / DSM 2079 / JCM 5827 / CCUG 10774 / NCTC 10582 / VPI-5482 / E50) OX=226186 GN=BT_4272 PE=4 SV=1
						BT_4266	79	unknown
						BT_4267	79	unknown
						BT_4268	79	unknown
						BT_4269	79	unknown
						BT_4270	79	unknown
						BT_4271	79	unknown
-4.34294e-08	1	0	0	Q89ZS6	Q89ZS6	BT_4300	80	Host glycans (unknown type, likely mucin O-glycans)	tr|Q89ZS6|Q89ZS6_BACTN Transcription regulator, CRP family OS=Bacteroides thetaiotaomicron (strain ATCC 29148 / DSM 2079 / JCM 5827 / CCUG 10774 / NCTC 10582 / VPI-5482 / E50) OX=226186 GN=BT_4300 PE=1 SV=1
1.90382	0.0240851	-3.01165	-1.62357	Q89ZS8	Q89ZS8	BT_4298	80	Host glycans (unknown type, likely mucin O-glycans)	tr|Q89ZS8|Q89ZS8_BACTN SusC homolog OS=Bacteroides thetaiotaomicron (strain ATCC 29148 / DSM 2079 / JCM 5827 / CCUG 10774 / NCTC 10582 / VPI-5482 / E50) OX=226186 GN=BT_4298 PE=3 SV=1
3.79737	0.0178462	-3.43636	-2.43516	Q89ZS9	Q89ZS9	BT_4297	80	Host glycans (unknown type, likely mucin O-glycans)	tr|Q89ZS9|Q89ZS9_BACTN SusD homolog OS=Bacteroides thetaiotaomicron (strain ATCC 29148 / DSM 2079 / JCM 5827 / CCUG 10774 / NCTC 10582 / VPI-5482 / E50) OX=226186 GN=BT_4297 PE=3 SV=1
1.18182	0.0277647	-3.56396	-1.37779	Q89ZT1	Q89ZT1	BT_4295	80	Host glycans (unknown type, likely mucin O-glycans)	tr|Q89ZT1|Q89ZT1_BACTN Putative chitobiase OS=Bacteroides thetaiotaomicron (strain ATCC 29148 / DSM 2079 / JCM 5827 / CCUG 10774 / NCTC 10582 / VPI-5482 / E50) OX=226186 GN=BT_4295 PE=4 SV=1
						BT_4294	80	Host glycans (unknown type, likely mucin O-glycans)
						BT_4296	80	Host glycans (unknown type, likely mucin O-glycans)
						BT_4299	80	Host glycans (unknown type, likely mucin O-glycans)
-4.34294e-08	1	0	0	Q89ZL8	Q89ZL8	BT_4359	81	mucin O-glycans	tr|Q89ZL8|Q89ZL8_BACTN Alpha-N-acetylglucosaminidase OS=Bacteroides thetaiotaomicron (strain ATCC 29148 / DSM 2079 / JCM 5827 / CCUG 10774 / NCTC 10582 / VPI-5482 / E50) OX=226186 GN=BT_4359 PE=4 SV=1
1.20295	0.0737246	-1.75901	-0.993241	Q89ZL9	Q89ZL9	BT_4358	81	mucin O-glycans	tr|Q89ZL9|Q89ZL9_BACTN SusD homolog OS=Bacteroides thetaiotaomicron (strain ATCC 29148 / DSM 2079 / JCM 5827 / CCUG 10774 / NCTC 10582 / VPI-5482 / E50) OX=226186 GN=BT_4358 PE=3 SV=1
						BT_4355	81	mucin O-glycans
						BT_4356	81	mucin O-glycans
						BT_4357	81	mucin O-glycans
-4.34294e-08	1	0	0	Q89ZH4	Q89ZH4	BT_4403	82	mucin O-glycans	tr|Q89ZH4|Q89ZH4_BACTN Putative anti-sigma factor OS=Bacteroides thetaiotaomicron (strain ATCC 29148 / DSM 2079 / JCM 5827 / CCUG 10774 / NCTC 10582 / VPI-5482 / E50) OX=226186 GN=BT_4403 PE=4 SV=1
0.284689	0.52245	-0.458161	-0.274468	Q89ZH3	Q89ZH3	BT_4404	82	mucin O-glycans	tr|Q89ZH3|Q89ZH3_BACTN SusC homolog OS=Bacteroides thetaiotaomicron (strain ATCC 29148 / DSM 2079 / JCM 5827 / CCUG 10774 / NCTC 10582 / VPI-5482 / E50) OX=226186 GN=BT_4404 PE=3 SV=1
0.836823	0.242469	-0.920904	-0.593802	Q89ZH1	Q89ZH1	BT_4406	82	mucin O-glycans	tr|Q89ZH1|Q89ZH1_BACTN Putative secreted endoglycosidase OS=Bacteroides thetaiotaomicron (strain ATCC 29148 / DSM 2079 / JCM 5827 / CCUG 10774 / NCTC 10582 / VPI-5482 / E50) OX=226186 GN=BT_4406 PE=4 SV=1
0.458895	0.342089	-0.947125	-0.490821	Q89ZH0	Q89ZH0	BT_4407	82	mucin O-glycans	tr|Q89ZH0|Q89ZH0_BACTN Concanavalin A-like lectin/glucanase OS=Bacteroides thetaiotaomicron (strain ATCC 29148 / DSM 2079 / JCM 5827 / CCUG 10774 / NCTC 10582 / VPI-5482 / E50) OX=226186 GN=BT_4407 PE=4 SV=1
1.78004	0.027625	-2.70751	-1.48543	Q89ZH2	Q89ZH2	BT_4405	82	mucin O-glycans	tr|Q89ZH2|Q89ZH2_BACTN SusD homolog OS=Bacteroides thetaiotaomicron (strain ATCC 29148 / DSM 2079 / JCM 5827 / CCUG 10774 / NCTC 10582 / VPI-5482 / E50) OX=226186 GN=BT_4405 PE=4 SV=1
						BT_4402	82	mucin O-glycans
0.655891	0.175529	1.48876	0.712432	Q89ZA6	Q89ZA6	BT_4471	83	unknown	tr|Q89ZA6|Q89ZA6_BACTN SusD homolog OS=Bacteroides thetaiotaomicron (strain ATCC 29148 / DSM 2079 / JCM 5827 / CCUG 10774 / NCTC 10582 / VPI-5482 / E50) OX=226186 GN=BT_4471 PE=4 SV=1
3.62415	0.199104	0.717255	0.656704	Q89ZA7	Q89ZA7	BT_4470	83	unknown	tr|Q89ZA7|Q89ZA7_BACTN SusC homolog OS=Bacteroides thetaiotaomicron (strain ATCC 29148 / DSM 2079 / JCM 5827 / CCUG 10774 / NCTC 10582 / VPI-5482 / E50) OX=226186 GN=BT_4470 PE=3 SV=1
						BT_4472	83	unknown
						BT_4473	83	unknown
-4.34294e-08	1	0	0	Q89YU6	Q89YU6	BT_4635	84	mucin O-glycans (N-acetyllactosamine disaccharide)	tr|Q89YU6|Q89YU6_BACTN Putative anti-sigma factor OS=Bacteroides thetaiotaomicron (strain ATCC 29148 / DSM 2079 / JCM 5827 / CCUG 10774 / NCTC 10582 / VPI-5482 / E50) OX=226186 GN=BT_4635 PE=4 SV=1
3.63303	0.14226	-0.864664	-0.778456	Q89YU8	Q89YU8	BT_4633	84	mucin O-glycans (N-acetyllactosamine disaccharide)	tr|Q89YU8|Q89YU8_BACTN SusD homolog OS=Bacteroides thetaiotaomicron (strain ATCC 29148 / DSM 2079 / JCM 5827 / CCUG 10774 / NCTC 10582 / VPI-5482 / E50) OX=226186 GN=BT_4633 PE=3 SV=1
0.75035	0.165517	-1.41701	-0.734911	Q89YU7	Q89YU7	BT_4634	84	mucin O-glycans (N-acetyllactosamine disaccharide)	tr|Q89YU7|Q89YU7_BACTN SusC homolog OS=Bacteroides thetaiotaomicron (strain ATCC 29148 / DSM 2079 / JCM 5827 / CCUG 10774 / NCTC 10582 / VPI-5482 / E50) OX=226186 GN=BT_4634 PE=3 SV=1
						BT_4631	84	mucin O-glycans (N-acetyllactosamine disaccharide)
						BT_4632	84	mucin O-glycans (N-acetyllactosamine disaccharide)
						BT_4636	84	mucin O-glycans (N-acetyllactosamine disaccharide)
0.836209	0.382857	0.589252	0.435614	Q89YS1	Q89YS1	BT_4660	85	heparin/ heparan sulfate	tr|Q89YS1|Q89YS1_BACTN SusC homolog OS=Bacteroides thetaiotaomicron (strain ATCC 29148 / DSM 2079 / JCM 5827 / CCUG 10774 / NCTC 10582 / VPI-5482 / E50) OX=226186 GN=BT_4660 PE=3 SV=1
-4.34294e-08	1	0	0	Q89YS6	Q89YS6	BT_4655	85	heparin/ heparan sulfate	tr|Q89YS6|Q89YS6_BACTN Tat pathway signal sequence OS=Bacteroides thetaiotaomicron (strain ATCC 29148 / DSM 2079 / JCM 5827 / CCUG 10774 / NCTC 10582 / VPI-5482 / E50) OX=226186 GN=BT_4655 PE=4 SV=1
-4.34294e-08	1	0	0	Q89YR8	Q89YR8	BT_4663	85	heparin/ heparan sulfate	tr|Q89YR8|Q89YR8_BACTN Two-component system sensor histidine kinase/response OS=Bacteroides thetaiotaomicron (strain ATCC 29148 / DSM 2079 / JCM 5827 / CCUG 10774 / NCTC 10582 / VPI-5482 / E50) OX=226186 GN=BT_4663 PE=1 SV=1
-4.34294e-08	1	0	0	Q89YS3	Q89YS3	BT_4658	85	heparin/ heparan sulfate	tr|Q89YS3|Q89YS3_BACTN Glucuronyl hydrolase OS=Bacteroides thetaiotaomicron (strain ATCC 29148 / DSM 2079 / JCM 5827 / CCUG 10774 / NCTC 10582 / VPI-5482 / E50) OX=226186 GN=BT_4658 PE=4 SV=1
0.0233102	0.977136	-0.0140667	-0.0116653	Q89YS0	Q89YS0	BT_4661	85	heparin/ heparan sulfate	tr|Q89YS0|Q89YS0_BACTN DUF4958 domain-containing protein OS=Bacteroides thetaiotaomicron (strain ATCC 29148 / DSM 2079 / JCM 5827 / CCUG 10774 / NCTC 10582 / VPI-5482 / E50) OX=226186 GN=BT_4661 PE=1 SV=1
2.25372	0.129888	-0.999328	-0.807905	Q89YR9	Q89YR9	BT_4662	85	heparin/ heparan sulfate	sp|Q89YR9|HEPC_BACTN Heparin-sulfate lyase OS=Bacteroides thetaiotaomicron (strain ATCC 29148 / DSM 2079 / JCM 5827 / CCUG 10774 / NCTC 10582 / VPI-5482 / E50) OX=226186 GN=hepC PE=1 SV=1
0.557547	0.197077	-1.51185	-0.667606	Q89YS2	Q89YS2	BT_4659	85	heparin/ heparan sulfate	tr|Q89YS2|Q89YS2_BACTN SusD homolog OS=Bacteroides thetaiotaomicron (strain ATCC 29148 / DSM 2079 / JCM 5827 / CCUG 10774 / NCTC 10582 / VPI-5482 / E50) OX=226186 GN=BT_4659 PE=1 SV=1
						BT_4652	85	heparin/ heparan sulfate
						BT_4653	85	heparin/ heparan sulfate
						BT_4654	85	heparin/ heparan sulfate
						BT_4656	85	heparin/ heparan sulfate
						BT_4657	85	heparin/ heparan sulfate
0.87146	0.216161	0.989126	0.629252	Q89YR0	Q89YR0	BT_4671	86	galactan	tr|Q89YR0|Q89YR0_BACTN SusC homolog OS=Bacteroides thetaiotaomicron (strain ATCC 29148 / DSM 2079 / JCM 5827 / CCUG 10774 / NCTC 10582 / VPI-5482 / E50) OX=226186 GN=BT_4671 PE=3 SV=1
-4.34294e-08	1	0	0	Q89YQ8	Q89YQ8	BT_4673	86	galactan	tr|Q89YQ8|Q89YQ8_BACTN Two-component system sensor histidine kinase OS=Bacteroides thetaiotaomicron (strain ATCC 29148 / DSM 2079 / JCM 5827 / CCUG 10774 / NCTC 10582 / VPI-5482 / E50) OX=226186 GN=BT_4673 PE=1 SV=1
						BT_4667	86	galactan
						BT_4668	86	galactan
						BT_4669	86	galactan
						BT_4670	86	galactan
						BT_4672	86	galactan
-4.34294e-08	1	0	0	Q89YL8	Q89YL8	BT_4713	87	unknown	tr|Q89YL8|Q89YL8_BACTN Glycoside hydrolase family 29 OS=Bacteroides thetaiotaomicron (strain ATCC 29148 / DSM 2079 / JCM 5827 / CCUG 10774 / NCTC 10582 / VPI-5482 / E50) OX=226186 GN=BT_4713 PE=4 SV=1
2.14804	0.0299286	-1.81972	-1.25082	Q89YM1	Q89YM1	BT_4710	87	unknown	tr|Q89YM1|Q89YM1_BACTN Concanavalin A-like lectin/glucanase OS=Bacteroides thetaiotaomicron (strain ATCC 29148 / DSM 2079 / JCM 5827 / CCUG 10774 / NCTC 10582 / VPI-5482 / E50) OX=226186 GN=BT_4710 PE=4 SV=1
3.60308	0.018963	-2.60458	-1.94695	Q89YM3	Q89YM3	BT_4708	87	unknown	tr|Q89YM3|Q89YM3_BACTN SusD homolog OS=Bacteroides thetaiotaomicron (strain ATCC 29148 / DSM 2079 / JCM 5827 / CCUG 10774 / NCTC 10582 / VPI-5482 / E50) OX=226186 GN=BT_4708 PE=4 SV=1
						BT_4705	87	unknown
						BT_4706	87	unknown
						BT_4707	87	unknown
						BT_4709	87	unknown
						BT_4711	87	unknown
						BT_4712	87	unknown
						BT_4714	87	unknown
3.75582	0.0320816	-1.92895	-1.56218	Q89YK7	Q89YK7	BT_4724	88	unknown	tr|Q89YK7|Q89YK7_BACTN SusC homolog OS=Bacteroides thetaiotaomicron (strain ATCC 29148 / DSM 2079 / JCM 5827 / CCUG 10774 / NCTC 10582 / VPI-5482 / E50) OX=226186 GN=BT_4724 PE=3 SV=1
2.45138	0.0269474	-2.08425	-1.43831	Q89YK6	Q89YK6	BT_4725	88	unknown	tr|Q89YK6|Q89YK6_BACTN SusD homolog OS=Bacteroides thetaiotaomicron (strain ATCC 29148 / DSM 2079 / JCM 5827 / CCUG 10774 / NCTC 10582 / VPI-5482 / E50) OX=226186 GN=BT_4725 PE=3 SV=1
1.32477	0.0307573	-2.68361	-1.29084	Q89YK5	Q89YK5	BT_4726	88	unknown	tr|Q89YK5|Q89YK5_BACTN Glycerophosphoryl diester phosphodiesterase OS=Bacteroides thetaiotaomicron (strain ATCC 29148 / DSM 2079 / JCM 5827 / CCUG 10774 / NCTC 10582 / VPI-5482 / E50) OX=226186 GN=BT_4726 PE=4 SV=1
						BT_4722	88	unknown
						BT_4723	88	unknown
						BT_4727	88	unknown
						BT_4728	88	unknown
