# Supplementary material for: Dual membrane-spanning anti-sigma 2 controls OMV biogenesis and colonization fitness in Bacteroides thetaiotaomicron
Source: J Bacteriol. 2026 Mar 5;208(4):e00442-25. doi: 10.1128/jb.00442-25 (PMC13088901; doi:10.1128/jb.00442-25)
Supplement: Supplemental tables — Tables S1 to S6. [file jb.00442-25-s0010.xlsx]

## Sheet: Table S1
Supplemental Table 1: Strains, Plasmids, and Oligonucleotides used in this study.
Strains used in this study
Name	Strain	Features	Reference/Source
Escherichia coli	s17-1λpir	Conjugation donor strain to introduce plasmids into B. thetaiotaomicron	Jeffrey I. Gordon Laboratory
B. thetaiotaomicron	VPI-5482	Wild-type strain. ErmS	Jeffrey I. Gordon Laboratory
B. thetaiotaomicron	VPI-5482 Δdma1	dma1 (bt_4721) deletion mutant	Pardue et al. 2024
B. thetaiotaomicron	VPI-5482 Δdas2	das2 (bt_1559) deletion mutant	Pardue et al. 2024
B. thetaiotaomicron	VPI-5482 Δdma2	dma2 (bt_1558) deletion mutant	Pardue et al. 2024
B. thetaiotaomicron	VPI-5482 Δdas2-dma2	das2 (bt_1559)-dma2 (bt_1558) double deletion mutant	Pardue et al. 2024
B. thetaiotaomicron	VPI-5482 Δdma3	dma3 (bt_2778) deletion mutant	Pardue et al. 2024
B. thetaiotaomicron	VPI-5482 Δ1555	bt_1555 deletion mutant	This study
B. thetaiotaomicron	VPI-5482 Δ1556	bt_1556 deletion mutant	This study
B. thetaiotaomicron	VPI-5482 Δ1557	bt_1557 deletion mutant	This study
B. thetaiotaomicron	VPI-5482 Δ1555/dma2	bt_1555 and dma2 (bt_1558) deletion mutant	This study
B. thetaiotaomicron	VPI-5482 Δ1556/dma2	bt_1556 and dma2 (bt_1558) deletion mutant	This study
B. thetaiotaomicron	VPI-5482 Δ1557/dma2	bt_1557 and dma2 (bt_1558) deletion mutant	This study
B. thetaiotaomicron	VPI-5482 Δ1555-dma2	bt_1555, bt_1556, bt_1557, and dma2 (bt_1558) deletion mutant	This study
B. thetaiotaomicron	VPI-5482 Δ1555-das2	bt_1555, bt_1556, bt_1557, dma2 (bt_1558), and das2 (bt_1559) deletion mutant	This study
B. thetaiotaomicron	VPI-5482 Δdma1/dma3	dma1 (bt_4721) and dma3 (bt_2778) deletion mutant	This study
B. thetaiotaomicron	VPI-5482 Δdma2/dma3	Dma2 (bt_1558) and dma3 (bt_2778) deletion mutant	This study
B. thetaiotaomicron	VPI-5482 Δdma2	Dma2 (bt_1558) deletion mutant, complemented	This study
	pwwDma2-His
Plasmids used in this study
Name	Resistance	Features	Reference/Source
pSIE1_das2	AmpR,ErmR,aTcS	pSIE1 deletion construct for B. thetaiotaomicron VPI-5482 das2	This study
pSIE1_dma2	AmpR,ErmR,aTcS	pSIE1 deletion construct for B. thetaiotaomicron VPI-5482 dma2	This study
pSIE1_das2-dma2	AmpR,ErmR,aTcS	pSIE1 deletion construct for B. thetaiotaomicron VPI-5482 das2 & dma2	This study
pWW3452	AmpR,ErmR	AmpR-ermG-RP4/R6K-[P_BfP1E6-RBSlp-LPGFP- tag-Term]-NBU2, AmpR ErmR	Whitaker et al.,
			2017
pWW3867	AmpR,ErmR	AmpR-ermG-RP4/R6K-[P_BT1311-RBSphageGFP- tag-Term]-NBU2, AmpR ErmR	Whitaker et al., 2017
pwwEV	AmpR,ErmR	pWW3867 backbone	Whitaker et al., 2017
pwwDma2-His	AmpR,ErmR	pWW3867 containing Dma2 with C-terminal 10xHis tag	This study
Oligonucleotides used in this study
Name	Sequence	Template	Description
F_BT1558 Downsteam	GCGGCCGCTCTAGAACTAGTCAGGCACAGTGTCATAG	B. thetaiotaomicron VPI-5482 genomic DNA	For cloning into pSIE1
R_BT1558 Downstream	CGCTGATGCCGGGATGACTGTCCTTATAAAAATGAAAAAAACACTTATG	B. thetaiotaomicron VPI-5482 genomic DNA	For cloning into pSIE1
F_BT1558 Upstream	TTTTTTCATTTTTATAAGGACAGTCATCCCGGC	B. thetaiotaomicron VPI-5482 genomic DNA	For cloning into pSIE1
R_BT1558 Upstream	GATTAGCATTATGAGGATCCCGTGCTGCAGCTG	B. thetaiotaomicron VPI-5482 genomic DNA	For cloning into pSIE1
F_BT1559 Downstream	GCGGCCGCTCTAGAACTAGTGCTTTCAGCGGGATG	B. thetaiotaomicron VPI-5482 genomic DNA	For cloning into pSIE1
R_BT1559 Downstream	ACACCCTCTATGCCAAACAATGAAATAACCGATCTGTTTCG	B. thetaiotaomicron VPI-5482 genomic DNA	For cloning into pSIE1
F_BT1559 Upstream	GAAACAGATCGGTTATTTCATTGTTTGGCATAGAGGG	B. thetaiotaomicron VPI-5482 genomic DNA	For cloning into pSIE1
R_BT1559 Upstream	GATTAGCATTATGAGGATCCTTGGATACCCGCAAG	B. thetaiotaomicron VPI-5482 genomic DNA	For cloning into pSIE1
F_BT1555-Del_Up	GCGGCCGCTCTAGAACTAGTGCTTTTTGGAAAAGCCG	B. thetaiotaomicron VPI-5482 genomic DNA	For cloning into pSIE1
R_BT1555-Del_Up	CATTGAAAAACGATTAATTTAAAAACAAGTTCCGAAGTAGTG	B. thetaiotaomicron VPI-5482 genomic DNA	For cloning into pSIE1
F_BT1555-Del_Dwn	CTACTTCGGAACTTGTTTTTAAATTAATCGTTTTTCAATGTGC	B. thetaiotaomicron VPI-5482 genomic DNA	For cloning into pSIE1
R_BT1555-Del_Dwn	GATTAGCATTATGAGGATCCCTTTGCTTGTACATGCG	B. thetaiotaomicron VPI-5482 genomic DNA	For cloning into pSIE1
F_BT1556-Del_Up	GCGGCCGCTCTAGAACTAGTAGTTTCTTCAATAATAATTTAGTATCTCC	B. thetaiotaomicron VPI-5482 genomic DNA	For cloning into pSIE1
R_BT1556-Del_Up	TAGAAAACAGAGGTAGAAAGAACTGTTTTATTAAATATGGACATGTC	B. thetaiotaomicron VPI-5482 genomic DNA	For cloning into pSIE1
F_BT1556-Del_Dwn	CCATATTTAATAAAACAGTTCTTTCTACCTCTGTTTTCTATATTC	B. thetaiotaomicron VPI-5482 genomic DNA	For cloning into pSIE1
R_BT1556-Del_Dwn	GATTAGCATTATGAGGATCCCGGCCGACTAATTTTAATTTAC	B. thetaiotaomicron VPI-5482 genomic DNA	For cloning into pSIE1
F_BT1557-Del_Up	GCGGCCGCTCTAGAACTAGTCCTCCGATAGTTCCTC	B. thetaiotaomicron VPI-5482 genomic DNA	For cloning into pSIE1
R_BT1557-Del_Up	TAAAAATGAAAAAAACACTTAAAAAGAAAAATCCTTCGGTG	B. thetaiotaomicron VPI-5482 genomic DNA	For cloning into pSIE1
F_BT1557-Del_Dwn	ACCGAAGGATTTTTCTTTTTAAGTGTTTTTTTCATTTTTATAAGGATTAATAC	B. thetaiotaomicron VPI-5482 genomic DNA	For cloning into pSIE1
R_BT1557-Del_Dwn	TTAGCATTATGAGGATCCGAAACCGGCACCTAAATC	B. thetaiotaomicron VPI-5482 genomic DNA	For cloning into pSIE1
F_BT1555-57-Del_Dwn	CTACTTCGGAACTTGTTTTTAAGTGTTTTTTTCATTTTTATAAGGATTAATAC	B. thetaiotaomicron VPI-5482 genomic DNA	For cloning into pSIE1
R_BT1555-57-Del_Up	TAAAAATGAAAAAAACACTTAAAAACAAGTTCCGAAGTAGTG	B. thetaiotaomicron VPI-5482 genomic DNA	For cloning into pSIE1
F_BT1558-57-Del_Dwn	ACCGAAGGATTTTTCTTTTTCAGTCATCCCGGC	B. thetaiotaomicron VPI-5482 genomic DNA	For cloning into pSIE1
R_BT1557-58-Del_Up	CGCTGATGCCGGGATGACTGAAAAAGAAAAATCCTTCGGTG	B. thetaiotaomicron VPI-5482 genomic DNA	For cloning into pSIE1
F_BT1555-59-Del_Dwn	CTACTTCGGAACTTGTTTTTTTGTTTGGCATAGAGGG	B. thetaiotaomicron VPI-5482 genomic DNA	For cloning into pSIE1
R_BT1555-59-Del_Up	ACACCCTCTATGCCAAACAAAAAAACAAGTTCCGAAGTAGTG	B. thetaiotaomicron VPI-5482 genomic DNA	For cloning into pSIE1
F_BT1555-58-Del_Up	GATTAGCATTATGAGGATCCCCATTCAGGAAGGAGC	B. thetaiotaomicron VPI-5482 genomic DNA	For cloning into pSIE1
R_BT1555-58-Del_Up	AAATAACCGATCTGTTTCGCAAAAACAAGTTCCGAAGTAGTG	B. thetaiotaomicron VPI-5482 genomic DNA	For cloning into pSIE1
F_BT1558-55-Del_Dwn	CTACTTCGGAACTTGTTTTTGCGAAACAGATCGG	B. thetaiotaomicron VPI-5482 genomic DNA	For cloning into pSIE1
R_BT1558-55-Del_Dwn	GCGGCCGCTCTAGAACTAGTGAGTTTCAAAGCATGC	B. thetaiotaomicron VPI-5482 genomic DNA	For cloning into pSIE1
F_RpoD_BT1558-His	TCCAAATCTGTTTTTAAAGAATGAAGAAAGAAAATGATGAAATAAC	B. thetaiotaomicron VPI-5482 genomic DNA	For cloning into pWW3867
R_RpoD_BT1558-His	TCGAGCTAATCAGCTAGGATTTAATGATGATGATGGTGATGATGATGATGATGACCATACGTCATGCGAAGTC	B. thetaiotaomicron VPI-5482 genomic DNA	For cloning into pWW3867
F_BT1558/59_Del-check	GGAGTATTTGCCTTATAGGG	B. thetaiotaomicron VPI-5482 genomic DNA	To check for deletion via PCR
R_BT1558/59_Del-check	CTACTGATCAAAGAAGCCG	B. thetaiotaomicron VPI-5482 genomic DNA	To check for deletion via PCR
F_BT1555-59_Del-check	GATTAAGCAGCCAACTTTC	B. thetaiotaomicron VPI-5482 genomic DNA	To check for deletion via PCR
R_BT1555-59_Del-check	CGAATCACATTTCTTTAACTTC	B. thetaiotaomicron VPI-5482 genomic DNA	To check for deletion via PCR
F_BT2778-Del_Up	TATTAAAATAATACACGCACAAAATTCATTCTCCATGCAGTC	B. thetaiotaomicron VPI-5482 genomic DNA	For cloning into pSIE1
R_BT2778-Del_Up	GATTAGCATTATGAGGATCCAATTTTGTAGTGTGGGTTAATAAAG	B. thetaiotaomicron VPI-5482 genomic DNA	For cloning into pSIE1
F_BT2778-Del_Dwn	GCGGCCGCTCTAGAACTAGTTCCAGATTAGCATCATTCAATTC	B. thetaiotaomicron VPI-5482 genomic DNA	For cloning into pSIE1
R_BT2778-Del_Dwn	CTGCATGGAGAATGAATTTTGTGCGTGTATTATTTTAATATGATGAATAG	B. thetaiotaomicron VPI-5482 genomic DNA	For cloning into pSIE1
F_BT2778-Del_check	GGAACTTTCGGATTATTCTC	B. thetaiotaomicron VPI-5482 genomic DNA	To check for deletion via PCR
R_BT2778-Del_check	GCAATGTGTTAGATAAATGC	B. thetaiotaomicron VPI-5482 genomic DNA	To check for deletion via PCR

## Sheet: Table S2
Supplemental Table 2: RNA Sequencing- Δdma2 vs WT Differentially Expressed Genes
Locus_Tag	Old_Locus_Tag	Putative_Function	log2FoldChange	pvalue	padj	diffexpressed
BT_RS07865	BT_1556	DUF4858 domain-containing protein	5.77681	0	0	UP
BT_RS07875	BT_1557	DUF4943 family protein	6.00453	0	0	UP
BT_RS07885	BT_1559	sigma-70 family RNA polymerase sigma factor	4.54432	4.68e-173	6.82e-170	UP
BT_RS07855	BT_1554	alanine dehydrogenase	2.12715	1.42e-138	1.55e-135	UP
BT_RS03670	BT_0734	outer membrane beta-barrel family protein	2.68326	3.5e-115	3.06e-112	UP
BT_RS07860	BT_1555	nitronate monooxygenase	2.48211	2.32e-108	1.69e-105	UP
BT_RS03160	BT_0639	DUF4858 domain-containing protein	5.25056	1e-73	6.26e-71	UP
BT_RS19595	BT_3881	DUF5686 and carboxypeptidase regulatory-like domain-containing protein	2.70851	7.75e-59	3.38e-56	UP
BT_RS12620	BT_2494	ABC transporter ATP-binding protein	1.69266	1.58e-55	5.77e-53	UP
BT_RS16785	BT_3314	glycoside hydrolase family 3 C-terminal domain-containing protein	3.39447	2.42e-51	8.14e-49	UP
BT_RS12635	BT_2497	efflux RND transporter periplasmic adaptor subunit	2.42601	2.04e-49	5.95e-47	UP
BT_RS12640	BT_2498	TolC family protein	2.51449	1.48e-48	4.03e-46	UP
BT_RS17260	BT_3410	heavy metal-binding domain-containing protein	2.94532	8.65e-46	1.89e-43	UP
BT_RS13430	BT_2659	DUF3868 domain-containing protein	2.51597	8.07e-45	1.68e-42	UP
BT_RS13425	BT_2658	Mfa1 family fimbria major subunit	2.88473	8.09e-42	1.47e-39	UP
BT_RS05885	BT_1165	O-antigen ligase family protein	1.76663	1.73e-41	3.02e-39	UP
BT_RS12625	BT_2495	ABC transporter permease	2.18565	3.46e-41	5.81e-39	UP
BT_RS13415	BT_2656	hypothetical protein	2.97222	1.32e-40	2.14e-38	UP
BT_RS13410	BT_2655	DUF4906 domain-containing protein	2.2879	9.43e-39	1.37e-36	UP
BT_RS11950	BT_2365	RagB/SusD family nutrient uptake outer membrane protein	1.53114	1.05e-37	1.39e-35	UP
BT_RS13420	BT_2657	FimB/Mfa2 family fimbrial subunit	3.14738	4.17e-36	5.2e-34	UP
BT_RS16780	BT_3313	DUF5125 domain-containing protein	2.7321	1.71e-35	2.02e-33	UP
BT_RS05880	BT_1164	hypothetical protein	1.76905	1.19e-34	1.34e-32	UP
BT_RS16765	BT_3310	TonB-dependent receptor	3.54933	6.97e-33	7.61e-31	UP
BT_RS14080	BT_2779	class I SAM-dependent methyltransferase	2.72074	8.72e-29	8.47e-27	UP
BT_RS14290	BT_2818	TonB-dependent receptor	3.223	5.51e-28	5.24e-26	UP
BT_RS16770	BT_3311	RagB/SusD family nutrient uptake outer membrane protein	3.06987	5.85e-28	5.44e-26	UP
BT_RS13435	BT_2660	DUF3575 domain-containing protein	2.7962	3.94e-27	3.59e-25	UP
BT_RS12630	BT_2496	ABC transporter permease	2.29722	2.24e-25	1.92e-23	UP
BT_RS13995	BT_2762	energy transducer TonB	1.30876	5.29e-25	4.44e-23	UP
BT_RS15505	BT_3057	sulfatase	1.56192	6.75e-24	5.36e-22	UP
BT_RS05890	BT_1166	glycosyltransferase family 2 protein	2.05416	2.68e-23	2.06e-21	UP
BT_RS09660			1.40486	3.04e-22	2.18e-20	UP
BT_RS01940	BT_0398	polysaccharide export protein	1.2461	3.19e-22	2.25e-20	UP
BT_RS03660	BT_0732	response regulator transcription factor	1.21162	8.65e-22	5.91e-20	UP
BT_RS01875	BT_0384	hypothetical protein	1.14966	2.05e-20	1.34e-18	UP
BT_RS01880	BT_0385	polysaccharide pyruvyl transferase family protein	1.15431	7.73e-20	4.96e-18	UP
BT_RS16775	BT_3312	glucosylceramidase	2.71128	1.21e-19	7.67e-18	UP
BT_RS01885	BT_0386	Coenzyme F420 hydrogenase/dehydrogenase, beta subunit C-terminal domain	1.09709	2.01e-18	1.2e-16	UP
BT_RS14075	BT_2778	sigma-70 family RNA polymerase sigma factor	2.27793	2.76e-18	1.63e-16	UP
BT_RS18000	BT_3565	TonB-dependent receptor	1.22322	1.11e-16	6.04e-15	UP
BT_RS01855	BT_0380	NAD-dependent epimerase/dehydratase family protein	1.03624	2.91e-16	1.52e-14	UP
BT_RS10790	BT_2131	hypothetical protein	1.70619	6.85e-16	3.4e-14	UP
BT_RS07480	BT_1477	fucose isomerase	1.47929	8.32e-16	4.08e-14	UP
BT_RS06640	BT_1312	trypsin-like peptidase domain-containing protein	1.48434	1.13e-15	5.42e-14	UP
BT_RS05970	BT_1182	hypothetical protein	1.20504	1.5e-15	7.06e-14	UP
BT_RS04570	BT_0909	DUF58 domain-containing protein	1.02782	2.11e-15	9.62e-14	UP
BT_RS24720			1.52434	2.24e-15	1.01e-13	UP
BT_RS23605	BT_4684	beta-galactosidase	1.12479	4.11e-15	1.78e-13	UP
BT_RS09490	BT_1870	IS3 family transposase	1.373	5.46e-15	2.34e-13	UP
BT_RS01925	BT_0394	glycosyltransferase family 4 protein	1.21787	6.81e-15	2.89e-13	UP
BT_RS09330	BT_1841	zinc metallopeptidase	1.03928	7.32e-15	3.07e-13	UP
BT_RS01895	BT_0388	acyltransferase	1.11398	7.45e-15	3.1e-13	UP
BT_RS24510	BT_0399	Wzz/FepE/Etk N-terminal domain-containing protein	1.22866	1.92e-14	7.91e-13	UP
BT_RS01890	BT_0387	NADH dehydrogenase subunit 2	1.17424	6.6e-14	2.57e-12	UP
BT_RS12990	BT_2569	RNA polymerase sigma factor	1.01217	1.16e-13	4.37e-12	UP
BT_RS09695	BT_1911	SDR family oxidoreductase	1.48219	4.66e-13	1.67e-11	UP
BT_RS12925	BT_2556	transposase	1.35849	1.11e-12	3.78e-11	UP
BT_RS09485	BT_1869	transposase	1.3964	2.22e-12	7.28e-11	UP
BT_RS04175	BT_0833	redoxin domain-containing protein	1.1	2.5e-12	8.14e-11	UP
BT_RS23425	BT_4649	hypothetical protein	1.19352	2.73e-12	8.78e-11	UP
BT_RS19285	BT_3825	IS3 family transposase	1.25229	2.62e-11	7.72e-10	UP
BT_RS17595	BT_3479	IS3 family transposase	1.30521	4.2e-11	1.23e-09	UP
BT_RS11455	BT_2267	site-specific integrase	1.07455	6.37e-11	1.84e-09	UP
BT_RS18685	BT_3706	IS3 family transposase	1.25249	1.31e-10	3.65e-09	UP
BT_RS04970	BT_0987	TlpA family protein disulfide reductase	1.08182	1.62e-10	4.48e-09	UP
BT_RS01910	BT_0391	glycosyltransferase	1.02597	4.04e-10	1.09e-08	UP
BT_RS12930	BT_2557	IS3 family transposase	1.27422	6.84e-10	1.79e-08	UP
BT_RS07050	BT_1391	OmpA family protein	1.02962	8.09e-10	2.08e-08	UP
BT_RS02570	BT_0522	glycosyltransferase family 2 protein	1.15611	4.36e-09	1.08e-07	UP
BT_RS18670	BT_3703	glycoside hydrolase family 97 protein	1.36132	4.37e-09	1.08e-07	UP
BT_RS01915	BT_0392	glycosyltransferase family 4 protein	1.12564	6.6e-09	1.58e-07	UP
BT_RS10820	BT_2137	IS3 family transposase	1.26331	7.96e-09	1.87e-07	UP
BT_RS21660	BT_4290	IS3 family transposase	1.26305	8.85e-09	2.06e-07	UP
BT_RS05965	BT_1181	glycosyltransferase family 2 protein	1.14567	9.84e-09	2.26e-07	UP
BT_RS05960	BT_1180	glycosyltransferase family 4 protein	1.33374	1.23e-08	2.78e-07	UP
BT_RS01900	BT_0389	acyltransferase	1.0412	1.31e-08	2.95e-07	UP
BT_RS04565	BT_0908	BatD family protein	1.05437	1.68e-08	3.73e-07	UP
BT_RS01920	BT_0393	serine acetyltransferase	1.03938	1.78e-08	3.96e-07	UP
BT_RS01905	BT_0390	O-antigen export protein	1.08288	2.08e-08	4.55e-07	UP
BT_RS01930	BT_0396	glycosyltransferase family 4 protein	1.08011	2.08e-08	4.55e-07	UP
BT_RS05975			1.32909	2.75e-08	5.91e-07	UP
BT_RS05075	BT_1008	alpha/beta hydrolase	1.15364	3.23e-08	6.91e-07	UP
BT_RS19290	BT_3826	transposase	1.23321	3.3e-08	6.99e-07	UP
BT_RS08455	BT_1667	hypothetical protein	1.2222	4.15e-08	8.76e-07	UP
BT_RS05060			1.04684	4.49e-08	9.39e-07	UP
BT_RS03900	BT_0779	hypothetical protein	1.57057	6.74e-08	1.35e-06	UP
BT_RS01950			1.05713	7.69e-08	1.52e-06	UP
BT_RS02585	BT_0525	LruC domain-containing protein	1.02565	7.69e-08	1.52e-06	UP
BT_RS05210	BT_1036	DUF1735 domain-containing protein	1.15234	1.71e-07	3.2e-06	UP
BT_RS10825	BT_2138	transposase	1.28326	3.31e-07	5.81e-06	UP
BT_RS21665	BT_4291	transposase	1.26548	3.99e-07	6.92e-06	UP
BT_RS17600	BT_3480	transposase	1.25726	5.41e-07	9.23e-06	UP
BT_RS01860	BT_0381	polysaccharide biosynthesis protein	1.04674	1.03e-06	1.69e-05	UP
BT_RS14300	BT_2820	SusC/RagA family TonB-linked outer membrane protein	1.30517	1.04e-06	1.7e-05	UP
BT_RS18690	BT_3707	transposase	1.21772	1.42e-06	2.26e-05	UP
BT_RS04660	BT_0926	ABC transporter permease	1.05459	1.93e-06	3.03e-05	UP
BT_RS05895	BT_1167	glycosyltransferase	1.22402	6.65e-06	9.65e-05	UP
BT_RS14305	BT_2821	RagB/SusD family nutrient uptake outer membrane protein	1.51204	1.22e-05	0.000164859	UP
BT_RS18675	BT_3704	glycoside hydrolase family 13 protein	1.18357	1.34e-05	0.000178861	UP
BT_RS04655	BT_0925	ABC transporter ATP-binding protein	1.17872	1.88e-05	0.000245312	UP
BT_RS05215	BT_1037	DUF1735 and LamG domain-containing protein	1.11854	2.13e-05	0.000272681	UP
BT_RS23625	BT_4690	alpha-amylase	1.11369	2.8e-05	0.00035082	UP
BT_RS08715	BT_1719	phosphonopyruvate decarboxylase	1.23644	3.01e-05	0.000372614	UP
BT_RS16200	BT_3200	N-acetylmuramoyl-L-alanine amidase	1.01543	3.27e-05	0.000398229	UP
BT_RS08730	BT_1722	chain-length determining protein	1.96698	3.93e-05	0.000468284	UP
BT_RS14310	BT_2822	BACON domain-containing protein	1.37947	4.67e-05	0.00054877	UP
BT_RS03245	BT_0656	RHS repeat protein	1.11258	5.13e-05	0.000592711	UP
BT_RS05220	BT_1038	endo-beta-N-acetylglucosaminidase family protein	1.34357	6.06e-05	0.000686131	UP
BT_RS06490	BT_1286	response regulator	1.25741	7.59e-05	0.000828522	UP
BT_RS08710	BT_1718	2-aminoethylphosphonate--pyruvate transaminase	1.13813	7.92e-05	0.000861069	UP
BT_RS14295	BT_2819	RagB/SusD family nutrient uptake outer membrane protein	1.79993	0.000121457	0.0012312	UP
BT_RS02710	BT_0553	glutamate synthase large subunit	1.10542	0.00014764	0.00146425	UP
BT_RS08675	BT_1711	alpha-2,8-polysialyltransferase family protein	1.50182	0.000153715	0.00151257	UP
BT_RS08705	BT_1717	lipopolysaccharide biosynthesis protein	1.15149	0.000155815	0.00152979	UP
BT_RS16185	BT_3197	hypothetical protein	1.01874	0.000330867	0.00284559	UP
BT_RS01125	BT_0229	DUF6371 domain-containing protein	1.59232	0.000957075	0.00732305	UP
BT_RS18430	BT_3653	hypothetical protein	1.152	0.00176374	0.0119284	UP
BT_RS08725	BT_1721	phosphocholine cytidylyltransferase family protein	1.44821	0.0028906	0.0181712	UP
BT_RS13005	BT_2571	glutaminase A	1.10812	0.00297711	0.0186614	UP
BT_RS09655	BT_1902	NAD(P)-binding domain-containing protein	1.03525	0.00300975	0.018812	UP
BT_RS13000	BT_2570	glutamate decarboxylase	1.15409	0.00635858	0.0337144	UP
BT_RS19315	BT_3830	class I SAM-dependent methyltransferase	1.0039	0.0131209	0.0600375	UP
BT_RS08685	BT_1713	HAD-IIIA family hydrolase	1.16861	0.0199676	0.0834817	UP
BT_RS08695	BT_1715	glycosyltransferase family protein	1.08759	0.0314456	0.117928	UP
BT_RS21320	BT_4226	FimB/Mfa2 family fimbrial subunit	1.15513	0.0354672	0.129346	UP
BT_RS10265	BT_2027	N-acetylmuramoyl-L-alanine amidase	2.37467	0.0202966		UP
BT_RS13295	BT_2629	GH92 family glycosyl hydrolase	-2.18564	6.32e-71	3.45e-68	DOWN
BT_RS20140	BT_3991	GH92 family glycosyl hydrolase	-2.16269	1.87e-69	9.06e-67	DOWN
BT_RS19085	BT_3784	GH92 family glycosyl hydrolase	-1.90573	9.81e-59	3.9e-56	DOWN
BT_RS07880	BT_1558	outer membrane beta-barrel protein	-2.88621	1.58e-50	4.94e-48	DOWN
BT_RS11430	BT_2260	SusC/RagA family TonB-linked outer membrane protein	-2.00897	1.62e-48	4.16e-46	DOWN
BT_RS20145	BT_3992	FecR domain-containing protein	-2.2819	8.97e-47	2.18e-44	DOWN
BT_RS07745	BT_1532	FtsX-like permease family protein	-1.94138	2.64e-46	6.07e-44	DOWN
BT_RS20105	BT_3984	SusD/RagB family nutrient-binding outer membrane lipoprotein	-3.31949	1.18e-43	2.34e-41	DOWN
BT_RS11425	BT_2259	SusD/RagB family nutrient-binding outer membrane lipoprotein	-2.02849	1.1e-42	2.09e-40	DOWN
BT_RS03470	BT_0694	ABC transporter ATP-binding protein	-1.64218	1.25e-39	1.95e-37	DOWN
BT_RS07750	BT_1533	ABC transporter permease	-1.94016	2.28e-39	3.44e-37	DOWN
BT_RS20100	BT_3983	SusC/RagA family TonB-linked outer membrane protein	-2.93388	1.94e-38	2.74e-36	DOWN
BT_RS03465	BT_0693	ABC transporter permease	-1.71337	3.59e-38	4.9e-36	DOWN
BT_RS03475	BT_0695	ABC transporter permease	-1.5823	1.31e-36	1.69e-34	DOWN
BT_RS07735	BT_1530	TolC family protein	-1.77788	9.1e-36	1.1e-33	DOWN
BT_RS09760	BT_1927	hypothetical protein	-2.03339	9.12e-35	1.05e-32	DOWN
BT_RS01490	BT_0304	efflux RND transporter periplasmic adaptor subunit	-1.26404	8.29e-32	8.84e-30	DOWN
BT_RS07730	BT_1529	sigma-54 dependent transcriptional regulator	-1.22433	2.7e-31	2.81e-29	DOWN
BT_RS09755	BT_1926	hypothetical protein	-2.11487	2.2e-30	2.23e-28	DOWN
BT_RS20135	BT_3990	GH92 family glycosyl hydrolase	-2.26307	3.53e-30	3.5e-28	DOWN
BT_RS07755	BT_1534	DUF2807 domain-containing protein	-1.91123	6.18e-27	5.51e-25	DOWN
BT_RS12650	BT_2500	DUF3836 domain-containing protein	-1.53047	5.81e-26	5.07e-24	DOWN
BT_RS07760	BT_1535	ABC transporter ATP-binding protein	-1.66514	6.07e-24	4.92e-22	DOWN
BT_RS07765	BT_1536	efflux RND transporter periplasmic adaptor subunit	-1.70095	7.08e-24	5.53e-22	DOWN
BT_RS16380	BT_1944	helix-turn-helix domain-containing protein	-1.35938	2.13e-22	1.58e-20	DOWN
BT_RS16415	BT_3240	SusC/RagA family TonB-linked outer membrane protein	-1.56646	2.55e-22	1.85e-20	DOWN
BT_RS07725	BT_1528	ATP-binding protein	-1.10611	4.46e-22	3.09e-20	DOWN
BT_RS24630	BT_2444	hypothetical protein	-2.397	1.76e-21	1.18e-19	DOWN
BT_RS07740	BT_1531	ATP-binding protein	-1.0819	1.58e-20	1.04e-18	DOWN
BT_RS01590	BT_0325	hypothetical protein	-1.76927	2.96e-19	1.85e-17	DOWN
BT_RS20110	BT_3985	glycoside hydrolase family 18	-2.85867	1.44e-18	8.72e-17	DOWN
BT_RS24625	BT_2443	hypothetical protein	-2.1272	1.46e-17	8.51e-16	DOWN
BT_RS16315	BT_3223	hypothetical protein	-2.61899	9.52e-17	5.33e-15	DOWN
BT_RS03415	BT_0683	glycoside hydrolase family 97 protein	-1.60436	1.07e-16	5.91e-15	DOWN
BT_RS16400	BT_3239	SusC/RagA family TonB-linked outer membrane protein	-1.80799	1.95e-16	1.04e-14	DOWN
BT_RS20115	BT_3986	DUF1735 and LamG domain-containing protein	-2.44113	6.04e-16	3.07e-14	DOWN
BT_RS16425	BT_3242	putative zinc-binding metallopeptidase	-1.2688	9.48e-16	4.6e-14	DOWN
BT_RS13290	BT_2628	response regulator	-1.63243	1.14e-15	5.42e-14	DOWN
BT_RS19060	BT_3779	hypothetical protein	-2.08163	1.85e-15	8.5e-14	DOWN
BT_RS07175	BT_1416	cytochrome c biogenesis protein ResB	-1.15391	3.28e-15	1.45e-13	DOWN
BT_RS06495	BT_1287	DUF4840 domain-containing protein	-2.23065	4.12e-15	1.78e-13	DOWN
BT_RS16385	BT_3236	DUF4302 domain-containing protein	-1.40121	3.5e-14	1.42e-12	DOWN
BT_RS20120	BT_3987	DUF1735 domain-containing protein	-2.11925	4.18e-14	1.68e-12	DOWN
BT_RS08860	BT_1748	hypothetical protein	-1.22642	4.29e-14	1.7e-12	DOWN
BT_RS17280	BT_3413	DUF5723 family protein	-1.41257	7.45e-14	2.88e-12	DOWN
BT_RS16310	BT_3222	DUF4848 domain-containing protein	-3.04185	1.3e-13	4.84e-12	DOWN
BT_RS21455	BT_4252	Gfo/Idh/MocA family oxidoreductase	-1.50126	3.63e-13	1.31e-11	DOWN
BT_RS07180	BT_1417	ammonia-forming cytochrome c nitrite reductase	-1.25718	5.25e-13	1.86e-11	DOWN
BT_RS18915	BT_3750	SusC/RagA family TonB-linked outer membrane protein	-1.18726	5.96e-13	2.1e-11	DOWN
BT_RS01595	BT_0326	sigma-70 family RNA polymerase sigma factor	-1.21022	8.56e-13	2.99e-11	DOWN
BT_RS18855	BT_3738	response regulator	-1.10472	9.51e-13	3.3e-11	DOWN
BT_RS16320	BT_3224	TIGR00730 family Rossman fold protein	-1.74507	9.95e-13	3.42e-11	DOWN
BT_RS11740	BT_2320	AraC family transcriptional regulator	-1.06652	1.61e-12	5.46e-11	DOWN
BT_RS19095	BT_3787	IPT/TIG domain-containing protein	-2.84211	1.97e-12	6.59e-11	DOWN
BT_RS07600	BT_1501	OmpA family protein	-1.32394	2.08e-12	6.87e-11	DOWN
BT_RS19100	BT_3788	TonB-dependent receptor	-2.4207	2.67e-12	8.66e-11	DOWN
BT_RS23775	BT_4719	NigD-like protein	-1.3267	2.83e-12	9.02e-11	DOWN
BT_RS16435	BT_3244	BACON domain-containing protein	-1.04032	5.11e-12	1.59e-10	DOWN
BT_RS11450	BT_2264	SusC/RagA family TonB-linked outer membrane protein	-1.30394	9.68e-12	2.96e-10	DOWN
BT_RS19070	BT_3781	glycoside hydrolase family 125 protein	-1.177	1.14e-11	3.47e-10	DOWN
BT_RS08870	BT_1750	proline/glycine betaine ABC transporter permease	-1.01337	1.3e-11	3.93e-10	DOWN
BT_RS07185	BT_1418	cytochrome c nitrite reductase small subunit	-1.48434	7.72e-11	2.19e-09	DOWN
BT_RS13260	BT_2622	alpha-glucuronidase	-1.12679	8.62e-11	2.41e-09	DOWN
BT_RS16430	BT_3243	DUF4302 domain-containing protein	-1.20896	1.92e-10	5.27e-09	DOWN
BT_RS07370	BT_1455	RtcB family protein	-1.13082	2.5e-10	6.79e-09	DOWN
BT_RS16390	BT_3237	putative zinc-binding metallopeptidase	-1.48949	5.89e-10	1.56e-08	DOWN
BT_RS08875	BT_1751	glycine betaine/L-proline ABC transporter ATP-binding protein	-1.24835	6.13e-10	1.61e-08	DOWN
BT_RS19120	BT_3792	glycoside hydrolase family 76 protein	-1.45165	7.31e-10	1.9e-08	DOWN
BT_RS07165	BT_1414	alginate export family protein	-1.465	4.83e-09	1.19e-07	DOWN
BT_RS11435	BT_2261	hypothetical protein	-1.37869	6.73e-09	1.6e-07	DOWN
BT_RS22810	BT_4523	restriction endonuclease subunit S	-1.09126	7.33e-09	1.73e-07	DOWN
BT_RS12555	BT_2480	hypothetical protein	-1.81753	8.81e-09	2.06e-07	DOWN
BT_RS05655	BT_1121	carboxymuconolactone decarboxylase family protein	-1.01909	3.28e-08	6.99e-07	DOWN
BT_RS04770	BT_0947	tyrosine-type recombinase/integrase	-1.31661	4.46e-08	9.37e-07	DOWN
BT_RS11055	BT_2184	RNA polymerase sigma factor	-1.73773	5.16e-08	1.07e-06	DOWN
BT_RS16420	BT_3241	RagB/SusD family nutrient uptake outer membrane protein	-1.25207	5.88e-08	1.2e-06	DOWN
BT_RS13270	BT_2624	DUF4361 domain-containing protein	-1.05447	6.25e-08	1.27e-06	DOWN
BT_RS21005	BT_4163	fasciclin domain-containing protein	-1.23805	7.69e-08	1.52e-06	DOWN
BT_RS21705	BT_4299	hypothetical protein	-1.39664	8.08e-08	1.58e-06	DOWN
BT_RS13280	BT_2626	TonB-dependent receptor	-1.13883	1.29e-07	2.48e-06	DOWN
BT_RS16395	BT_3238	RagB/SusD family nutrient uptake outer membrane protein	-1.64021	1.39e-07	2.63e-06	DOWN
BT_RS19105	BT_3789	RagB/SusD family nutrient uptake outer membrane protein	-1.97293	1.66e-07	3.1e-06	DOWN
BT_RS15105	BT_2980	phage integrase SAM-like domain-containing protein	-1.23107	2.22e-07	4.03e-06	DOWN
BT_RS20125	BT_3988	DUF4989 domain-containing protein	-1.53564	3.06e-07	5.42e-06	DOWN
BT_RS18910	BT_3749	FecR domain-containing protein	-1.08221	3.61e-07	6.28e-06	DOWN
BT_RS19970	BT_3958	TonB-dependent receptor	-1.01708	4.2e-07	7.25e-06	DOWN
BT_RS16305	BT_3221	DUF3244 domain-containing protein	-2.83692	7e-07	1.18e-05	DOWN
BT_RS19090	BT_3786	hybrid sensor histidine kinase/response regulator transcription factor	-1.32912	7.75e-07	1.3e-05	DOWN
BT_RS12550	BT_2479	peptidase M75	-1.24947	1.03e-06	1.69e-05	DOWN
BT_RS20620	BT_4085	RagB/SusD family nutrient uptake outer membrane protein	-1.37915	3.19e-06	4.89e-05	DOWN
BT_RS01580	BT_0323	hypothetical protein	-1.03492	3.35e-06	5.07e-05	DOWN
BT_RS11445	BT_2263	SusD/RagB family nutrient-binding outer membrane lipoprotein	-1.2955	3.74e-06	5.6e-05	DOWN
BT_RS16300	BT_3220	tetratricopeptide repeat protein	-1.04465	4.92e-06	7.24e-05	DOWN
BT_RS01585	BT_0324	DUF6108 family protein	-1.354	5.34e-06	7.83e-05	DOWN
BT_RS20385	BT_4039	TonB-dependent receptor	-1.04578	7.51e-06	0.000107014	DOWN
BT_RS11440	BT_2262	DUF5012 domain-containing protein	-1.41175	1.01e-05	0.000140366	DOWN
BT_RS02925	BT_0596	UpxY family transcription antiterminator	-1.09758	1.07e-05	0.000146784	DOWN
BT_RS20350	BT_4032	HU family DNA-binding protein	-1.71308	5.03e-05	0.000587139	DOWN
BT_RS03190	BT_0645	outer membrane beta-barrel protein	-1.10509	5.67e-05	0.000645748	DOWN
BT_RS24555	BT_1584	EamA/RhaT family transporter	-1.3701	6.1e-05	0.000688191	DOWN
BT_RS04255	BT_0851	hypothetical protein	-2.01791	6.57e-05	0.00073611	DOWN
BT_RS11060	BT_2185	hypothetical protein	-1.03339	6.87e-05	0.000762088	DOWN
BT_RS22555	BT_4472	DUF5020 family protein	-1.06424	7.17e-05	0.000789292	DOWN
BT_RS05200	BT_1034	MFS transporter	-1.23988	7.56e-05	0.00082756	DOWN
BT_RS21010	BT_4164	SusC/RagA family TonB-linked outer membrane protein	-1.13867	8.09e-05	0.000873007	DOWN
BT_RS19115	BT_3791	LamG domain-containing protein	-1.42832	0.000103864	0.00107531	DOWN
BT_RS20765	BT_4114	TonB-dependent receptor	-1.04068	0.000110161	0.0011298	DOWN
BT_RS13115			-1.61148	0.000147799	0.00146425	DOWN
BT_RS20950	BT_4152	beta-galactosidase	-1.13853	0.000222877	0.00206741	DOWN
BT_RS15530	BT_3062	DsbA family protein	-1.01399	0.000444303	0.00369745	DOWN
BT_RS21015	BT_4165	RagB/SusD family nutrient uptake outer membrane protein	-1.0374	0.000584935	0.0047151	DOWN
BT_RS15165	BT_2991	DUF6043 family protein	-1.02162	0.000826485	0.00636846	DOWN
BT_RS06405	BT_1269	efflux RND transporter periplasmic adaptor subunit	-1.0485	0.0011641	0.00850497	DOWN
BT_RS19110	BT_3790	DUF4361 domain-containing protein	-1.51103	0.00128006	0.0091832	DOWN
BT_RS22650	BT_4491	DUF3244 domain-containing protein	-1.39738	0.00154768	0.0107238	DOWN
BT_RS05660	BT_1122	lactonase family protein	-1.04317	0.00239909	0.0154596	DOWN
BT_RS19065	BT_3780	glycoside hydrolase family 130 protein	-1.4576	0.00334304	0.0204024	DOWN
BT_RS08835	BT_1743	GDSL-type esterase/lipase family protein	-1.0506	0.00415691	0.0243452	DOWN
BT_RS01345	BT_0273	RagB/SusD family nutrient uptake outer membrane protein	-1.10122	0.00527792	0.029263	DOWN
BT_RS19045	BT_3776	hypothetical protein	-1.30347	0.0137194	0.0621142	DOWN
BT_RS04775	BT_0948	DUF3871 family protein	-1.10843	0.0139179	0.0627374	DOWN
BT_RS19050	BT_3777	hypothetical protein	-1.21241	0.0139225	0.0627374	DOWN
BT_RS22315	BT_4424	zinc-binding dehydrogenase	-1.16318	0.016419	0.0716628	DOWN
BT_RS17580	BT_3476	IPT/TIG domain-containing protein	-1.22105	0.0211023	0.0872943	DOWN
BT_RS03795	BT_0759	hypothetical protein	-1.07942	0.0320145	0.119591	DOWN
BT_RS20270	BT_4016	hypothetical protein	-1.03848	0.0328703	0.122014	DOWN
BT_RS20585	BT_4078	GDSL-type esterase/lipase family protein	-1.0985	0.0353547	0.129151	DOWN
BT_RS07430	BT_1467	efflux RND transporter periplasmic adaptor subunit	-1.71549	0.0196233		DOWN
BT_RS12495			-2.54635	0.0478029		DOWN
BT_RS24655			-1.25941	0.0467451		DOWN
BT_RS15180			-1.48397	0.0324025		DOWN

## Sheet: Table S3
Supplemental Table 3: Shared Genes Between Δdma2 and Δdma1 RNA sequencing Datasets
Locus_Tag	Old_Locus_Tag	Putative_Function	PUL#	diffexpressed
BT_RS13430	BT_2659	DUF3868 domain-containing protein	NA	UP
BT_RS13425	BT_2658	Mfa1 family fimbria major subunit	NA	UP
BT_RS11950	BT_2365	RagB/SusD family nutrient uptake outer membrane protein	31	UP
BT_RS13420	BT_2657	FimB/Mfa2 family fimbrial subunit	NA	UP
BT_RS16780	BT_3313	DUF5125 domain-containing protein	56	UP
BT_RS05880	BT_1164	hypothetical protein	NA	UP
BT_RS14080	BT_2779	class I SAM-dependent methyltransferase	NA	UP
BT_RS13435	BT_2660	DUF3575 domain-containing protein	NA	UP
BT_RS14075	BT_2778	sigma-70 family RNA polymerase sigma factor	NA	UP
BT_RS12990	BT_2569	RNA polymerase sigma factor	NA	UP
BT_RS07050	BT_1391	OmpA family protein	NA	UP
BT_RS05965	BT_1181	glycosyltransferase family 2 protein	NA	UP
BT_RS08455	BT_1667	hypothetical protein	NA	UP
BT_RS03900	BT_0779	hypothetical protein	NA	UP
BT_RS05210	BT_1036	DUF1735 domain-containing protein	14	UP
BT_RS05895	BT_1167	glycosyltransferase	NA	UP
BT_RS14305	BT_2821	RagB/SusD family nutrient uptake outer membrane protein	38	UP
BT_RS05215	BT_1037	DUF1735 and LamG domain-containing protein	14	UP
BT_RS16200	BT_3200	N-acetylmuramoyl-L-alanine amidase	NA	UP
BT_RS05220	BT_1038	endo-beta-N-acetylglucosaminidase family protein	14	UP
BT_RS16185	BT_3197	hypothetical protein	NA	UP
BT_RS18430	BT_3653	hypothetical protein	NA	UP
BT_RS21320	BT_4226	FimB/Mfa2 family fimbrial subunit	NA	UP
BT_RS13295	BT_2629	GH92 family glycosyl hydrolase	36	DOWN
BT_RS03465	BT_0693	ABC transporter permease	NA	DOWN
BT_RS09760	BT_1927	hypothetical protein	NA	DOWN
BT_RS09755	BT_1926	hypothetical protein	NA	DOWN
BT_RS16380	BT_1944	helix-turn-helix domain-containing protein	NA	DOWN
BT_RS24630	BT_2444	hypothetical protein	NA	DOWN
BT_RS16425	BT_3242	putative zinc-binding metallopeptidase	52	DOWN
BT_RS13290	BT_2628	response regulator	36	DOWN
BT_RS19060	BT_3779	hypothetical protein	68	DOWN
BT_RS16385	BT_3236	DUF4302 domain-containing protein	52	DOWN
BT_RS18915	BT_3750	SusC/RagA family TonB-linked outer membrane protein	67	DOWN
BT_RS19095	BT_3787	IPT/TIG domain-containing protein	68	DOWN
BT_RS16435	BT_3244	BACON domain-containing protein	52	DOWN
BT_RS08870	BT_1750	proline/glycine betaine ABC transporter permease	NA	DOWN
BT_RS13260	BT_2622	alpha-glucuronidase	36	DOWN
BT_RS16430	BT_3243	DUF4302 domain-containing protein	52	DOWN
BT_RS08875	BT_1751	glycine betaine/L-proline ABC transporter ATP-binding protein	NA	DOWN
BT_RS16420	BT_3241	RagB/SusD family nutrient uptake outer membrane protein	52	DOWN
BT_RS13270	BT_2624	DUF4361 domain-containing protein	36	DOWN
BT_RS13280	BT_2626	TonB-dependent receptor	36	DOWN
BT_RS18910	BT_3749	FecR domain-containing protein	67	DOWN

## Sheet: Table S4
Supplemental Table 4: RNA Sequencing- Δdma2 vs Δdma2-das2 Differentially Expressed Genes
Locus_Tag	Old_Locus_Tag	Putative_Function	log2FoldChange	pvalue	padj	diffexpressed
BT_RS03160	BT_0639	DUF4858 domain-containing protein	6.53961	7.78875e-102	1.57231e-99	UP
BT_RS07875	BT_1557	DUF4943 family protein	6.30649	0	0	UP
BT_RS07880	BT_1558	outer membrane beta-barrel protein	6.27557	1.99971e-16	5.55966e-15	UP
BT_RS07885	BT_1559	sigma-70 family RNA polymerase sigma factor	5.87919	0	0	UP
BT_RS07865	BT_1556	DUF4858 domain-containing protein	5.60807	0	0	UP
BT_RS16765	BT_3310	TonB-dependent receptor	5.00226	5.84224e-125	2.46596e-122	UP
BT_RS13420	BT_2657	FimB/Mfa2 family fimbrial subunit	4.61196	2.92161e-46	1.83311e-44	UP
BT_RS13415	BT_2656	hypothetical protein	4.51146	9.45003e-51	6.8557e-49	UP
BT_RS13435	BT_2660	DUF3575 domain-containing protein	4.3808	1.23584e-53	9.56331e-52	UP
BT_RS13425	BT_2658	Mfa1 family fimbria major subunit	4.23361	2.62896e-62	2.77415e-60	UP
BT_RS01865	BT_0382	NAD-dependent epimerase/dehydratase family protein	4.05283	4.62773e-116	1.53475e-113	UP
BT_RS01880	BT_0385	polysaccharide pyruvyl transferase family protein	3.88519	2.96468e-103	6.88252e-101	UP
BT_RS01910	BT_0391	glycosyltransferase	3.86497	4.07529e-57	3.50399e-55	UP
BT_RS01870	BT_0383	UDP-N-acetyl glucosamine 2-epimerase	3.84311	2.00429e-63	2.2157e-61	UP
BT_RS14290	BT_2818	TonB-dependent receptor	3.78287	1.83667e-40	1.0528e-38	UP
BT_RS01900	BT_0389	acyltransferase	3.76986	1.1882e-41	6.89603e-40	UP
BT_RS01960			3.70627	0.0136052	0.0621742	UP
BT_RS01915	BT_0392	glycosyltransferase family 4 protein	3.70527	2.92401e-60	2.71523e-58	UP
BT_RS01940	BT_0398	polysaccharide export protein	3.70208	2.55161e-86	3.82166e-84	UP
BT_RS01925	BT_0394	glycosyltransferase family 4 protein	3.69201	2.53295e-68	3.01551e-66	UP
BT_RS01890	BT_0387	NADH dehydrogenase subunit 2	3.68265	3.52716e-90	6.06541e-88	UP
BT_RS01885	BT_0386	Coenzyme F420 hydrogenase/dehydrogenase, beta subunit C-terminal domain	3.63939	1.25699e-102	2.77915e-100	UP
BT_RS13430	BT_2659	DUF3868 domain-containing protein	3.63427	1.15161e-60	1.11394e-58	UP
BT_RS01860	BT_0381	polysaccharide biosynthesis protein	3.62493	9.53704e-127	4.42805e-124	UP
BT_RS01895	BT_0388	acyltransferase	3.61904	4.78308e-44	2.96104e-42	UP
BT_RS16770	BT_3311	RagB/SusD family nutrient uptake outer membrane protein	3.60772	5.29602e-26	2.15697e-24	UP
BT_RS01875	BT_0384	hypothetical protein	3.51611	1.39476e-111	4.04741e-109	UP
BT_RS01905	BT_0390	O-antigen export protein	3.51538	6.59859e-48	4.44018e-46	UP
BT_RS01835	BT_0376	UpxY family transcription antiterminator	3.45843	6.3558e-102	1.34136e-99	UP
BT_RS08725	BT_1721	phosphocholine cytidylyltransferase family protein	3.45646	2.23862e-05	0.000256007	UP
BT_RS16785	BT_3314	glycoside hydrolase family 3 C-terminal domain-containing protein	3.44375	8.44672e-39	4.6139e-37	UP
BT_RS24510	BT_0399	Wzz/FepE/Etk N-terminal domain-containing protein	3.44248	1.44281e-79	1.91399e-77	UP
BT_RS22895	BT_4541	restriction endonuclease subunit S	3.39154	2.16865e-42	1.2909e-40	UP
BT_RS01920	BT_0393	serine acetyltransferase	3.28301	2.81637e-53	2.14367e-51	UP
BT_RS13410	BT_2655	DUF4906 domain-containing protein	3.26031	2.49129e-86	3.82166e-84	UP
BT_RS14295	BT_2819	RagB/SusD family nutrient uptake outer membrane protein	3.14287	5.40736e-06	6.85967e-05	UP
BT_RS21860	BT_4330	nucleoside permease	3.08569	1.31979e-75	1.65616e-73	UP
BT_RS01935	BT_0397	WbuC family cupin fold metalloprotein	3.07328	1.34112e-50	9.5797e-49	UP
BT_RS14080	BT_2779	class I SAM-dependent methyltransferase	3.07204	1.54885e-34	7.65034e-33	UP
BT_RS16775	BT_3312	glucosylceramidase	3.06588	2.71324e-23	9.91934e-22	UP
BT_RS03900	BT_0779	hypothetical protein	3.06302	1.64122e-29	7.25731e-28	UP
BT_RS01930	BT_0396	glycosyltransferase family 4 protein	3.0484	1.21399e-55	9.71819e-54	UP
BT_RS01855	BT_0380	NAD-dependent epimerase/dehydratase family protein	3.00868	1.48521e-114	4.59721e-112	UP
BT_RS22890	BT_4540	restriction endonuclease subunit S	2.9802	2.71626e-67	3.15289e-65	UP
BT_RS14325	BT_2825	glycosyl hydrolase family 18 protein	2.94329	0.00298255	0.0180077	UP
BT_RS08730	BT_1722	chain-length determining protein	2.93871	1.27231e-06	1.81764e-05	UP
BT_RS01850	BT_0379	nucleotide sugar dehydrogenase	2.93427	1.09514e-136	6.35594e-134	UP
BT_RS16780	BT_3313	DUF5125 domain-containing protein	2.86203	1.3097e-32	6.20505e-31	UP
BT_RS11950	BT_2365	RagB/SusD family nutrient uptake outer membrane protein	2.84393	3.91619e-109	1.06958e-106	UP
BT_RS17260	BT_3410	heavy metal-binding domain-containing protein	2.77659	9.08358e-60	8.26962e-58	UP
BT_RS01965	BT_0403	HU family DNA-binding protein	2.77178	7.7359e-10	1.58228e-08	UP
BT_RS19460	BT_3854	TonB-dependent receptor	2.74093	1.59533e-60	1.51166e-58	UP
BT_RS03670	BT_0734	outer membrane beta-barrel family protein	2.73199	8.81936e-81	1.20436e-78	UP
BT_RS07860	BT_1555	nitronate monooxygenase	2.65175	3.9772e-117	1.42047e-114	UP
BT_RS09965	BT_1967	efflux RND transporter periplasmic adaptor subunit	2.56133	0.00324516	0.0193916	UP
BT_RS19595	BT_3881	DUF5686 and carboxypeptidase regulatory-like domain-containing protein	2.55932	4.46556e-63	4.82177e-61	UP
BT_RS01845	BT_0378	polysaccharide biosynthesis protein	2.45856	1.76416e-89	2.92536e-87	UP
BT_RS14075	BT_2778	sigma-70 family RNA polymerase sigma factor	2.45072	9.75612e-42	5.73388e-40	UP
BT_RS24515	BT_0400	tyrosine-protein kinase domain-containing protein	2.43499	2.44501e-52	1.831e-50	UP
BT_RS00130	BT_0030	RagB/SusD family nutrient uptake outer membrane protein	2.36085	1.69833e-10	3.63379e-09	UP
BT_RS07855	BT_1554	alanine dehydrogenase	2.30262	9.07869e-156	7.02539e-153	UP
BT_RS02585	BT_0525	LruC domain-containing protein	2.26972	1.67579e-47	1.11153e-45	UP
BT_RS14305	BT_2821	RagB/SusD family nutrient uptake outer membrane protein	2.22769	6.16891e-08	1.0303e-06	UP
BT_RS12410	BT_2450	hypothetical protein	2.21287	0.00762368	0.0395053	UP
BT_RS05890	BT_1166	glycosyltransferase family 2 protein	2.16639	1.88029e-22	6.56406e-21	UP
BT_RS16945	BT_3347	IPT/TIG domain-containing protein	2.15606	4.3745e-06	5.67341e-05	UP
BT_RS21835	BT_4325	hypothetical protein	2.15107	5.0816e-27	2.12558e-25	UP
BT_RS18675	BT_3704	glycoside hydrolase family 13 protein	2.12012	1.07407e-16	3.0408e-15	UP
BT_RS06850	BT_1353	glycosyltransferase	2.10466	3.70009e-39	2.06982e-37	UP
BT_RS21855	BT_4329	bifunctional nuclease family protein	2.08984	3.564e-37	1.88041e-35	UP
BT_RS12640	BT_2498	TolC family protein	2.07493	5.70248e-47	3.62694e-45	UP
BT_RS02570	BT_0522	glycosyltransferase family 2 protein	2.07182	1.47386e-19	4.59271e-18	UP
BT_RS06860	BT_1355	chain-length determining protein	2.0652	1.17074e-27	4.98694e-26	UP
BT_RS06840	BT_1351	glucose-1-phosphate cytidylyltransferase	2.05287	2.24885e-26	9.24017e-25	UP
BT_RS10930	BT_2159	Gfo/Idh/MocA family oxidoreductase	2.05107	0.000799859	0.00598026	UP
BT_RS05900	BT_1168	N-acetylmuramoyl-L-alanine amidase	2.05094	0.00504747	0.0278661	UP
BT_RS06855	BT_1354	sugar transporter	2.0483	1.53878e-23	5.76174e-22	UP
BT_RS05880	BT_1164	hypothetical protein	2.03346	1.28711e-33	6.1609e-32	UP
BT_RS06775	BT_1338	dTDP-4-dehydrorhamnose 3,5-epimerase	2.02698	6.61696e-21	2.14843e-19	UP
BT_RS05885	BT_1165	O-antigen ligase family protein	1.99969	2.06853e-47	1.33391e-45	UP
BT_RS06865	BT_1356	SLBB domain-containing protein	1.98911	5.2443e-49	3.58078e-47	UP
BT_RS02575	BT_0523	sugar transferase	1.9747	8.86468e-23	3.14189e-21	UP
BT_RS06790	BT_1341	UDP-glucose/GDP-mannose dehydrogenase family protein	1.96665	1.07549e-34	5.36936e-33	UP
BT_RS06835	BT_1350	CDP-glucose 4,6-dehydratase	1.96243	2.05818e-30	9.36877e-29	UP
BT_RS19500	BT_3862	endo-alpha-mannosidase	1.96057	4.51615e-06	5.80844e-05	UP
BT_RS21845	BT_4327	DUF4836 family protein	1.95565	1.58441e-16	4.45845e-15	UP
BT_RS06815	BT_1346	CapA family protein	1.95422	8.5757e-26	3.37432e-24	UP
BT_RS21840	BT_4326	ATP-binding cassette domain-containing protein	1.95016	2.99162e-22	1.02889e-20	UP
BT_RS06825	BT_1348	NAD(P)-dependent oxidoreductase	1.94827	1.24604e-55	9.80569e-54	UP
BT_RS21850	BT_4328	16S rRNA (uracil(1498)-N(3))-methyltransferase	1.94439	7.85947e-26	3.14582e-24	UP
BT_RS06805	BT_1344	glycosyltransferase family 4 protein	1.9436	8.84782e-30	3.98839e-28	UP
BT_RS06845	BT_1352	glycosyltransferase	1.93623	8.45959e-23	3.02137e-21	UP
BT_RS12630	BT_2496	ABC transporter permease	1.9349	1.73806e-47	1.13659e-45	UP
BT_RS02565	BT_0521	acyltransferase	1.93189	7.14578e-12	1.63438e-10	UP
BT_RS06810	BT_1345	glycosyl transferase	1.93175	5.20673e-31	2.41749e-29	UP
BT_RS12415	BT_2451	C10 family peptidase	1.93076	0.0405951	0.143333	UP
BT_RS04865	BT_0966	RNA polymerase sigma-70 factor	1.92705	1.14067e-14	2.90996e-13	UP
BT_RS14300	BT_2820	SusC/RagA family TonB-linked outer membrane protein	1.91069	1.9021e-11	4.30802e-10	UP
BT_RS12635	BT_2497	efflux RND transporter periplasmic adaptor subunit	1.91048	2.59978e-35	1.32646e-33	UP
BT_RS06785	BT_1340	glycosyltransferase family 2 protein	1.86469	1.65536e-21	5.56946e-20	UP
BT_RS09625	BT_1896	leucine-rich repeat protein	1.8609	0.0243958	0.0980689	UP
BT_RS06780	BT_1339	undecaprenyl/decaprenyl-phosphate alpha-N-acetylglucosaminyl 1-phosphate transferase	1.85428	1.17235e-20	3.75395e-19	UP
BT_RS10920	BT_2157	DUF1080 domain-containing protein	1.85159	5.85946e-07	8.7197e-06	UP
BT_RS06830	BT_1349	dTDP-4-dehydrorhamnose 3,5-epimerase	1.84819	7.38253e-21	2.38035e-19	UP
BT_RS06795	BT_1342	NAD-dependent epimerase	1.84496	3.05526e-36	1.59389e-34	UP
BT_RS06820	BT_1347	glycosyltransferase family 2 protein	1.83116	6.91442e-32	3.24279e-30	UP
BT_RS12625	BT_2495	ABC transporter permease	1.82806	5.55893e-36	2.86779e-34	UP
BT_RS10925	BT_2158	Gfo/Idh/MocA family oxidoreductase	1.82292	1.94161e-06	2.67504e-05	UP
BT_RS12265	BT_2425	potassium-transporting ATPase subunit KdpA	1.81185	1.11019e-15	2.96243e-14	UP
BT_RS21830	BT_4324	TonB-dependent receptor plug domain-containing protein	1.80449	2.68421e-17	7.83823e-16	UP
BT_RS00510	BT_0105	type IA DNA topoisomerase	1.80234	5.59581e-21	1.82967e-19	UP
BT_RS01950			1.79496	1.19351e-27	5.03771e-26	UP
BT_RS08870	BT_1750	proline/glycine betaine ABC transporter permease	1.79472	2.90388e-16	7.97794e-15	UP
BT_RS05905			1.77024	0.000774747	0.00580186	UP
BT_RS19470	BT_3856	DUF3823 domain-containing protein	1.76651	0.000184081	0.00164048	UP
BT_RS19130			1.76347	7.44807e-27	3.08762e-25	UP
BT_RS09755	BT_1926	hypothetical protein	1.75946	3.17142e-17	9.14589e-16	UP
BT_RS09760	BT_1927	hypothetical protein	1.73125	2.13954e-23	7.88404e-22	UP
BT_RS14960	BT_2950	LamG domain-containing protein	1.6839	1.83484e-06	2.53547e-05	UP
BT_RS00135	BT_0031	PHP domain-containing protein	1.6688	7.13976e-09	1.3e-07	UP
BT_RS14965	BT_2951	RagB/SusD family nutrient uptake outer membrane protein	1.6421	3.89435e-07	5.94785e-06	UP
BT_RS06870	BT_1357	transcriptional regulator	1.63748	5.73846e-23	2.08154e-21	UP
BT_RS19485	BT_3859	hypothetical protein	1.63613	1.077e-06	1.55295e-05	UP
BT_RS24040	BT_4770	TraG family conjugative transposon ATPase	1.60724	0.0159001	0.0702712	UP
BT_RS15175	BT_2992	virulence-associated E family protein	1.60338	0.0192277	0.081753	UP
BT_RS19280			1.59334	8.11139e-08	1.34986e-06	UP
BT_RS01955			1.59213	1.69481e-15	4.47102e-14	UP
BT_RS05895	BT_1167	glycosyltransferase	1.5886	9.1634e-09	1.65547e-07	UP
BT_RS19480	BT_3858	GH92 family glycosyl hydrolase	1.57696	8.99967e-05	0.000865124	UP
BT_RS09955	BT_1965	TolC family protein	1.57072	0.00505672	0.027884	UP
BT_RS02700	BT_0551	asparagine synthase B	1.56955	0.000297518	0.00252076	UP
BT_RS00515	BT_0106	dihydrofolate reductase family protein	1.54293	3.49489e-15	9.11616e-14	UP
BT_RS01970	BT_0404	DUF3987 domain-containing protein	1.53019	4.193e-05	0.000444477	UP
BT_RS00285	BT_0063	hypothetical protein	1.52403	0.0058599	0.0314902	UP
BT_RS01840	BT_0377	UpxZ family transcription anti-terminator antagonist	1.52363	3.42237e-43	2.0908e-41	UP
BT_RS08660	BT_1708	sugar transferase	1.5187	0.00771845	0.0397902	UP
BT_RS08690	BT_1714	N-acetylneuraminate synthase family protein	1.51724	1.35795e-06	1.9164e-05	UP
BT_RS11945	BT_2364	TonB-dependent receptor	1.51611	1.96937e-42	1.1875e-40	UP
BT_RS08875	BT_1751	glycine betaine/L-proline ABC transporter ATP-binding protein	1.51261	4.68227e-11	1.04018e-09	UP
BT_RS14330	BT_2826	response regulator	1.50427	9.41298e-28	4.04671e-26	UP
BT_RS21360	BT_4233	DUF3868 domain-containing protein	1.49115	6.31674e-07	9.34033e-06	UP
BT_RS24630	BT_2444	hypothetical protein	1.46912	0.00543563	0.0295177	UP
BT_RS12620	BT_2494	ABC transporter ATP-binding protein	1.46571	3.24879e-21	1.08519e-19	UP
BT_RS14310	BT_2822	BACON domain-containing protein	1.463	0.000125248	0.00115382	UP
BT_RS19475	BT_3857	hypothetical protein	1.45958	1.23407e-07	2.01753e-06	UP
BT_RS08685	BT_1713	HAD-IIIA family hydrolase	1.45164	0.00314427	0.0188372	UP
BT_RS15505	BT_3057	sulfatase	1.45036	7.79972e-20	2.4469e-18	UP
BT_RS08715	BT_1719	phosphonopyruvate decarboxylase	1.44416	2.77753e-05	0.0003115	UP
BT_RS18670	BT_3703	glycoside hydrolase family 97 protein	1.42645	5.33373e-11	1.17926e-09	UP
BT_RS22435	BT_4448	Gfo/Idh/MocA family oxidoreductase	1.4191	4.52119e-05	0.000473857	UP
BT_RS14955	BT_2949	alpha-1,6-mannanase	1.41244	2.56689e-08	4.4305e-07	UP
BT_RS04775	BT_0948	DUF3871 family protein	1.40788	0.0280807	0.109286	UP
BT_RS00125	BT_0029	TonB-dependent receptor	1.38332	5.36246e-10	1.10657e-08	UP
BT_RS08720	BT_1720	phosphoenolpyruvate mutase	1.38161	5.92767e-05	0.000602236	UP
BT_RS19495	BT_3861	DUF4972 domain-containing protein	1.37825	3.08674e-07	4.80931e-06	UP
BT_RS10790	BT_2131	hypothetical protein	1.37394	1.71586e-15	4.50098e-14	UP
BT_RS06675	BT_1318	sensor histidine kinase	1.37301	4.6135e-21	1.53003e-19	UP
BT_RS05955	BT_1179	SP_1767 family glycosyltransferase	1.36454	4.32619e-09	8.13218e-08	UP
BT_RS14970	BT_2952	TonB-dependent receptor	1.35377	6.44877e-09	1.18346e-07	UP
BT_RS05975			1.35273	1.28475e-10	2.78744e-09	UP
BT_RS01020	BT_0207	RagB/SusD family nutrient uptake outer membrane protein	1.33785	0.0103242	0.0499327	UP
BT_RS12990	BT_2569	RNA polymerase sigma factor	1.32228	3.09401e-20	9.83938e-19	UP
BT_RS24720			1.32062	1.44134e-10	3.0982e-09	UP
BT_RS06680	BT_1319	LytTR family DNA-binding domain-containing protein	1.31852	6.92857e-09	1.26651e-07	UP
BT_RS05985	BT_1184	endonuclease/exonuclease/phosphatase family protein	1.30727	2.97634e-16	8.12892e-15	UP
BT_RS06875	BT_1358	UpxY family transcription antiterminator	1.30559	5.83377e-34	2.82148e-32	UP
BT_RS05240	BT_1042	TonB-dependent receptor	1.28868	3.32892e-07	5.11209e-06	UP
BT_RS08710	BT_1718	2-aminoethylphosphonate--pyruvate transaminase	1.28105	2.19431e-05	0.000252572	UP
BT_RS01445	BT_0294	hypothetical protein	1.27591	3.26911e-07	5.04268e-06	UP
BT_RS12255	BT_2423	K(+)-transporting ATPase subunit C	1.27485	0.00676744	0.0355636	UP
BT_RS14085	BT_2780	DUF418 domain-containing protein	1.26661	1.27302e-05	0.000150697	UP
BT_RS06490	BT_1286	response regulator	1.25906	8.08325e-05	0.000790116	UP
BT_RS22430	BT_4447	DUF1080 domain-containing protein	1.2348	0.000125865	0.00115721	UP
BT_RS21610	BT_4280	glycosyltransferase	1.22801	0.0186555	0.0796119	UP
BT_RS01590	BT_0325	hypothetical protein	1.22451	1.281e-06	1.82444e-05	UP
BT_RS12845	BT_2540	ATP-binding protein	1.2053	6.71975e-18	1.99999e-16	UP
BT_RS00760	BT_0154	S41 family peptidase	1.20308	1.72704e-13	4.19825e-12	UP
BT_RS21630	BT_4284	DUF5030 domain-containing protein	1.20301	0.00802886	0.0408302	UP
BT_RS05960	BT_1180	glycosyltransferase family 4 protein	1.19662	6.0194e-07	8.9291e-06	UP
BT_RS06050	BT_1197	RNA polymerase sigma factor	1.19652	4.84764e-57	4.09229e-55	UP
BT_RS12425	BT_2453	hypothetical protein	1.18543	0.0209419	0.0875189	UP
BT_RS04855	BT_0964	SusC/RagA family TonB-linked outer membrane protein	1.17801	7.20416e-11	1.57778e-09	UP
BT_RS14320	BT_2824	DUF4971 domain-containing protein	1.17785	3.64618e-05	0.00039462	UP
BT_RS09485	BT_1869	transposase	1.16372	8.07155e-10	1.64369e-08	UP
BT_RS02710	BT_0553	glutamate synthase large subunit	1.15687	0.000252338	0.00216964	UP
BT_RS05255	BT_1045	DUF1735 and LamG domain-containing protein	1.15266	0.00114708	0.00819738	UP
BT_RS24470			1.15142	0.020624	0.0864235	UP
BT_RS14630	BT_2885	DegT/DnrJ/EryC1/StrS family aminotransferase	1.14892	0.0432427	0.15062	UP
BT_RS05970	BT_1182	hypothetical protein	1.14494	3.66579e-14	9.15067e-13	UP
BT_RS04860	BT_0965	FecR domain-containing protein	1.14481	1.11945e-07	1.84312e-06	UP
BT_RS05245	BT_1043	SusD/RagB family nutrient-binding outer membrane lipoprotein	1.13798	0.00178407	0.011953	UP
BT_RS00755	BT_0153	DUF4595 domain-containing protein	1.10207	3.21949e-14	8.08006e-13	UP
BT_RS12925	BT_2556	transposase	1.1016	2.63829e-09	5.10398e-08	UP
BT_RS05250	BT_1044	endo-beta-N-acetylglucosaminidase family protein	1.0999	0.00356163	0.0209324	UP
BT_RS09490	BT_1870	IS3 family transposase	1.0848	1.12699e-12	2.65614e-11	UP
BT_RS01015	BT_0206	TonB-dependent receptor	1.07982	0.00495327	0.0274767	UP
BT_RS12930	BT_2557	IS3 family transposase	1.07921	2.67992e-10	5.63026e-09	UP
BT_RS09960	BT_1966	efflux RND transporter permease subunit	1.07802	0.000363975	0.00301236	UP
BT_RS12260	BT_2424	potassium-transporting ATPase subunit KdpB	1.07528	1.72991e-06	2.40478e-05	UP
BT_RS19285	BT_3825	IS3 family transposase	1.06453	7.3316e-10	1.50622e-08	UP
BT_RS08705	BT_1717	lipopolysaccharide biosynthesis protein	1.06279	0.000761147	0.00573702	UP
BT_RS18685	BT_3706	IS3 family transposase	1.06149	5.3995e-09	1.0028e-07	UP
BT_RS21325	BT_4227	Mfa1 family fimbria major subunit	1.05896	0.00406097	0.0233043	UP
BT_RS10820	BT_2137	IS3 family transposase	1.058	4.21089e-08	7.1616e-07	UP
BT_RS21660	BT_4290	IS3 family transposase	1.05715	1.35695e-08	2.39556e-07	UP
BT_RS15060	BT_2972	class I SAM-dependent methyltransferase	1.04659	2.1404e-10	4.55866e-09	UP
BT_RS10825	BT_2138	transposase	1.04561	7.36159e-06	9.11463e-05	UP
BT_RS23865	BT_4737	pyruvate formate-lyase-activating protein	1.04171	4.45468e-09	8.33995e-08	UP
BT_RS05965	BT_1181	glycosyltransferase family 2 protein	1.04057	5.33245e-07	7.98664e-06	UP
BT_RS19290	BT_3826	transposase	1.03786	2.31944e-06	3.15811e-05	UP
BT_RS05025	BT_0998	ATP-binding protein	1.03707	2.35967e-10	5.00272e-09	UP
BT_RS23860	BT_4736	N-acetylmuramoyl-L-alanine amidase	1.02977	7.65646e-07	1.11789e-05	UP
BT_RS01435	BT_0292	YjbH domain-containing protein	1.02701	0.0360307	0.130594	UP
BT_RS07480	BT_1477	fucose isomerase	1.02371	3.30213e-05	0.000362453	UP
BT_RS03905	BT_0780	GNAT family N-acetyltransferase	1.02303	5.32449e-14	1.31498e-12	UP
BT_RS17595	BT_3479	IS3 family transposase	1.02089	2.76332e-09	5.32369e-08	UP
BT_RS03320	BT_0670	efflux RND transporter permease subunit	1.01704	0.000159051	0.00143115	UP
BT_RS08860	BT_1748	hypothetical protein	1.0165	2.02875e-06	2.78683e-05	UP
BT_RS22380	BT_4437	IS256 family transposase	1.01426	8.40415e-05	0.000818039	UP
BT_RS03660	BT_0732	response regulator transcription factor	1.01218	7.65413e-15	1.97434e-13	UP
BT_RS04750	BT_0943	penicillin-binding transpeptidase domain-containing protein	1.01023	3.0454e-06	4.07486e-05	UP
BT_RS08400	BT_1657	tyrosine-type DNA invertase cluster 3b	1.00411	2.07713e-09	4.07107e-08	UP
BT_RS17050	BT_3367	glycosyltransferase family 4 protein	1.0017	2.39345e-06	3.24935e-05	UP
BT_RS12250	BT_2422	hypothetical protein	1.00083	0.00167095	0.0113924	UP
BT_RS17565	BT_3473	DUF4973 domain-containing protein	-1.00197	0.0163651	0.0716824	DOWN
BT_RS18260	BT_3619	heparan-alpha-glucosaminide N-acetyltransferase domain-containing protein	-1.00296	1.10298e-05	0.000132206	DOWN
BT_RS15675	BT_3093	arylsulfatase	-1.00297	0.0159219	0.0702712	DOWN
BT_RS15720	BT_3102	RagB/SusD family nutrient uptake outer membrane protein	-1.0054	0.0313006	0.117295	DOWN
BT_RS22915	BT_4546	AAA family ATPase	-1.00855	0.000405805	0.00331134	DOWN
BT_RS15095	BT_2979	DUF4491 family protein	-1.01857	5.0793e-05	0.000527588	DOWN
BT_RS07605	BT_1502	hypothetical protein	-1.0214	6.09655e-26	2.46142e-24	DOWN
BT_RS21425	BT_4246	RagB/SusD family nutrient uptake outer membrane protein	-1.02293	2.37583e-11	5.35485e-10	DOWN
BT_RS21415	BT_4244	M60 family metallopeptidase	-1.02327	3.77674e-10	7.8283e-09	DOWN
BT_RS01705	BT_0349	glycoside hydrolase family 127 protein	-1.02557	0.0222235	0.0909908	DOWN
BT_RS02925	BT_0596	UpxY family transcription antiterminator	-1.02867	4.26315e-06	5.54448e-05	DOWN
BT_RS02440	BT_0497	HmuY family protein	-1.04299	0.00011566	0.00108487	DOWN
BT_RS12550	BT_2479	peptidase M75	-1.05786	0.000130164	0.00119201	DOWN
BT_RS07725	BT_1528	ATP-binding protein	-1.06392	3.63413e-22	1.24068e-20	DOWN
BT_RS23900	BT_4743	hypothetical protein	-1.06879	0.00437775	0.0246374	DOWN
BT_RS07090	BT_1399	DUF3737 family protein	-1.07045	0.0067711	0.0355636	DOWN
BT_RS11105	BT_2195	RagB/SusD family nutrient uptake outer membrane protein	-1.07177	0.00207511	0.0134188	DOWN
BT_RS18855	BT_3738	response regulator	-1.07385	9.46122e-09	1.70265e-07	DOWN
BT_RS20120	BT_3987	DUF1735 domain-containing protein	-1.07594	0.0106493	0.0512379	DOWN
BT_RS17790	BT_3520	RagB/SusD family nutrient uptake outer membrane protein	-1.07863	0.000151489	0.00136753	DOWN
BT_RS17785	BT_3519	TonB-dependent receptor	-1.08376	0.000473399	0.00378964	DOWN
BT_RS18920	BT_3752	SusD/RagB family nutrient-binding outer membrane lipoprotein	-1.09571	8.2108e-07	1.19134e-05	DOWN
BT_RS01355	BT_0275	DUF5124 domain-containing protein	-1.09702	0.00360396	0.0211011	DOWN
BT_RS08910	BT_1758	sugar MFS transporter	-1.101	2.30669e-05	0.000263145	DOWN
BT_RS18255	BT_3618	ATPase	-1.10414	4.12056e-06	5.40445e-05	DOWN
BT_RS14245	BT_2809	GRP family sugar transporter	-1.10796	0.000171228	0.00152887	DOWN
BT_RS08735	BT_1723	SLBB domain-containing protein	-1.11229	5.16471e-19	1.57762e-17	DOWN
BT_RS03785	BT_0757	glycoside hydrolase family 2 protein	-1.11462	7.97756e-05	0.000784742	DOWN
BT_RS14460	BT_2851	alpha-galactosidase	-1.12596	0.00190947	0.0125933	DOWN
BT_RS19975	BT_3959	RagB/SusD family nutrient uptake outer membrane protein	-1.12766	1.61305e-17	4.74011e-16	DOWN
BT_RS07175	BT_1416	cytochrome c biogenesis protein ResB	-1.12833	1.74992e-07	2.82114e-06	DOWN
BT_RS15465	BT_3050	glycoside hydrolase family 18 protein	-1.13028	8.80449e-05	0.000851651	DOWN
BT_RS01340	BT_0272	TonB-dependent receptor	-1.13087	0.000595042	0.00466686	DOWN
BT_RS06105	BT_1209	cytochrome d ubiquinol oxidase subunit II	-1.13098	2.86804e-05	0.000320104	DOWN
BT_RS03535	BT_0706	N-acetylmuramoyl-L-alanine amidase	-1.1348	0.00419296	0.023887	DOWN
BT_RS07730	BT_1529	sigma-54 dependent transcriptional regulator	-1.14004	1.43898e-38	7.76883e-37	DOWN
BT_RS08260	BT_1629	DUF5006 domain-containing protein	-1.15196	0.0146058	0.0655214	DOWN
BT_RS14220	BT_2804	ribokinase	-1.15244	0.0445032	0.15405	DOWN
BT_RS06110	BT_1210	cytochrome ubiquinol oxidase subunit I	-1.15393	2.04169e-05	0.000236399	DOWN
BT_RS19980	BT_3960	C2 family cysteine protease	-1.16484	3.0169e-09	5.74076e-08	DOWN
BT_RS18925	BT_3753	glycoside hydrolase family 18	-1.17062	0.00182586	0.0121628	DOWN
BT_RS23350	BT_4633	RagB/SusD family nutrient uptake outer membrane protein	-1.18866	2.78642e-09	5.34601e-08	DOWN
BT_RS03465	BT_0693	ABC transporter permease	-1.19276	2.85229e-07	4.47404e-06	DOWN
BT_RS13250	BT_2620	glycoside hydrolase family 97 protein	-1.19533	5.17822e-08	8.74271e-07	DOWN
BT_RS01805	BT_0370	galactokinase	-1.19929	0.000755688	0.00570514	DOWN
BT_RS21010	BT_4164	SusC/RagA family TonB-linked outer membrane protein	-1.20878	8.87442e-05	0.00085663	DOWN
BT_RS17580	BT_3476	IPT/TIG domain-containing protein	-1.21747	0.00777149	0.039959	DOWN
BT_RS12865	BT_2544	CPBP family intramembrane metalloprotease	-1.2183	5.03187e-14	1.24936e-12	DOWN
BT_RS13610	BT_2692	imidazolonepropionase	-1.22541	0.0098572	0.0482266	DOWN
BT_RS15290	BT_3013	RagB/SusD family nutrient uptake outer membrane protein	-1.22543	0.000291927	0.00247791	DOWN
BT_RS06495	BT_1287	DUF4840 domain-containing protein	-1.22733	3.12947e-05	0.000345956	DOWN
BT_RS08325	BT_1641	N-acetylmuramoyl-L-alanine amidase	-1.22747	1.00843e-28	4.37585e-27	DOWN
BT_RS21025	BT_4167	hypothetical protein	-1.22997	0.000835609	0.0062275	DOWN
BT_RS07760	BT_1535	ABC transporter ATP-binding protein	-1.24318	1.89184e-14	4.79989e-13	DOWN
BT_RS15730	BT_3104	hypothetical protein	-1.24354	0.0112219	0.0536043	DOWN
BT_RS18915	BT_3750	SusC/RagA family TonB-linked outer membrane protein	-1.2443	9.70935e-13	2.30003e-11	DOWN
BT_RS11200	BT_2214	DUF4129 domain-containing protein	-1.24803	1.66404e-12	3.90208e-11	DOWN
BT_RS21015	BT_4165	RagB/SusD family nutrient uptake outer membrane protein	-1.25556	0.00124969	0.00884498	DOWN
BT_RS21020	BT_4166	DUF5108 domain-containing protein	-1.26519	0.000109668	0.00103494	DOWN
BT_RS08235	BT_1624	sulfatase-like hydrolase/transferase	-1.2656	0.00236546	0.0148819	DOWN
BT_RS11060	BT_2185	hypothetical protein	-1.26879	4.94832e-06	6.32491e-05	DOWN
BT_RS23345	BT_4632	DUF1735 domain-containing protein	-1.26928	4.73284e-06	6.07033e-05	DOWN
BT_RS07165	BT_1414	alginate export family protein	-1.26965	7.7512e-05	0.00076572	DOWN
BT_RS12555	BT_2480	hypothetical protein	-1.2703	1.83102e-06	2.53547e-05	DOWN
BT_RS08920	BT_1760	DUF4975 domain-containing protein	-1.27055	0.000928571	0.00684342	DOWN
BT_RS08150	BT_1608	CapA family protein	-1.27758	8.93726e-07	1.2927e-05	DOWN
BT_RS21095	BT_4181	DUF4982 domain-containing protein	-1.28033	9.63052e-09	1.72643e-07	DOWN
BT_RS20115	BT_3986	DUF1735 and LamG domain-containing protein	-1.28788	0.000358411	0.00297161	DOWN
BT_RS17550	BT_3469	DUF1080 domain-containing protein	-1.29736	9.80215e-09	1.75044e-07	DOWN
BT_RS07180	BT_1417	ammonia-forming cytochrome c nitrite reductase	-1.30966	6.42656e-12	1.47715e-10	DOWN
BT_RS07185	BT_1418	cytochrome c nitrite reductase small subunit	-1.31633	1.26678e-06	1.81532e-05	DOWN
BT_RS01710	BT_0350	FGGY-family carbohydrate kinase	-1.31902	0.028605	0.11031	DOWN
BT_RS14235	BT_2807	DUF4969 domain-containing protein	-1.34695	0.000549558	0.00436918	DOWN
BT_RS14715	BT_2903	DUF4959 domain-containing protein	-1.35259	0.0492331	0.164228	DOWN
BT_RS08925	BT_1761	DUF4960 domain-containing protein	-1.36738	0.000247328	0.00214243	DOWN
BT_RS16205			-1.37955	0.00342009	0.0202029	DOWN
BT_RS16380	BT_1944	helix-turn-helix domain-containing protein	-1.38265	2.97599e-05	0.000330562	DOWN
BT_RS03475	BT_0695	ABC transporter permease	-1.40939	2.14918e-08	3.73733e-07	DOWN
BT_RS16390	BT_3237	putative zinc-binding metallopeptidase	-1.41391	5.10701e-05	0.000529007	DOWN
BT_RS03470	BT_0694	ABC transporter ATP-binding protein	-1.42372	1.54173e-08	2.69108e-07	DOWN
BT_RS14230	BT_2806	RagB/SusD family nutrient uptake outer membrane protein	-1.43414	0.00431848	0.0243629	DOWN
BT_RS14845			-1.44078	5.26603e-08	8.85877e-07	DOWN
BT_RS20100	BT_3983	SusC/RagA family TonB-linked outer membrane protein	-1.44232	1.0762e-08	1.91448e-07	DOWN
BT_RS08905	BT_1757	carbohydrate kinase	-1.44317	5.24482e-05	0.000538915	DOWN
BT_RS01330	BT_0270	hypothetical protein	-1.44473	0.0445263	0.15405	DOWN
BT_RS08935	BT_1763	TonB-dependent receptor	-1.44627	0.004571	0.0255086	DOWN
BT_RS16385	BT_3236	DUF4302 domain-containing protein	-1.44674	7.65324e-07	1.11789e-05	DOWN
BT_RS13255	BT_2621	GDSL-type esterase/lipase family protein	-1.46902	5.62188e-06	7.11237e-05	DOWN
BT_RS02175	BT_0443	fibronectin type III-like domain-contianing protein	-1.47387	0.0232993	0.094479	DOWN
BT_RS23800	BT_4724	TonB-dependent receptor	-1.48027	0.000259033	0.00221898	DOWN
BT_RS23355	BT_4634	TonB-dependent receptor	-1.48088	8.14866e-12	1.85462e-10	DOWN
BT_RS19970	BT_3958	TonB-dependent receptor	-1.48565	1.27213e-29	5.67932e-28	DOWN
BT_RS21370	BT_4235	DUF5033 domain-containing protein	-1.49034	2.89422e-16	7.97794e-15	DOWN
BT_RS06405	BT_1269	efflux RND transporter periplasmic adaptor subunit	-1.49314	4.65852e-07	7.02257e-06	DOWN
BT_RS07745	BT_1532	FtsX-like permease family protein	-1.49884	3.82485e-18	1.14573e-16	DOWN
BT_RS13600	BT_2690	histidine ammonia-lyase	-1.50396	0.00391308	0.0225415	DOWN
BT_RS15300	BT_3015	M60 family metallopeptidase	-1.50689	0.000252283	0.00216964	DOWN
BT_RS06440	BT_1276	L-rhamnose mutarotase	-1.50778	0.00359023	0.0210739	DOWN
BT_RS08930	BT_1762	RagB/SusD family nutrient uptake outer membrane protein	-1.50833	0.00713087	0.0372845	DOWN
BT_RS11055	BT_2184	RNA polymerase sigma factor	-1.52863	2.0361e-07	3.23754e-06	DOWN
BT_RS16395	BT_3238	RagB/SusD family nutrient uptake outer membrane protein	-1.53872	3.85095e-06	5.09401e-05	DOWN
BT_RS07765	BT_1536	efflux RND transporter periplasmic adaptor subunit	-1.53901	4.21497e-24	1.59107e-22	DOWN
BT_RS13260	BT_2622	alpha-glucuronidase	-1.54183	5.98874e-08	1.00382e-06	DOWN
BT_RS07750	BT_1533	ABC transporter permease	-1.54394	1.32503e-21	4.4906e-20	DOWN
BT_RS06445	BT_1277	L-fucose:H+ symporter permease	-1.54508	0.00171146	0.0115835	DOWN
BT_RS19035	BT_3774	discoidin domain-containing protein	-1.54716	1.68123e-23	6.24475e-22	DOWN
BT_RS07755	BT_1534	DUF2807 domain-containing protein	-1.55956	8.9201e-15	2.28818e-13	DOWN
BT_RS10225	BT_2020	inorganic phosphate transporter	-1.55958	1.53768e-06	2.15043e-05	DOWN
BT_RS13265	BT_2623	glycoside hydrolase family 88 protein	-1.56753	4.70104e-16	1.26167e-14	DOWN
BT_RS13285	BT_2627	IPT/TIG domain-containing protein	-1.57688	3.21342e-11	7.20769e-10	DOWN
BT_RS07735	BT_1530	TolC family protein	-1.57929	6.49432e-29	2.84464e-27	DOWN
BT_RS03400	BT_0680	CusA/CzcA family heavy metal efflux RND transporter	-1.59634	0.00222325	0.0141424	DOWN
BT_RS01700	BT_0348	alpha-N-arabinofuranosidase	-1.60911	0.0223868	0.0914175	DOWN
BT_RS22900	BT_4542	restriction endonuclease subunit S	-1.6299	3.76381e-20	1.1888e-18	DOWN
BT_RS20135	BT_3990	GH92 family glycosyl hydrolase	-1.63302	5.0641e-05	0.000527189	DOWN
BT_RS19075	BT_3782	glycoside hydrolase family 88 protein	-1.63326	1.47661e-22	5.19387e-21	DOWN
BT_RS12650	BT_2500	DUF3836 domain-containing protein	-1.63422	7.25084e-61	7.31862e-59	DOWN
BT_RS18040	BT_3574	hypothetical protein	-1.63457	0.000255522	0.00219296	DOWN
BT_RS16400	BT_3239	SusC/RagA family TonB-linked outer membrane protein	-1.6523	4.05955e-07	6.17984e-06	DOWN
BT_RS01560	BT_0318	SusD/RagB family nutrient-binding outer membrane lipoprotein	-1.68386	3.69562e-05	0.000398115	DOWN
BT_RS01345	BT_0273	RagB/SusD family nutrient uptake outer membrane protein	-1.71652	5.74191e-05	0.000584642	DOWN
BT_RS03395	BT_0679	efflux RND transporter periplasmic adaptor subunit	-1.71824	0.00407486	0.0233043	DOWN
BT_RS13270	BT_2624	DUF4361 domain-containing protein	-1.73637	3.72171e-16	1.01052e-14	DOWN
BT_RS13305	BT_2631	glycoside hydrolase family 88 protein	-1.77356	2.59119e-24	9.94289e-23	DOWN
BT_RS05410	BT_1076	LytTR family DNA-binding domain-containing protein	-1.77836	1.53797e-08	2.69108e-07	DOWN
BT_RS19030	BT_3773	GH92 family glycosyl hydrolase	-1.78503	8.28004e-26	3.28583e-24	DOWN
BT_RS13525	BT_2676	outer membrane beta-barrel protein	-1.80454	3.3241e-18	1.00219e-16	DOWN
BT_RS16320	BT_3224	TIGR00730 family Rossman fold protein	-1.80962	1.94862e-12	4.54646e-11	DOWN
BT_RS20110	BT_3985	glycoside hydrolase family 18	-1.81333	0.000248938	0.00214971	DOWN
BT_RS05405	BT_1075	histidine kinase	-1.82222	2.44912e-10	5.16875e-09	DOWN
BT_RS13275	BT_2625	RagB/SusD family nutrient uptake outer membrane protein	-1.83196	6.61248e-25	2.55848e-23	DOWN
BT_RS03390	BT_0678	TolC family protein	-1.86326	0.000469228	0.00376925	DOWN
BT_RS08310	BT_1639	DUF4248 domain-containing protein	-1.9121	4.33499e-19	1.34182e-17	DOWN
BT_RS13530	BT_2676a	hypothetical protein	-1.91893	4.21116e-17	1.20694e-15	DOWN
BT_RS20105	BT_3984	SusD/RagB family nutrient-binding outer membrane lipoprotein	-1.93857	1.55495e-06	2.16805e-05	DOWN
BT_RS06395	BT_1267	TolC family protein	-1.94126	2.45695e-07	3.88014e-06	DOWN
BT_RS14225	BT_2805	TonB-dependent receptor	-1.94398	3.25257e-05	0.00035871	DOWN
BT_RS11430	BT_2260	SusC/RagA family TonB-linked outer membrane protein	-1.96439	8.89677e-13	2.11834e-11	DOWN
BT_RS13280	BT_2626	TonB-dependent receptor	-2.01391	7.53986e-31	3.46609e-29	DOWN
BT_RS14240	BT_2808	nucleoside hydrolase	-2.03608	9.20861e-05	0.00088338	DOWN
BT_RS11425	BT_2259	SusD/RagB family nutrient-binding outer membrane lipoprotein	-2.04063	8.85768e-14	2.17599e-12	DOWN
BT_RS08320			-2.06824	1.90438e-18	5.77911e-17	DOWN
BT_RS13605	BT_2691	cyclodeaminase/cyclohydrolase family protein	-2.11685	0.00042126	0.00340751	DOWN
BT_RS08305	BT_1638	DUF3987 domain-containing protein	-2.1515	3.31886e-50	2.33477e-48	DOWN
BT_RS06400	BT_1268	efflux RND transporter permease subunit	-2.1591	6.1209e-09	1.12775e-07	DOWN
BT_RS13310	BT_2632	glycoside hydrolase family 125 protein	-2.21057	2.21488e-22	7.67441e-21	DOWN
BT_RS19070	BT_3781	glycoside hydrolase family 125 protein	-2.25527	3.46559e-34	1.69376e-32	DOWN
BT_RS14215	BT_2803	ribokinase	-2.32514	2.77187e-17	8.04362e-16	DOWN
BT_RS19090	BT_3786	hybrid sensor histidine kinase/response regulator transcription factor	-2.35052	3.31386e-35	1.67242e-33	DOWN
BT_RS19040	BT_3775	hypothetical protein	-2.41826	4.76122e-09	8.87806e-08	DOWN
BT_RS16305	BT_3221	DUF3244 domain-containing protein	-2.63463	1.24603e-10	2.71611e-09	DOWN
BT_RS08740	BT_1724	UpxZ family transcription anti-terminator antagonist	-2.68271	9.1487e-50	6.33991e-48	DOWN
BT_RS16315	BT_3223	hypothetical protein	-2.71748	4.52537e-15	1.17382e-13	DOWN
BT_RS19085	BT_3784	GH92 family glycosyl hydrolase	-2.78627	5.13922e-57	4.26096e-55	DOWN
BT_RS08315	BT_1640	DNA-binding protein	-2.85869	1.64796e-103	4.02709e-101	DOWN
BT_RS13290	BT_2628	response regulator	-2.88632	7.03458e-59	6.28107e-57	DOWN
BT_RS05390	BT_1072	DUF4251 domain-containing protein	-2.89243	3.12369e-07	4.8506e-06	DOWN
BT_RS19045	BT_3776	hypothetical protein	-2.94617	4.58246e-12	1.06382e-10	DOWN
BT_RS19050	BT_3777	hypothetical protein	-2.96762	5.06671e-12	1.17038e-10	DOWN
BT_RS19055	BT_3778	hypothetical protein	-2.9718	7.77147e-23	2.79713e-21	DOWN
BT_RS08300	BT_1637	hypothetical protein	-3.05689	5.30933e-21	1.74831e-19	DOWN
BT_RS05395	BT_1073	DUF4136 domain-containing protein	-3.07455	3.23014e-07	4.99918e-06	DOWN
BT_RS19065	BT_3780	glycoside hydrolase family 130 protein	-3.09823	1.63918e-09	3.25244e-08	DOWN
BT_RS16310	BT_3222	DUF4848 domain-containing protein	-3.1275	4.44615e-16	1.2002e-14	DOWN
BT_RS05400	BT_1074	porin family protein	-3.2929	2.07539e-06	2.84249e-05	DOWN
BT_RS08745	BT_1725	UpxY family transcription antiterminator	-3.72072	1.1857e-78	1.52922e-76	DOWN
BT_RS19115	BT_3791	LamG domain-containing protein	-3.79365	6.67665e-40	3.78045e-38	DOWN
BT_RS19120	BT_3792	glycoside hydrolase family 76 protein	-3.83395	4.03749e-39	2.23168e-37	DOWN
BT_RS19110	BT_3790	DUF4361 domain-containing protein	-3.84074	5.99786e-38	3.20093e-36	DOWN
BT_RS08385	BT_1654	SLBB domain-containing protein	-3.85282	1.68044e-214	1.56046e-211	DOWN
BT_RS18475			-3.90056	0.00900188	0.0447971	DOWN
BT_RS24340			-3.90316	2.89684e-14	7.3098e-13	DOWN
BT_RS13295	BT_2629	GH92 family glycosyl hydrolase	-3.94576	3.46966e-217	4.0274e-214	DOWN
BT_RS08370	BT_1651	bifunctional cytidylyltransferase/SDR family oxidoreductase	-3.97177	1.86494e-63	2.11193e-61	DOWN
BT_RS19060	BT_3779	hypothetical protein	-4.05501	5.10593e-52	3.76299e-50	DOWN
BT_RS08355	BT_1648	glycosyltransferase	-4.08224	8.97366e-61	8.86484e-59	DOWN
BT_RS08365	BT_1650	CDP-glycerol glycerophosphotransferase family protein	-4.15414	4.03978e-84	5.86147e-82	DOWN
BT_RS08390	BT_1655	UpxZ family transcription anti-terminator antagonist	-4.17549	3.72638e-149	2.47165e-146	DOWN
BT_RS08360	BT_1649	glycosyltransferase family 25 protein	-4.18691	1.99601e-81	2.80833e-79	DOWN
BT_RS19105	BT_3789	RagB/SusD family nutrient uptake outer membrane protein	-4.24379	8.73572e-57	7.11578e-55	DOWN
BT_RS08375	BT_1652	lipopolysaccharide biosynthesis protein	-4.25975	1.77687e-98	3.3e-96	DOWN
BT_RS08350	BT_1647	hypothetical protein	-4.28509	3.88995e-99	7.52542e-97	DOWN
BT_RS08380	BT_1653	Wzz/FepE/Etk N-terminal domain-containing protein	-4.29459	7.13476e-87	1.1423e-84	DOWN
BT_RS08340	BT_1645	glycosyltransferase	-4.40861	1.30527e-90	2.3309e-88	DOWN
BT_RS08345	BT_1646	glycosyltransferase family 2 protein	-4.44051	1.51828e-108	3.91631e-106	DOWN
BT_RS08335	BT_1644	sugar transferase	-4.56777	2.59227e-124	1.00299e-121	DOWN
BT_RS22905	BT_4543	restriction endonuclease subunit S	-4.57251	3.18189e-71	3.88777e-69	DOWN
BT_RS19095	BT_3787	IPT/TIG domain-containing protein	-4.64277	1.67438e-57	1.46682e-55	DOWN
BT_RS19100	BT_3788	TonB-dependent receptor	-4.68921	9.31637e-62	9.61242e-60	DOWN
BT_RS08395	BT_1656	UpxY family transcription antiterminator	-4.69262	2.80048e-128	1.44474e-125	DOWN

## Sheet: Table S5
Supplemental Table 5: RNA Sequencing- Δdma2 vs Δdma2-das2 Activated and Repressed PULs
Locus_Tag	Old_Locus_Tag	Putative_Function	PUL#	Substrate	log2FoldChange	pvalue	padj	diffexpressed
BT_RS16765	BT_3310	TonB-dependent receptor	56	1,6-β-Glucan	5.00226	5.84224e-125	2.46596e-122	UP
BT_RS14290	BT_2818	TonB-dependent receptor	38	mucin O-glycans	3.78287	1.83667e-40	1.0528e-38	UP
BT_RS16770	BT_3311	RagB/SusD family nutrient uptake outer membrane protein	56	1,6-β-Glucan	3.60772	5.29602e-26	2.15697e-24	UP
BT_RS16785	BT_3314	glycoside hydrolase family 3 C-terminal domain-containing protein	56	1,6-β-Glucan	3.44375	8.44672e-39	4.6139e-37	UP
BT_RS14295	BT_2819	RagB/SusD family nutrient uptake outer membrane protein	38	mucin O-glycans	3.14287	5.40736e-06	6.85967e-05	UP
BT_RS16775	BT_3312	glucosylceramidase	56	1,6-β-Glucan	3.06588	2.71324e-23	9.91934e-22	UP
BT_RS14325	BT_2825	glycosyl hydrolase family 18 protein	38	mucin O-glycans	2.94329	0.00298255	0.0180077	UP
BT_RS16780	BT_3313	DUF5125 domain-containing protein	56	1,6-β-Glucan	2.86203	1.3097e-32	6.20505e-31	UP
BT_RS11950	BT_2365	RagB/SusD family nutrient uptake outer membrane protein	31	unknown	2.84393	3.91619e-109	1.06958e-106	UP
BT_RS19460	BT_3854	TonB-dependent receptor	69	a-mannan, host N-glycans	2.74093	1.59533e-60	1.51166e-58	UP
BT_RS00130	BT_0030	RagB/SusD family nutrient uptake outer membrane protein	1	unknown	2.36085	1.69833e-10	3.63379e-09	UP
BT_RS14305	BT_2821	RagB/SusD family nutrient uptake outer membrane protein	38	mucin O-glycans	2.22769	6.16891e-08	1.0303e-06	UP
BT_RS16945	BT_3347	IPT/TIG domain-containing protein	58	unknown	2.15606	4.3745e-06	5.67341e-05	UP
BT_RS18675	BT_3704	glycoside hydrolase family 13 protein	66	starch	2.12012	1.07407e-16	3.0408e-15	UP
BT_RS19500	BT_3862	endo-alpha-mannosidase	69	a-mannan, host N-glycans	1.96057	4.51615e-06	5.80844e-05	UP
BT_RS14300	BT_2820	SusC/RagA family TonB-linked outer membrane protein	38	mucin O-glycans	1.91069	1.9021e-11	4.30802e-10	UP
BT_RS19470	BT_3856	DUF3823 domain-containing protein	69	a-mannan, host N-glycans	1.76651	0.000184081	0.00164048	UP
BT_RS14960	BT_2950	LamG domain-containing protein	43	unknown	1.6839	1.83484e-06	2.53547e-05	UP
BT_RS14965	BT_2951	RagB/SusD family nutrient uptake outer membrane protein	43	unknown	1.6421	3.89435e-07	5.94785e-06	UP
BT_RS19485	BT_3859	hypothetical protein	69	a-mannan, host N-glycans	1.63613	1.077e-06	1.55295e-05	UP
BT_RS19480	BT_3858	GH92 family glycosyl hydrolase	69	a-mannan, host N-glycans	1.57696	8.99967e-05	0.000865124	UP
BT_RS11945	BT_2364	TonB-dependent receptor	31	unknown	1.51611	1.96937e-42	1.1875e-40	UP
BT_RS14330	BT_2826	response regulator	38	mucin O-glycans	1.50427	9.41298e-28	4.04671e-26	UP
BT_RS14310	BT_2822	BACON domain-containing protein	38	mucin O-glycans	1.463	0.000125248	0.00115382	UP
BT_RS19475	BT_3857	hypothetical protein	69	a-mannan, host N-glycans	1.45958	1.23407e-07	2.01753e-06	UP
BT_RS18670	BT_3703	glycoside hydrolase family 97 protein	66	starch	1.42645	5.33373e-11	1.17926e-09	UP
BT_RS14955	BT_2949	alpha-1,6-mannanase	43	unknown	1.41244	2.56689e-08	4.4305e-07	UP
BT_RS00125	BT_0029	TonB-dependent receptor	1	unknown	1.38332	5.36246e-10	1.10657e-08	UP
BT_RS19495	BT_3861	DUF4972 domain-containing protein	69	a-mannan, host N-glycans	1.37825	3.08674e-07	4.80931e-06	UP
BT_RS14970	BT_2952	TonB-dependent receptor	43	unknown	1.35377	6.44877e-09	1.18346e-07	UP
BT_RS01020	BT_0207	RagB/SusD family nutrient uptake outer membrane protein	4	host/residual dietary glycans (unknown type)	1.33785	0.0103242	0.0499327	UP
BT_RS05240	BT_1042	TonB-dependent receptor	14	mucin O-glycans	1.28868	3.32892e-07	5.11209e-06	UP
BT_RS14320	BT_2824	DUF4971 domain-containing protein	38	mucin O-glycans	1.17785	3.64618e-05	0.00039462	UP
BT_RS05255	BT_1045	DUF1735 and LamG domain-containing protein	14	mucin O-glycans	1.15266	0.00114708	0.00819738	UP
BT_RS05245	BT_1043	SusD/RagB family nutrient-binding outer membrane lipoprotein	14	mucin O-glycans	1.13798	0.00178407	0.011953	UP
BT_RS05250	BT_1044	endo-beta-N-acetylglucosaminidase family protein	14	mucin O-glycans	1.0999	0.00356163	0.0209324	UP
BT_RS01015	BT_0206	TonB-dependent receptor	4	host/residual dietary glycans (unknown type)	1.07982	0.00495327	0.0274767	UP
BT_RS17595	BT_3479	IS3 family transposase	59	host/residual dietary glycans (unknown type)	1.02089	2.76332e-09	5.32369e-08	UP
BT_RS19100	BT_3788	TonB-dependent receptor	68	a-mannan, host N-glycans	-4.68921	9.31637e-62	9.61242e-60	DOWN
BT_RS19095	BT_3787	IPT/TIG domain-containing protein	68	a-mannan, host N-glycans	-4.64277	1.67438e-57	1.46682e-55	DOWN
BT_RS19105	BT_3789	RagB/SusD family nutrient uptake outer membrane protein	68	a-mannan, host N-glycans	-4.24379	8.73572e-57	7.11578e-55	DOWN
BT_RS19060	BT_3779	hypothetical protein	68	a-mannan, host N-glycans	-4.05501	5.10593e-52	3.76299e-50	DOWN
BT_RS13295	BT_2629	GH92 family glycosyl hydrolase	36	a-mannan, host N-glycans	-3.94576	3.46966e-217	4.0274e-214	DOWN
BT_RS19110	BT_3790	DUF4361 domain-containing protein	68	a-mannan, host N-glycans	-3.84074	5.99786e-38	3.20093e-36	DOWN
BT_RS19120	BT_3792	glycoside hydrolase family 76 protein	68	a-mannan, host N-glycans	-3.83395	4.03749e-39	2.23168e-37	DOWN
BT_RS19115	BT_3791	LamG domain-containing protein	68	a-mannan, host N-glycans	-3.79365	6.67665e-40	3.78045e-38	DOWN
BT_RS19065	BT_3780	glycoside hydrolase family 130 protein	68	a-mannan, host N-glycans	-3.09823	1.63918e-09	3.25244e-08	DOWN
BT_RS19055	BT_3778	hypothetical protein	68	a-mannan, host N-glycans	-2.9718	7.77147e-23	2.79713e-21	DOWN
BT_RS19050	BT_3777	hypothetical protein	68	a-mannan, host N-glycans	-2.96762	5.06671e-12	1.17038e-10	DOWN
BT_RS19045	BT_3776	hypothetical protein	68	a-mannan, host N-glycans	-2.94617	4.58246e-12	1.06382e-10	DOWN
BT_RS13290	BT_2628	response regulator	36	a-mannan, host N-glycans	-2.88632	7.03458e-59	6.28107e-57	DOWN
BT_RS19085	BT_3784	GH92 family glycosyl hydrolase	68	a-mannan, host N-glycans	-2.78627	5.13922e-57	4.26096e-55	DOWN
BT_RS19040	BT_3775	hypothetical protein	68	a-mannan, host N-glycans	-2.41826	4.76122e-09	8.87806e-08	DOWN
BT_RS19090	BT_3786	hybrid sensor histidine kinase/response regulator transcription factor	68	a-mannan, host N-glycans	-2.35052	3.31386e-35	1.67242e-33	DOWN
BT_RS14215	BT_2803	ribokinase	37	host glycans (unknown type, PMG, adult and suckling mice)	-2.32514	2.77187e-17	8.04362e-16	DOWN
BT_RS19070	BT_3781	glycoside hydrolase family 125 protein	68	a-mannan, host N-glycans	-2.25527	3.46559e-34	1.69376e-32	DOWN
BT_RS13310	BT_2632	glycoside hydrolase family 125 protein	36	a-mannan, host N-glycans	-2.21057	2.21488e-22	7.67441e-21	DOWN
BT_RS14240	BT_2808	nucleoside hydrolase	37	host glycans (unknown type, PMG, adult and suckling mice)	-2.03608	9.20861e-05	0.00088338	DOWN
BT_RS13280	BT_2626	TonB-dependent receptor	36	a-mannan, host N-glycans	-2.01391	7.53986e-31	3.46609e-29	DOWN
BT_RS14225	BT_2805	TonB-dependent receptor	37	host glycans (unknown type, PMG, adult and suckling mice)	-1.94398	3.25257e-05	0.00035871	DOWN
BT_RS20105	BT_3984	SusD/RagB family nutrient-binding outer membrane lipoprotein	72	mucin O-glycans	-1.93857	1.55495e-06	2.16805e-05	DOWN
BT_RS13275	BT_2625	RagB/SusD family nutrient uptake outer membrane protein	36	a-mannan, host N-glycans	-1.83196	6.61248e-25	2.55848e-23	DOWN
BT_RS20110	BT_3985	glycoside hydrolase family 18	72	mucin O-glycans	-1.81333	0.000248938	0.00214971	DOWN
BT_RS19030	BT_3773	GH92 family glycosyl hydrolase	68	a-mannan, host N-glycans	-1.78503	8.28004e-26	3.28583e-24	DOWN
BT_RS13305	BT_2631	glycoside hydrolase family 88 protein	36	a-mannan, host N-glycans	-1.77356	2.59119e-24	9.94289e-23	DOWN
BT_RS13270	BT_2624	DUF4361 domain-containing protein	36	a-mannan, host N-glycans	-1.73637	3.72171e-16	1.01052e-14	DOWN
BT_RS01345	BT_0273	RagB/SusD family nutrient uptake outer membrane protein	5	unknown	-1.71652	5.74191e-05	0.000584642	DOWN
BT_RS01560	BT_0318	SusD/RagB family nutrient-binding outer membrane lipoprotein	6	mucin O-glycans (N-acetyllactosamine, adult and suckling mouse)	-1.68386	3.69562e-05	0.000398115	DOWN
BT_RS16400	BT_3239	SusC/RagA family TonB-linked outer membrane protein	52	unknown	-1.6523	4.05955e-07	6.17984e-06	DOWN
BT_RS19075	BT_3782	glycoside hydrolase family 88 protein	68	a-mannan, host N-glycans	-1.63326	1.47661e-22	5.19387e-21	DOWN
BT_RS20135	BT_3990	GH92 family glycosyl hydrolase	72	mucin O-glycans	-1.63302	5.0641e-05	0.000527189	DOWN
BT_RS01700	BT_0348	alpha-N-arabinofuranosidase	7	host/residual dietary glycans (unknown type)	-1.60911	0.0223868	0.0914175	DOWN
BT_RS13285	BT_2627	IPT/TIG domain-containing protein	36	a-mannan, host N-glycans	-1.57688	3.21342e-11	7.20769e-10	DOWN
BT_RS13265	BT_2623	glycoside hydrolase family 88 protein	36	a-mannan, host N-glycans	-1.56753	4.70104e-16	1.26167e-14	DOWN
BT_RS19035	BT_3774	discoidin domain-containing protein	68	a-mannan, host N-glycans	-1.54716	1.68123e-23	6.24475e-22	DOWN
BT_RS13260	BT_2622	alpha-glucuronidase	36	a-mannan, host N-glycans	-1.54183	5.98874e-08	1.00382e-06	DOWN
BT_RS16395	BT_3238	RagB/SusD family nutrient uptake outer membrane protein	52	unknown	-1.53872	3.85095e-06	5.09401e-05	DOWN
BT_RS08930	BT_1762	RagB/SusD family nutrient uptake outer membrane protein	22	host/residual dietary glycans (unknown type)	-1.50833	0.00713087	0.0372845	DOWN
BT_RS15300	BT_3015	M60 family metallopeptidase	45	host glycans (unknown type, PMG phase 2)	-1.50689	0.000252283	0.00216964	DOWN
BT_RS19970	BT_3958	TonB-dependent receptor	71	mucin O-glycans (core 1 disaccharide)	-1.48565	1.27213e-29	5.67932e-28	DOWN
BT_RS23355	BT_4634	TonB-dependent receptor	84	mucin O-glycans (N-acetyllactosamine disaccharide)	-1.48088	8.14866e-12	1.85462e-10	DOWN
BT_RS23800	BT_4724	TonB-dependent receptor	88	unknown	-1.48027	0.000259033	0.00221898	DOWN
BT_RS02175	BT_0443	fibronectin type III-like domain-contianing protein	8	host/residual dietary glycans (unknown type)	-1.47387	0.0232993	0.094479	DOWN
BT_RS13255	BT_2621	GDSL-type esterase/lipase family protein	36	a-mannan, host N-glycans	-1.46902	5.62188e-06	7.11237e-05	DOWN
BT_RS16385	BT_3236	DUF4302 domain-containing protein	52	unknown	-1.44674	7.65324e-07	1.11789e-05	DOWN
BT_RS08935	BT_1763	TonB-dependent receptor	22	host/residual dietary glycans (unknown type)	-1.44627	0.004571	0.0255086	DOWN
BT_RS01330	BT_0270	hypothetical protein	5	unknown	-1.44473	0.0445263	0.15405	DOWN
BT_RS08905	BT_1757	carbohydrate kinase	22	host/residual dietary glycans (unknown type)	-1.44317	5.24482e-05	0.000538915	DOWN
BT_RS20100	BT_3983	SusC/RagA family TonB-linked outer membrane protein	72	mucin O-glycans	-1.44232	1.0762e-08	1.91448e-07	DOWN
BT_RS14230	BT_2806	RagB/SusD family nutrient uptake outer membrane protein	37	host glycans (unknown type, PMG, adult and suckling mice)	-1.43414	0.00431848	0.0243629	DOWN
BT_RS16390	BT_3237	putative zinc-binding metallopeptidase	52	unknown	-1.41391	5.10701e-05	0.000529007	DOWN
BT_RS08925	BT_1761	DUF4960 domain-containing protein	22	host/residual dietary glycans (unknown type)	-1.36738	0.000247328	0.00214243	DOWN
BT_RS14715	BT_2903	DUF4959 domain-containing protein	41	unknown	-1.35259	0.0492331	0.164228	DOWN
BT_RS14235	BT_2807	DUF4969 domain-containing protein	37	host glycans (unknown type, PMG, adult and suckling mice)	-1.34695	0.000549558	0.00436918	DOWN
BT_RS01710	BT_0350	FGGY-family carbohydrate kinase	7	host/residual dietary glycans (unknown type)	-1.31902	0.028605	0.11031	DOWN
BT_RS17550	BT_3469	DUF1080 domain-containing protein	59	host/residual dietary glycans (unknown type)	-1.29736	9.80215e-09	1.75044e-07	DOWN
BT_RS20115	BT_3986	DUF1735 and LamG domain-containing protein	72	mucin O-glycans	-1.28788	0.000358411	0.00297161	DOWN
BT_RS21095	BT_4181	DUF4982 domain-containing protein	77	unknown	-1.28033	9.63052e-09	1.72643e-07	DOWN
BT_RS08920	BT_1760	DUF4975 domain-containing protein	22	host/residual dietary glycans (unknown type)	-1.27055	0.000928571	0.00684342	DOWN
BT_RS23345	BT_4632	DUF1735 domain-containing protein	84	mucin O-glycans (N-acetyllactosamine disaccharide)	-1.26928	4.73284e-06	6.07033e-05	DOWN
BT_RS08235	BT_1624	sulfatase-like hydrolase/transferase	20	host glycans (unknown type)	-1.2656	0.00236546	0.0148819	DOWN
BT_RS21020	BT_4166	DUF5108 domain-containing protein	77	unknown	-1.26519	0.000109668	0.00103494	DOWN
BT_RS21015	BT_4165	RagB/SusD family nutrient uptake outer membrane protein	77	unknown	-1.25556	0.00124969	0.00884498	DOWN
BT_RS18915	BT_3750	SusC/RagA family TonB-linked outer membrane protein	67	mucin O-glycans	-1.2443	9.70935e-13	2.30003e-11	DOWN
BT_RS15730	BT_3104	hypothetical protein	49	unknown	-1.24354	0.0112219	0.0536043	DOWN
BT_RS21025	BT_4167	hypothetical protein	77	unknown	-1.22997	0.000835609	0.0062275	DOWN
BT_RS15290	BT_3013	RagB/SusD family nutrient uptake outer membrane protein	45	host glycans (unknown type, PMG phase 2)	-1.22543	0.000291927	0.00247791	DOWN
BT_RS17580	BT_3476	IPT/TIG domain-containing protein	59	host/residual dietary glycans (unknown type)	-1.21747	0.00777149	0.039959	DOWN
BT_RS21010	BT_4164	SusC/RagA family TonB-linked outer membrane protein	77	unknown	-1.20878	8.87442e-05	0.00085663	DOWN
BT_RS13250	BT_2620	glycoside hydrolase family 97 protein	36	a-mannan, host N-glycans	-1.19533	5.17822e-08	8.74271e-07	DOWN
BT_RS23350	BT_4633	RagB/SusD family nutrient uptake outer membrane protein	84	mucin O-glycans (N-acetyllactosamine disaccharide)	-1.18866	2.78642e-09	5.34601e-08	DOWN
BT_RS18925	BT_3753	glycoside hydrolase family 18	67	mucin O-glycans	-1.17062	0.00182586	0.0121628	DOWN
BT_RS19980	BT_3960	C2 family cysteine protease	71	mucin O-glycans (core 1 disaccharide)	-1.16484	3.0169e-09	5.74076e-08	DOWN
BT_RS14220	BT_2804	ribokinase	37	host glycans (unknown type, PMG, adult and suckling mice)	-1.15244	0.0445032	0.15405	DOWN
BT_RS08260	BT_1629	DUF5006 domain-containing protein	20	host glycans (unknown type)	-1.15196	0.0146058	0.0655214	DOWN
BT_RS01340	BT_0272	TonB-dependent receptor	5	unknown	-1.13087	0.000595042	0.00466686	DOWN
BT_RS19975	BT_3959	RagB/SusD family nutrient uptake outer membrane protein	71	mucin O-glycans (core 1 disaccharide)	-1.12766	1.61305e-17	4.74011e-16	DOWN
BT_RS14460	BT_2851	alpha-galactosidase	39	unknown	-1.12596	0.00190947	0.0125933	DOWN
BT_RS03785	BT_0757	glycoside hydrolase family 2 protein	11	unknown	-1.11462	7.97756e-05	0.000784742	DOWN
BT_RS14245	BT_2809	GRP family sugar transporter	37	host glycans (unknown type, PMG, adult and suckling mice)	-1.10796	0.000171228	0.00152887	DOWN
BT_RS08910	BT_1758	sugar MFS transporter	22	host/residual dietary glycans (unknown type)	-1.101	2.30669e-05	0.000263145	DOWN
BT_RS01355	BT_0275	DUF5124 domain-containing protein	5	unknown	-1.09702	0.00360396	0.0211011	DOWN
BT_RS18920	BT_3752	SusD/RagB family nutrient-binding outer membrane lipoprotein	67	mucin O-glycans	-1.09571	8.2108e-07	1.19134e-05	DOWN
BT_RS17785	BT_3519	TonB-dependent receptor	60	unknown	-1.08376	0.000473399	0.00378964	DOWN
BT_RS17790	BT_3520	RagB/SusD family nutrient uptake outer membrane protein	60	unknown	-1.07863	0.000151489	0.00136753	DOWN
BT_RS20120	BT_3987	DUF1735 domain-containing protein	72	mucin O-glycans	-1.07594	0.0106493	0.0512379	DOWN
BT_RS11105	BT_2195	RagB/SusD family nutrient uptake outer membrane protein	28	unknown	-1.07177	0.00207511	0.0134188	DOWN
BT_RS01705	BT_0349	glycoside hydrolase family 127 protein	7	host/residual dietary glycans (unknown type)	-1.02557	0.0222235	0.0909908	DOWN
BT_RS21415	BT_4244	M60 family metallopeptidase	78	mucin O-glycans	-1.02327	3.77674e-10	7.8283e-09	DOWN
BT_RS21425	BT_4246	RagB/SusD family nutrient uptake outer membrane protein	78	mucin O-glycans	-1.02293	2.37583e-11	5.35485e-10	DOWN
BT_RS15720	BT_3102	RagB/SusD family nutrient uptake outer membrane protein	49	unknown	-1.0054	0.0313006	0.117295	DOWN
BT_RS15675	BT_3093	arylsulfatase	49	unknown	-1.00297	0.0159219	0.0702712	DOWN
BT_RS17565	BT_3473	DUF4973 domain-containing protein	59	host/residual dietary glycans (unknown type)	-1.00197	0.0163651	0.0716824	DOWN

## Sheet: Table S6
Supplemental Table 6: Proteomics of Cellular Fractions- Δdma2 vs Δdma2-das2 Activated and Repressed PULs
Cellular Fraction	Gene (New Locus Tag)	Gene (Old Locus Tag)	Protein ID	Log2FC	"-LOG(p-value)"	Putative Function	PUL	Substrate	diffexpressed
TM	BT_RS05220	BT_1038	Q8A8X9	3.60392	2.10005	endo-beta-N-acetylglucosaminidase family protein	PUL14	Mucin O-glycans	UP
TM	BT_RS14330	BT_2826	Q8A3X8	1.50909	4.12369	response regulator	PUL38	Mucin O-glycans	UP
TM	BT_RS11945	BT_2364	Q8A578	1.42424	2.75378	TonB-dependent receptor	PUL31	Unknown	UP
TM	BT_RS22000	BT_4359	Q89ZL8	1.33587	1.33509	alpha-N-acetylglucosaminidase	PUL81	Mucin O-glycans	UP
TM	BT_RS11950	BT_2365	Q8A577	1.13882	3.41227	RagB/SusD family nutrient uptake outer membrane protein	PUL31	Unknown	UP
TM	BT_RS18005	BT_3566	Q8A1U2	1.12393	3.54831	hypothetical protein	PUL61	Unknown	UP
TM	BT_RS18010	BT_3567	Q8A1U1	1.03545	3.12957	beta-glucosidase BglX	PUL62	Unknown	UP
TM	BT_RS18015	BT_3568	Q8A1U0	1.01593	2.03358	RagB/SusD family nutrient uptake outer membrane protein	PUL63	Unknown	UP
TM	BT_RS19085	BT_3784	Q8A182	-5.38801	4.88997	GH92 family glycosyl hydrolase	PUL68	a-mannan, host N-glycans	DOWN
TM	BT_RS19120	BT_3792	Q8A174	-4.72599	2.50923	glycoside hydrolase family 76 protein	PUL68	a-mannan, host N-glycans	DOWN
TM	BT_RS20120	BT_3987	Q8A0N4	-4.13907	1.50897	DUF1735 domain-containing protein	PUL72	Mucin O-glycans	DOWN
TM	BT_RS19105	BT_3789	Q8A177	-3.86939	3.13731	RagB/SusD family nutrient uptake outer membrane protein	PUL68	a-mannan, host N-glycans	DOWN
TM	BT_RS21700	BT_4298	Q89ZS8	-3.77787	5.4162	TonB-dependent receptor	PUL80	Host glycans (unknown type, likely mucin O-glycans)	DOWN
TM	BT_RS19095	BT_3787	Q8A179	-3.43431	2.95581	IPT/TIG domain-containing protein	PUL68	a-mannan, host N-glycans	DOWN
TM	BT_RS19100	BT_3788	Q8A178	-3.14388	4.79468	TonB-dependent receptor	PUL68	a-mannan, host N-glycans	DOWN
TM	BT_RS18925	BT_3753	Q8A1B3	-2.87818	3.02128	glycoside hydrolase family 18	PUL67	Mucin O-glycans	DOWN
TM	BT_RS16385	BT_3236	Q8A2R9	-2.85038	1.8776	DUF4302 domain-containing protein	PUL52	Unknown	DOWN
TM	BT_RS02380	BT_0484	Q8AAI0	-2.74065	2.72699	RagB/SusD family nutrient uptake outer membrane protein	PUL10	Unknown	DOWN
TM	BT_RS14225	BT_2805	Q8A3Z9	-2.73032	2.665	TonB-dependent receptor	PUL37	Host glycans (unknown type, PMG, adult and suckling mice)	DOWN
TM	BT_RS19115	BT_3791	Q8A175	-2.66867	2.34503	LamG domain-containing protein	PUL68	a-mannan, host N-glycans	DOWN
TM	BT_RS23475	BT_4659	Q89YS2	-2.66525	2.08816	RagB/SusD family nutrient uptake outer membrane protein	PUL85	Heparin/ heparan sulfate	DOWN
TM	BT_RS16400	BT_3239	Q8A2R6	-2.26254	6.13686	SusC/RagA family TonB-linked outer membrane protein	PUL52	Unknown	DOWN
TM	BT_RS03770	BT_0754	Q8A9R1	-2.17211	2.65804	TonB-dependent receptor	PUL11	Unknown	DOWN
TM	BT_RS17785	BT_3519	Q8A1Y9	-2.14585	1.89126	TonB-dependent receptor	PUL60	Unknown	DOWN
TM	BT_RS13295	BT_2629	Q8A4H0	-2.03521	3.08044	GH92 family glycosyl hydrolase	PUL36	a-mannan, host N-glycans	DOWN
TM	BT_RS15660	BT_3090	Q8A365	-2.01353	2.0144	TonB-dependent receptor	PUL48	Unknown	DOWN
TM	BT_RS21695	BT_4297	Q89ZS9	-1.97167	2.50066	RagB/SusD family nutrient uptake outer membrane protein	PUL80	Host glycans (unknown type, likely mucin O-glycans)	DOWN
TM	BT_RS11140	BT_2202	Q8A5N6	-1.92803	4.82474	TonB-dependent receptor	PUL29	Unknown	DOWN
TM	BT_RS22215	BT_4404	Q89ZH3	-1.89927	3.72378	TonB-dependent receptor	PUL82	Mucin O-glycans	DOWN
TM	BT_RS03775	BT_0755	Q8A9R0	-1.73764	2.33654	RagB/SusD family nutrient uptake outer membrane protein	PUL11	Unknown	DOWN
TM	BT_RS23480	BT_4660	Q89YS1	-1.71533	2.73421	TonB-dependent receptor	PUL85	Heparin/ heparan sulfate	DOWN
TM	BT_RS23800	BT_4724	Q89YK7	-1.70253	2.42621	TonB-dependent receptor	PUL88	Unknown	DOWN
TM	BT_RS02215	BT_0451	Q8AAL3	-1.69731	1.64718	RagB/SusD family nutrient uptake outer membrane protein	PUL9	Host glycans (unknown type, PMG, adult and suckling mice)	DOWN
TM	BT_RS05260	BT_1046	Q8A8X1	-1.69351	2.3857	SusC/RagA family TonB-linked outer membrane protein	PUL14	Mucin O-glycans	DOWN
TM	BT_RS14505	BT_2860	Q8A3U4	-1.67819	1.76924	response regulator	PUL39	Unknown	DOWN
TM	BT_RS16395	BT_3238	Q8A2R7	-1.64642	3.44794	RagB/SusD family nutrient uptake outer membrane protein	PUL52	Unknown	DOWN
TM	BT_RS17800	BT_3522	Q8A1Y6	-1.62986	1.39572	DUF4972 domain-containing protein	PUL60	Unknown	DOWN
TM	BT_RS07850	BT_1553	Q8A7H1	-1.61292	1.78787	RagB/SusD family nutrient uptake outer membrane protein	PUL18	Unknown	DOWN
TM	BT_RS17790	BT_3520	Q8A1Y8	-1.55258	2.31263	RagB/SusD family nutrient uptake outer membrane protein	PUL60	Unknown	DOWN
TM	BT_RS08255	BT_1628	Q8A797	-1.5473	1.33255	sulfatase	PUL20	Host glycans (unknown type)	DOWN
TM	BT_RS05225	BT_1039	Q8A8X8	-1.53408	1.64444	SusD/RagB family nutrient-binding outer membrane lipoprotein	PUL14	Mucin O-glycans	DOWN
TM	BT_RS19090	BT_3786	Q8A180	-1.47003	3.36005	hybrid sensor histidine kinase/response regulator transcription factor	PUL68	a-mannan, host N-glycans	DOWN
TM	BT_RS02375	BT_0483	Q8AAI1	-1.45018	2.22406	SusC/RagA family TonB-linked outer membrane protein	PUL10	Unknown	DOWN
TM	BT_RS11465	BT_2269	Q8A5H0	-1.41942	3.80682	RagB/SusD family nutrient uptake outer membrane protein	PUL30	Unknown	DOWN
TM	BT_RS18185	BT_3604	Q8A1Q5	-1.39888	1.44767	TonB-dependent receptor	PUL62	Unknown	DOWN
TM	BT_RS19070	BT_3781	Q8A185	-1.38385	2.49392	glycoside hydrolase family 125 protein	PUL68	a-mannan, host N-glycans	DOWN
TM	BT_RS16870	BT_3332	Q8A2H3	-1.34933	2.80036	TonB-dependent receptor	PUL57	Chondroitin sulfate, hyaluronan (dermatan sulfate)	DOWN
TM	BT_RS10290	BT_2032	Q8A654	-1.33554	3.29979	SusC/RagA family TonB-linked outer membrane protein	PUL25	Unknown	DOWN
TM	BT_RS16425	BT_3242	Q8A2R3	-1.22014	1.37664	putative zinc-binding metallopeptidase	PUL52	Unknown	DOWN
TM	BT_RS20100	BT_3983	Q8A0N8	-1.15828	3.76644	SusC/RagA family TonB-linked outer membrane protein	PUL72	Mucin O-glycans	DOWN
TM	BT_RS20110	BT_3985	Q8A0N6	-1.14678	3.56101	glycoside hydrolase family 18	PUL72	Mucin O-glycans	DOWN
TM	BT_RS01555	BT_0317	Q8AAZ5	-1.14345	3.74042	TonB-dependent receptor	PUL6	Mucin O-glycans (N-acetyllactosamine, adult and suckling mouse)	DOWN
TM	BT_RS13290	BT_2628	Q8A4H1	-1.13448	2.82592	response regulator	PUL36	a-mannan, host N-glycans	DOWN
TM	BT_RS12950	BT_2561	Q8A4N8	-1.12835	1.55236	FecR family protein	PUL35	Mucin O-glycans (N-acetyllactosamine disaccharide)	DOWN
TM	BT_RS18915	BT_3750	Q8A1B6	-1.10906	1.38294	SusC/RagA family TonB-linked outer membrane protein	PUL67	Mucin O-glycans	DOWN
TM	BT_RS11460	BT_2268	Q8A5H1	-1.07078	3.84759	TonB-dependent receptor	PUL30	Unknown	DOWN
TM	BT_RS04345	BT_0867	Q8A9E8	-1.06795	3.47851	TonB-dependent receptor	PUL12	Unknown	DOWN
TM	BT_RS19970	BT_3958	Q8A0R3	-1.0067	3.5115	TonB-dependent receptor	PUL71	Mucin O-glycans (core 1 disaccharide)	DOWN
OMV	BT_RS16685	BT_3294	Q8A2L1	3.77086	2.07997	glycoside hydrolase family 97 protein	PUL55	Unknown	UP
OMV	BT_RS02180	BT_0444	Q8AAM0	3.60014	2.98604	hypothetical protein	PUL8	Host/residual dietary glycans (unknown type)	UP
OMV	BT_RS05155	BT_1024	Q8A8Z3	3.08966	3.69579	RagB/SusD family nutrient uptake outer membrane protein	PUL13	Unknown	UP
OMV	BT_RS08975	BT_1771	Q8A6V5	2.99267	1.4007	leucine-rich repeat protein	PUL23	Unknown	UP
OMV	BT_RS00125	BT_0029	Q8ABT1	2.93384	4.11891	TonB-dependent receptor	PUL1	Unknown	UP
OMV	BT_RS11945	BT_2364	Q8A578	2.63021	5.95532	TonB-dependent receptor	PUL31	Unknown	UP
OMV	BT_RS14320	BT_2824	Q8A3Y0	2.58708	3.09439	DUF4971 domain-containing protein	PUL38	Mucin O-glycans	UP
OMV	BT_RS00130	BT_0030	Q8ABT0	2.56152	3.29627	RagB/SusD family nutrient uptake outer membrane protein	PUL1	Unknown	UP
OMV	BT_RS16930	BT_3344	Q8A2G1	2.48253	1.99097	DUF4973 domain-containing protein	PUL58	Unknown	UP
OMV	BT_RS17710	BT_3504	Q8A204	2.45783	3.45798	IPT/TIG domain-containing protein	PUL59	Host/residual dietary glycans (unknown type)	UP
OMV	BT_RS15440	BT_3045	Q8A3A9	2.38975	2.22194	RagB/SusD family nutrient uptake outer membrane protein	PUL47	Host glycans (unknown type, adult and suckling mouse)	UP
OMV	BT_RS16705	BT_3298	Q8A2K7	2.19458	1.4374	IPT/TIG domain-containing protein	PUL55	Unknown	UP
OMV	BT_RS17530	BT_3464	Q8A242	2.1266	1.77542	peptidoglycan DD-metalloendopeptidase family protein	PUL59	Host/residual dietary glycans (unknown type)	UP
OMV	BT_RS20630	BT_4087	Q8A0D4	1.98067	1.53914	DUF4961 domain-containing protein	PUL74	Host glycans (unknown type, PMG phase 2)	UP
OMV	BT_RS05640	BT_1118	Q8A8P9	1.93347	3.42939	RagB/SusD family nutrient uptake outer membrane protein	PUL15	Unknown	UP
OMV	BT_RS11950	BT_2365	Q8A577	1.69899	3.10513	RagB/SusD family nutrient uptake outer membrane protein	PUL31	Unknown	UP
OMV	BT_RS14970	BT_2952	Q8A3K2	1.69546	4.28194	TonB-dependent receptor	PUL43	Unknown	UP
OMV	BT_RS10995	BT_2172	Q8A5R6	1.59109	3.86539	TonB-dependent receptor	PUL27	Host glycans (unknown type, PMG phases 1 and 2)	UP
OMV	BT_RS18020	BT_3569	Q8A1T9	1.45226	5.02993	TonB-dependent receptor	PUL61	Unknown	UP
OMV	BT_RS18015	BT_3568	Q8A1U0	1.25605	2.837	RagB/SusD family nutrient uptake outer membrane protein	PUL61	Unknown	UP
OMV	BT_RS07295	BT_1440	Q8A7T4	1.23303	4.75418	TonB-dependent receptor	PUL17	Unknown	UP
OMV	BT_RS14965	BT_2951	Q8A3K3	1.11503	2.50244	RagB/SusD family nutrient uptake outer membrane protein	PUL43	Unknown	UP
OMV	BT_RS08945	BT_1765	Q8A6W1	1.0417	2.37063	GH32 C-terminal domain-containing protein	PUL22	Host/residual dietary glycans (unknown type)	UP
OMV	BT_RS07845	BT_1552	Q8A7H2	1.03803	3.10509	SusC/RagA family TonB-linked outer membrane protein	PUL18	Unknown	UP
OMV	BT_RS18930	BT_3754	Q8A1B2	-8.2579	6.96279	DUF1735 domain-containing protein	PUL67	Mucin O-glycans	DOWN
OMV	BT_RS15290	BT_3013	Q8A3E1	-6.44451	4.66514	RagB/SusD family nutrient uptake outer membrane protein	PUL45	Host glycans (unknown type, PMG phase 2)	DOWN
OMV	BT_RS08275	BT_1632	Q8A793	-5.01052	4.61721	glycosyl hydrolase family 18 protein	PUL20	Host glycans (unknown type)	DOWN
OMV	BT_RS19120	BT_3792	Q8A174	-4.20876	4.57486	glycoside hydrolase family 76 protein	PUL68	a-mannan, host N-glycans	DOWN
OMV	BT_RS21415	BT_4244	Q89ZX7	-4.05942	2.28797	M60 family metallopeptidase	PUL78	Mucin O-glycans	DOWN
OMV	BT_RS19110	BT_3790	Q8A176	-4.03659	1.53378	DUF4361 domain-containing protein	PUL68	a-mannan, host N-glycans	DOWN
OMV	BT_RS19115	BT_3791	Q8A175	-4.01493	5.26862	LamG domain-containing protein	PUL68	a-mannan, host N-glycans	DOWN
OMV	BT_RS18515	BT_3671	Q8A1J0	-3.88075	6.18599	RagB/SusD family nutrient uptake outer membrane protein	PUL64	Host/residual dietary glycans (unknown type)	DOWN
OMV	BT_RS19945	BT_3953	Q8A0R8	-3.78328	6.2717	RagB/SusD family nutrient uptake outer membrane protein	PUL70	Unknown	DOWN
OMV	BT_RS05275	BT_1049	Q8A8W8	-3.64176	2.16714	DUF1735 and LamG domain-containing protein	PUL14	Mucin O-glycans	DOWN
OMV	BT_RS20755	BT_4112	Q8A0A9	-3.60729	2.71396	DUF5123 domain-containing protein	PUL75	Host/residual dietary glycans (unknown type)	DOWN
OMV	BT_RS21695	BT_4297	Q89ZS9	-3.43636	3.79737	RagB/SusD family nutrient uptake outer membrane protein	PUL80	Host glycans (unknown type, likely mucin O-glycans)	DOWN
OMV	BT_RS21025	BT_4167	Q8A054	-3.28006	1.96913	hypothetical protein	PUL77	Unknown	DOWN
OMV	BT_RS19075	BT_3782	Q8A184	-3.26317	1.59254	glycoside hydrolase family 88 protein	PUL68	a-mannan, host N-glycans	DOWN
OMV	BT_RS20610	BT_4083	Q8A0D8	-3.04563	1.96252	DUF4361 domain-containing protein	PUL74	Host glycans (unknown type, PMG phase 2)	DOWN
OMV	BT_RS13265	BT_2623	Q8A4H6	-3.04323	1.65277	glycoside hydrolase family 88 protein	PUL36	a-mannan, host N-glycans	DOWN
OMV	BT_RS21430	BT_4247	Q89ZX4	-3.03972	1.33862	TonB-dependent receptor	PUL78	Mucin O-glycans	DOWN
OMV	BT_RS15345	BT_3025	Q8A3C9	-3.03645	1.37045	RagB/SusD family nutrient uptake outer membrane protein	PUL46	Unknown	DOWN
OMV	BT_RS21700	BT_4298	Q89ZS8	-3.01165	1.90382	TonB-dependent receptor	PUL80	Host glycans (unknown type, likely mucin O-glycans)	DOWN
OMV	BT_RS14235	BT_2807	Q8A3Z7	-2.97178	5.30844	DUF4969 domain-containing protein	PUL37	Host glycans (unknown type, PMG, adult and suckling mice)	DOWN
OMV	BT_RS21030	BT_4168	Q8A053	-2.96321	2.66032	TonB-dependent receptor	PUL77	Unknown	DOWN
OMV	BT_RS00940	BT_0191	Q8ABB9	-2.94901	2.46492	RagB/SusD family nutrient uptake outer membrane protein	PUL3	Unknown	DOWN
OMV	BT_RS06465	BT_1281	Q8A893	-2.75001	2.87798	SusD/RagB family nutrient-binding outer membrane lipoprotein	PUL16	Mucin O-glycans	DOWN
OMV	BT_RS22220	BT_4405	Q89ZH2	-2.70751	1.78004	SusD/RagB family nutrient-binding outer membrane lipoprotein	PUL82	Mucin O-glycans	DOWN
OMV	BT_RS23810	BT_4726	Q89YK5	-2.68361	1.32477	PKD domain-containing protein	PUL88	Unknown	DOWN
OMV	BT_RS23720	BT_4708	Q89YM3	-2.60458	3.60308	SusD/RagB family nutrient-binding outer membrane lipoprotein	PUL87	Unknown	DOWN
OMV	BT_RS18650	BT_3699	G8JZS6	-2.59526	5.37369	DUF5115 domain-containing protein	PUL66	Starch	DOWN
OMV	BT_RS14720	BT_2904	Q8A3Q0	-2.55833	1.87632	RagB/SusD family nutrient uptake outer membrane protein	PUL41	Unknown	DOWN
OMV	BT_RS18920	BT_3752	Q8A1B4	-2.46145	1.43936	SusD/RagB family nutrient-binding outer membrane lipoprotein	PUL67	Mucin O-glycans	DOWN
OMV	BT_RS14795	BT_2919	Q8A3N5	-2.44605	1.84921	RagB/SusD family nutrient uptake outer membrane protein	PUL42	Unknown	DOWN
OMV	BT_RS19100	BT_3788	Q8A178	-2.42449	4.9624	TonB-dependent receptor	PUL68	a-mannan, host N-glycans	DOWN
OMV	BT_RS15035	BT_2967	Q8A3I7	-2.23467	2.61506	RagB/SusD family nutrient uptake outer membrane protein	PUL44	Unknown	DOWN
OMV	BT_RS21020	BT_4166	Q8A055	-2.22906	1.82322	DUF5108 domain-containing protein	PUL77	Unknown	DOWN
OMV	BT_RS08980	BT_1772	Q8A6V4	-2.14777	1.77796	hypothetical protein	PUL23	Unknown	DOWN
OMV	BT_RS19105	BT_3789	Q8A177	-2.10962	6.01107	RagB/SusD family nutrient uptake outer membrane protein	PUL68	a-mannan, host N-glycans	DOWN
OMV	BT_RS23805	BT_4725	Q89YK6	-2.08425	2.45138	RagB/SusD family nutrient uptake outer membrane protein	PUL88	Unknown	DOWN
OMV	BT_RS23915	BT_4246	Q89ZX5	-2.06553	2.8655	DNA-binding protein	PUL78	Mucin O-glycans	DOWN
OMV	BT_RS21040	BT_4170	Q8A051	-2.06042	1.57185	DUF4990 domain-containing protein	PUL77	Unknown	DOWN
OMV	BT_RS08260	BT_1629	Q8A796	-2.0558	2.09075	DUF5006 domain-containing protein	PUL20	Host glycans (unknown type)	DOWN
OMV	BT_RS18925	BT_3753	Q8A1B3	-1.97772	4.51489	glycoside hydrolase family 18	PUL67	Mucin O-glycans	DOWN
OMV	BT_RS21035	BT_4169	Q8A052	-1.97638	1.87597	hypothetical protein	PUL77	Unknown	DOWN
OMV	BT_RS23800	BT_4724	Q89YK7	-1.92895	3.75582	TonB-dependent receptor	PUL88	Unknown	DOWN
OMV	BT_RS14315	BT_2823	Q8A3Y1	-1.92882	1.91883	BACON domain-containing protein	PUL38	Mucin O-glycans	DOWN
OMV	BT_RS02205	BT_0449	Q8AAL5	-1.91465	1.70614	family 10 glycosylhydrolase	PUL9	Host glycans (unknown type, PMG, adult and suckling mice)	DOWN
OMV	BT_RS14495	BT_2858	Q8A3U6	-1.85919	2.2246	RagB/SusD family nutrient uptake outer membrane protein	PUL39	Unknown	DOWN
OMV	BT_RS08265	BT_1630	Q8A795	-1.84189	2.25315	RagB/SusD family nutrient uptake outer membrane protein	PUL20	Host glycans (unknown type)	DOWN
OMV	BT_RS23730	BT_4710	Q89YM1	-1.81972	2.14804	DUF1735 and LamG domain-containing protein	PUL87	Unknown	DOWN
OMV	BT_RS16395	BT_3238	Q8A2R7	-1.68045	1.90144	RagB/SusD family nutrient uptake outer membrane protein	PUL52	Unknown	DOWN
OMV	BT_RS15995	BT_3159	Q8A2Z6	-1.63368	1.4453	DUF5013 domain-containing protein	PUL50	Unknown	DOWN
OMV	BT_RS19980	BT_3960	Q8A0R1	-1.49725	1.42823	C2 family cysteine protease	PUL71	Mucin O-glycans (core 1 disaccharide)	DOWN
OMV	BT_RS08215	BT_1620	Q8A7A5	-1.46144	3.03889	RagB/SusD family nutrient uptake outer membrane protein	PUL19	Host glycans (unknown type, adult and suckling mouse)	DOWN
OMV	BT_RS16390	BT_3237	Q8A2R8	-1.39298	5.15387	putative zinc-binding metallopeptidase	PUL52	Unknown	DOWN
OMV	BT_RS16385	BT_3236	Q8A2R9	-1.33993	4.21292	DUF4302 domain-containing protein	PUL52	Unknown	DOWN
OMV	BT_RS11130	BT_2200	Q8A5N8	-1.3147	1.52903	hypothetical protein	PUL29	Unknown	DOWN
OMV	BT_RS19975	BT_3959	Q8A0R2	-1.19913	2.16544	RagB/SusD family nutrient uptake outer membrane protein	PUL71	Mucin O-glycans (core 1 disaccharide)	DOWN
OMV	BT_RS09510	BT_1874	Q8A6K7	-1.13003	2.42306	RagB/SusD family nutrient uptake outer membrane protein	PUL24	Unknown	DOWN
OMV	BT_RS17805	BT_3523	Q8A1Y5	-1.1019	1.49595	DUF4972 domain-containing protein	PUL60	Unknown	DOWN
OMV	BT_RS11145	BT_2203	Q8A5N5	-1.10112	1.97185	LamG domain-containing protein	PUL29	Unknown	DOWN
OMV	BT_RS16400	BT_3239	Q8A2R6	-1.08223	3.50418	SusC/RagA family TonB-linked outer membrane protein	PUL52	Unknown	DOWN
